# Supplementary material for: Steelhead (Oncorhynchus mykiss) lineages and sexes show variable patterns of association of adult migration timing and age‐at‐maturity traits with two genomic regions
Source: Evol Appl. 2020 Aug 27;13(10):2836–56. doi: 10.1111/eva.13088 (PMC7691471; doi:10.1111/eva.13088)
Supplement: Supplementary file 25 — Table S1 [file EVA-13-2836-s025.xlsx]

## Sheet: Sheet1
	Assay	SNP*	Chromosome	Position	Gene	Source	Primer F	Primer R
	Omy28_11607954	A/G	omy28	11607954	GREB1-L	Micheletti et al. 2018, BMC Evol Bio	TGACACTGATCACAATGGTGAAAT	TAAACTGGAAGGAGAGAGCAAAAT
	Omy_RAD52458-17	C/A	omy28	11609794	GREB1-L	Hess et al 2016, ProcB	ACGTGTCCCTGAGGATGGTA	AGCTCTAGGTCTGGGTCCTG
	Omy_GREB1_05	T/G	omy28	11618027	GREB1-L	Micheletti et al. 2018, BMC Evol Bio	TGGGCAGATATGGAAGAACGG	ACCTTCTAAATGGCCTCTGTGT
	Omy28_11625241	A/G	omy28	11625241	GREB1-L	Micheletti et al. 2018, BMC Evol Bio	CAACATTTAGGGAGAGGTTGCTAT	ATCATCAAGTTTGCCTACGACAC
	Omy28_11632591	G/A	omy28	11632591	GREB1-L	Micheletti et al. 2018, BMC Evol Bio	GTAGAGGCCAAAGGCTTGAG	TGCTCTTATTACCTTCCAGACTCC
	Omy_GREB1_09	T/G	omy28	11641623	GREB1-L	Micheletti et al. 2018, BMC Evol Bio	CCAGTGGCAACCTCAGGTAG	GACTCCAGTCACCCAAGTCA
	Omy28_11658853	A/C	omy28	11658853	intergenic	Micheletti et al. 2018, BMC Evol Bio	CAACATATGACCACTCGAAAACTC	ATTAATCACACCGTGAGACTCCTC
	Omy28_11667578	T/C	omy28	11667578	intergenic	Micheletti et al. 2018, BMC Evol Bio	ACAGTAAACCCATTCAGGCATAGT	TTATCCTCTCAATCCACATCAAGA
	Omy_RAD47080-54	A/G	omy28	11667915	intergenic	Hess et al 2016, ProcB	TCAAAACCTGCAGGACTTGGA	TGGTTATATCTACAGTACAGTTCGT
	Omy28_11671116	C/T	omy28	11671116	intergenic	Micheletti et al. 2018, BMC Evol Bio	AATTTCCCCAAATTTGAAACTCTT	GTGTACATTGTCAGGCAGAAACAT
	Omy28_11676622	T/G	omy28	11676622	intergenic	Micheletti et al. 2018, BMC Evol Bio	CGAATGCACTGTAGCTCATTCTAA	GCAGTAGAATGTCTCGCAAATACA
	Omy28_11683204	G/T	omy28	11683204	intergenic	Micheletti et al. 2018, BMC Evol Bio	CAAGAAAGAAACAGATGTTGTCCA	TTGTGACTCAAATCTGCAACCTAT
	Omy28_11773194	T/A	omy28	11773194	ROCK1-L	Micheletti et al. 2018, BMC Evol Bio	AGTTTGACACCCCTGTACTAGAGC	GTCTAACAAGCTCTGGGTGATTTA
	Omy25_61284413	A/C	omy25	61284413	intergenic	Water et al. in prep.	CAGTGCTGGCGTCATTAGAA	TGTTTTGGTTTATGGGCTGA
	Omy25_61285646	C/A	omy25	61285646	intergenic	Water et al. in prep.	TTGACACTGGTCCTGAGAATG	AAGCAGAGGGGTGCACTG
	Omy25_61286316	T/G	omy25	61286316	intergenic	Water et al. in prep.	GGCCTCCTGAAGAGGAAAAA	AGGGACTTGTGCCCAGATTA
	Omy25_61287415	T/C	omy25	61287415	intergenic	Water et al. in prep.	TGTCTGGTGATGTTGCTCCT	ACCTGACGTGGCCTTCTGTA
	Omy25_61294400	A/G	omy25	61294400	intergenic	Water et al. in prep.	GACAGATTATCTTGGCGTTTTG	AAACGGATTACCAGGACACG
	Omy25_61316270	T/G	omy25	61316270	intergenic	Water et al. in prep.	ATCGACTGTGCCCTATCTGG	ATCAATGGGTTCCTTTCGTT
	Omy25_61317685	G/A	omy25	61317685	SIX6	Water et al. in prep.	TGGGCTAGATTTTCAGTCTGC	ATGCATCCTCTTGAATGGTG
	Omy25_61317777	G/A	omy25	61317777	SIX6	Water et al. in prep.	TTCGTTCTCTGTTGTTTTTATTCG	CAAGCAGCAGGCATGACA
	Omy25_61318852	G/A	omy25	61318852	SIX6	Water et al. in prep.	TACGCGAATGGTACTTGCAG	TTTCCGACTTGTGTGGGAGT
	Omy25_61322413	G/C	omy25	61322413	intergenic	Water et al. in prep.	ATCAGGGCAACTAGGGGACA	CCGCATCATTAGTGCTGATT
