# Supplementary material for: Steelhead (Oncorhynchus mykiss) lineages and sexes show variable patterns of association of adult migration timing and age‐at‐maturity traits with two genomic regions
Source: Evol Appl. 2020 Aug 27;13(10):2836–56. doi: 10.1111/eva.13088 (PMC7691471; doi:10.1111/eva.13088)
Supplement: Supplementary file 26 — Table S2 [file EVA-13-2836-s026.xlsx]

## Sheet: 28-full
				BONNEVILLE													HOOD
	Haplotypes			Haploview								Haplostats		ShapeIT			Haploview		Haplostats		ShapeIT
				all		interior		intermediate		coastal		all		all
	I	GAGGAGCCGTGTA		0.702		0.717		0.094		0.13		0.69607		0.630631			0.612		0.61417		0.533965
	II	GAGGAGCTACTGT		0.157		0.161		-		-		0.15713		0.115115			0.007		0.00716		0.00473934
	III	ACTAGTATACTGT		0.024		0.011		0.562		0.481		0.02503		0.0203537			0.067		0.06733		0.056872
	IV	GAGGAGCCGTGTT		0.014		0.014		-		-		0.0141		0.0704037			0.109		0.10739		0.146919
	V	GAGGAGCTACTGA		0.018		0.018		-		0.019		0.01801		0.0694027			0.003		0.00334		0.00631912
	VI	GAGGGGCCGTGTA		0.011		0.011		-		0.019		0.01024		0.0153487			0.031		0.03099		0.0837283
	VII	GCTGGGCTACTGT		0.017		0.017		-		-		0.01676		0.01001			-		-		-
	VIII	ACGGGGCCGTGTA		0.001		0.001		-		-		0.00125		0.00266934			0.053		0.05337		0.0505529
	IX	ACTGGGCCGTGTA		0.002		0.002		-		-		0.00254		0.000667334			0.049		0.04879		0.0252765
	X	GCTGGGCTATTGT		0.01		0.011		-		-		0.01044		0.00600601			-		0.00064		-
	XI	GCTGGGCTACTGA		0.008		0.009		-		-		0.00852		0.00834168			-		-		-
	XII	GCTAGTATACTGA		0.008		0.002		0.187		0.167		0.00736		0.00734067			-		-		-
	XIII	GAGGGGCCGTGTT		0.001		0.001		-		-		0.00121		0.001001			0.019		0.01893		0.00947867
	XIV	ACTAGTATACTGA		0.003		-		0.094		0.111		0.00345		0.00867534			0.008		0.00774		0.0205371
	XV	GCTGGGCCGTGTA		0.002		0.002		0.031		-		0.00248		0.018018			0.008		0.00751		0.00789889
	XVI	GCTGGGCTATTGA		0.003		0.003		-		-		0.00287		-			-		-		-
	XVII	GAGGAGCCACTGA		0.002		0.002		-		-		0.0023		0.000333667			0.002		0.0015		-
	XVIII	GCTGAGCTACTGA		0.002		0.002		-		-		0.00218		0.00166834			-		-		-
	XIX	GATGAGCCGTGTA		-		-		-		-		-		0.00266934			0.005		0.00516		0.0410742
	XX	GCTAGGCTACTGT		0.001		0.001		-		-		0.00142		0.00367034			-		-		-
	XXI	ACGGAGCCGTGTA		-		-		-		-		-		0.00133467			-		-		0.0331754
	XXII	GAGGAGCTATTGT		-		-		-		-		-		0.00600601			-		-		0.00157978
	XXIII	GCTGAGCCGTGTA		-		-		-		-		-		0.003003			-		-		0.00157978
	XXIV	GAGGAGCTATTGA		-		-		-		-		-		0.003003			-		-		0.00157978
		GCTAGTATACTGT		0.001		0.002		-		-		0.00136		-			-		-		-
		ACTGGGCCGTGTT		-		-		-		-		-		-			0.006		0.00571		0.00157978
		GATGGGCCGTGTA		-		-		-		-		-		-			0.005		0.0052		-
		GAGGAGCCACTGT		0.001		0.001		-		-		0.00104		0.001001			-		-		-
		GCTGGGCTACGGT		0.001		0.001		-		-		0.00131		0.000333667			-		-		-
		GCGGGGCTATTGA		-		0.001		-		-		-		-			0.002		0.0015		-
		ACGGGGCCGCTTA		-		-		-		-		-		-			0.003		0.003		0.00157978
		GCTGGGCTACGGA		-		0.001		-		-		-		-			-		-		-
		ACGGGGCCGTGTT		-		-		-		-		-		-			0.002		0.00174		-
		GAGGAGCCGTGGT		-		-		-		-		-		-			0.002		0.00151		-
		GAGGGGCCATGTA		-		-		-		-		-		-			0.002		0.0015		0.00157978
		ACTAGGCCGCGTA		-		-		-		-		-		-			0.002		0.0015		-
		GCGGGGCTACGGT		-		-		-		-		-		-			0.002		0.0015		-
		GCGGGGCTACTTT		-		-		-		-		-		-			0.002		-		-
		GCGGGGCTACGGT		-		-		-		-		-		-			0.002		-		-
		ACTGGGCCGCGTA		-		-		-		0.019		-		0.000333667			-		-		-
		ACTGGTCCGTGTA		-		-		-		0.019		-		0.000333667			-		-		-
		GCTAGGCTACTGA		-		-		-		0.019		-		-			-		-		-
		GCGGGGCTACTTA		-		-		-		0.019		-		-			-		-		-
		GCTAAGCTACTGT		-		-		0.031		-		-		0.000333667			-		-		-
		GCTGGGCTATTTT		-		-		-		-		-		-			-		0.00086		-
		GATGGGCCGTGTT		-		-		-		-		-		-			-		0.00043		-
		GAGGAGCCATTGA		-		-		-		-		-		0.00266934			-		-		0.00157978
		GAGGAGCCGCGTA		-		-		-		-		-		0.00266934			-		-		0.00157978
		ACGGGGCCGTTTA		-		-		-		-		-		0.000667334			-		-		0.00631912
		GAGGAGCCGTGGA		-		-		-		-		-		0.00166834			-		-		0.00157978
		GCGGGGCCGTGTA		-		-		-		-		-		0.001001			-		-		0.00315956
		GAGGAGCCGCGTT		-		-		-		-		-		0.000667334			-		-		0.00157978
		GAGGAGCTACGGT		-		-		-		-		-		0.000667334			-		-		0.00157978
		GAGGAGCTATTTA		-		-		-		-		-		0.000667334			-		-		0.00157978
		GCTAGTCTACTGT		-		-		-		-		-		0.001001			-		-		-
		GAGGAGATACTGT		-		-		-		-		-		0.001001			-		-		-
		GAGGAGCTACGGA		-		-		-		-		-		0.001001			-		-		-
		ACTAGGCTACGGT		-		-		-		-		-		-			-		-		0.00157978
		ACTAGTACGCTTA		-		-		-		-		-		-			-		-		0.00157978
		GAGGAGCTACTTA		-		-		-		-		-		0.000333667			-		-		-
		GAGGGGCCGTGGA		-		-		-		-		-		0.000333667			-		-		-
		ACGAGTATACTGA		-		-		-		-		-		0.000333667			-		-		-
		GAGAATCTACTGT		-		-		-		-		-		0.000333667			-		-		-
		GAGGAGCCATGTA		-		-		-		-		-		0.000333667			-		-		-
		GAGGAGCCATTTA		-		-		-		-		-		0.000333667			-		-		-
		GAGGAGCCGCGGT		-		-		-		-		-		0.000333667			-		-		-
		GAGGGGCTACGGT		-		-		-		-		-		0.000333667			-		-		-
		GAGGGGCTACTGT		-		-		-		-		-		0.000333667			-		-		-
		GATAATATACTGA		-		-		-		-		-		0.000333667			-		-		-
		GATAGTATACTGA		-		-		-		-		-		0.000333667			-		-		-
		GCGGAGCCGTGTA		-		-		-		-		-		0.000333667			-		-		-
		GCTAGGCTACGGT		-		-		-		-		-		0.000333667			-		-		-
		GCTGGGCTACTTA		-		-		-		-		-		0.000333667			-		-		-
		ACGGGGCCGTTTA		<0.001		-		-		-		-		-			-		<0.001		-
