# Supplementary material for: Steelhead (Oncorhynchus mykiss) lineages and sexes show variable patterns of association of adult migration timing and age‐at‐maturity traits with two genomic regions
Source: Evol Appl. 2020 Aug 27;13(10):2836–56. doi: 10.1111/eva.13088 (PMC7691471; doi:10.1111/eva.13088)
Supplement: Supplementary file 27 — Table S3 [file EVA-13-2836-s027.xlsx]

## Sheet: tukeys-subbasin-marker
	sub-basin	marker	SNP	mature	heterozygote	premature		Kruskal p-value Arrival	Kruskal p-value Bonneville	# P<0.05	# P<0.05
	Clearwater	4	Omy28_11625241	320	1	0		0.3533	0.0921487	5	7
	Deschutes	4	Omy28_11625241	101	6	4		0.0636982	0.0263906
	Grande_Ronde	4	Omy28_11625241	213	2	0		0.0471792	0.995443
	Hood (all)	4	Omy28_11625241	310	14	19		1.89114e-13	1.29822e-07
	Imnaha	4	Omy28_11625241	94	0	0		NULL	NULL
	John_Day	4	Omy28_11625241	56	0	0		NULL	NULL
	Klickitat	4	Omy28_11625241	1	2	13		0.0425912	0.117148
	Lower_Snake	4	Omy28_11625241	23	4	0		0.18268	0.516151
	Methow	4	Omy28_11625241	50	4	1		0.208675	0.00772636
	Okanogan	4	Omy28_11625241	35	1	0		0.441095	0.629567
	Salmon	4	Omy28_11625241	318	0	0		NULL	NULL
	Tucannon	4	Omy28_11625241	26	2	0		0.0496715	0.0400333
	Umatilla	4	Omy28_11625241	25	2	0		0.926213	0.0204444
	Walla_Walla	4	Omy28_11625241	74	4	1		0.161298	0.00119978
	Wenatchee	4	Omy28_11625241	43	4	5		0.00509247	0.000683898
	Yakima	4	Omy28_11625241	57	1	0		0.113223	0.0939703
	Clearwater	6	Omy_GREB1_09	320	1	0		0.3533	0.0921487	5	8
	Deschutes	6	Omy_GREB1_09	104	8	2		0.0390018	0.0335894
	Grande_Ronde	6	Omy_GREB1_09	214	2	0		0.046942	0.995464
	Hood (all)	6	Omy_GREB1_09	311	16	20		4.78663e-15	6.28738e-09
	Imnaha	6	Omy_GREB1_09	94	0	0		NULL	NULL
	John_Day	6	Omy_GREB1_09	56	0	0		NULL	NULL
	Klickitat	6	Omy_GREB1_09	1	3	12		0.106177	0.0333216
	Lower_Snake	6	Omy_GREB1_09	23	4	0		0.18268	0.516151
	Methow	6	Omy_GREB1_09	50	4	1		0.208675	0.00772636
	Okanogan	6	Omy_GREB1_09	36	0	0		NULL	NULL
	Salmon	6	Omy_GREB1_09	323	0	0		NULL	NULL
	Tucannon	6	Omy_GREB1_09	26	2	0		0.0496715	0.0400333
	Umatilla	6	Omy_GREB1_09	25	2	0		0.926213	0.0204444
	Walla_Walla	6	Omy_GREB1_09	75	4	1		0.165716	0.0011885
	Wenatchee	6	Omy_GREB1_09	44	7	2		0.0182288	0.00238133
	Yakima	6	Omy_GREB1_09	57	1	0		0.113223	0.0939703
	Clearwater	7	Omy28_11658853	320	1	0		0.3533	0.0921487	4	7
	Deschutes	7	Omy28_11658853	106	6	2		0.122961	0.0741914
	Grande_Ronde	7	Omy28_11658853	214	2	0		0.046942	0.995464
	Hood (all)	7	Omy28_11658853	310	15	18		1.85231e-13	1.29822e-07
	Imnaha	7	Omy28_11658853	94	0	0		NULL	NULL
	John_Day	7	Omy28_11658853	56	0	0		NULL	NULL
	Klickitat	7	Omy28_11658853	1	3	12		0.106177	0.0333216
	Lower_Snake	7	Omy28_11658853	23	4	0		0.18268	0.516151
	Methow	7	Omy28_11658853	50	4	1		0.208675	0.00772636
	Okanogan	7	Omy28_11658853	35	1	0		0.441095	0.629567
	Salmon	7	Omy28_11658853	323	0	0		NULL	NULL
	Tucannon	7	Omy28_11658853	26	2	0		0.0496715	0.0400333
	Umatilla	7	Omy28_11658853	25	2	0		0.926213	0.0204444
	Walla_Walla	7	Omy28_11658853	75	4	1		0.165716	0.0011885
	Wenatchee	7	Omy28_11658853	44	7	2		0.0182288	0.00238133
	Yakima	7	Omy28_11658853	57	1	0		0.113223	0.0939703
	Clearwater	9	Omy_RAD47080.54	294	26	1		0.0100811	0.00124229	9	5
	Deschutes	9	Omy_RAD47080.54	47	47	20		0.0166066	0.0142369
	Grande_Ronde	9	Omy_RAD47080.54	116	81	19		0.000575339	0.808368
	Hood (all)	9	Omy_RAD47080.54	303	26	23		8.84599e-14	4.01716e-08
	Imnaha	9	Omy_RAD47080.54	59	35	0		0.23429	0.229665
	John_Day	9	Omy_RAD47080.54	43	10	3		0.00754743	0.790771
	Klickitat	9	Omy_RAD47080.54	1	2	13		0.0425912	0.117148
	Lower_Snake	9	Omy_RAD47080.54	6	12	9		0.289922	0.523033
	Methow	9	Omy_RAD47080.54	9	24	22		0.532797	0.0500321
	Okanogan	9	Omy_RAD47080.54	10	16	10		0.336234	0.190194
	Salmon	9	Omy_RAD47080.54	168	122	33		0.000977265	7.97459e-08
	Tucannon	9	Omy_RAD47080.54	17	7	4		0.00992805	0.167931
	Umatilla	9	Omy_RAD47080.54	23	2	2		0.995693	0.0327794
	Walla_Walla	9	Omy_RAD47080.54	55	15	10		0.0158556	0.127755
	Wenatchee	9	Omy_RAD47080.54	9	23	21		0.0622373	0.0515789
	Yakima	9	Omy_RAD47080.54	47	11	0		0.765943	0.834807
	Entiat	4	Omy28_11625241	1	1	0		0.317311	0.317311
	Entiat	6	Omy_GREB1_09	1	1	0		0.317311	0.317311
	Entiat	7	Omy28_11658853	1	1	0		0.317311	0.317311
	Entiat	9	Omy_RAD47080.54	0	0	2		NULL	NULL
	Fifteen_Mile	4	Omy28_11625241	3	0	0		NULL	NULL
	Fifteen_Mile	6	Omy_GREB1_09	3	0	0		NULL	NULL
	Fifteen_Mile	7	Omy28_11658853	3	0	0		NULL	NULL
	Fifteen_Mile	9	Omy_RAD47080.54	1	2	0		0.220671	0.220671
	Hood (BONAFF)	4	Omy28_11625241	0	1	8		0.245278	0.243305
	Hood (BONAFF)	6	Omy_GREB1_09	0	1	8		0.245278	0.243305
	Hood (BONAFF)	7	Omy28_11658853	0	1	8		0.245278	0.243305
	Hood (BONAFF)	9	Omy_RAD47080.54	0	1	8		0.245278	0.243305
	Wind	4	Omy28_11625241	0	3	11		0.101704	0.0100324
	Wind	6	Omy_GREB1_09	0	3	11		0.937879	0.160203
	Wind	7	Omy28_11658853	0	4	10		0.479017	0.0472263
	Wind	9	Omy_RAD47080.54	0	1	13		0.171975	0.213837
