# Supplementary material for: Steelhead (Oncorhynchus mykiss) lineages and sexes show variable patterns of association of adult migration timing and age‐at‐maturity traits with two genomic regions
Source: Evol Appl. 2020 Aug 27;13(10):2836–56. doi: 10.1111/eva.13088 (PMC7691471; doi:10.1111/eva.13088)
Supplement: Supplementary file 28 — File S1 [file EVA-13-2836-s028.R]

setwd("/Users/user-swillis/Desktop/mykiss/pittag/Bonneville_prev_years");

#import the data for interrogation & MMR sites
int_sites=read.csv("PTAGIS Interrogation and MMR Sites Reduced.csv",header=T)
names(int_sites)
int_sites<-int_sites[,c("Interrogation.Site.Code","Interrogation.Site.Name","Interrogation.Site.Type","River.km","Facility.Name","HUC8","HUC8.Name","Latitude","Longitude")]
head(int_sites)

#import the tag histories
pit_pings=read.csv("pits_2013_2018_Complete Tag History.csv",header=T)
names(pit_pings)
pit_pings<-pit_pings[,c("Tag.Code","Event.Type.Name","Event.Site.Code.Value","Event.Site.Name","Event.Date.MMDDYYYY")]
head(pit_pings)
pits<-unique(pit_pings$Tag.Code)

#check that all ping sites are listed in interrogation sites file
#length(levels(pit_pings$Event.Site.Name))
#length(levels(pit_pings$Event.Site.Code.Value))
#sort(unique(paste(pit_pings$Event.Site.Code.Value,pit_pings$Event.Site.Name)))
#sum(!levels(pit_pings$Event.Site.Code.Value) %in% levels(int_sites$Interrogation.Site.Code))
#levels(pit_pings$Event.Site.Code.Value)[!levels(pit_pings$Event.Site.Code.Value) %in% levels(int_sites$Interrogation.Site.Code)]

pit_pings<-droplevels(pit_pings[!pit_pings$Event.Site.Code.Value=="ORPHAN",])
sum(!levels(pit_pings$Event.Site.Code.Value) %in% levels(int_sites$Interrogation.Site.Code))


library(parsedate)
#create column with ordinal day of the year in which event occurred
pit_pings$Event.Date.Ordinal.Tmp<-as.numeric(strftime(as.Date(parse_date(pit_pings$Event.Date.MMDDYYYY)), format = "%j"))
#create column with year in which event occurred
pit_pings$Event.Date.Year<-as.numeric(strftime(as.Date(parse_date(pit_pings$Event.Date.MMDDYYYY)), format = "%Y"))
#create column with number of days from Jan 1 of first year in dataset; used for ordering events series that span multiple years
#will later be converted to relative ordinal based on year of Bonneville passage
baseyear<-min(pit_pings$Event.Date.Year)
pit_pings$Event.Date.Ordinal<-((pit_pings$Event.Date.Year-baseyear)*365)+pit_pings$Event.Date.Ordinal.Tmp

combo_data<-data.frame(matrix(nrow = 0, ncol = 24))

for(k in 1:length(pits)) {
  tag<-pits[k]
  df<-pit_pings[pit_pings$Tag.Code==tag,]
 
  #get first date at Bonneville; proxy for freshwater entrance
  df_marked<-df[df$Event.Site.Name %in% c("BO1 - Bonneville Bradford Is. Ladder",
                                          "BO2 - Bonneville Cascades Is. Ladder",
                                          "BO3 - Bonneville WA Shore Ladder/AFF",
                                          "BO4 - Bonneville WA Ladder Slots",
                                          "BONAFF - BON - Adult Fish Facility"),]
  marking<-head(df_marked[order(df_marked$Event.Date.Ordinal),],n=1)
  
  #pings after marking, but no more than 11 months (330 days) after that mark to avoid kelts
  df_reads<-df[df$Event.Date.Ordinal>=marking$Event.Date.Ordinal&df$Event.Date.Ordinal<(marking$Event.Date.Ordinal+330),]
  pinged_sites=levels(droplevels(df_reads$Event.Site.Code.Value))
 
  #river river distance for each site pinged
  sites_dist<-data.frame(matrix(nrow = 0, ncol = 2))
  colnames(sites_dist)<-c("code","km")
  for(i in 1:length(pinged_sites)) {
    code=pinged_sites[i]
    RKM=int_sites[int_sites$Interrogation.Site.Code==code,]$River.km
     if (length(RKM)>0) {
      sites_dist[i,1]<-code
      sites_dist[i,2]<-RKM
    }
  }
  #keep most upstream site by river distance
  upsite<-sites_dist[order(sites_dist$km,decreasing = TRUE),1][1]
  #get date of first ping at most upstream site
  upsitereads<-df_reads[df_reads$Event.Site.Code.Value==upsite,]
  firstupsiteread<-head(upsitereads[order(upsitereads$Event.Date.Ordinal,decreasing = FALSE),c("Tag.Code","Event.Site.Code.Value","Event.Date.MMDDYYYY","Event.Date.Ordinal.Tmp","Event.Date.Year","Event.Date.Ordinal")],1)
  #extract info about that site from interrogation/MMR sites file
  upsitemeta<-int_sites[int_sites$Interrogation.Site.Code==upsite,]
  

  df2<-cbind.data.frame(tag,marking,firstupsiteread,upsitemeta)
  combo_data<-rbind.data.frame(combo_data,df2)

  out<-c("Tagged individual ",k," of ",length(pits))
  message(out)
}

head(combo_data)

colnames(combo_data)<-c("TAG.code",
                        "MRK.Tag.Code",
                        "MRK.Event.Type.Name",
                        "MRK.Event.Site.Code.Value",
                        "MRK.Event.Site.Name",
                        "MRK.Event.Date.MMDDYYYY",
                        "MRK.Event.Date.Ordinal.Tmp",
                        "MRK.Event.Date.Year",
                        "MRK.Event.Date.Ordinal",
                        "OBS.Tag.Code",
                        "OBS.Event.Site.Code.Value",
                        "OBS.Event.Date.MMDDYYYY",
                        "OBS.Event.Date.Ordinal.Tmp",
                        "OBS.Event.Date.Year",
                        "OBS.Event.Date.Ordinal",
                        "INT.Interrogation.Site.Code",
                        "INT.Interrogation.Site.Name",
                        "INT.Interrogation.Site.Type",
                        "INT.River.km",
                        "INT.Facility.Name",
                        "INT.HUC8",
                        "INT.HUC8.Name",
                        "INT.Latitude",
                        "INT.Longitude")

combo_data$ordinal.marked<-combo_data$MRK.Event.Date.Ordinal-(combo_data$MRK.Event.Date.Year-baseyear)*365
sum(combo_data$MRK.Event.Date.Ordinal.Tmp==combo_data$ordinal.marked)
combo_data$ordinal.arrived<-combo_data$OBS.Event.Date.Ordinal-(combo_data$MRK.Event.Date.Year-baseyear)*365
sum(combo_data$MRK.Event.Date.Ordinal.Tmp==combo_data$ordinal.arrived)
head(combo_data[combo_data$MRK.Event.Date.Ordinal.Tmp==combo_data$ordinal.arrived,])

write.table(combo_data,file="Omy_pit_pings_Bonneville_2013_2018_marked_arrived-no-kelt.txt",append=FALSE,quote=FALSE,sep="\t",col.names=T,row.names=F)


head(combo_data)
names(combo_data)
unique_upstream_sites2<-unique(combo_data[,c("INT.Interrogation.Site.Code",
                                            "INT.Interrogation.Site.Name",
                                            "INT.Interrogation.Site.Type",
                                            "INT.River.km",
                                            "INT.Facility.Name",
                                            "INT.HUC8",
                                            "INT.HUC8.Name",
                                            "INT.Latitude",
                                            "INT.Longitude")])
nrow(unique_upstream_sites2)

write.table(unique_upstream_sites2,file="Omy_pit_pings_Bonneville_2013_2018_marked_arrived_sites_unfiltered2.txt",append=FALSE,quote=FALSE,sep="\t",col.names=T,row.names=F)


#arrival sites (arrays) with filtering status and updated HUC
upstream_sites_classed=read.delim("Omy_pit_pings_Bonneville_2013_2018_marked_arrived_sites_classed6.txt")
head(upstream_sites_classed)


filter<-as.character(upstream_sites_classed[upstream_sites_classed$class=="filter","INT.Interrogation.Site.Code"])

combo_data<-read.delim("Omy_pit_pings_Bonneville_2013_2018_marked_arrived-no-kelt.txt")
nrow(combo_data)

#associate new subdivided HUC8s to each fish record
new_HUC_num<-NULL
new_HUC_name<-NULL
BPAsubbasin<-NULL
for (r in 1:nrow(combo_data)) {
  code<-droplevels(combo_data$INT.Interrogation.Site.Code[r])
  code<-factor(code,levels=levels(upstream_sites_classed$INT.Interrogation.Site.Code))
  new_HUC_num<-c(new_HUC_num,as.character(upstream_sites_classed[upstream_sites_classed$INT.Interrogation.Site.Code==code,"INT.HUC8.SCW"]))
  new_HUC_name<-c(new_HUC_name,as.character(upstream_sites_classed[upstream_sites_classed$INT.Interrogation.Site.Code==code,"INT.HUC8.Name.SCW"]))
  BPAsubbasin<-c(BPAsubbasin,as.character(upstream_sites_classed[upstream_sites_classed$INT.Interrogation.Site.Code==code,"BPAsubbasin"]))
}
combo_data$INT.HUC8.SCW<-new_HUC_num
combo_data$INT.HUC8.Name.SCW<-new_HUC_name
combo_data$BPAsubbasin<-BPAsubbasin


#filter out individuals whose last ping is at a main Columbia dam or near a river mouth (to eliminate dip-ins, etc.)
made_its<-droplevels(combo_data[!combo_data$INT.Interrogation.Site.Code %in% filter,])
nrow(made_its)

write.table(made_its,file="Omy_pit_pings_Bonneville_2013_2018_marked_arrived_MADEITS_11.13.19.txt",append=FALSE,quote=FALSE,sep="\t",col.names=T,row.names=F)


##arrange phenotype file of fork length and ocean ages


made_its_pits_IDs_genos<-read.delim("Omy_pit_pings_Bonneville_2013_2018_marked_arrived_MADEITS_filteredID.txt",header=TRUE,sep="\t")
nrow(made_its_pits_IDs_genos)
names(made_its_pits_IDs_genos)

concat_ages<-read.delim("bonn2013_2018_pit_age_fork_ocean.txt",header=TRUE,sep="\t")
head(concat_ages)
sum(made_its_pits_IDs_genos$Individual.Name %in% concat_ages$Individual)
sum(made_its_pits_IDs_genos$PIT.Tag.Number %in% concat_ages$PITTagNumber)

fivecrows_ages<-read.delim("STHD_2013_2018_ocean.txt",header=TRUE,sep="\t")
head(fivecrows_ages)
sum(made_its_pits_IDs_genos$PIT.Tag.Number %in% fivecrows_ages$PitTag_long)
names()
keep_ages<-fivecrows_ages[fivecrows_ages$PitTag_long %in% made_its_pits_IDs_genos$PIT.Tag.Number,c("PitTag_long","Ocean","Length")]
nrow(keep_ages)
keep_ages[keep_ages$Length<40,"Length"]<-NA
rownames(keep_ages)<-keep_ages$PitTag_long
rownames(made_its_pits_IDs_genos)<-made_its_pits_IDs_genos$PIT.Tag.Number
made_its_pits_IDs_genos_age_length<-merge(made_its_pits_IDs_genos,keep_ages,by="row.names")
nrow(made_its_pits_IDs_genos_age_length)
#write.table(made_its_pits_IDs_genos_age_length,"Omy_pit_pings_Bonneville_2013_2018_marked_arrived_MADEITS_filteredID_age_length.txt",col.names=TRUE,row.names=FALSE,quote=FALSE,sep="\t")

names(made_its_pits_IDs_genos_age_length)

unique(made_its_pits_IDs_genos_age_length$INT.HUC8.Name.SCW)
unique(made_its_pits_IDs_genos_age_length$BPAsubbasin)
coastal<-c("Hood","Wind")
intermediate<-"Klickitat"
interior<-as.character(unique(made_its_pits_IDs_genos_age_length$BPAsubbasin)[!unique(made_its_pits_IDs_genos_age_length$BPAsubbasin) %in% c(coastal,intermediate)])
r=1
lineages<-NULL
for (r in 1:nrow(made_its_pits_IDs_genos_age_length)) {
  if(made_its_pits_IDs_genos_age_length$BPAsubbasin[r] %in% interior) {
    lineages<-c(lineages,"interior")
  } else if (made_its_pits_IDs_genos_age_length$BPAsubbasin[r] %in% coastal) {
    lineages<-c(lineages,"coastal")
  } else if (made_its_pits_IDs_genos_age_length$BPAsubbasin[r] %in% intermediate) {
    lineages<-c(lineages,"intermediate")
  }
}
table(lineages)
length(lineages)
made_its_pits_IDs_genos_age_length$lineage<-lineages

write.table(made_its_pits_IDs_genos_age_length,"Omy_pit_pings_Bonneville_2013_2018_marked_arrived_MADEITS_filteredID_age_length_lineage.txt",col.names=TRUE,row.names=FALSE,quote=FALSE,sep="\t")

madeit_data<-read.delim("Omy_pit_pings_Bonneville_2013_2018_marked_arrived_MADEITS_filteredID_age_length_lineage.txt",header=TRUE)


#calculate Bonneville passage and Tributary arrival days relative to last or median per HUC, sub-basin (BPA) and year


##HUCxYEAR-wise mark/arrival day
new_made_its<-data.frame(matrix(nrow = 0, ncol = (ncol(madeit_data)+4)))
#h=1
#y=1
HUC8s<-unique(madeit_data$INT.HUC8.Name.SCW)
years<-sort(unique(madeit_data$OBS.Event.Date.Year))
for(h in 1:length(HUC8s)) {
  for (y in 1:length(years)) {
    df_sub<-madeit_data[madeit_data$INT.HUC8.Name.SCW==as.character(HUC8s[h])&madeit_data$MRK.Event.Date.Year==(years[y]),]
    if (nrow(df_sub)>0) {
      last.passage.day.by.year<-max(df_sub$ordinal.marked)+1
      median.passage.day.by.year<-median(df_sub$ordinal.marked)
      df_sub$early_passage_HUC8_year<-last.passage.day.by.year-df_sub$ordinal.marked
      df_sub$mid_passage_HUC8_year<-df_sub$ordinal.marked-median.passage.day.by.year
      last.arrival.day.by.year<-max(df_sub$ordinal.arrived)+1
      median.arrival.day.by.year<-median(df_sub$ordinal.arrived)
      df_sub$early_arrival_HUC8_year<-last.arrival.day.by.year-df_sub$ordinal.arrived
      df_sub$mid_arrival_HUC8_year<-df_sub$ordinal.arrived-median.arrival.day.by.year
      #ncol(df_sub)
      new_made_its<-rbind.data.frame(new_made_its,df_sub)
    }
  }
}
head(new_made_its)
#write.table(new_made_its,file="test.txt",append=FALSE,quote=FALSE,sep="\t",col.names=T,row.names=F)
madeit_data<-new_made_its

##HUC-wise mark/arrival day
new_made_its<-data.frame(matrix(nrow = 0, ncol = (ncol(madeit_data)+4)))
#h=1
HUC8s<-unique(madeit_data$INT.HUC8.Name.SCW)
for(h in 1:length(HUC8s)) {
  df_sub<-madeit_data[madeit_data$INT.HUC8.Name.SCW==as.character(HUC8s[h]),]
  if (nrow(df_sub)>0) {
    last.passage.day<-max(df_sub$ordinal.marked)+1
    median.passage.day<-median(df_sub$ordinal.marked)
    df_sub$early_passage_HUC8<-last.passage.day-df_sub$ordinal.marked
    df_sub$mid_passage_HUC8<-df_sub$ordinal.marked-median.passage.day
    last.arrival.day<-max(df_sub$ordinal.arrived)+1
    median.arrival.day<-median(df_sub$ordinal.arrived)
    df_sub$early_arrival_HUC8<-last.arrival.day-df_sub$ordinal.arrived
    df_sub$mid_arrival_HUC8<-df_sub$ordinal.arrived-median.arrival.day
    #ncol(df_sub)
    new_made_its<-rbind.data.frame(new_made_its,df_sub)
  }
}
head(new_made_its)
write.table(new_made_its,file="test.txt",append=FALSE,quote=FALSE,sep="\t",col.names=T,row.names=F)
madeit_data<-new_made_its

##BPAxYEAR-wise mark/arrival day
new_made_its<-data.frame(matrix(nrow = 0, ncol = (ncol(madeit_data)+4)))
h=2
y=1
BPAs<-unique(madeit_data$BPAsubbasin)
years<-sort(unique(madeit_data$OBS.Event.Date.Year))
for(h in 1:length(BPAs)) {
  for (y in 1:length(years)) {
    df_sub<-madeit_data[madeit_data$BPAsubbasin==as.character(BPAs[h])&madeit_data$MRK.Event.Date.Year==(years[y]),]
    if (nrow(df_sub)>0) {
      last.passage.day.by.year<-max(df_sub$ordinal.marked)+1
      median.passage.day.by.year<-median(df_sub$ordinal.marked)
      df_sub$early_passage_BPA_year<-last.passage.day.by.year-df_sub$ordinal.marked
      df_sub$mid_passage_BPA_year<-df_sub$ordinal.marked-median.passage.day.by.year
      last.arrival.day.by.year<-max(df_sub$ordinal.arrived)+1
      median.arrival.day.by.year<-median(df_sub$ordinal.arrived)
      df_sub$early_arrival_BPA_year<-last.arrival.day.by.year-df_sub$ordinal.arrived
      df_sub$mid_arrival_BPA_year<-df_sub$ordinal.arrived-median.arrival.day.by.year
      #ncol(df_sub)
      new_made_its<-rbind.data.frame(new_made_its,df_sub)
    }
  }
}
head(new_made_its)
write.table(new_made_its,file="test.txt",append=FALSE,quote=FALSE,sep="\t",col.names=T,row.names=F)
madeit_data<-new_made_its

##BPA-wise mark/arrival day
new_made_its<-data.frame(matrix(nrow = 0, ncol = (ncol(madeit_data)+4)))
#h=2
BPAs<-unique(madeit_data$BPAsubbasin)
for(h in 1:length(BPAs)) {
  df_sub<-madeit_data[madeit_data$BPAsubbasin==as.character(BPAs[h]),]
  if (nrow(df_sub)>0) {
    last.passage.day<-max(df_sub$ordinal.marked)+1
    median.passage.day<-median(df_sub$ordinal.marked)
    df_sub$early_passage_BPA<-last.passage.day-df_sub$ordinal.marked
    df_sub$mid_passage_BPA<-df_sub$ordinal.marked-median.passage.day
    last.arrival.day<-max(df_sub$ordinal.arrived)+1
    median.arrival.day<-median(df_sub$ordinal.arrived)
    df_sub$early_arrival_BPA<-last.arrival.day-df_sub$ordinal.arrived
    df_sub$mid_arrival_BPA<-df_sub$ordinal.arrived-median.arrival.day
    #ncol(df_sub)
    new_made_its<-rbind.data.frame(new_made_its,df_sub)
  }
}
head(new_made_its)
names(new_made_its)
new_made_its$lag.time<-new_made_its$ordinal.arrived-new_made_its$ordinal.marked
#Bonneville is at River Km 234
new_made_its$eff.speed<-new_made_its$INT.River.km-234/new_made_its$lag.time

write.table(new_made_its,file="Omy_pit_pings_Bonneville_2013_2018_marked_arrived_MADEITS_filteredID_age_length_lineage_HUC-BPA-YEAR-LAG-SPEED.txt",append=FALSE,quote=FALSE,sep="\t",col.names=T,row.names=F)


###comparing scale ages with PBT ages, calculate total age with river age

made_its<-read.delim("Omy_pit_pings_Bonneville_2013_2018_marked_arrived_MADEITS_filteredID_age_length_lineage_HUC-BPA-YEAR-LAG-SPEED.txt",header=TRUE)
river_ages<-read.delim("STHD_2013_2018_ocean_river.txt",header=TRUE)
nrow(river_ages)
names(river_ages)
have_ages<-river_ages[!is.na(river_ages$Total),]
nrow(have_ages)


sum(river_ages$PitTag_long %in% made_its$PIT.Tag.Number)
made_its_ages<-river_ages[river_ages$PitTag_long %in% made_its$PIT.Tag.Number,]
nrow(made_its_ages)
rownames(made_its_ages)<-made_its_ages$PitTag_long
rownames(made_its)<-made_its$PIT.Tag.Number
made_its_ages<-merge(made_its,made_its_ages,by="row.names")
names(made_its_ages)
made_its_ages<-made_its_ages[,!colnames(made_its_ages) %in% c("Row.names","Row.names.y")]
head(made_its_ages)

sum(have_ages$PitTag_long %in% made_its$PIT.Tag.Number)
made_its_ages<-have_ages[have_ages$PitTag_long %in% made_its$PIT.Tag.Number,]
rownames(made_its_ages)<-made_its_ages$PitTag_long
made_its_ages2<-made_its[made_its$PIT.Tag.Number %in% have_ages$PitTag_long,]
rownames(made_its_ages2)<-made_its_ages2$PIT.Tag.Number
made_its_ages<-merge(made_its_ages,made_its_ages2,by="row.names")
made_its_ages<-made_its_ages[,!colnames(made_its_ages) %in% c("Row.names","Row.names.x","Row.names.y")]
head(made_its_ages)

write.table(made_its_ages,file="Omy_pit_pings_Bonneville_2013_2018_marked_arrived_MADEITS_filteredID_length_lineage_HUC-BPA-YEAR-LAG-SPEED_ocean_total.txt",append=FALSE,quote=FALSE,sep="\t",col.names=T,row.names=F)


#PBT assignments and ages
PBT_ass_ages<-read.delim("OmyBonn_2009-2019_11-1-19Assignments_PBT_only_age_only.txt",header=TRUE)
names(PBT_ass_ages)
nrow(PBT_ass_ages)

PBT_ass_ages$Total.age<-as.numeric(PBT_ass_ages$Date..Year.only)-as.numeric(PBT_ass_ages$SpawnYearYYYY)
rownames(PBT_ass_ages)<-PBT_ass_ages$Individual.Name
rownames(made_its_ages)<-made_its_ages$Individual.Name
all_ages<-merge(PBT_ass_ages,made_its_ages,by="row.names")
names(all_ages)
nrow(all_ages)
head(all_ages$Total.age)
head(all_ages$Total)

CORR<-cor.test(all_ages$Total.age,all_ages$Total,method="pearson")
text<-bquote(R^2 == .(round(CORR$estimate, 2)))
jitter=0.3
ggplot(data = all_ages, aes(x = Total.age, y = Total)) + 
  geom_jitter(width = jitter, height = jitter,size=2)+labs(x= "PBT Age", y = "Scale Age")+
  annotate("text", x = 2, y = 4.25, label = text,size=6) +
  scale_x_discrete(limits=c(2,3,4))+scale_y_discrete(limits=c(2,3,4))+theme_classic()+
  labs(x= "Parentage Age (yrs)", y = "Scale Age (yrs)") +
  theme(axis.text=element_text(size=16),
        axis.title=element_text(size=16,face="bold"),
        axis.title.y = element_text(margin = margin(t = 0, r = 10, b = 0, l = 0)),
        axis.title.x = element_text(margin = margin(t = 10, r = 0, b = 0, l = 0)))
