# Supplementary material for: Steelhead (Oncorhynchus mykiss) lineages and sexes show variable patterns of association of adult migration timing and age‐at‐maturity traits with two genomic regions
Source: Evol Appl. 2020 Aug 27;13(10):2836–56. doi: 10.1111/eva.13088 (PMC7691471; doi:10.1111/eva.13088)
Supplement: Supplementary file 29 — File S2 [file EVA-13-2836-s029.R]

#import the tag histories
hood_pit_pings=read.csv("Complete Tag History_all_hood.csv",header=T)
names(hood_hood_pit_pings)
head(hood_pit_pings)
hood_pits<-unique(hood_pit_pings$Tag.Code)
length(hood_pits)
nrow(hood_pit_pings[hood_pit_pings$Event.Type.Name=="Mark",])


library(parsedate)
#create column with ordinal day of the year in which event occurred
hood_pit_pings$Event.Date.Ordinal.Tmp<-as.numeric(strftime(as.Date(parse_date(hood_pit_pings$Event.Date.MMDDYYYY)), format = "%j"))
#create column with year in which event occurred
hood_pit_pings$Event.Date.Year<-as.numeric(strftime(as.Date(parse_date(hood_pit_pings$Event.Date.MMDDYYYY)), format = "%Y"))
sum(!hood_pit_pings$Event.Date.Year==hood_pit_pings$Event.Year.YYYY)
#create column with number of days from Jan 1 of first year in dataset; used for ordering events series that span multiple years
#will later be converted to relative ordinal based on year of Bonneville passage
baseyear<-min(hood_pit_pings$Event.Date.Year)
hood_pit_pings$Event.Date.Ordinal<-((hood_pit_pings$Event.Date.Year-baseyear)*365)+hood_pit_pings$Event.Date.Ordinal.Tmp

combo_data<-data.frame(matrix(nrow = 0, ncol = 43))
for(k in 1:length(hood_pits)) {
  #tag="3D9.1C2DA6A058"
  tag<-hood_pits[k]
  df<-hood_pit_pings[hood_pit_pings$Tag.Code==tag,]
  
  #get mark date
  df_mark<-head(df[df$Event.Type.Name=="Mark",],n=1)
   
  #get first date of arrival in Hood R.; must be more than 1 year (365 days) after mark date (avoids immediate recaptures)
  df_hoods<-df[!df$Event.Type.Name=="Mark"&df$Event.Date.Ordinal>(df_mark$Event.Date.Ordinal+365)&df$Event.Site.Code.Value %in% c("EFD","HOODEF","HOODMF","HOODR","HOODWF","MVF","MVFLAP","NEALC","PWD","SNDTAP"),]
  
  if(nrow(df_hoods)>0) {
    hood_arrival<-head(df_hoods[order(df_hoods$Event.Date.Ordinal),],n=1)
  
  #get first date at Bonneville; proxy for freshwater entrance; can't be more than 10 months (300 days) before arrival in Hood R. or less than 6 months (180 days) from marking (avoids emigrating smolts and kelts with missing first arrival) 
  df[df$Event.Site.Code.Value %in% c("B2J","BCC","BO1","BO2","BO3","BO4"),]
  df[df$Event.Site.Code.Value %in% c("B2J","BCC","BO1","BO2","BO3","BO4")&df$Event.Date.Ordinal>(hood_arrival$Event.Date.Ordinal-300),]
  df[df$Event.Site.Code.Value %in% c("B2J","BCC","BO1","BO2","BO3","BO4")&df$Event.Date.Ordinal>(hood_arrival$Event.Date.Ordinal-300)&df$Event.Date.Ordinal>(df_mark$Event.Date.Ordinal+180),]
  df_freshwater<-df[df$Event.Site.Code.Value %in% c("B2J","BCC","BO1","BO2","BO3","BO4")&df$Event.Date.Ordinal>(hood_arrival$Event.Date.Ordinal-300)&df$Event.Date.Ordinal>(df_mark$Event.Date.Ordinal+180),]
  entrance<-head(df_freshwater[order(df_freshwater$Event.Date.Ordinal),],n=1)
  
  df2<-cbind.data.frame(tag,df_mark,entrance,hood_arrival)
  combo_data<-rbind.data.frame(combo_data,df2)
  }
  out<-c("Tagged individual ",k," of ",length(hood_pits))
  message(out)
}

head(combo_data)
nrow(combo_data)
colnames(combo_data)<-c("TAG.code",
                        "MRK.Tag.Code",
                        "MRK.Event.Type.Name",
                        "MRK.Event.Site.Code.Value",
                        "MRK.Event.Site.Name",
                        "MRK.Event.Date.MMDDYYYY",
                        "MRK.Event.Release.Site.Name",
                        "MRK.Event.Release.Date.MMDDYYYY",
                        "MRK.Event.Year.YYYY",
                        "MRK.Event.Site.RKM.Value",
                        "MRK.Event.Site.RKM.Total",
                        "MRK.CTH.Count",
                        "MRK.Event.Date.Ordinal.Tmp",
                        "MRK.Event.Date.Year",
                        "MRK.Event.Date.Ordinal",
                        "BON.Tag.Code",
                        "BON.Event.Type.Name",
                        "BON.Event.Site.Code.Value",
                        "BON.Event.Site.Name",
                        "BON.Event.Date.MMDDYYYY",
                        "BON.Event.Release.Site.Name",
                        "BON.Event.Release.Date.MMDDYYYY",
                        "BON.Event.Year.YYYY",
                        "BON.Event.Site.RKM.Value",
                        "BON.Event.Site.RKM.Total",
                        "BON.CTH.Count",
                        "BON.Event.Date.Ordinal.Tmp",
                        "BON.Event.Date.Year",
                        "BON.Event.Date.Ordinal",
                        "HOD.Tag.Code",
                        "HOD.Event.Type.Name",
                        "HOD.Event.Site.Code.Value",
                        "HOD.Event.Site.Name",
                        "HOD.Event.Date.MMDDYYYY",
                        "HOD.Event.Release.Site.Name",
                        "HOD.Event.Release.Date.MMDDYYYY",
                        "HOD.Event.Year.YYYY",
                        "HOD.Event.Site.RKM.Value",
                        "HOD.Event.Site.RKM.Total",
                        "HOD.CTH.Count",
                        "HOD.Event.Date.Ordinal.Tmp",
                        "HOD.Event.Date.Year",
                        "HOD.Event.Date.Ordinal")

combo_data$ordinal.marked<-combo_data$BON.Event.Date.Ordinal-(combo_data$BON.Event.Date.Year-baseyear)*365
sum(!combo_data$BON.Event.Date.Ordinal.Tmp==combo_data$ordinal.marked)
combo_data$ordinal.arrived<-combo_data$HOD.Event.Date.Ordinal-(combo_data$BON.Event.Date.Year-baseyear)*365

write.table(combo_data,file="Omy_hood_pit_pings_marked_returned_arrived4.txt",append=FALSE,quote=FALSE,sep="\t",col.names=T,row.names=F)

combo_data<-read.delim("Omy_hood_pit_pings_marked_returned_arrived4.txt")
head(combo_data,n=1)
nrow(combo_data)
length(unique(combo_data$TAG.code))


#sort and filter tag histories from samples with genotypes, but possibly no Bonneville dates

#tag histories queried
hood_genotypes_pits<-read.delim("hood_genotyped_pits_incomplete_too.txt",header=FALSE)
hood_genotypes_pits_IDs<-read.delim("Omy_hood_with_genotypes_ID_pit_incomplete_too.txt",header=TRUE)
nrow(hood_genotypes_pits)

#import the tag histories retrieved (1 missing)
hood_pit_pings=read.csv("Complete Tag History_hood_with_genotypes_incomplete_too.csv",header=T)
nrow(hood_pit_pings)
names(hood_pit_pings)
#hood_pit_pings<-hood_pit_pings[,c("Tag.Code","Event.Type.Name","Event.Site.Code.Value","Event.Site.Name","Event.Date.MMDDYYYY")]
head(hood_pit_pings)
hood_pits<-unique(hood_pit_pings$Tag.Code)
length(hood_pits)#354, from 407 with meaningful tags queried

sum(!hood_genotypes_pits$V1 %in% unique(hood_pit_pings$Tag.Code) )#53 missing
missing<-hood_genotypes_pits[!hood_genotypes_pits$V1 %in% unique(hood_pit_pings$Tag.Code),"V1"]#3DD.00777DBD6 not in PITAGIS
hood_genotypes_pits_IDs[hood_genotypes_pits_IDs$PIT.Tag.Number %in% missing,1]#mostly WFhood resident samples

#grep "Tagged as Adult" Complete\ Tag\ History_hood_with_genotypes_incomplete_too.csv > hood_genotypes_pit_histories_tagged_as_adult_incomplete.csv
hood_pit_pings_tagadult<-read.csv("hood_genotypes_pit_histories_tagged_as_adult_incomplete.csv",header=F)
colnames(hood_pit_pings_tagadult)<-colnames(hood_pit_pings)
length(unique(hood_pit_pings_tagadult$Tag.Code))
tagadult<-unique(hood_pit_pings_tagadult$Tag.Code)
not_tagged_as_adult<-hood_pit_pings[!(hood_pit_pings$Tag.Code %in% c(as.character(tagadult))),]
write.table(not_tagged_as_adult,file="not_tagged_as_adult.txt",append=FALSE,quote=FALSE,sep="\t",col.names=T,row.names=F)

#grep "Returning Fish" not_tagged_as_adult.txt > hood_genotypes_pit_histories_returning_fish_incomplete.txt
hood_pit_pings_returnfish=read.delim("hood_genotypes_pit_histories_returning_fish_incomplete.txt",header=F)
colnames(hood_pit_pings_returnfish)<-colnames(hood_pit_pings)
length(unique(hood_pit_pings_returnfish$Tag.Code))
returnfish<-unique(hood_pit_pings_returnfish$Tag.Code)
sum(as.character(returnfish) %in% as.character(tagadult))#should be 0
sum(c("3D9.1C2DA67124","3D9.1C2DA672D7","3D9.1C2DA6931A") %in% returnfish)#should be 0
sum(c("3D9.1C2DA67124","3D9.1C2DA672D7","3D9.1C2DA6931A") %in% tagadult)#should be 3
neither_tagged_return_adult<-hood_pit_pings[!(hood_pit_pings$Tag.Code %in% c(as.character(returnfish),as.character(tagadult))),]
write.table(neither_tagged_return_adult,file="neither_tagged_return_adult_incomplete.txt",append=FALSE,quote=FALSE,sep="\t",col.names=T,row.names=F)

#grep "Recapture" neither_tagged_return_adult_incomplete.txt > hood_genotypes_pit_histories_recapture_incomplete.txt
hood_pit_pings_recaptures<-read.delim("hood_genotypes_pit_histories_recapture_incomplete.txt",header=F)
colnames(hood_pit_pings_recaptures)<-colnames(hood_pit_pings)
length(unique(hood_pit_pings_recaptures$Tag.Code))
recaptures<-unique(hood_pit_pings_recaptures$Tag.Code)
sum(recaptures %in% c(returnfish,tagadult))#should be 0
neither_tagged_return_recapture_adult<-hood_pit_pings[!(hood_pit_pings$Tag.Code %in% c(as.character(returnfish),as.character(tagadult),as.character(recaptures))),]
write.table(neither_tagged_return_recapture_adult,file="neither_tagged_return_recapture_adult_incomplete.txt",append=FALSE,quote=FALSE,sep="\t",col.names=T,row.names=F)

#grep "Brood Stock" neither_tagged_return_recapture_adult_incomplete.txt > hood_genotypes_pit_histories_brood_stock_incomplete.txt
hood_pit_pings_brood_stock<-read.delim("hood_genotypes_pit_histories_brood_stock_incomplete.txt",header=F)
colnames(hood_pit_pings_brood_stock)<-colnames(hood_pit_pings)
length(unique(hood_pit_pings_brood_stock$Tag.Code))
broodstock<-unique(hood_pit_pings_brood_stock$Tag.Code)

pit_counts<-as.data.frame(table(c(as.character(returnfish),as.character(tagadult),as.character(recaptures),as.character(broodstock))))
pit_counts[pit_counts$Freq>1,]#should return 0 rows that are in more than 1 set


#######categories of fish
#1) "Returning Fish" marked as juveniles, recaptured as adults; have mark, Bonneville, Recapture dates
#2) "Tagged as Adult", only have mark date, represents arrival date in Hood
#3) "Recaptures" marked as juveniles, recaptured as adults, but not marked "Returning Fish"; have mark, Bonneville, Recapture dates; some were brood stock too
#4) "Brood Stock", only have mark date, represents arrival date in Hood
#5) everything else; some have mark dates, but unclear if as adult or juvenile; at least one fish has mark, Bonneville, and Hood OBSERVATION dates in correct order
#process #2 and #4 for arrival date only, and set Bonneville to NA; process #1 and #3 for both dates based on Mark; process #5 contingent on having dates in order and appropriately spaced in time

return_and_recapture_pits<-unique(c(as.character(returnfish),as.character(recaptures)))
tagged_and_brood_stock_pits<-unique(c(as.character(tagadult),as.character(broodstock)))
length(table(c(return_and_recapture_pits,tagged_and_brood_stock_pits)))#311 of 354 with pit records; now all 354 after adding Phil Simpson PIT numbers to Progeny export

library(parsedate)
#create column with ordinal day of the year in which event occurred
hood_pit_pings$Event.Date.Ordinal.Tmp<-as.numeric(strftime(as.Date(parse_date(hood_pit_pings$Event.Date.MMDDYYYY)), format = "%j"))
#create column with year in which event occurred
hood_pit_pings$Event.Date.Year<-as.numeric(strftime(as.Date(parse_date(hood_pit_pings$Event.Date.MMDDYYYY)), format = "%Y"))
head(hood_pit_pings[,c("Event.Date.MMDDYYYY","Event.Date.Year")])
#create column with number of days from Jan 1 of first year in dataset; used for ordering events series that span multiple years
#will later be converted to relative ordinal based on year of Bonneville passage
baseyear<-min(hood_pit_pings$Event.Date.Year)
hood_pit_pings$Event.Date.Ordinal<-((hood_pit_pings$Event.Date.Year-baseyear)*365)+hood_pit_pings$Event.Date.Ordinal.Tmp
head(hood_pit_pings[,c("Event.Date.MMDDYYYY","Event.Date.Ordinal.Tmp","Event.Date.Ordinal")])

levels(hood_pit_pings$Event.Site.Code.Value)
levels(hood_pit_pings$Event.Site.Name)
#levels(droplevels(hood_pit_pings[!hood_pit_pings$Event.Type.Name=="Mark"&hood_pit_pings$Event.Site.Code.Value=="HOODEF","Event.Site.Name"]))
#levels(droplevels(hood_pit_pings[!hood_pit_pings$Event.Type.Name=="Mark",c("Event.Site.Code.Value")]))
#evels(droplevels(hood_pit_pings[!hood_pit_pings$Event.Type.Name=="Mark",c("Event.Site.Name")]))
hood_sites<-c("EFD",    "HOODEF", "HOODMF", "HOODR",  "HOODWF", "HRM", "MVF" ,   "MVFLAP", "NEALC", "PARK" ,"PWD", "SND" ,"SNDTAP") 
bonn_sites<-c("B2J","BCC","BO1","BO2","BO3","BO4")

k=4
basecol<-ncol(hood_pit_pings)
combo_data<-data.frame(matrix(nrow = 0, ncol = (2*basecol+1)))
for(k in 1:length(hood_pits)) {
  tag<-hood_pits[k]
  df<-hood_pit_pings[hood_pit_pings$Tag.Code==tag,]
  df_mark<-df[df$Event.Type.Name=="Mark",]
  mark<-head(df_mark[order(df_mark$Event.Date.Ordinal),],n=1)
  #hood date must be at least 1 year (365 days) after mark date
  df_hood<-df[df$Event.Site.Code.Value %in% hood_sites&df$Event.Date.Ordinal>(mark$Event.Date.Ordinal+365),]
  hood<-head(df_hood[order(df_hood$Event.Date.Ordinal),],n=1)
  #Bonneville return date must be at least 1 year (365 days) after mark date; and no more than 300 days before arrival, to get rid of ONE KELT! -296 38
  df_bonn<-df[df$Event.Site.Code.Value %in% bonn_sites&df$Event.Date.Ordinal>(mark$Event.Date.Ordinal+365)&df$Event.Date.Ordinal>(hood$Event.Date.Ordinal-300),]
  bonn<-head(df_bonn[order(df_bonn$Event.Date.Ordinal),],n=1)
  if(nrow(bonn)==0) {bonn[1,1:ncol(bonn)]=1000}
  if(nrow(hood)==0) {hood[1,1:ncol(hood)]=0}
  if(nrow(mark)==0) {mark[1,1:ncol(hood)]=2000}
  
  if (tag %in% tagged_and_brood_stock_pits) {
    hood_arrival<-mark
    entrance<-t(as.data.frame(rep(NA,time=ncol(mark))))
    colnames(entrance)<-colnames(mark)
    df2<-cbind.data.frame(tag,entrance,hood_arrival)
    combo_data<-rbind.data.frame(combo_data,df2)
  } else if (tag %in% return_and_recapture_pits&hood$Event.Date.Ordinal>mark$Event.Date.Ordinal) {
    hood_arrival<-hood
    entrance<-bonn
    df2<-cbind.data.frame(tag,entrance,hood_arrival)
    combo_data<-rbind.data.frame(combo_data,df2)

  #only consider records with Bonneville first date after Hood, but no more than 10 months (300 days) before, and mark date at least 1 year (365) before Bonneville
  } else if (bonn$Event.Date.Ordinal<hood$Event.Date.Ordinal&bonn$Event.Date.Ordinal>(hood$Event.Date.Ordinal-300)&mark$Event.Date.Ordinal<(bonn$Event.Date.Ordinal-365)) {
    hood_arrival<-hood
    entrance<-bonn
    df2<-cbind.data.frame(tag,entrance,hood_arrival)
    combo_data<-rbind.data.frame(combo_data,df2)
    
  }
    out<-c("Tagged individual ",k," of ",length(hood_pits))
  message(out)
}


names(combo_data)
nrow(combo_data)
colnames(combo_data)<-c("TAG.code",
                        "BON.Tag.Code",
                        "BON.Event.Type.Name",
                        "BON.Event.Site.Code.Value",
                        "BON.Event.Site.Name",
                        "BON.Event.Date.MMDDYYYY",
                        "BON.Event.Year.YYYY",
                        "BON.Event.Conditional.Comments.Code",
                        "BON.Event.Conditional.Comments.Name",
                        "BON.Event.Comment.Value", 
                        "BON.Event.SRR.Code", 
                        "BON.Event.SRR.Name",
                        "BON.Event.Release.Site.Name",
                        "BON.Event.Release.Date.MMDDYYYY",
                        "BON.Event.Site.RKM.Value",
                        "BON.Event.Site.RKM.Total",
                        "BON.CTH.Count",
                        "BON.Event.Date.Ordinal.Tmp",
                        "BON.Event.Date.Year",
                        "BON.Event.Date.Ordinal",
                        "HOD.Tag.Code",
                        "HOD.Event.Type.Name",
                        "HOD.Event.Site.Code.Value",
                        "HOD.Event.Site.Name",
                        "HOD.Event.Date.MMDDYYYY",
                        "HOD.Event.Year.YYYY",
                        "HOD.Event.Conditional.Comments.Code",
                        "HOD.Event.Conditional.Comments.Name",
                        "HOD.Event.Comment.Value", 
                        "HOD.Event.SRR.Code", 
                        "HOD.Event.SRR.Name",
                        "HOD.Event.Release.Site.Name",
                        "HOD.Event.Release.Date.MMDDYYYY",
                        "HOD.Event.Site.RKM.Value",
                        "HOD.Event.Site.RKM.Total",
                         "HOD.CTH.Count",
                        "HOD.Event.Date.Ordinal.Tmp",
                        "HOD.Event.Date.Year",
                        "HOD.Event.Date.Ordinal")
rownames(combo_data)<-combo_data$HOD.Tag.Code

combo_data$ordinal.arrived<-combo_data$HOD.Event.Date.Ordinal-(combo_data$HOD.Event.Date.Year-baseyear)*365
combo_data$ordinal.marked<-combo_data$BON.Event.Date.Ordinal-(combo_data$HOD.Event.Date.Year-baseyear)*365
paste(combo_data$ordinal.marked,combo_data$ordinal.arrived,sep=" ")
combo_data[combo_data$ordinal.marked>combo_data$ordinal.arrived&!(is.na(combo_data$ordinal.marked)),]#should be 0 with arrival before Bonneville
sum(!is.na(combo_data$ordinal.marked))

write.table(combo_data,file="Omy_hood_pit_pings_all_genotyped_incomplete_too.txt",append=FALSE,quote=FALSE,sep="\t",col.names=T,row.names=F)

combo_data<-read.delim("Omy_hood_pit_pings_all_genotyped_incomplete_too.txt",header=T)
