# Supplementary material for: Steelhead (Oncorhynchus mykiss) lineages and sexes show variable patterns of association of adult migration timing and age‐at‐maturity traits with two genomic regions
Source: Evol Appl. 2020 Aug 27;13(10):2836–56. doi: 10.1111/eva.13088 (PMC7691471; doi:10.1111/eva.13088)
Supplement: Supplementary file 30 — File S3 [file EVA-13-2836-s030.R]

if (!requireNamespace("BiocManager", quietly = TRUE))
#install.packages("BiocManager")
#BiocManager::install()
#BiocManager::install("multtest")
#install.packages("gplots")
#BiocManager::install("snpStats")
#install.packages("LDheatmap")
#install.packages("genetics")
#install.packages("ape")
#install.packages("EMMREML")
#install.packages("scatterplot3d")

library(multtest)
library(gplots)
library(LDheatmap)
library(genetics)
library(ape)
library(EMMREML)
library(compiler)
library("scatterplot3d")

source("gapit/gapit_functions20190926.R")


###create/input phenotype files
hood_geno_pheno<-read.delim("Omy_hood_NEUTRAL_ADAPTIVE_phenotype_10Pmiss.txt",header=T)
names(hood_geno_pheno)
myYscwTEMP <- hood_geno_pheno[,c("Individual.name.x","ordinal.marked","ordinal.arrived")]
##convert winter-run fish to proper spawn year (arriving after heterozygotes)
sum(is.na(myYscwTEMP$ordinal.marked))
myYscwTEMP[which(myYscwTEMP$ordinal.arrived<141),"ordinal.arrived"]<-myYscwTEMP[which(myYscwTEMP$ordinal.arrived<141),"ordinal.arrived"]+365
sum(na.omit(myYscwTEMP$ordinal.marked<121))
myYscwTEMP[which(myYscwTEMP$ordinal.marked<121),"ordinal.marked"]<-myYscwTEMP[which(myYscwTEMP$ordinal.marked<121),"ordinal.marked"]+365

myYscwARR <- myYscwTEMP[,c("Individual.name.x","ordinal.arrived")]
colnames(myYscwARR)<-c("taxa","ordinal.arrived")
myYscwMARK <- myYscwTEMP[,c("Individual.name.x","ordinal.marked")]
colnames(myYscwMARK)<-c("taxa","ordinal.marked")
myYscwARRBON <- myYscwTEMP[,c("Individual.name.x","ordinal.marked","ordinal.arrived")]
colnames(myYscwARRBON)<-c("taxa","ordinal.marked","ordinal.arrived")


###create/input genotype files; places header as first row
myGscwNeutral <- read.delim("Omy_hood_NEUTRAL_10Pmiss_hapmap.txt", head = FALSE)

#run models with neutral markers only for all fish and upstream-arrived fish to get kinship and PCA data (rename these to import)
myGAPITneutralMARK <- GAPIT( Y=myYscwDUMMY ,
                  G=myGscwNeutral,
                  PCA.total=3
#                  ,kinship.cluster=c("average", "complete", "ward"), kinship.group=c("Mean", "Max")
#                  ,group.from=200,group.to=1000000, group.by=10
#                  ,model="MLM" 
)

#rename kinship+PCA files

###create/input genotype files; places header as first row
myGscw <- read.delim("Omy_hood_NEUTRAL_ADAPTIVE_Chr28_10Pmiss_hapmap.txt", head = FALSE)
nrow(myGscw)
#remove duplicate locus
myGscw<-myGscw[!myGscw[,1]==as.character("Omy_RAD15709.53"),]


##import kinship files
myKIscw <- read.csv("GAPIT.Kin.VanRaden-NEUTRAL.csv", head = FALSE)

##import PCA files as covariates, add additional covariate data from earlier data frames
myCVscw <- read.csv("GAPIT.PCA-NEUTRAL.csv", head = TRUE)
myCVscwSEX<-myCVscw
sex<-as.character(hood_geno_pheno$OmyY1_2SEXY.a2)
sex<-replace(sex,sex=="X",-1)
sex<-replace(sex,sex=="Y",1)
sex<-replace(sex,sex=="",0)
myCVscwSEX$sex<-as.numeric(sex)


source("gapit/gapit_functions20190926scw.R")
source("gapit/FarmCPU_functions.txt")
source("gapit/BLINK-master-scw/R/Blink.R")

Y<-myYscwARRBON
G<-myGscw
KI<-myKIscw
CV<-myCVscwSEX

#run MLM model
myGAPIT <- GAPIT( Y=Y ,
                  G=G,
                  KI=KI,
                  CV=CV,
                  model="MLM"
)

#run BLINK model
myGAPIT <- GAPIT( Y=Y ,
                  G=G,
                  KI=KI,
                  CV=CV,
                  model="Blink"
)


setwd("/Users/user-swillis/Desktop/mykiss/hood/GAPIT-iterations");

##ordinal Arrival day
#locus names must be exactly as they are in the matrix
candidate_snps<-c("Omy28_11625241",
                  "Omy_GREB1_05",
                  "Omy28_11658853",
                  "Omy_GREB1_09",
                  "Omy_RAD52458.17",
                  "Omy28_11632591",
                  "Omy28_11607954",
                  "Omy28_11683204",
                  "Omy28_11667578",
                  "Omy_RAD47080.54",
                  "Omy_RAD15709.53",
                  "Omy28_11676622",
                  "Omy28_11671116",
                  "Omy28_11773194")
#Blink ordered SNPs, to use as covariates (Note: CAN'T BE IN 100% LD with retained loci)
SNPs_to_covariates<-c("Omy_GREB1_09",
"Omy_RAD47080.54",
"Omy28_11667578",
"Omy_OmyP9.180",
"Omy_LDHB.2_e5",
"Omy25_61317777",
"Omy_117370.400",
"Omy_GHSR.121",
"Omy_NaKATPa3.50",
"OMS00008")
#get rid of candidate SNPs other than those you wish to use as co-variates and which represent significant clusters (to avoid LD issues with cluster representatives)
toss<-candidate_snps[!candidate_snps %in% SNPs_to_covariates]

Y<-myYscwARR
G<-myGscw
KI<-myKIscw
CV<-myCVscwSEX

#run the model once with all SNPs to get back R-square for top SNP (assumes top SNP in MLM is same in BLINK)
myGAPIT <- GAPIT( Y=Y ,
                  G=G,
                  KI=KI,
                  CV=CV
)

var<-colnames(Y)[2]
name<-paste(c("GAPIT.MLM.",var,".GWAS.Results"),collapse = "")
QQname<-paste(c("GAPIT.MLM.",var,".QQ-Plot"),collapse = "")
GWAS<-read.csv(paste(c(name,".csv"),collapse=""),header=TRUE)
file.rename(paste(c(name,".csv"),collapse=""), paste(c(name,"1",".csv"),collapse=""))
file.rename(paste(c(QQname,".pdf"),collapse=""), paste(c(QQname,"1",".pdf"),collapse=""))
top_SNP<-head(GWAS[order(GWAS$Rsquare.of.Model.with.SNP,decreasing=TRUE),],n=1)
results<-as.data.frame(matrix(nrow=0,ncol=ncol(top_SNP)))
results<-rbind(results,top_SNP)

myCVscwNEXT<-CV
myGscwNEXT<-G
myGscwNEXT<-myGscwNEXT[!myGscwNEXT[,1] %in% toss,]

for (n in 1:length(SNPs_to_covariates)) {
  top_SNP<-NULL
  top_SNP$SNP<-SNPs_to_covariates[n]
  top_snp_geno<-as.vector(t(myGscwNEXT[myGscwNEXT[,1]==as.character(top_SNP$SNP),12:ncol(myGscwNEXT)]))
  myGscwNEXT<-myGscwNEXT[!myGscwNEXT[,1]==as.character(top_SNP$SNP),]

  top_snp_geno_coded<-top_snp_geno
  if(sum(as.data.frame(table(as.factor(top_snp_geno)))[,1] %in% "AA")>0){
    all1="AA"
    if(sum(as.data.frame(table(as.factor(top_snp_geno)))[,1] %in% "CC")>0){
      all2="CC"
    } else if(sum(as.data.frame(table(as.factor(top_snp_geno)))[,1] %in% "GG")>0){
      all2="GG"
    } else if(sum(as.data.frame(table(as.factor(top_snp_geno)))[,1] %in% "TT")>0){
      all2="TT"
    }
  } else if(sum(as.data.frame(table(as.factor(top_snp_geno)))[,1] %in% "GG")>0){
    all1="GG"
    if(sum(as.data.frame(table(as.factor(top_snp_geno)))[,1] %in% "CC")>0){
      all2="CC"
    } else if(sum(as.data.frame(table(as.factor(top_snp_geno)))[,1] %in% "AA")>0){
      all2="GG"
    } else if(sum(as.data.frame(table(as.factor(top_snp_geno)))[,1] %in% "TT")>0){
      all2="TT"
    }
  } else if(sum(as.data.frame(table(as.factor(top_snp_geno)))[,1] %in% "TT")>0){
    all1="TT"
    if(sum(as.data.frame(table(as.factor(top_snp_geno)))[,1] %in% "CC")>0){
      all2="CC"
    } else if(sum(as.data.frame(table(as.factor(top_snp_geno)))[,1] %in% "GG")>0){
      all2="GG"
    } else if(sum(as.data.frame(table(as.factor(top_snp_geno)))[,1] %in% "AA")>0){
      all2="TT"
    }
  } else if(sum(as.data.frame(table(as.factor(top_snp_geno)))[,1] %in% "CC")>0){
    all1="CC"
    if(sum(as.data.frame(table(as.factor(top_snp_geno)))[,1] %in% "AA")>0){
      all2="CC"
    } else if(sum(as.data.frame(table(as.factor(top_snp_geno)))[,1] %in% "GG")>0){
      all2="GG"
    } else if(sum(as.data.frame(table(as.factor(top_snp_geno)))[,1] %in% "TT")>0){
      all2="TT"
    }
  }
  
  
  print (paste0(all1," ",all2))
  if(as.data.frame(table(as.factor(top_snp_geno)))[as.data.frame(table(as.factor(top_snp_geno)))==all1,2]>as.data.frame(table(as.factor(top_snp_geno)))[as.data.frame(table(as.factor(top_snp_geno)))==all2,2]) {
    refA=all1
    altA=all2
    print (paste0(refA," ",altA))
  } else {
    refA=all2
    altA=all1
    print (paste0(refA," ",altA))
  }
  top_snp_geno_coded<-replace(top_snp_geno_coded,!(top_snp_geno_coded==refA|top_snp_geno_coded==altA|top_snp_geno_coded=="NN"),1)
  ######what value to assign missing data (NN)??? heterozygotes=1 code it thus
  top_snp_geno_coded<-replace(top_snp_geno_coded,top_snp_geno_coded=="NN",1)
  top_snp_geno_coded<-replace(top_snp_geno_coded,top_snp_geno_coded==refA,0)
  top_snp_geno_coded<-replace(top_snp_geno_coded,top_snp_geno_coded==altA,2)
  
  ##add check that tabled frequencies equal number of columns-11
  if(!sum(as.data.frame(table(top_snp_geno_coded))$Freq)==ncol(myGscwNEXT)-11) {
    print("genotype conversion error; Locus:")
    print(n)
    break
  }
  
  
   myCVscwNEXT<-as.data.frame(cbind(myCVscwNEXT,as.numeric(top_snp_geno_coded)))
  colnames(myCVscwNEXT)[ncol(myCVscwNEXT)]<-as.character(top_SNP$SNP)
  #head(myCVscwNEXT)
  myCVscwNEXT[,2:ncol(myCVscwNEXT)]<-lapply(myCVscwNEXT[,2:ncol(myCVscwNEXT)], as.numeric)
  myGAPIT <- GAPIT( Y=Y ,
                    G=myGscwNEXT,
                    KI=KI,
                    CV=myCVscwNEXT
  )
  
  GWAS<-read.csv(paste(c(name,".csv"),collapse=""),header=TRUE)
  top_SNP<-head(GWAS[order(GWAS$Rsquare.of.Model.with.SNP,decreasing=TRUE),],n=1)
  p=n+1
  file.rename(paste(c(name,".csv"),collapse=""), paste(c(name,p,".csv"),collapse=""))
  file.rename(paste(c(QQname,".pdf"),collapse=""), paste(c(QQname,p,".pdf"),collapse=""))
  results<-rbind(results,top_SNP)

}

results$iteration<-seq(1:nrow(results))
results$logP<-abs(log10(results$FDR_Adjusted_P.values))

write.table(results,file="Omy_HOOD_MLMiterations_ArrivalDay_results.txt",append=FALSE,quote=FALSE,sep="\t",col.names=T,row.names=F)


##ordinal Bonneville day
#locus names must be exactly as they are in the matrix
myGscw[,1]
candidate_snps<-c("Omy28_11625241",
                  "Omy_GREB1_05",
                  "Omy28_11658853",
                  "Omy_GREB1_09",
                  "Omy_RAD52458.17",
                  "Omy28_11632591",
                  "Omy28_11607954",
                  "Omy28_11683204",
                  "Omy28_11667578",
                  "Omy_RAD47080.54",
                  "Omy_RAD15709.53",
                  "Omy28_11676622",
                  "Omy28_11671116",
                  "Omy28_11773194")
#Blink ordered SNPs, to use as covariates (Note: CAN'T BE IN 100% LD with retained loci)
SNPs_to_covariates<-c("Omy_GREB1_09",
"Omy_RAD39156.33",
"Omy_RAD47080.54",
"Omy_RAD116.59",
"Omy_109894.185",
"Omy25_61316270",
"OMS00173",
"Omy_U11_2b.154",
"Omy_RAD18903.48",
"OMS00154")
#get rid of candidate SNPs other than those you wish to use as co-variates and which represent significant clusters (to avoid LD issues with cluster representatives)
toss<-candidate_snps[!candidate_snps %in% SNPs_to_covariates]

Y<-myYscwMARK
G<-myGscw
KI<-myKIscw
CV<-myCVscwSEX

#run the model once with all SNPs to get back R-square for top SNP (assumes top SNP in MLM is same in BLINK)
myGAPIT <- GAPIT( Y=Y ,
                  G=G,
                  KI=KI,
                  CV=CV
)
var<-colnames(Y)[2]
name<-paste(c("GAPIT.MLM.",var,".GWAS.Results"),collapse = "")
QQname<-paste(c("GAPIT.MLM.",var,".QQ-Plot"),collapse = "")
GWAS<-read.csv(paste(c(name,".csv"),collapse=""),header=TRUE)
file.rename(paste(c(name,".csv"),collapse=""), paste(c(name,"1",".csv"),collapse=""))
file.rename(paste(c(QQname,".pdf"),collapse=""), paste(c(QQname,"1",".pdf"),collapse=""))
top_SNP<-head(GWAS[order(GWAS$Rsquare.of.Model.with.SNP,decreasing=TRUE),],n=1)
results<-as.data.frame(matrix(nrow=0,ncol=ncol(top_SNP)))
results<-rbind(results,top_SNP)

myCVscwNEXT<-CV
myGscwNEXT<-G
myGscwNEXT<-myGscwNEXT[!myGscwNEXT[,1] %in% toss,]

for (n in 1:length(SNPs_to_covariates)) {
  top_SNP<-NULL
  top_SNP$SNP<-SNPs_to_covariates[n]
  top_snp_geno<-as.vector(t(myGscwNEXT[myGscwNEXT[,1]==as.character(top_SNP$SNP),12:ncol(myGscwNEXT)]))
  myGscwNEXT<-myGscwNEXT[!myGscwNEXT[,1]==as.character(top_SNP$SNP),]
  top_snp_geno_coded<-top_snp_geno
  if(sum(as.data.frame(table(as.factor(top_snp_geno)))[,1] %in% "AA")>0){
    all1="AA"
    if(sum(as.data.frame(table(as.factor(top_snp_geno)))[,1] %in% "CC")>0){
      all2="CC"
    } else if(sum(as.data.frame(table(as.factor(top_snp_geno)))[,1] %in% "GG")>0){
      all2="GG"
    } else if(sum(as.data.frame(table(as.factor(top_snp_geno)))[,1] %in% "TT")>0){
      all2="TT"
    } else {
      all2="XX"
    }
  } else if(sum(as.data.frame(table(as.factor(top_snp_geno)))[,1] %in% "GG")>0){
    all1="GG"
    if(sum(as.data.frame(table(as.factor(top_snp_geno)))[,1] %in% "CC")>0){
      all2="CC"
    } else if(sum(as.data.frame(table(as.factor(top_snp_geno)))[,1] %in% "AA")>0){
      all2="GG"
    } else if(sum(as.data.frame(table(as.factor(top_snp_geno)))[,1] %in% "TT")>0){
      all2="TT"
    } else {
      all2="XX"
    }
  } else if(sum(as.data.frame(table(as.factor(top_snp_geno)))[,1] %in% "TT")>0){
    all1="TT"
    if(sum(as.data.frame(table(as.factor(top_snp_geno)))[,1] %in% "CC")>0){
      all2="CC"
    } else if(sum(as.data.frame(table(as.factor(top_snp_geno)))[,1] %in% "GG")>0){
      all2="GG"
    } else if(sum(as.data.frame(table(as.factor(top_snp_geno)))[,1] %in% "AA")>0){
      all2="TT"
    } else {
      all2="XX"
    }
  } else if(sum(as.data.frame(table(as.factor(top_snp_geno)))[,1] %in% "CC")>0){
    all1="CC"
    if(sum(as.data.frame(table(as.factor(top_snp_geno)))[,1] %in% "AA")>0){
      all2="CC"
    } else if(sum(as.data.frame(table(as.factor(top_snp_geno)))[,1] %in% "GG")>0){
      all2="GG"
    } else if(sum(as.data.frame(table(as.factor(top_snp_geno)))[,1] %in% "TT")>0){
      all2="TT"
    } else {
      all2="XX"
    }
  }
  
  
  print (paste0(all1," ",all2))
  if (all2=="XX") {
    refA=all1
    altA=all2
    print (paste0(refA," ",altA))
  } else if(as.data.frame(table(as.factor(top_snp_geno)))[as.data.frame(table(as.factor(top_snp_geno)))==all1,2]>as.data.frame(table(as.factor(top_snp_geno)))[as.data.frame(table(as.factor(top_snp_geno)))==all2,2]) {
    refA=all1
    altA=all2
    print (paste0(refA," ",altA))
  } else {
    refA=all2
    altA=all1
    print (paste0(refA," ",altA))
  }
  top_snp_geno_coded<-replace(top_snp_geno_coded,!(top_snp_geno_coded==refA|top_snp_geno_coded==altA|top_snp_geno_coded=="NN"),1)
  ######what value to assign missing data (NN)??? heterozygotes=1 code it thus
  top_snp_geno_coded<-replace(top_snp_geno_coded,top_snp_geno_coded=="NN",1)
  top_snp_geno_coded<-replace(top_snp_geno_coded,top_snp_geno_coded==refA,0)
  top_snp_geno_coded<-replace(top_snp_geno_coded,top_snp_geno_coded==altA,2)
  
  ##add check that tabled frequencies equal number of columns-11
  if(!sum(as.data.frame(table(top_snp_geno_coded))$Freq)==ncol(myGscwNEXT)-11) {
    print("genotype conversion error; Locus:")
    print(n)
    break
  }
  
  
   myCVscwNEXT<-as.data.frame(cbind(myCVscwNEXT,as.numeric(top_snp_geno_coded)))
  colnames(myCVscwNEXT)[ncol(myCVscwNEXT)]<-as.character(top_SNP$SNP)
  myCVscwNEXT[,2:ncol(myCVscwNEXT)]<-lapply(myCVscwNEXT[,2:ncol(myCVscwNEXT)], as.numeric)
   myGAPIT <- GAPIT( Y=Y ,
                    G=myGscwNEXT,
                    KI=KI,
                    CV=myCVscwNEXT
  )
  
  GWAS<-read.csv(paste(c(name,".csv"),collapse=""),header=TRUE)
  top_SNP<-head(GWAS[order(GWAS$Rsquare.of.Model.with.SNP,decreasing=TRUE),],n=1)
  p=n+1
  file.rename(paste(c(name,".csv"),collapse=""), paste(c(name,p,".csv"),collapse=""))
  file.rename(paste(c(QQname,".pdf"),collapse=""), paste(c(QQname,p,".pdf"),collapse=""))
  results<-rbind(results,top_SNP)

}

results$iteration<-seq(1:nrow(results))
results$logP<-abs(log10(results$FDR_Adjusted_P.values))

write.table(results,file="Omy_HOOD_MLMiterations_BonnDay_results.txt",append=FALSE,quote=FALSE,sep="\t",col.names=T,row.names=F)


##testing hapltoype inferred by Shapeit

###create/input haplotype-genotype files; places header as first row
myGscwHAPS <- read.delim("HOOD_chr28rt_haplotypes_hapmap.txt", head = FALSE)

##import kinship files
myKIscw <- read.csv("GAPIT.Kin.VanRaden-NEUTRAL.csv", head = FALSE)

##import PCA files as covariates, add additional covariate data from earlier data frames
myCVscw <- read.csv("GAPIT.PCA-NEUTRAL.csv", head = TRUE)
myCVscwSEX<-myCVscw
sex<-as.character(hood_geno_pheno$OmyY1_2SEXY.a2)
sex<-replace(sex,sex=="X",-1)
sex<-replace(sex,sex=="Y",1)
sex<-replace(sex,sex=="",0)
myCVscwSEX$sex<-as.numeric(sex)

#reduce phenotype and covariate matrices to match genotypes
myCVscw2<-myCVscw[myCVscw$taxa %in% as.character(unlist(myGscwHAPS[1,12:ncol(myGscw)])),]

#pheno
myYscw2<-myYscw[myYscw$taxa %in% as.character(unlist(myGscwHAPS[1,12:ncol(myGscw)])),]
myYscw2<-as.data.frame(matrix(nrow=0,ncol=ncol(myYscw)))
names<-as.character(unlist(myGscwHAPS[1,12:ncol(myGscw)]))
for(i in 1:length(names)){
  myYscw2<-rbind(myYscw2,myYscw[myYscw$taxa %in% names[i],])
}

#kinship
myKIscw2<-myKIscw[,as.logical(c("TRUE",(myKIscw[,1] %in% as.character(unlist(myGscwHAPS[1,12:ncol(myGscwHAPS)])))))]
myKIscw2<-myKIscw2[(myKIscw2[,1] %in% as.character(unlist(myGscwHAPS[1,12:ncol(myGscwHAPS)]))),]


Y<-myYscw2
G<-myGscwHAPS
KI<-myKIscw2
CV<-myCVscw2


myGAPIT <- GAPIT( Y=Y ,
                  G=G,
                  KI=KI,
                  CV=CV,
                  model="MLM"
)


###Haplo.stats

#install.packages("haplo.stats")
library(haplo.stats)

#get phenotype data
hood_geno_pheno<-read.delim("Omy_hood_NEUTRAL_ADAPTIVE_phenotype_10Pmiss.txt",header=T)
head(hood_geno_pheno[,1:10])
pit_data_red <- hood_geno_pheno[,c("Individual.name.x","ordinal.arrived","ordinal.marked","OmyY1_2SEXY.a2")]
pit_data_red[which(pit_data_red$ordinal.arrived<141),"ordinal.arrived"]<-pit_data_red[which(pit_data_red$ordinal.arrived<141),"ordinal.arrived"]+365
pit_data_red[which(pit_data_red$ordinal.marked<121),"ordinal.marked"]<-pit_data_red[which(pit_data_red$ordinal.marked<121),"ordinal.marked"]+365
colnames(pit_data_red)<-c("Individual.Name","Arrival","Bonneville","sex")
pit_data_red$sex<-replace(as.character(pit_data_red$sex),pit_data_red$sex=="X","-1")
pit_data_red$sex<-replace(as.character(pit_data_red$sex),pit_data_red$sex=="Y","1")
pit_data_red$sex<-replace(as.character(pit_data_red$sex),pit_data_red$sex=="","0")
pit_data_red$sex<-as.numeric(pit_data_red$sex)
rownames(pit_data_red)<-pit_data_red$Individual.Name


##import PCA files as covariates, add additional covariate data from earlier data frames
myCVscw <- read.csv("GAPIT.PCA-NEUTRAL.csv", head = TRUE)
rownames(myCVscw)<-myCVscw$taxa
myCVscwSEX<-merge(myCVscw,pit_data_red,by="row.names")
rownames(myCVscwSEX)<-myCVscwSEX$taxa
myCVscwSEX<-myCVscwSEX[,!colnames(myCVscwSEX) %in% c("Row.names","taxa","ID")]
myCVscw<-myCVscwSEX[,!colnames(myCVscwSEX) %in% c("Row.names","Individual.Name")]

######------------read in export from PLINK ped and marker file with positions, transform to haplo.score format

#extract genotypes using allele names which must match the "assay" field with "-" translated to "."
#extract genetic sex as "X" or "Y" in the appropriate field...which field? Code unknowns appropriately!!
genotypes<-read.delim("Omy_hood_GTseq_Chr28rt_10pMISS.ped",colClasses = c("factor"),header=FALSE)
rownames(genotypes)<-genotypes$V2
genotypes<-genotypes[,7:ncol(genotypes)]

#read in markers
markers<-read.delim("Omy_hood_GTseq_Chr28rt_10pMISS.map.haploview",colClasses = c("factor"),header=FALSE)
head(markers)
colnames(markers)<-c("Assay","position")
marker_cols<-NULL
for (m in 1:nrow(markers)) {
  marker_cols<-c(marker_cols,paste(markers$Assay[m],".a1",sep=""))
  marker_cols<-c(marker_cols,paste(markers$Assay[m],".a2",sep=""))
}
colnames(genotypes)<-marker_cols

markers_ordered<-markers[order(markers$position,decreasing=FALSE),]
marker_cols2<-NULL
for (m in 1:nrow(markers)) {
  marker_cols2<-c(marker_cols2,paste(markers_ordered$Assay[m],".a1",sep=""))
  marker_cols2<-c(marker_cols2,paste(markers_ordered$Assay[m],".a2",sep=""))
}
genotypes<-genotypes[,marker_cols2]

genoSCWmyYmyCV<-merge(genotypes,myCVscw,by="row.names")
indivs<-genoSCWmyYmyCV$Row.names

labelSCW<-markers_ordered$Assay
genoSCWhs<-setupGeno(genoSCWmyYmyCV[,2:(length(marker_cols)+1)], miss.val=c(0,NA), locus.label=labelSCW)

#infer haplotypes
save.em.SCW <- haplo.em(geno=genoSCWhs, locus.label=labelSCW, miss.val=c(0,NA),control = haplo.em.control(n.try = 100, insert.batch.size=6))
#print haplotypes with frequencies (for highest PP pairs only? YES! check below)
haps<-print(save.em.SCW)[order(print(save.em.SCW)$hap.freq,decreasing=TRUE),]
write.table(haps,file="HOOD-Chr28rt.haplostats.haplotypes.txt",append=FALSE,quote=FALSE,sep="\t",col.names=T,row.names=T)


#test association with quantitative trait

###Arrival DAY

names(genoSCWmyYmyCV)
#Yhs<-genoSCWmyYmyCV$Bonneville
Yhs<-genoSCWmyYmyCV$Arrival
CVhs<-genoSCWmyYmyCV[,c("PC1","PC2","PC3","sex")]


# score w/gaussian, adjusted by covariates
score.gaus.adj.SCW <- haplo.score(Yhs, genoSCWhs, trait.type="gaussian",x.adj = CVhs, min.count=5,locus.label=labelSCW, simulate=TRUE,sim.control=score.sim.control(p.threshold=0.05, min.sim=1000, max.sim=20000,verbose=FALSE),em.control=haplo.em.control(n.try = 100, insert.batch.size=6))
score<-as.data.frame(print(score.gaus.adj.SCW))
write.table(score[order(score[,"Hap-Freq"],decreasing=TRUE),],file="HOOD-Chr28rt.Arrival.haplostats.haploscore.min5.txt",append=FALSE,quote=FALSE,sep="\t",col.names=T,row.names=F)

# score w/gaussian, adjusted by covariates,dominant effect
score.gaus.adj.SCWdom<- haplo.score(Yhs, genoSCWhs, trait.type="gaussian",x.adj = CVhs, haplo.effect="dominant",min.count=10,locus.label=labelSCW, simulate=TRUE,sim.control=score.sim.control(p.threshold=0.05, min.sim=1000, max.sim=20000,verbose=FALSE),em.control=haplo.em.control(n.try = 100, insert.batch.size=6))
score<-as.data.frame(print(score.gaus.adj.SCWdom))
write.table(score[order(score[,"Hap-Freq"],decreasing=TRUE),],file="HOOD-Chr28rt.Arrival.haplostats.haploscoreDOM.txt",append=FALSE,quote=FALSE,sep="\t",col.names=T,row.names=F)

# haplo.score on sliding window of 3 consecutive loci at a time
score.slide.gausSCW <- haplo.score.slide(Yhs, genoSCWhs, trait.type ="gaussian", n.slide=3, min.count=10, locus.label=c(1:13))
## plot global p-values for sub-haplotypes from haplo.score.slide
plot.haplo.score.slide(score.slide.gausSCW)


###Bonneville DAY

Yhs<-genoSCWmyYmyCV$Bonneville

# score w/gaussian, adjusted by covariates
score.gaus.adj.SCW <- haplo.score(Yhs, genoSCWhs, trait.type="gaussian",x.adj = CVhs, min.count=5,locus.label=labelSCW, simulate=TRUE,sim.control=score.sim.control(p.threshold=0.05, min.sim=1000, max.sim=20000,verbose=FALSE),em.control=haplo.em.control(n.try = 100, insert.batch.size=6))
print(score.gaus.adj.SCW)
score<-as.data.frame(print(score.gaus.adj.SCW))
#class(score)
write.table(score[order(score[,"Hap-Freq"],decreasing=TRUE),],file="HOOD-Chr28rt.BonnevilleDay.haplostats.haploscore.min5.txt",append=FALSE,quote=FALSE,sep="\t",col.names=T,row.names=F)

# score w/gaussian, adjusted by covariates,dominant effect
score.gaus.adj.SCWdom<- haplo.score(Yhs, genoSCWhs, trait.type="gaussian",x.adj = CVhs, haplo.effect="dominant",min.count=10,locus.label=labelSCW, simulate=TRUE,sim.control=score.sim.control(p.threshold=0.05, min.sim=1000, max.sim=20000,verbose=FALSE),em.control=haplo.em.control(n.try = 100, insert.batch.size=6))
print(score.gaus.adj.SCWdom)
score<-as.data.frame(print(score.gaus.adj.SCWdom))
#class(score)
write.table(score[order(score[,"Hap-Freq"],decreasing=TRUE),],file="HOOD-Chr28rt.BonnevilleDay.haplostats.haploscoreDOM.txt",append=FALSE,quote=FALSE,sep="\t",col.names=T,row.names=F)


# haplo.score on sliding window of 3 consecutive loci at a time
score.slide.gausSCW <- haplo.score.slide(Yhs, genoSCWhs, trait.type ="gaussian", n.slide=3, min.count=10, locus.label=c(1:13))
## plot global p-values for sub-haplotypes from haplo.score.slide
plot.haplo.score.slide(score.slide.gausSCW)


#Power and Sample Size for Haplotype Association Studies
#Based on work in Schaid 2005[2], we can take a set of haplotypes with their population frequencies, assign a risk to a subset of the haplotypes, then determine either the sample size to achieve a stated power, or the power for a stated sample size.
keep <- which(save.em.SCW$hap.prob > .01)  # get an index of non-rare haps
hfreq <- save.em.SCW$hap.prob[keep]
hmat <- save.em.SCW$haplotype[keep,]
## Define risk haplotypes as all but most common
hriskB <- tail(order(save.em.SCW$hap.prob[keep],decreasing=TRUE),n=-1)
# define index for baseline haplotype (most common)
hbase <- head(order(save.em.SCW$hap.prob[keep],decreasing=TRUE),n=1)


#loop over r-square values to calculate power
rsquare<-NULL
powerV<-NULL
for (r in seq(1,201,5)) {
  hbeta.listB <- find.haplo.beta.qt(haplo=hmat, haplo.freq=hfreq, base.index=hbase,haplo.risk=hriskB, r2=(r/1000), y.mu=0, y.var=1)
  power.qtB <-  haplo.power.qt(hmat, hfreq, hbase, hbeta.listB$beta,y.mu=0, y.var=1, alpha=.001, sample.size=length(levels(as.factor(save.em.SCW$subj.id))))
  rsquare<-c(rsquare,(r/1000))
  powerV<-c(powerV,power.qtB$power.unphased.haplo)
}


powers<-data.frame(matrix(nrow = length(c(as.numeric(powerV))), ncol = 0))
powers$rsquare<-as.numeric(rep(as.numeric(rsquare),times=1))
powers$power<-as.numeric(c(as.numeric(powerV)))

library(ggplot2)
# Basic line plot with points
ggplot(data=powers, aes(x=rsquare, y=power)) + 
  geom_line(aes(linetype=haplotypes)) +
  labs(x="R square", y = "Power")+theme_classic() +
  theme(axis.text=element_text(size=18),
        axis.title=element_text(size=20,face="bold"),
        axis.title.y = element_text(margin = margin(t = 0, r = 10, b = 0, l = 0)),
        axis.title.x = element_text(margin = margin(t = 10, r = 0, b = 0, l = 0)),
        legend.position = "none")
