# Supplementary material for: Steelhead (Oncorhynchus mykiss) lineages and sexes show variable patterns of association of adult migration timing and age‐at‐maturity traits with two genomic regions
Source: Evol Appl. 2020 Aug 27;13(10):2836–56. doi: 10.1111/eva.13088 (PMC7691471; doi:10.1111/eva.13088)
Supplement: Supplementary file 32 — File S5 [file EVA-13-2836-s032.R]

if (!requireNamespace("BiocManager", quietly = TRUE))
#install.packages("BiocManager")
#BiocManager::install()
#BiocManager::install("multtest")
#install.packages("gplots")
#BiocManager::install("snpStats")
#install.packages("LDheatmap")
#install.packages("genetics")
#install.packages("ape")
#install.packages("EMMREML")
#install.packages("scatterplot3d")
if(!require(gplots)) install.packages("gplots")
if(!require(LDheatmap)) install.packages("LDheatmap")
if(!require(genetics)) install.packages("genetics")
if(!require(ape)) install.packages("ape")
if(!require(compiler)) install.packages("compiler")
if(!require(EMMREML)) install.packages("EMMREML")
if(!require(scatterplot3d)) install.packages("scatterplot3d")

if(!'multtest'%in% installed.packages()[,"Package"]){
  source("http://www.bioconductor.org/biocLite.R")
  biocLite("multtest")
  biocLite("snpStats")
}

library(multtest)
library(gplots)
library(LDheatmap)
library(genetics)
library(ape)
library(EMMREML)
library(compiler)
library("scatterplot3d")

source("gapit/gapit_functions20190926.R")

###(re)input genotype files
myGscwNeutral <- read.delim("Omy_BNV2013-2018_NEUTRAL_ULnO_hapmap7.txt", head = FALSE)
myGscw <- read.delim("Omy_BNV2013-2018_ALLloci_hapmap.txt", head = FALSE)
#remove duplicate locus
myGscw<-myGscw[!myGscw[,1]==as.character("Omy_RAD15709.53"),]

###create/input phenotype files
setwd("/Users/user-swillis/Desktop/mykiss/Chr25-gapit/2013-2018");
madeit_data<-read.delim("Omy_pit_pings_Bonneville_2013_2018_marked_arrived_MADEITS_filteredID_length_lineage_HUC-BPA-YEAR-LAG-SPEED_ocean_total.txt",header=TRUE)
madeit_data[madeit_data$Length.y<0,"Length.y"]<-NA#missing coded as -99
names<-as.character(unlist(myGscw[1,12:ncol(myGscw)]))
reorderY<-as.data.frame(matrix(nrow=0,ncol=ncol(madeit_data)))
for (n in 1:length(names)){
  reorderY<-rbind(reorderY,madeit_data[madeit_data$Individual.Name==names[n],])
}
madeit_data<-reorderY
myYscw<- madeit_data[,c("Individual.Name","Length.x","Ocean.x","Total")]
colnames(myYscw)<-c("taxa","fork.length","ocean.age","total.age")
myYscwFRK<-myYscw[,1:2]
myYscwOCE<-myYscw[,c(1,3)]
myYscwTOT<-myYscw[,c(1,4)]

#run MLM model to generate kinship matrix and PCA
myGAPIT <- GAPIT( Y=myYscwFRK,
                  G=myGscwNeutral,
                  model="MLM" 
)


##rename the PCA/kinship files!!

##import kinship files
myKIscw <- read.csv("GAPIT.Kin.VanRaden-neutral.csv", head = FALSE)
nrow(myKIscw)

##import PCA files as covariates, add additional covariate data from earlier data frames
myCVscw <- read.csv("GAPIT.PCA-neutral.csv", head = TRUE)
sex_marker_sex<-read.delim("Omy_BNV2013-2018_sex_1male_2female_0unk.txt",header=FALSE,sep="\t")
colnames(sex_marker_sex)<-c("ID","sex")
sex<-as.data.frame(matrix(nrow=0,ncol=2))
for (n in 1:length(myCVscw$taxa)){
  sex<-rbind(sex,sex_marker_sex[sex_marker_sex$ID==as.character(myCVscw$taxa[n]),])  
}
myCVscwSEX<-myCVscw
myCVscwSEX$sex<-as.numeric(sex$sex)
myCVscwSEX[myCVscwSEX$sex==2,"sex"]<--1

######madeit-data and CV may not be in the same order, merge by row-name then re-order to genotypes
names<-as.character(unlist(myGscw[1,12:ncol(myGscw)]))
reorderCV<-as.data.frame(matrix(nrow=0,ncol=ncol(myCVscwSEX)))
for (n in 1:length(names)){
  reorderCV<-rbind(reorderCV,myCVscwSEX[myCVscwSEX$taxa==names[n],])
}
myCVscw<-reorderCV

#all indiv, neutral loci, with sex, length, age covariates
#check QQplot, and GWAS significance for artifacts
myGAPIT <- GAPIT( Y=myYscwFRK,
                  G=myGscwNeutral,
                  KI=myKIscw,
                  CV=myCVscw,
                  model="MLM" 
)

#all indiv, all loci, three phenotypes, with sex covariate
myGAPIT <- GAPIT( 
                  Y=myYscw ,
                  G=myGscw,
                         KI=myKIscw,
                         CV=myCVscw,
                          model="MLM" 
)

source("gapit/FarmCPU_functions.txt")
source("gapit/BLINK-master-scw/R/Blink.R")

#all indiv, all loci, three phenotypes, with sex covariate, LD 0.999 BLINK model
myGAPIT <- GAPIT( Y=myYscw ,
                  G=myGscw,
                  KI=myKIscw,
                  CV=myCVscw,
                  model="Blink" 
)

####by lineage
interior_fish<-as.character(madeit_data[madeit_data$lineage %in% "interior","Individual.Name"])
interior_intermedia_fish<-as.character(madeit_data[madeit_data$lineage %in% c("interior","intermediate"),"Individual.Name"])
coastal_fish<-as.character(madeit_data[madeit_data$lineage %in% "coastal","Individual.Name"])
coastal_intermedia_fish<-as.character(madeit_data[madeit_data$lineage %in% c("coastal","intermediate"),"Individual.Name"])

#interior-only
#covariates
myCVscwINTERIOR<-myCVscw[myCVscw$taxa %in% interior_fish,]
#pheno
myYscwINTERIOR<-myYscw[myYscw$taxa %in% interior_fish,]
#geno, generated by exclusion, not inclusion!!
myGscwTEMP<-myGscw[-1,]
colnames(myGscwTEMP)<-as.character(unlist(myGscw[1,]))
INT.vector<-!(names(myGscwTEMP) %in% coastal_intermedia_fish)
myGscwINTERIOR<-myGscw[,INT.vector]
#kinship
myKIscwINTERIOR<-myKIscw
myKIscwINTERIOR<-myKIscwINTERIOR[,as.logical(c("TRUE",(myKIscwINTERIOR[,1] %in% interior_fish)))]
myKIscwINTERIOR<-myKIscwINTERIOR[(myKIscwINTERIOR[,1] %in% interior_fish),]

#INTERIOR-only
myGAPIT <- GAPIT( Y=myYscwINTERIOR ,
                         G=myGscwINTERIOR,
                         KI=myKIscwINTERIOR,
                         CV=myCVscwINTERIOR,
                         model="MLM" 
)


#interior+intermediat(Klickitat)

#covariates
myCVscwINTINT<-myCVscw[myCVscw$taxa %in% interior_intermedia_fish,]
#pheno
myYscwINTINT<-myYscw[myYscw$taxa %in% interior_intermedia_fish,]
#geno, generated by exclusion, not inclusion!!
myGscwTEMP<-myGscw[-1,]
colnames(myGscwTEMP)<-as.character(unlist(myGscw[1,]))
INTINT.vector<-!(names(myGscwTEMP) %in% coastal_fish)
myGscwINTINT<-myGscw[,INTINT.vector]
#kinship
myKIscwINTINT<-myKIscw
myKIscwINTINT<-myKIscwINTINT[,as.logical(c("TRUE",(myKIscwINTINT[,1] %in% interior_intermedia_fish)))]
myKIscwINTINT<-myKIscwINTINT[(myKIscwINTINT[,1] %in% interior_intermedia_fish),]

#INTERIOR-plus-INTERMEDIATE(Klickitat)
myGAPIT <- GAPIT( Y=myYscwINTINT ,
                  G=myGscwINTINT,
                  KI=myKIscwINTINT,
                  CV=myCVscwINTINT,
                  model="MLM" 
)


#by sex
#covariates
table(myCVscw$sex)
myCVscwMALE<-myCVscw[myCVscw$sex=="1",c("taxa","PC1","PC2","PC3")]
not_males<-myCVscw[!myCVscw$sex=="1","taxa"]
males<-myCVscwMALE$taxa
myCVscwFEMALE<-myCVscw[myCVscw$sex=="-1",c("taxa","PC1","PC2","PC3")]
not_females<-myCVscw[!myCVscw$sex=="-1","taxa"]
females<-myCVscwFEMALE$taxa
#pheno
myYscwMALE<-myYscw[myYscw$taxa %in% males,]
myYscwFEMALE<-myYscw[myYscw$taxa %in% females,]
#geno, generated by exclusion, not inclusion!!
myGscwTEMP<-myGscw[-1,]
colnames(myGscwTEMP)<-as.character(unlist(myGscw[1,]))
MALE.vector<-!(colnames(myGscwTEMP) %in% not_males)
myGscwMALE<-myGscw[,MALE.vector]
sum(colnames(myGscwTEMP) %in% not_females)
FEMALE.vector<-!(colnames(myGscwTEMP) %in% not_females)
myGscwFEMALE<-myGscw[,FEMALE.vector]
#kinship
myKIscwMALE<-myKIscw
myKIscwFEMALE<-myKIscw
myKIscwMALE<-myKIscwMALE[,as.logical(c("TRUE",(myKIscwMALE[,1] %in% males)))]
myKIscwMALE<-myKIscwMALE[(myKIscwMALE[,1] %in% males),]
myKIscwFEMALE<-myKIscwFEMALE[,as.logical(c("TRUE",(myKIscwFEMALE[,1] %in% females)))]
myKIscwFEMALE<-myKIscwFEMALE[(myKIscwFEMALE[,1] %in% females),]


myGAPIT <- GAPIT( Y=myYscwMALE ,
                  G=myGscwMALE,
                  KI=myKIscwMALE,
                  CV=myCVscwMALE,
                  model="MLM" 
)

myGAPIT <- GAPIT( Y=myYscwFEMALE ,
                  G=myGscwFEMALE,
                  KI=myKIscwFEMALE,
                  CV=myCVscwFEMALE,
                  model="MLM" 
)


####estimating R-square by using significant SNPs as co-variates (first SNP is in base MLM model)
##only works with one variable at a time

##fork length
#locus names must be exactly as they are in the matrix
candidate_snps<-c("Omy25_61284413",
"Omy25_61285646",
"Omy25_61286316",
"Omy25_61287415",
"Omy25_61294400",
"Omy25_61316270",
"Omy25_61317685",
"Omy25_61317777",
"Omy25_61318852",
"Omy25_61322413")
#give me the list of locus names you want to use as co-variates, CAN'T BE IN 100% LD with retained loci
SNPs_to_covariates<-c("Omy25_61285646",
"Omy25_61317777",
"Omy_RAD32139.58",
"Omy_97077.73",
"OmyR33562",
"OMS00116",
"Omy_RAD65959.69",
"OMGH1PROM1.SNP1",
"Omy_b9.164",
"Omy_RAD31408.67")
#get rid of candidate SNPs other than those you wish to use as co-variates and which represent significant clusters (to avoid LD issues with cluster representatives)
toss<-candidate_snps[!candidate_snps %in% SNPs_to_covariates]

Y<-myYscwFRK
G<-myGscw
KI<-myKIscw
CV<-myCVscw

#run the model once with all SNPs to get back R-square for top SNP (assumes top SNP in MLM is same in BLINK)
myGAPIT <- GAPIT( Y=Y ,
                  G=G,
                  KI=KI,
                  CV=CV
)
var<-colnames(Y)[2]
name<-paste(c("GAPIT.MLM.",var,".GWAS.Results"),collapse = "")
QQname<-paste(c("GAPIT.MLM.",var,".QQ-Plot"),collapse = "")
GWAS<-read.csv(paste(c(name,".csv"),collapse=""),header=TRUE)
file.rename(paste(c(name,".csv"),collapse=""), paste(c(name,"1",".csv"),collapse=""))
file.rename(paste(c(QQname,".pdf"),collapse=""), paste(c(QQname,"1",".pdf"),collapse=""))
top_SNP<-head(GWAS[order(GWAS$Rsquare.of.Model.with.SNP,decreasing=TRUE),],n=1)
results<-as.data.frame(matrix(nrow=0,ncol=ncol(top_SNP)))
results<-rbind(results,top_SNP)

myCVscwNEXT<-CV
myGscwNEXT<-G
myGscwNEXT<-myGscwNEXT[!myGscwNEXT[,1] %in% toss,]
for (n in 1:length(SNPs_to_covariates)) {
  top_SNP<-NULL
  top_SNP$SNP<-SNPs_to_covariates[n]
  top_snp_geno<-as.vector(t(myGscwNEXT[myGscwNEXT[,1]==as.character(top_SNP$SNP),12:ncol(myGscwNEXT)]))
  myGscwNEXT<-myGscwNEXT[!myGscwNEXT[,1]==as.character(top_SNP$SNP),]

  top_snp_geno_coded<-top_snp_geno
  if(sum(as.data.frame(table(as.factor(top_snp_geno)))[,1] %in% "AA")>0){
    all1="AA"
    if(sum(as.data.frame(table(as.factor(top_snp_geno)))[,1] %in% "CC")>0){
      all2="CC"
    } else if(sum(as.data.frame(table(as.factor(top_snp_geno)))[,1] %in% "GG")>0){
      all2="GG"
    } else if(sum(as.data.frame(table(as.factor(top_snp_geno)))[,1] %in% "TT")>0){
      all2="TT"
    } else {
      all2="XX"
    }
  } else if(sum(as.data.frame(table(as.factor(top_snp_geno)))[,1] %in% "GG")>0){
    all1="GG"
    if(sum(as.data.frame(table(as.factor(top_snp_geno)))[,1] %in% "CC")>0){
      all2="CC"
    } else if(sum(as.data.frame(table(as.factor(top_snp_geno)))[,1] %in% "AA")>0){
      all2="GG"
    } else if(sum(as.data.frame(table(as.factor(top_snp_geno)))[,1] %in% "TT")>0){
      all2="TT"
    } else {
      all2="XX"
    }
  } else if(sum(as.data.frame(table(as.factor(top_snp_geno)))[,1] %in% "TT")>0){
    all1="TT"
    if(sum(as.data.frame(table(as.factor(top_snp_geno)))[,1] %in% "CC")>0){
      all2="CC"
    } else if(sum(as.data.frame(table(as.factor(top_snp_geno)))[,1] %in% "GG")>0){
      all2="GG"
    } else if(sum(as.data.frame(table(as.factor(top_snp_geno)))[,1] %in% "AA")>0){
      all2="TT"
    } else {
      all2="XX"
    }
  } else if(sum(as.data.frame(table(as.factor(top_snp_geno)))[,1] %in% "CC")>0){
    all1="CC"
    if(sum(as.data.frame(table(as.factor(top_snp_geno)))[,1] %in% "AA")>0){
      all2="CC"
    } else if(sum(as.data.frame(table(as.factor(top_snp_geno)))[,1] %in% "GG")>0){
      all2="GG"
    } else if(sum(as.data.frame(table(as.factor(top_snp_geno)))[,1] %in% "TT")>0){
      all2="TT"
    } else {
      all2="XX"
    }
  }
  
  
  print (paste0(all1," ",all2))
  if (all2=="XX") {
    refA=all1
    altA=all2
    print (paste0(refA," ",altA))
  } else if(as.data.frame(table(as.factor(top_snp_geno)))[as.data.frame(table(as.factor(top_snp_geno)))==all1,2]>as.data.frame(table(as.factor(top_snp_geno)))[as.data.frame(table(as.factor(top_snp_geno)))==all2,2]) {
    refA=all1
    altA=all2
    print (paste0(refA," ",altA))
  } else {
    refA=all2
    altA=all1
    print (paste0(refA," ",altA))
  }
  top_snp_geno_coded<-replace(top_snp_geno_coded,!(top_snp_geno_coded==refA|top_snp_geno_coded==altA|top_snp_geno_coded=="NN"),1)
  ######what value to assign missing data (NN)??? heterozygotes=1 code it thus
  top_snp_geno_coded<-replace(top_snp_geno_coded,top_snp_geno_coded=="NN",1)
  top_snp_geno_coded<-replace(top_snp_geno_coded,top_snp_geno_coded==refA,0)
  top_snp_geno_coded<-replace(top_snp_geno_coded,top_snp_geno_coded==altA,2)
  
  ##add check that tabled frequencies equal number of columns-11
  if(!sum(as.data.frame(table(top_snp_geno_coded))$Freq)==ncol(myGscwNEXT)-11) {
    print("genotype conversion error; Locus:")
    print(n)
    break
  }
  
  
  myCVscwNEXT<-as.data.frame(cbind(myCVscwNEXT,as.numeric(top_snp_geno_coded)))
  colnames(myCVscwNEXT)[ncol(myCVscwNEXT)]<-as.character(top_SNP$SNP)
  myCVscwNEXT[,2:ncol(myCVscwNEXT)]<-lapply(myCVscwNEXT[,2:ncol(myCVscwNEXT)], as.numeric)
  myGAPIT <- GAPIT( Y=Y ,
                    G=myGscwNEXT,
                    KI=KI,
                    CV=myCVscwNEXT
  )
  
  GWAS<-read.csv(paste(c(name,".csv"),collapse=""),header=TRUE)
  top_SNP<-head(GWAS[order(GWAS$Rsquare.of.Model.with.SNP,decreasing=TRUE),],n=1)
  p=n+1
  file.rename(paste(c(name,".csv"),collapse=""), paste(c(name,p,".csv"),collapse=""))
  file.rename(paste(c(QQname,".pdf"),collapse=""), paste(c(QQname,p,".pdf"),collapse=""))
  results<-rbind(results,top_SNP)

}

results$iteration<-seq(1:nrow(results))
results$logP<-abs(log10(results$FDR_Adjusted_P.values))


write.table(results,file="Omy_BNV2013-2018_MLMiterations_Fork_results.txt",append=FALSE,quote=FALSE,sep="\t",col.names=T,row.names=F)


##ocean age
#locus names must be exactly as they are in the matrix
candidate_snps<-c("Omy25_61284413",
                                    "Omy25_61285646",
                                    "Omy25_61286316",
                                    "Omy25_61287415",
                                    "Omy25_61294400",
                                    "Omy25_61316270",
                                    "Omy25_61317685",
                                    "Omy25_61317777",
                                    "Omy25_61318852",
                                    "Omy25_61322413")
#give me the list of locus names you want to use as co-variates, CAN'T BE IN 100% LD with retained loci
SNPs_to_covariates<-c("Omy25_61287415",
"Omy25_61317777",
"Omy_RAD52458.17",
"Omy_b9.164",
"Omy_RAD66402.36",
"Omy_ndk.152",
"Omy_RAD43612.42",
"Omy_RAD35149.9",
"Omy_RAD65959.69",
"Omy_RAD31408.67",
"Omy_RAD1186.59")
#get rid of candidate SNPs other than those you wish to use as co-variates and which represent significant clusters (to avoid LD issues with cluster representatives)
toss<-candidate_snps[!candidate_snps %in% SNPs_to_covariates]

Y<-myYscwOCE
G<-myGscw
KI<-myKIscw
CV<-myCVscw

#run the model once with all SNPs to get back R-square for top SNP (assumes top SNP in MLM is same in BLINK)
myGAPIT <- GAPIT( Y=Y ,
                  G=G,
                  KI=KI,
                  CV=CV
)
var<-colnames(Y)[2]
name<-paste(c("GAPIT.MLM.",var,".GWAS.Results"),collapse = "")
QQname<-paste(c("GAPIT.MLM.",var,".QQ-Plot"),collapse = "")
GWAS<-read.csv(paste(c(name,".csv"),collapse=""),header=TRUE)
file.rename(paste(c(name,".csv"),collapse=""), paste(c(name,"1",".csv"),collapse=""))
file.rename(paste(c(QQname,".pdf"),collapse=""), paste(c(QQname,"1",".pdf"),collapse=""))
top_SNP<-head(GWAS[order(GWAS$Rsquare.of.Model.with.SNP,decreasing=TRUE),],n=1)
results<-as.data.frame(matrix(nrow=0,ncol=ncol(top_SNP)))
results<-rbind(results,top_SNP)

myCVscwNEXT<-CV
myGscwNEXT<-G
myGscwNEXT<-myGscwNEXT[!myGscwNEXT[,1] %in% toss,]
for (n in 1:length(SNPs_to_covariates)) {
  top_SNP<-NULL
  top_SNP$SNP<-SNPs_to_covariates[n]
  top_snp_geno<-as.vector(t(myGscwNEXT[myGscwNEXT[,1]==as.character(top_SNP$SNP),12:ncol(myGscwNEXT)]))
  myGscwNEXT<-myGscwNEXT[!myGscwNEXT[,1]==as.character(top_SNP$SNP),]

  top_snp_geno_coded<-top_snp_geno
  if(sum(as.data.frame(table(as.factor(top_snp_geno)))[,1] %in% "AA")>0){
    all1="AA"
    if(sum(as.data.frame(table(as.factor(top_snp_geno)))[,1] %in% "CC")>0){
      all2="CC"
    } else if(sum(as.data.frame(table(as.factor(top_snp_geno)))[,1] %in% "GG")>0){
      all2="GG"
    } else if(sum(as.data.frame(table(as.factor(top_snp_geno)))[,1] %in% "TT")>0){
      all2="TT"
    } else {
      all2="XX"
    }
  } else if(sum(as.data.frame(table(as.factor(top_snp_geno)))[,1] %in% "GG")>0){
    all1="GG"
    if(sum(as.data.frame(table(as.factor(top_snp_geno)))[,1] %in% "CC")>0){
      all2="CC"
    } else if(sum(as.data.frame(table(as.factor(top_snp_geno)))[,1] %in% "AA")>0){
      all2="GG"
    } else if(sum(as.data.frame(table(as.factor(top_snp_geno)))[,1] %in% "TT")>0){
      all2="TT"
    } else {
      all2="XX"
    }
  } else if(sum(as.data.frame(table(as.factor(top_snp_geno)))[,1] %in% "TT")>0){
    all1="TT"
    if(sum(as.data.frame(table(as.factor(top_snp_geno)))[,1] %in% "CC")>0){
      all2="CC"
    } else if(sum(as.data.frame(table(as.factor(top_snp_geno)))[,1] %in% "GG")>0){
      all2="GG"
    } else if(sum(as.data.frame(table(as.factor(top_snp_geno)))[,1] %in% "AA")>0){
      all2="TT"
    } else {
      all2="XX"
    }
  } else if(sum(as.data.frame(table(as.factor(top_snp_geno)))[,1] %in% "CC")>0){
    all1="CC"
    if(sum(as.data.frame(table(as.factor(top_snp_geno)))[,1] %in% "AA")>0){
      all2="CC"
    } else if(sum(as.data.frame(table(as.factor(top_snp_geno)))[,1] %in% "GG")>0){
      all2="GG"
    } else if(sum(as.data.frame(table(as.factor(top_snp_geno)))[,1] %in% "TT")>0){
      all2="TT"
    } else {
      all2="XX"
    }
  }
  
  
  print (paste0(all1," ",all2))
  if (all2=="XX") {
    refA=all1
    altA=all2
    print (paste0(refA," ",altA))
  } else if(as.data.frame(table(as.factor(top_snp_geno)))[as.data.frame(table(as.factor(top_snp_geno)))==all1,2]>as.data.frame(table(as.factor(top_snp_geno)))[as.data.frame(table(as.factor(top_snp_geno)))==all2,2]) {
    refA=all1
    altA=all2
    print (paste0(refA," ",altA))
  } else {
    refA=all2
    altA=all1
    print (paste0(refA," ",altA))
  }
  top_snp_geno_coded<-replace(top_snp_geno_coded,!(top_snp_geno_coded==refA|top_snp_geno_coded==altA|top_snp_geno_coded=="NN"),1)
  ######what value to assign missing data (NN)??? heterozygotes=1
  top_snp_geno_coded<-replace(top_snp_geno_coded,top_snp_geno_coded=="NN",1)
  top_snp_geno_coded<-replace(top_snp_geno_coded,top_snp_geno_coded==refA,0)
  top_snp_geno_coded<-replace(top_snp_geno_coded,top_snp_geno_coded==altA,2)
  
  ##add check that tabled frequencies equal number of columns-11
  if(!sum(as.data.frame(table(top_snp_geno_coded))$Freq)==ncol(myGscwNEXT)-11) {
    print("genotype conversion error; Locus:")
    print(n)
    break
  }
  
  
  myCVscwNEXT<-as.data.frame(cbind(myCVscwNEXT,as.numeric(top_snp_geno_coded)))
  colnames(myCVscwNEXT)[ncol(myCVscwNEXT)]<-as.character(top_SNP$SNP)
  myCVscwNEXT[,2:ncol(myCVscwNEXT)]<-lapply(myCVscwNEXT[,2:ncol(myCVscwNEXT)], as.numeric)
  myGAPIT <- GAPIT( Y=Y ,
                    G=myGscwNEXT,
                    KI=KI,
                    CV=myCVscwNEXT
  )
  
  GWAS<-read.csv(paste(c(name,".csv"),collapse=""),header=TRUE)
  top_SNP<-head(GWAS[order(GWAS$Rsquare.of.Model.with.SNP,decreasing=TRUE),],n=1)
  p=n+1
  file.rename(paste(c(name,".csv"),collapse=""), paste(c(name,p,".csv"),collapse=""))
  file.rename(paste(c(QQname,".pdf"),collapse=""), paste(c(QQname,p,".pdf"),collapse=""))
  results<-rbind(results,top_SNP)

}

results$iteration<-seq(1:nrow(results))
results$logP<-abs(log10(results$FDR_Adjusted_P.values))


write.table(results,file="Omy_BNV2013-2018_MLMiterations_Ocean_results.txt",append=FALSE,quote=FALSE,sep="\t",col.names=T,row.names=F)


##total age
#locus names must be exactly as they are in the matrix, e.g.
myGscw[,1]
candidate_snps<-c("Omy25_61284413",
                  "Omy25_61285646",
                  "Omy25_61286316",
                  "Omy25_61287415",
                  "Omy25_61294400",
                  "Omy25_61316270",
                  "Omy25_61317685",
                  "Omy25_61317777",
                  "Omy25_61318852",
                  "Omy25_61322413")
#give me the list of locus names you want to use as co-variates, CAN'T BE IN 100% LD with retained loci
SNPs_to_covariates<-c("Omy25_61316270",
"Omy_RAD9004.13",
"OMS00096",
"Omy_RAD52458.17",
"Omy_mcsf.268",
"Omy_RAD22123.69",
"Omy_RAD66402.36",
"OMS00068",
"Omy_RAD60135.12",
"Omy_RAD47444.53",
"OMS00090")
#get rid of candidate SNPs other than those you wish to use as co-variates, which represent each cluster (to avoid LD issues with cluster representatives)
toss<-candidate_snps[!candidate_snps %in% SNPs_to_covariates]

Y<-myYscwTOT
G<-myGscw
KI<-myKIscw
CV<-myCVscw

#run the model once with all SNPs to get back R-square for top SNP (assumes top SNP in MLM is same in BLINK)
myGAPIT <- GAPIT( Y=Y ,
                  G=G,
                  KI=KI,
                  CV=CV
)
var<-colnames(Y)[2]
name<-paste(c("GAPIT.MLM.",var,".GWAS.Results"),collapse = "")
QQname<-paste(c("GAPIT.MLM.",var,".QQ-Plot"),collapse = "")
GWAS<-read.csv(paste(c(name,".csv"),collapse=""),header=TRUE)
file.rename(paste(c(name,".csv"),collapse=""), paste(c(name,"1",".csv"),collapse=""))
file.rename(paste(c(QQname,".pdf"),collapse=""), paste(c(QQname,"1",".pdf"),collapse=""))
top_SNP<-head(GWAS[order(GWAS$Rsquare.of.Model.with.SNP,decreasing=TRUE),],n=1)
results<-as.data.frame(matrix(nrow=0,ncol=ncol(top_SNP)))
results<-rbind(results,top_SNP)

myCVscwNEXT<-CV
myGscwNEXT<-G
myGscwNEXT<-myGscwNEXT[!myGscwNEXT[,1] %in% toss,]
for (n in 1:length(SNPs_to_covariates)) {
  top_SNP<-NULL
  top_SNP$SNP<-SNPs_to_covariates[n]
  top_snp_geno<-as.vector(t(myGscwNEXT[myGscwNEXT[,1]==as.character(top_SNP$SNP),12:ncol(myGscwNEXT)]))
  myGscwNEXT<-myGscwNEXT[!myGscwNEXT[,1]==as.character(top_SNP$SNP),]

  top_snp_geno_coded<-top_snp_geno
  if(sum(as.data.frame(table(as.factor(top_snp_geno)))[,1] %in% "AA")>0){
    all1="AA"
    if(sum(as.data.frame(table(as.factor(top_snp_geno)))[,1] %in% "CC")>0){
      all2="CC"
    } else if(sum(as.data.frame(table(as.factor(top_snp_geno)))[,1] %in% "GG")>0){
      all2="GG"
    } else if(sum(as.data.frame(table(as.factor(top_snp_geno)))[,1] %in% "TT")>0){
      all2="TT"
    } else {
      all2="XX"
    }
  } else if(sum(as.data.frame(table(as.factor(top_snp_geno)))[,1] %in% "GG")>0){
    all1="GG"
    if(sum(as.data.frame(table(as.factor(top_snp_geno)))[,1] %in% "CC")>0){
      all2="CC"
    } else if(sum(as.data.frame(table(as.factor(top_snp_geno)))[,1] %in% "AA")>0){
      all2="GG"
    } else if(sum(as.data.frame(table(as.factor(top_snp_geno)))[,1] %in% "TT")>0){
      all2="TT"
    } else {
      all2="XX"
    }
  } else if(sum(as.data.frame(table(as.factor(top_snp_geno)))[,1] %in% "TT")>0){
    all1="TT"
    if(sum(as.data.frame(table(as.factor(top_snp_geno)))[,1] %in% "CC")>0){
      all2="CC"
    } else if(sum(as.data.frame(table(as.factor(top_snp_geno)))[,1] %in% "GG")>0){
      all2="GG"
    } else if(sum(as.data.frame(table(as.factor(top_snp_geno)))[,1] %in% "AA")>0){
      all2="TT"
    } else {
      all2="XX"
    }
  } else if(sum(as.data.frame(table(as.factor(top_snp_geno)))[,1] %in% "CC")>0){
    all1="CC"
    if(sum(as.data.frame(table(as.factor(top_snp_geno)))[,1] %in% "AA")>0){
      all2="CC"
    } else if(sum(as.data.frame(table(as.factor(top_snp_geno)))[,1] %in% "GG")>0){
      all2="GG"
    } else if(sum(as.data.frame(table(as.factor(top_snp_geno)))[,1] %in% "TT")>0){
      all2="TT"
    } else {
      all2="XX"
    }
  }
  
  
  print (paste0(all1," ",all2))
  if (all2=="XX") {
    refA=all1
    altA=all2
    print (paste0(refA," ",altA))
  } else if(as.data.frame(table(as.factor(top_snp_geno)))[as.data.frame(table(as.factor(top_snp_geno)))==all1,2]>as.data.frame(table(as.factor(top_snp_geno)))[as.data.frame(table(as.factor(top_snp_geno)))==all2,2]) {
    refA=all1
    altA=all2
    print (paste0(refA," ",altA))
  } else {
    refA=all2
    altA=all1
    print (paste0(refA," ",altA))
  }
  top_snp_geno_coded<-replace(top_snp_geno_coded,!(top_snp_geno_coded==refA|top_snp_geno_coded==altA|top_snp_geno_coded=="NN"),1)
  ######what value to assign missing data (NN)??? heterozygotes=1 code it thus
  top_snp_geno_coded<-replace(top_snp_geno_coded,top_snp_geno_coded=="NN",1)
  top_snp_geno_coded<-replace(top_snp_geno_coded,top_snp_geno_coded==refA,0)
  top_snp_geno_coded<-replace(top_snp_geno_coded,top_snp_geno_coded==altA,2)
  
  ##add check that tabled frequencies equal number of columns-11
  if(!sum(as.data.frame(table(top_snp_geno_coded))$Freq)==ncol(myGscwNEXT)-11) {
    print("genotype conversion error; Locus:")
    print(n)
    break
  }
  
  
   myCVscwNEXT<-as.data.frame(cbind(myCVscwNEXT,as.numeric(top_snp_geno_coded)))
  colnames(myCVscwNEXT)[ncol(myCVscwNEXT)]<-as.character(top_SNP$SNP)
  myCVscwNEXT[,2:ncol(myCVscwNEXT)]<-lapply(myCVscwNEXT[,2:ncol(myCVscwNEXT)], as.numeric)
  myGAPIT <- GAPIT( Y=Y ,
                    G=myGscwNEXT,
                    KI=KI,
                    CV=myCVscwNEXT
  )
  
  GWAS<-read.csv(paste(c(name,".csv"),collapse=""),header=TRUE)
  top_SNP<-head(GWAS[order(GWAS$Rsquare.of.Model.with.SNP,decreasing=TRUE),],n=1)
  p=n+1
  file.rename(paste(c(name,".csv"),collapse=""), paste(c(name,p,".csv"),collapse=""))
  file.rename(paste(c(QQname,".pdf"),collapse=""), paste(c(QQname,p,".pdf"),collapse=""))
  results<-rbind(results,top_SNP)

}

results$iteration<-seq(1:nrow(results))
results$logP<-abs(log10(results$FDR_Adjusted_P.values))


write.table(results,file="Omy_BNV2013-2018_MLMiterations_Total_results.txt",append=FALSE,quote=FALSE,sep="\t",col.names=T,row.names=F)


##Gapit analysis of Shapeit haplotypes

###(re)input genotype files
setwd("/Users/user-swillis/Desktop/mykiss/Chr25-SHAPEIT/2013-2018/");
myGscw <- read.delim("bonn2013-2018_chr25aam_haplotypes_hapmap.txt", head = FALSE)


###create/input phenotype files
madeit_data<-read.delim("Omy_pit_pings_Bonneville_2013_2018_marked_arrived_MADEITS_filteredID_length_lineage_HUC-BPA-YEAR-LAG-SPEED_ocean_total.txt",header=TRUE)
names<-as.character(unlist(myGscw[1,12:ncol(myGscw)]))
reorderY<-as.data.frame(matrix(nrow=0,ncol=ncol(madeit_data)))
for (n in 1:length(names)){
  reorderY<-rbind(reorderY,madeit_data[madeit_data$Individual.Name==names[n],])
}
madeit_data<-reorderY
myYscw<- madeit_data[,c("Individual.Name","Length.x","Ocean.x","Total")]
colnames(myYscw)<-c("taxa","fork.length","ocean.age","total.age")

##rename the PCA/kinship files!!

##import kinship files
myKIscw <- read.csv("GAPIT.Kin.VanRaden-neutral.csv", head = FALSE)
myKIscw2<-myKIscw[,as.logical(c("TRUE",(myKIscw[,1] %in% as.character(unlist(myGscw[1,12:ncol(myGscw)])))))]
myKIscw2<-myKIscw2[(myKIscw2[,1] %in% as.character(unlist(myGscw[1,12:ncol(myGscw)]))),]

##import PCA files as covariates, add additional covariate data from earlier data frames
myCVscw <- read.csv("GAPIT.PCA-neutral.csv", head = TRUE)
sex_marker_sex<-read.delim("Omy_BNV2013-2018_sex_1male_2female_0unk.txt",header=FALSE,sep="\t")
colnames(sex_marker_sex)<-c("ID","sex")
sex<-as.data.frame(matrix(nrow=0,ncol=2))
for (n in 1:length(myCVscw$taxa)){
  sex<-rbind(sex,sex_marker_sex[sex_marker_sex$ID==as.character(myCVscw$taxa[n]),])  
}
myCVscw$sex<-as.numeric(sex$sex)
myCVscw[myCVscw$sex==2,"sex"]<--1
myCVscw2<-myCVscw[myCVscw$taxa %in% as.character(unlist(myGscw[1,12:ncol(myGscw)])),]
reorderCV<-as.data.frame(matrix(nrow=0,ncol=ncol(myCVscw)))
for (n in 1:length(names)){
  reorderCV<-rbind(reorderCV,myCVscw[myCVscw$taxa==names[n],])
}
myCVscw<-reorderCV


#all indiv, all loci, with sex covariate
myGAPIT <- GAPIT( 
  Y=myYscw ,
  G=myGscw,
  KI=myKIscw2,
  CV=myCVscw,
  model="MLM" 
)


##Haplo.stats

#install.packages("haplo.stats")
library(haplo.stats)
#packageVersion("haplo.stats")

#get phenotype data
pit_data<-read.delim("Omy_pit_pings_Bonneville_2013_2018_marked_arrived_MADEITS_filteredID_length_lineage_HUC-BPA-YEAR-LAG-SPEED_ocean_total.txt")
pit_data_red<-pit_data[,c("Individual.Name","Length.x","Ocean.x","Total")]
rownames(pit_data_red)<-pit_data_red$Individual.Name


##import PCA files as covariates, add sex
myCVscw <- read.csv("GAPIT.PCA-neutral.csv", head = TRUE)
rownames(myCVscw)<-myCVscw$taxa
sex<-read.delim("Omy_BNV2013-2018_sex_1male_2female_0unk.txt",header = FALSE)
colnames(sex)<-c("ID","sex")
rownames(sex)<-sex$ID
myCVscwSEX<-merge(myCVscw,sex,by="row.names")
myCVscwSEX$sex<-replace(as.character(myCVscwSEX$sex),myCVscwSEX$sex=="2","-1")
myCVscwSEX$sex<-as.numeric(myCVscwSEX$sex)
rownames(myCVscwSEX)<-myCVscwSEX$taxa
myCVscwSEX<-myCVscwSEX[,!colnames(myCVscwSEX) %in% c("Row.names","taxa","ID")]
myCVscw<-merge(pit_data_red,myCVscwSEX,by="row.names")
rownames(myCVscw)<-myCVscw$Individual.Name
myCVscw<-myCVscw[,!colnames(myCVscw) %in% c("Row.names","Individual.Name")]

######------------read in export from PLINK ped and marker file with positions, transform to haplo.score format
#extract genotypes using allele names which must match the "assay" field with "-" translated to "."
#extract genetic sex as "X" or "Y" in the appropriate field...which field? Code unknowns appropriately!!
genotypes<-read.delim("bonn_2013_2018_Chr25aam.ped",colClasses = c("factor"),header=FALSE)
rownames(genotypes)<-genotypes$V2
genotypes<-genotypes[,7:ncol(genotypes)]

#read in markers
markers<-read.delim("bonn_2013_2018_Chr25aam.map.haploview",colClasses = c("factor"),header=FALSE)
colnames(markers)<-c("Assay","position")
marker_cols<-NULL
for (m in 1:nrow(markers)) {
  marker_cols<-c(marker_cols,paste(markers$Assay[m],".a1",sep=""))
  marker_cols<-c(marker_cols,paste(markers$Assay[m],".a2",sep=""))
}
colnames(genotypes)<-marker_cols

markers_ordered<-markers[order(markers$position,decreasing=FALSE),]
marker_cols2<-NULL
for (m in 1:nrow(markers)) {
  marker_cols2<-c(marker_cols2,paste(markers_ordered$Assay[m],".a1",sep=""))
  marker_cols2<-c(marker_cols2,paste(markers_ordered$Assay[m],".a2",sep=""))
}
genotypes<-genotypes[,marker_cols2]

genoSCWmyYmyCV<-merge(genotypes,myCVscw,by="row.names")
indivs<-genoSCWmyYmyCV$Row.names

labelSCW<-markers_ordered$Assay
genoSCWhs<-setupGeno(genoSCWmyYmyCV[,2:(length(marker_cols)+1)], miss.val=c(0,NA), locus.label=labelSCW)

#infer haplotypes
save.em.SCW <- haplo.em(geno=genoSCWhs, locus.label=labelSCW, miss.val=c(0,NA),control = haplo.em.control(n.try = 100, insert.batch.size=6))
#print haplotypes with frequencies (for highest PP pairs only? YES! check below)
haps<-print(save.em.SCW)[order(print(save.em.SCW)$hap.freq,decreasing=TRUE),]
write.table(haps,file="Bonn2013-2018-Chr25aam.haplostats.haplotypes.txt",append=FALSE,quote=FALSE,sep="\t",col.names=T,row.names=T)


###Fork Length

Yhs<-genoSCWmyYmyCV$Length.x
CVhs<-genoSCWmyYmyCV[,c("PC1","PC2","PC3","sex")]


# score w/gaussian, adjusted by covariates
score.gaus.adj.SCW <- haplo.score(Yhs, genoSCWhs, trait.type="gaussian",x.adj = CVhs, min.count=5,locus.label=labelSCW, simulate=TRUE,sim.control=score.sim.control(p.threshold=0.05, min.sim=1000, max.sim=20000,verbose=FALSE),em.control=haplo.em.control(n.try = 100, insert.batch.size=6))
score<-as.data.frame(print(score.gaus.adj.SCW))
write.table(score[order(score[,"Hap-Freq"],decreasing=TRUE),],file="Bonn2013-2018-Chr25aam.length.haplostats.haploscore.min5.txt",append=FALSE,quote=FALSE,sep="\t",col.names=T,row.names=F)
plot(score.gaus.adj.SCW)

# score w/gaussian, adjusted by covariates,dominant effect
score.gaus.adj.SCWdom<- haplo.score(Yhs, genoSCWhs, trait.type="gaussian",x.adj = CVhs, haplo.effect="dominant",min.count=10,locus.label=labelSCW, simulate=TRUE,sim.control=score.sim.control(p.threshold=0.05, min.sim=1000, max.sim=20000,verbose=FALSE),em.control=haplo.em.control(n.try = 100, insert.batch.size=6))
score<-as.data.frame(print(score.gaus.adj.SCWdom))
write.table(score[order(score[,"Hap-Freq"],decreasing=TRUE),],file="Bonn2013-2018-Chr25aam.length.haplostats.haploscoreDOM.txt",append=FALSE,quote=FALSE,sep="\t",col.names=T,row.names=F)

# haplo.score on sliding window of 3 consecutive loci at a time
score.slide.gausSCW <- haplo.score.slide(Yhs, genoSCWhs, trait.type ="gaussian", n.slide=3, min.count=10, locus.label=c(1:length(labelSCW)))
# plot global p-values for sub-haplotypes from haplo.score.slide
plot.haplo.score.slide(score.slide.gausSCW)


###Ocean Age

Yhs<-genoSCWmyYmyCV$Ocean.x

# score w/gaussian, adjusted by covariates
score.gaus.adj.SCW <- haplo.score(Yhs, genoSCWhs, trait.type="gaussian",x.adj = CVhs, min.count=5,locus.label=labelSCW, simulate=TRUE,sim.control=score.sim.control(p.threshold=0.05, min.sim=1000, max.sim=20000,verbose=FALSE),em.control=haplo.em.control(n.try = 100, insert.batch.size=6))
score<-as.data.frame(print(score.gaus.adj.SCW))
write.table(score[order(score[,"Hap-Freq"],decreasing=TRUE),],file="Bonn2013-2018-Chr25aam.ocean.haplostats.haploscore.min5.txt",append=FALSE,quote=FALSE,sep="\t",col.names=T,row.names=F)

# score w/gaussian, adjusted by covariates,dominant effect
score.gaus.adj.SCWdom<- haplo.score(Yhs, genoSCWhs, trait.type="gaussian",x.adj = CVhs, haplo.effect="dominant",min.count=10,locus.label=labelSCW, simulate=TRUE,sim.control=score.sim.control(p.threshold=0.05, min.sim=1000, max.sim=20000,verbose=FALSE),em.control=haplo.em.control(n.try = 100, insert.batch.size=6))
score<-as.data.frame(print(score.gaus.adj.SCWdom))
write.table(score[order(score[,"Hap-Freq"],decreasing=TRUE),],file="Bonn2013-2018-Chr25aam.ocean.haplostats.haploscoreDOM.txt",append=FALSE,quote=FALSE,sep="\t",col.names=T,row.names=F)

# haplo.score on sliding window of 3 consecutive loci at a time
score.slide.gausSCW <- haplo.score.slide(Yhs, genoSCWhs, trait.type ="gaussian", n.slide=3, min.count=10, locus.label=c(1:length(labelSCW)))
## plot global p-values for sub-haplotypes from haplo.score.slide
plot.haplo.score.slide(score.slide.gausSCW)


#Power and Sample Size for Haplotype Association Studies
#Based on work in Schaid 2005[2], we can take a set of haplotypes with their population frequencies, assign a risk to a subset of the haplotypes, then determine either the sample size to achieve a stated power, or the power for a stated sample size.
keep <- which(save.em.SCW$hap.prob > .003)  # get an index of non-rare haps
hfreq <- save.em.SCW$hap.prob[keep]
hmat <- save.em.SCW$haplotype[keep,]
## Define risk haplotypes as those with "1" allele at loc2 and loc3; baseline and risk haplotypes, those hypothesized to not be (baseline) or be (risk) associated with extremem trait values
hriskB <- tail(order(save.em.SCW$hap.prob[keep],decreasing=TRUE),n=-1)
# define index for baseline haplotype
hbase <- head(order(save.em.SCW$hap.prob[keep],decreasing=TRUE),n=1)

rsquare<-NULL
powerV<-NULL
#for (r in seq(1,51,2)) {
for (r in seq(1,101,5)) {
  hbeta.listB <- find.haplo.beta.qt(haplo=hmat, haplo.freq=hfreq, base.index=hbase,haplo.risk=hriskB, r2=(r/1000), y.mu=0, y.var=1)
  power.qtB <-  haplo.power.qt(hmat, hfreq, hbase, hbeta.listB$beta,y.mu=0, y.var=1, alpha=.001, sample.size=length(levels(as.factor(save.em.SCW$subj.id))))
  rsquare<-c(rsquare,(r/1000))
  powerV<-c(powerV,power.qtB$power.unphased.haplo)
}


powers<-data.frame(matrix(nrow = length(c(as.numeric(powerV))), ncol = 0))
powers$rsquare<-as.numeric(rep(as.numeric(rsquare),times=1))
powers$power<-as.numeric(c(as.numeric(powerV)))

library(ggplot2)
# Basic line plot with points
ggplot(data=powers, aes(x=rsquare, y=power)) + 
  geom_line(aes(linetype=haplotypes)) +
  labs(x="R square", y = "Power")+theme_classic() +
  theme(axis.text=element_text(size=18),
        axis.title=element_text(size=20,face="bold"),
        axis.title.y = element_text(margin = margin(t = 0, r = 10, b = 0, l = 0)),
        axis.title.x = element_text(margin = margin(t = 10, r = 0, b = 0, l = 0)),
        legend.position = "none")
