# Supplementary material for: Steelhead (Oncorhynchus mykiss) lineages and sexes show variable patterns of association of adult migration timing and age‐at‐maturity traits with two genomic regions
Source: Evol Appl. 2020 Aug 27;13(10):2836–56. doi: 10.1111/eva.13088 (PMC7691471; doi:10.1111/eva.13088)
Supplement: Supplementary file 33 — File S6 [file EVA-13-2836-s033.xlsx]

## Sheet: MLM.ordinal.arrived
SNP	Chromosome	Position		P.value	maf	nobs	Rsquare.of.Model.without.SNP	Rsquare.of.Model.with.SNP	FDR_Adjusted_P-values	effect		missing genos
Omy28_11607954	20	11607954		8.05044e-20	0.196328	354	0.114797	0.353042	2.92231e-18	53.4116	0.238245	11	0.0310734	0.019774
Omy_RAD52458.17	20	11609794	1840	8.62969e-19	0.207627	354	0.114797	0.338025	2.8478e-17	51.1607	0.223228	9	0.0254237	0.0649718
Omy_GREB1_05	20	11618027	8233	3.88155e-23	0.161017	354	0.114797	0.402856	1.56556e-21	61.7191	0.28806	8	0.0225989
Omy28_11625241	20	11625241	7214	2.37921e-35	0.0889831	354	0.114797	0.606754	2.7138e-33	97.7748	0.491957	11	0.0310734
Omy28_11632591	20	11632591	7350	6.57214e-15	0.262712	354	0.114797	0.283327	1.98807e-13	42.0593	0.16853	12	0.0338983
Omy_GREB1_09	20	11641623	9032	2.2967e-37	0.0889831	354	0.114797	0.643724	8.33701e-35	100.435	0.528927	7	0.019774
Omy28_11658853	20	11658853	17230	2.99041e-35	0.0875706	354	0.114797	0.604958	2.7138e-33	98.8489	0.490161	11	0.0310734
Omy28_11667578	20	11667578	8725	2.92177e-31	0.108757	354	0.114797	0.534729	2.1212e-29	85.5038	0.419932	17	0.0480226
Omy_RAD47080.54	20	11667915	337	1.27683e-35	0.10452	354	0.114797	0.611655	2.31745e-33	90.3541	0.496858	2	0.00564972
Omy28_11671116	20	11671116	3201	2.35926e-30	0.117232	354	0.114797	0.519279	1.40387e-28	81.3174	0.404482	21	0.059322
Omy28_11676622	20	11676622	5506	2.70718e-30	0.120056	354	0.114797	0.518268	1.40387e-28	80.4127	0.403471	21	0.059322
Omy28_11683204	20	11683204	6582	6.50431e-29	0.118644	354	0.114797	0.495128	2.95133e-27	79.9209	0.380331	23	0.0649718
Omy28_11773194	20	11773194	89990	1.13467e-13	0.224576	354	0.114797	0.266512	3.16833e-12	41.6947	0.151715	11	0.0310734
Omy25_61317777	6	61317777		1.26088e-06	0.125706	354	0.114797	0.176503	3.05132e-05	35.8974
Omy25_61322413	6	61322413		1.26088e-06	0.125706	354	0.114797	0.176503	3.05132e-05	35.8974
Omy_RAD1919.22	12	53383757		6.58078e-06	0.0211864	354	0.114797	0.167926	0.000149301	76.2605
Omy25_61317685	6	61317685		4.44482e-05	0.183616	354	0.114797	0.158175	0.0009491	25.0324
Omy25_61318852	6	61318852		5.122e-05	0.185028	354	0.114797	0.157459	0.00103294	24.8162
Omy25_61316270	6	61316270		0.000114574	0.176554	354	0.114797	0.153413	0.00218897	24.6796
Omy_RAD27740.55	26	42745963		0.000435549	0.0536723	354	0.114797	0.146791	0.00790521	37.1701
OmyR40319	23	63158919		0.0010785	0.0918079	354	0.114797	0.142366	0.0186426	26.7494
Omy_RAD116.59	4	33074866		0.00139082	0.0112994	354	0.114797	0.141136	0.0229485	71.462
Omy_RAD40132.55	4	62784779		0.00146494	0.433616	354	0.114797	0.140886	0.0231205	16.3561
OMS00151	17	23949230		0.0055697	0.10452	354	0.114797	0.134533	0.0842417	24.3353
Omy_111084.526	16	17300850		0.00697477	0.0564972	354	0.114797	0.133482	0.101274	29.4742
Omy_gadd45.332	5	12240053		0.0077306	0.00988701	354	0.114797	0.133003	0.107931	65.7164
OMS00068	17	17488038		0.00832773	0.144068	354	0.114797	0.132658	0.111962	21.3506
OMS00133	1	23702093		0.00881322	0.125706	354	0.114797	0.132396	0.114257	21.0913
Omy_RAD17632.23	18	56074485		0.0102412	0.141243	354	0.114797	0.131702	0.128191	20.301
OMS00052	11	28174967		0.012082	0.183616	354	0.114797	0.130942	0.143087	19.5356
Omy_RAD55997.10	11	27405886		0.0122195	0.029661	354	0.114797	0.13089	0.143087	35.0106
Omy_RAD619.59	30	289000		0.0155586	0.0720339	354	0.114797	0.129787	0.176492	22.9199
OmyR14589	23	56162785		0.0170691	0.138418	354	0.114797	0.129367	0.177031	17.0148
OmyR19198	23	34973485		0.0170691	0.138418	354	0.114797	0.129367	0.177031	17.0148
OmyR33562	23	47337540		0.0170691	0.138418	354	0.114797	0.129367	0.177031	17.0148
OMS00095	3	38704654		0.0194983	0.019774	354	0.114797	0.128765	0.196607	40.4335
Omy_104569.114	22	32178517		0.0211743	0.0607345	354	0.114797	0.128394	0.207737	25.0909
Omy_tlr5.205	13	60510483		0.0223348	0.207627	354	0.114797	0.128155	0.213356	16.4992
Omy_RAD16104.20	26	67119313		0.0251459	0.330508	354	0.114797	0.127625	0.23405	-11.0195
Omy_118175.396	28	20282478		0.0273951	0.0169492	354	0.114797	0.127243	0.247299	42.6525
Omy_p53.262	3	46190822		0.0279318	0.15113	354	0.114797	0.127157	0.247299	-17.0578
Omy_RAD23894.58	23	40927121		0.0286286	0.288136	354	0.114797	0.127048	0.247433	10.8097
Omy_RAD41594.34	29	5600475		0.0295627	0.425141	354	0.114797	0.126905	0.249564	-10.6238
Omy_99300.202	22	14697073		0.0355017	0.166667	354	0.114797	0.126098	0.292889	15.8821
Omy_RAD62596.38	14	49977794		0.0418134	0.454802	354	0.114797	0.125383	0.337295	-13.3043
OMS00138	26	22318448		0.0459534	0.0621469	354	0.114797	0.124973	0.355064	21.224
Omy_ppie.232	6	54990925		0.0471234	0.168079	354	0.114797	0.124864	0.355064	15.7708
Omy_RAD47955.51	7	23191748		0.0473236	0.0423729	354	0.114797	0.124846	0.355064	-23.0145
Omy_RAD13073.16	23	13954598		0.0480036	0.420904	354	0.114797	0.124784	0.355064	-9.24611
OmyR40252	23	31675278		0.0489068	0.155367	354	0.114797	0.124704	0.355064	13.4851
Omy_RAD48799.69	9	21581080		0.0612089	0.314972	354	0.114797	0.123743	0.435664	-12.6239
Omy_arp.630	14	57239751		0.0648908	0.491525	354	0.114797	0.123495	0.452988	11.783
Omy_RAD14033.46	6	60064021		0.0670042	0.279661	354	0.114797	0.12336	0.458916	-9.60852
Omy_RAD93580.37	15	24247865		0.0744058	0.115819	354	0.114797	0.122919	0.500173	12.8769
Omy_RAD49111.35	1	40050111		0.0771949	0.316384	354	0.114797	0.122765	0.502328	9.215
Omy_sSOD.1	27	39802221		0.0777363	0.221751	354	0.114797	0.122736	0.502328	-12.3966
Omy_110201.359	12	28727952		0.078878	0.368644	354	0.114797	0.122675	0.502328	11.3659
Omy_OmyP9.180	27	15673414		0.083775	0.200565	354	0.114797	0.122425	0.524093	12.621
OMS00134	4	47743637		0.0851831	0.0550847	354	0.114797	0.122356	0.524093	-19.9737
Omy_LDHB.2_e5	22	24129907		0.094434	0.248588	354	0.114797	0.12193	0.571326	-12.1891
Omy_117370.400	4	14853962		0.0967132	0.478814	354	0.114797	0.121833	0.575523	-10.4793
Omy_RAD79314.58	4	62728432		0.0995163	0.0240113	354	0.114797	0.121716	0.582652	25.8894
OMS00015	8	23730945		0.104767	0.19209	354	0.114797	0.121506	0.603658	-12.1897
Omy_RAD19578.59	12	67131514		0.117506	0.357345	354	0.114797	0.121043	0.646831	-7.75421
Omy_myoD.178	19	10520793		0.120325	0.111582	354	0.114797	0.120948	0.646831	-13.4738
OMS00078	5	10499333		0.120988	0.172316	354	0.114797	0.120926	0.646831	-12.0355
Omy_118205.116	27	33267127		0.122787	0.103107	354	0.114797	0.120867	0.646831	13.8404
OMS00090	20	4245997		0.12341	0.381356	354	0.114797	0.120846	0.646831	-9.92551
Omy_RAD28236.38	17	40399499		0.123661	0.19774	354	0.114797	0.120838	0.646831	-9.9089
OMS00179	17	25539930		0.125309	0.364407	354	0.114797	0.120785	0.646831	9.84332
Omy_stat3.273	5	79898098		0.130237	0.364407	354	0.114797	0.120632	0.646831	-9.98331
Omy_110064.419	28	36272850		0.131731	0.142655	354	0.114797	0.120587	0.646831	11.8984
OMS00018	4	46432462		0.137631	0.166667	354	0.114797	0.120414	0.646831	10.9658
Omy_102867.443	24	55934332		0.137788	0.103107	354	0.114797	0.120409	0.646831	-13.0135
Omy_116733.349	18	18498042		0.138573	0.153955	354	0.114797	0.120387	0.646831	-11.4037
Omy_105105.448	14	68303584		0.138697	0.285311	354	0.114797	0.120383	0.646831	9.98827
Omy_GH1P1_2	5	70466483		0.139081	0.0734463	354	0.114797	0.120372	0.646831	-14.5372
OMS00077	12	48861950		0.143803	0.347458	354	0.114797	0.120241	0.646831	9.64092
Omy_RAD76060.20	20	21561303		0.145021	0.019774	354	0.114797	0.120208	0.646831	24.6041
Omy_mapK3.103	14	10975716		0.145795	0.231638	354	0.114797	0.120187	0.646831	-8.3887
Omy_U11_2b.154	25	59466696		0.146487	0.281073	354	0.114797	0.120169	0.646831	10.0303
Omy_RAD88028.7	16	5676664		0.146901	0.350282	354	0.114797	0.120158	0.646831	-7.35821
Omy_RAD45104.18	25	20693754		0.149436	0.461864	354	0.114797	0.120091	0.646831	-9.06877
Omy_128693.455	1	32890059		0.150234	0.0324859	354	0.114797	0.12007	0.646831	19.9891
Omy_RAD7384.50	14	65241784		0.15252	0.0211864	354	0.114797	0.120011	0.646831	24.9169
Omy_RAD1186.59	6	70252314		0.153646	0.317797	354	0.114797	0.119983	0.646831	-7.32831
Omy_txnip.343	18	24435825		0.157282	0.353107	354	0.114797	0.119892	0.646831	-9.28684
OMS00006	4	63247944		0.158264	0.471751	354	0.114797	0.119868	0.646831	-9.07053
Omy_RAD29700.18	10	1673196		0.159232	0.292373	354	0.114797	0.119844	0.646831	-9.6827
OMS00153	17	16303316		0.160371	0.129944	354	0.114797	0.119817	0.646831	-12.0152
OMS00174	6	47325393		0.169036	0.0112994	354	0.114797	0.119614	0.667632	-27.8316
Omy_NaKATPa3.50	26	23893157		0.169207	0.266949	354	0.114797	0.119611	0.667632	-9.32069
Omy_RAD42465.32	2	25034287		0.172688	0.45904	354	0.114797	0.119533	0.672144	6.2623
Omy_RAD73204.63	21	24670264		0.175606	0.227401	354	0.114797	0.119469	0.672144	-7.56587
Omy_hsp70aPro.329	12	66828836		0.178331	0.115819	354	0.114797	0.11941	0.672144	11.4822
Omy_cd28.130	14	19036977		0.17913	0.330508	354	0.114797	0.119393	0.672144	8.95526
Omy_IL17.185	15	27226063		0.181134	0.464689	354	0.114797	0.119351	0.672144	-8.55837
Omy_RAD47444.53	18	56051917		0.184827	0.272599	354	0.114797	0.119275	0.672144	-8.97515
Omy_RAD77789.54	19	30976138		0.187783	0.415254	354	0.114797	0.119215	0.672144	6.38563
Omy_MYC_2	24	33841260		0.18887	0.207627	354	0.114797	0.119193	0.672144	9.67054
Omy_112820.82	13	21861264		0.1893	0.247175	354	0.114797	0.119184	0.672144	-9.31725
Omy_RAD40641.58	4	17858278		0.19145	0.320621	354	0.114797	0.119142	0.672144	-6.56176
Omy_RAD13499.13	21	38408941		0.195537	0.257062	354	0.114797	0.119063	0.672144	7.70031
Omy_srp09.37	17	21426823		0.19741	0.149718	354	0.114797	0.119027	0.672144	10.5071
OMS00101	11	10475451		0.19777	0.427966	354	0.114797	0.11902	0.672144	8.38537
Omy_RAD39156.33	7	46886531		0.197884	0.0381356	354	0.114797	0.119018	0.672144	15.5459
Omy_103705.558	25	7065986		0.198125	0.261299	354	0.114797	0.119014	0.672144	8.77582
Omy_RAD23577.43	16	26972288		0.203124	0.0706215	354	0.114797	0.118921	0.682722	10.8554
Omy_RAD46314.35	26	78480158		0.21179	0.117232	354	0.114797	0.118766	0.690566	9.15053
Omy_RAD26691.36	12	47284987		0.212472	0.451977	354	0.114797	0.118754	0.690566	-6.22019
Omy_107031.704	5	18131799		0.214259	0.285311	354	0.114797	0.118723	0.690566	8.96812
Omy_RAD18903.48	17	61039208		0.214897	0.0155367	354	0.114797	0.118713	0.690566	23.7582
M09AAD.076	2	53717512		0.218028	0.211864	354	0.114797	0.118659	0.690566	-9.19757
Omy_RAD12566.14	18	44125336		0.220171	0.341808	354	0.114797	0.118624	0.690566	6.569
Omy_aromat.280	19	3391469		0.22059	0.200565	354	0.114797	0.118617	0.690566	8.54381
Omy_RAD86706.72	17	40479421		0.222063	0.0451977	354	0.114797	0.118592	0.690566	14.2476
Omy_105714.265	7	7594847		0.22392	0.268362	354	0.114797	0.118562	0.690566	8.78152
Omy_sys1.188	14	56428776		0.224482	0.146893	354	0.114797	0.118553	0.690566	-9.82703
OMS00024	9	31418339		0.230882	0.327684	354	0.114797	0.118451	0.704287	-8.05061
Omy_RAD65808.68	5	12187698		0.233312	0.44774	354	0.114797	0.118413	0.705769	-6.0601
Omy_RAD32139.58	3	10773803		0.237431	0.111582	354	0.114797	0.118349	0.708531	-9.23516
Omy_ntl.27	18	22071034		0.238129	0.309322	354	0.114797	0.118339	0.708531	-7.82628
Omy_vamp5.303	7	33625138		0.248549	0.425141	354	0.114797	0.118185	0.717497	7.91062
Omy_RAD38406.19	12	48181130		0.248833	0.324859	354	0.114797	0.118181	0.717497	-5.68211
Omy_tlr3.377	3	56447078		0.25046	0.138418	354	0.114797	0.118158	0.717497	9.48698
Omy_UBA3b	18	28552649		0.250758	0.207627	354	0.114797	0.118154	0.717497	8.40025
Omy_RAD43694.41	25	57728549		0.253219	0.112994	354	0.114797	0.118119	0.717497	8.93416
Omy_RAD35417.9	7	15867514		0.255224	0.115819	354	0.114797	0.118091	0.717497	-8.35178
Omy_117815.81	21	67894257		0.255683	0.276836	354	0.114797	0.118085	0.717497	7.59317
Omy_u09.54.311	21	42920502		0.256955	0.324859	354	0.114797	0.118067	0.717497	7.61035
OMS00103	13	38335692		0.264967	0.144068	354	0.114797	0.117959	0.731624	-9.0007
OMS00041	4	18279174		0.266045	0.176554	354	0.114797	0.117945	0.731624	-8.58799
Omy_102505.102	15	7759328		0.273718	0.313559	354	0.114797	0.117845	0.747065	7.26462
OMS00119	4	27506018		0.280191	0.165254	354	0.114797	0.117764	0.759026	-8.37306
Omy_gh.475	12	62308122		0.285657	0.069209	354	0.114797	0.117697	0.768099	10.8148
OMS00143	16	59233015		0.293396	0.0466102	354	0.114797	0.117606	0.768135	-13.6704
Omy_RAD73963.73	5	23729539		0.295721	0.0677966	354	0.114797	0.117579	0.768135	10.1155
Omy_RAD35005.13	22	37188435		0.295975	0.0960452	354	0.114797	0.117576	0.768135	8.03242
Omy_vatf.406	22	23806220		0.296064	0.437853	354	0.114797	0.117575	0.768135	6.6923
Omy_G3PD_2.246	26	6084071		0.296251	0.00988701	354	0.114797	0.117573	0.768135	22.4274
Omy_b9.164	7	17599731		0.299946	0.103107	354	0.114797	0.11753	0.769993	8.79295
Omy_nxt2.273	18	71969784		0.301209	0.101695	354	0.114797	0.117516	0.769993	9.35996
Omy_RAD7016.31	7	51490760		0.31542	0.375706	354	0.114797	0.117361	0.789662	4.86968
OMS00112	12	68382081		0.315779	0.149718	354	0.114797	0.117357	0.789662	-8.11825
Omy_101993.189	25	21491290		0.318629	0.146893	354	0.114797	0.117327	0.789662	-7.95161
Omy_101554.306	18	53660117		0.318948	0.0522599	354	0.114797	0.117324	0.789662	11.4432
Omy_u09.53.469	26	48859883		0.319781	0.330508	354	0.114797	0.117315	0.789662	-6.81773
Omy_crb.106	27	30701374		0.324933	0.326271	354	0.114797	0.117262	0.794958	6.26272
Omy_RAD12439.64	14	44537893		0.326552	0.112994	354	0.114797	0.117245	0.794958	7.50066
Omy_98683.165	26	8555140		0.328495	0.122881	354	0.114797	0.117226	0.794958	-8.30941
Omy_RAD33798.24	21	38336651		0.330989	0.269774	354	0.114797	0.117201	0.795688	5.48617
OMS00070	5	55279296		0.333246	0.409605	354	0.114797	0.117178	0.795843	-6.69073
Omy_hsf1b.241	18	14516742		0.338263	0.25565	354	0.114797	0.117129	0.802546	-7.05595
OMS00106	3	59855697		0.342567	0.336158	354	0.114797	0.117088	0.806289	6.21851
Omy_RAD3926.22	18	45345547		0.344283	0.312147	354	0.114797	0.117072	0.806289	5.11222
Omy_107285.69	7	9809156		0.347643	0.125706	354	0.114797	0.11704	0.808938	7.92599
Omy_BAC.F5.284	24	42789302		0.352295	0.129944	354	0.114797	0.116997	0.814543	8.34912
Omy_GHSR.121	2	11662801		0.358634	0.168079	354	0.114797	0.11694	0.822267	-5.73286
Omy_UT16_2.173	3	61496264		0.362268	0.152542	354	0.114797	0.116908	0.822267	-7.26496
Omy_RAD2567.8	14	43793241		0.362432	0.224576	354	0.114797	0.116906	0.822267	-5.49526
Omy_111383.51	16	21239768		0.374103	0.477401	354	0.114797	0.116806	0.843475	5.70117
Omy_RAD76570.62	12	56297752		0.377016	0.319209	354	0.114797	0.116781	0.844796	-5.44267
M09AAJ.163	4	44843440		0.382231	0.362994	354	0.114797	0.116738	0.851226	-5.77638
Omy_oxct.85	24	68405894		0.385115	0.251412	354	0.114797	0.116715	0.85242	-6.02623
Omy_108007.193	17	43671991		0.387802	0.20904	354	0.114797	0.116693	0.853163	6.36368
Omy_cin.172	22	21602618		0.390281	0.261299	354	0.114797	0.116674	0.853446	5.90179
OMS00014	8	6297526		0.393538	0.029661	354	0.114797	0.116648	0.855416	12.1534
Omy_nkef.241	17	69427037		0.407853	0.436441	354	0.114797	0.116539	0.876791	5.25272
Omy_117540.259	12	5079371		0.408203	0.103107	354	0.114797	0.116536	0.876791	7.41571
OmyR24370	23	28579373		0.413533	0.182203	354	0.114797	0.116497	0.880028	5.47651
Omy_RAD46452.51	20	27516610		0.416954	0.231638	354	0.114797	0.116472	0.880028	4.43349
Omy_RAD66834.17	10	30353244		0.416983	0.0903955	354	0.114797	0.116472	0.880028	-6.80661
Omy_gluR.79	3	7508221		0.427232	0.484463	354	0.114797	0.1164	0.896447	5.31361
Omy_hsp90BA.193	17	10667361		0.437917	0.327684	354	0.114797	0.116327	0.904671	5.28485
OMS00057	14	67908135		0.437933	0.446328	354	0.114797	0.116327	0.904671	-5.02575
OMS00092	1	12518551		0.442998	0.233051	354	0.114797	0.116293	0.904671	-5.43177
Omy_Ots249.227	15	18917430		0.447341	0.457627	354	0.114797	0.116265	0.904671	4.80625
Omy_111666.301	12	70990844		0.448115	0.059322	354	0.114797	0.11626	0.904671	8.28092
Omy_187760.385	9	23659737		0.454246	0.0112994	354	0.114797	0.116221	0.904671	16.893
Omy_gdh.271	5	63738413		0.454965	0.149718	354	0.114797	0.116216	0.904671	-6.05226
Omy_pad.196	14	44470619		0.455505	0.00564972	354	0.114797	0.116213	0.904671	-23.5411
Omy_97954.618	4	11433435		0.457699	0.0776836	354	0.114797	0.116199	0.904671	-7.53164
M09AAE.082	3	32872704		0.459376	0.454802	354	0.114797	0.116189	0.904671	-4.83364
Omy_sast.264	2	28252083		0.460668	0.30791	354	0.114797	0.116181	0.904671	-4.91232
OMS00111	19	63031581		0.461058	0.146893	354	0.114797	0.116178	0.904671	-5.75672
Omy_g12.82	24	14764807		0.472844	0.385593	354	0.114797	0.116107	0.922808	4.61944
Omy_u07.79.166	21	57523676		0.484656	0.399718	354	0.114797	0.116038	0.940802	4.80106
Omy_ca050.64	25	48651793		0.491239	0.163842	354	0.114797	0.116001	0.94851	-5.28801
Omy_hsc715.80	12	40136309		0.498025	0.336158	354	0.114797	0.115964	0.949303	4.38805
Omy_RAD58213.70	25	58266227		0.504877	0.415254	354	0.114797	0.115927	0.949303	4.28493
Omy_hsf2.146	17	17470364		0.505469	0.0889831	354	0.114797	0.115924	0.949303	-6.16776
Omy_RAD43573.37	7	1745954		0.50924	0.454802	354	0.114797	0.115904	0.949303	3.28382
OMS00149	12	65894619		0.515435	0.182203	354	0.114797	0.115872	0.949303	4.97508
OMS00164	27	17249654		0.51544	0.137006	354	0.114797	0.115872	0.949303	5.053
Omy_107806.34	9	10095418		0.520697	0.480226	354	0.114797	0.115845	0.949303	-4.2846
Omy_RAD88122.32	4	16334074		0.522215	0.190678	354	0.114797	0.115838	0.949303	4.95904
Omy_RAD78502.57	24	37031757		0.522341	0.355932	354	0.114797	0.115837	0.949303	-3.28645
Omy_cox2.335	17	50822629		0.522418	0.111582	354	0.114797	0.115837	0.949303	5.48309
Omy_rbm4b.203	13	12485117		0.524959	0.358757	354	0.114797	0.115824	0.949303	-4.11118
Omy_BAMBI2.312	1	6112929		0.528203	0.0833333	354	0.114797	0.115808	0.949303	5.75595
Omy_cd59b.112	26	38922611		0.533426	0.170904	354	0.114797	0.115783	0.949303	4.48979
Omy_97865.196	17	82513344		0.535135	0.0268362	354	0.114797	0.115775	0.949303	9.52144
OMY1011SNP	1	54446225		0.536972	0.456215	354	0.114797	0.115766	0.949303	-4.11052
Omy_nips.299	16	39788784		0.537254	0.0918079	354	0.114797	0.115764	0.949303	-5.76307
Omy_IL1b.163	7	42313129		0.537313	0.309322	354	0.114797	0.115764	0.949303	-4.20007
Omy_105385.406	5	77446133		0.538723	0.371469	354	0.114797	0.115757	0.949303	4.21807
Omy_110362.585	23	14307279		0.547749	0.0621469	354	0.114797	0.115715	0.960545	-6.30938
Omy_RAD60135.12	7	56110072		0.557703	0.29096	354	0.114797	0.11567	0.965065	2.87443
Omy_RAD24287.74	17	28035734		0.561898	0.45339	354	0.114797	0.115652	0.965065	2.96636
Omy_RAD58835.15	21	53735338		0.570802	0.456215	354	0.114797	0.115614	0.965065	-3.88334
Omy_RAD35149.9	7	60182501		0.571253	0.381356	354	0.114797	0.115612	0.965065	-2.82811
Omy_109243.222	11	7009687		0.57233	0.261299	354	0.114797	0.115607	0.965065	-3.96378
OMS00169	23	67568174		0.573566	0.0805085	354	0.114797	0.115602	0.965065	5.19951
Omy_RAD66402.36	3	30372084		0.577689	0.415254	354	0.114797	0.115585	0.965065	-2.58034
OMS00053	12	66917868		0.578416	0.252825	354	0.114797	0.115582	0.965065	-3.77655
Omy_RAD50632.21	5	38986533		0.579224	0.355932	354	0.114797	0.115578	0.965065	-2.75444
OMS00120	24	51013177		0.579837	0.398305	354	0.114797	0.115576	0.965065	3.6706
Omy_RAD43612.42	2	29118777		0.580614	0.491525	354	0.114797	0.115573	0.965065	3.67227
OMGH1PROM1.SNP1	5	70466474		0.582229	0.115819	354	0.114797	0.115566	0.965065	-4.79072
Omy_RAD17849.16	4	44116456		0.595613	0.456215	354	0.114797	0.115513	0.970317	2.57141
Omy_zg57.91	22	32766740		0.596961	0.0338983	354	0.114797	0.115507	0.970317	7.37988
Omy_RAD78776.10	2	25034326		0.597513	0.309322	354	0.114797	0.115505	0.970317	-2.74655
Omy_1004	22	41944218		0.601304	0.281073	354	0.114797	0.115491	0.970317	3.48644
Omy_RAD55404.54	18	43876869		0.601502	0.423729	354	0.114797	0.11549	0.970317	-2.62426
OMS00061	16	31231975		0.606923	0.317797	354	0.114797	0.11547	0.970317	-3.55369
OMS00079	19	35250473		0.618534	0.470339	354	0.114797	0.115427	0.970317	3.28019
OMS00013	7	10325271		0.621526	0.429379	354	0.114797	0.115416	0.970317	3.27685
Omy_Ogo4.212	16	12595806		0.628479	0.29096	354	0.114797	0.115392	0.970317	-3.23919
Omy_nach.200	28	30001796		0.635211	0.0211864	354	0.114797	0.115369	0.970317	7.9573
OMS00089	18	13150534		0.637565	0.272599	354	0.114797	0.115361	0.970317	-3.38283
OMS00017	1	19111591		0.641122	0.238701	354	0.114797	0.115349	0.970317	-3.30916
Omy_128923.433	19	16436234		0.642062	0.286723	354	0.114797	0.115346	0.970317	-3.11239
Omy_aspAT.123	29	19289582		0.642597	0.172316	354	0.114797	0.115344	0.970317	-3.62405
OMS00003	5	59464348		0.645305	0.247175	354	0.114797	0.115335	0.970317	3.30771
Omy_RAD3651.48	9	32029860		0.650837	0.420904	354	0.114797	0.115317	0.970317	2.26096
Omy_RAD59758.41	6	40219356		0.653523	0.422316	354	0.114797	0.115309	0.970317	-2.24452
OMS00116	23	11341754		0.656214	0.0847458	354	0.114797	0.1153	0.970317	4.27349
Omy_RAD36952.53	7	40260970		0.657108	0.24435	354	0.114797	0.115298	0.970317	-2.80306
M09AAC.055	1	53855167		0.66766	0.0564972	354	0.114797	0.115265	0.970317	4.84969
Omy_RAD19340.24	2	42701841		0.668291	0.029661	354	0.114797	0.115263	0.970317	5.79718
OMS00180	28	32462775		0.670201	0.350282	354	0.114797	0.115258	0.970317	2.8099
Omy_ndk.152	12	56277959		0.670638	0.396893	354	0.114797	0.115256	0.970317	-2.7851
Omy_cox1.221	24	47052310		0.670977	0.419492	354	0.114797	0.115255	0.970317	2.72757
OMS00039	10	4800495		0.674628	0.382768	354	0.114797	0.115245	0.970317	2.74271
Omy_RAD31408.67	4	48341010		0.675348	0.436441	354	0.114797	0.115243	0.970317	-2.10503
Omy_130524.160	19	28889024		0.676282	0.443503	354	0.114797	0.11524	0.970317	-2.69756
Omy_metB.138	26	53792050		0.677228	0.173729	354	0.114797	0.115237	0.970317	-3.15388
Omy_RAD22123.69	25	23756920		0.678002	0.288136	354	0.114797	0.115235	0.970317	-2.18468
Omy_RAD40520.48	30	259000		0.678169	0.484463	354	0.114797	0.115234	0.970317	1.78447
OMS00056	13	43771325		0.683314	0.282486	354	0.114797	0.11522	0.970317	-2.77809
Omy_RAD9004.13	26	54044836		0.685393	0.15678	354	0.114797	0.115214	0.970317	-2.3234
OMS00121	2	34232991		0.688366	0.44774	354	0.114797	0.115206	0.970317	-2.67257
OMS00030	3	60401405		0.688786	0.0819209	354	0.114797	0.115205	0.970317	3.87963
Omy25_61286316	6	61286316		0.691642	0.487288	354	0.114797	0.115197	0.970317	-1.96668
Omy25_61287415	6	61287415		0.691642	0.487288	354	0.114797	0.115197	0.970317	-1.96668
Omy25_61294400	6	61294400		0.691642	0.487288	354	0.114797	0.115197	0.970317	-1.96668
Omy_RAD20917.11	26	52384497		0.693231	0.0550847	354	0.114797	0.115192	0.970317	3.58191
OMS00173	15	9105891		0.694118	0.0635593	354	0.114797	0.11519	0.970317	-4.24141
Omy_128996.481	2	30802101		0.696188	0.282486	354	0.114797	0.115184	0.970317	-2.70339
Omy_RAD68634.40	7	40260800		0.698315	0.240113	354	0.114797	0.115179	0.970317	-2.50388
OMS00132	17	9451350		0.706871	0.443503	354	0.114797	0.115156	0.970317	2.52635
OMS00058	15	19922139		0.709162	0.399718	354	0.114797	0.11515	0.970317	2.47683
Omy_u09.56.119	25	41690956		0.714083	0.483051	354	0.114797	0.115138	0.970317	2.35262
OMS00114	22	11035495		0.714389	0.0254237	354	0.114797	0.115137	0.970317	-5.65753
Omy_e1.147	9	38313338		0.715329	0.111582	354	0.114797	0.115135	0.970317	-3.10286
Omy_131460.646	14	36600038		0.721082	0.0423729	354	0.114797	0.115121	0.970317	-4.63571
OMS00074	12	31104727		0.722111	0.425141	354	0.114797	0.115118	0.970317	2.27493
Omy_SECC22b.88	23	61828903		0.722218	0.0649718	354	0.114797	0.115118	0.970317	-3.45662
Omy_RAD59950.44	2	17292964		0.72302	0.0748588	354	0.114797	0.115116	0.970317	-3.1376
Omy_RAD42793.59	24	51408522		0.724393	0.124294	354	0.114797	0.115113	0.970317	2.54838
OMS00048	9	37125668		0.724397	0.351695	354	0.114797	0.115113	0.970317	2.33101
Omy_114315.438	13	64564508		0.730564	0.189266	354	0.114797	0.115098	0.97498	-2.62131
Omy_110689.148	18	72350872		0.734914	0.480226	354	0.114797	0.115088	0.977194	-2.26696
Omy_lpl.220	26	60022813		0.738456	0.235876	354	0.114797	0.11508	0.978319	2.40082
Omy_g1.103	28	39287232		0.758345	0.0805085	354	0.114797	0.115037	0.990277	-2.67587
Omy_impa1.55	20	36390509		0.758824	0.0268362	354	0.114797	0.115036	0.990277	-4.44112
Omy_97660.230	20	35742946		0.761078	0.165254	354	0.114797	0.115032	0.990277	2.35638
Omy_RAD46672.27	25	58256353		0.7718	0.430791	354	0.114797	0.115011	0.990277	1.40432
Omy_RAD3209.10	2	50984953		0.773595	0.430791	354	0.114797	0.115007	0.990277	-1.48239
Omy_104519.624	17	42764123		0.775526	0.278249	354	0.114797	0.115004	0.990277	-1.97119
Omy_RAD85131.35	23	75534697		0.777422	0.146893	354	0.114797	0.115	0.990277	-1.72282
Omy_carban1.264	16	21454064		0.780054	0.0338983	354	0.114797	0.114995	0.990277	-4.15466
Omy_RAD25042.68	26	32793123		0.785474	0.427966	354	0.114797	0.114985	0.990277	1.27733
Omy25_61284413	6	61284413		0.800296	0.432203	354	0.114797	0.11496	0.990277	1.29105
Omy_RAD10733.10	3	41411754		0.806902	0.480226	354	0.114797	0.114949	0.990277	-1.12202
OMS00008	5	77384035		0.808257	0.101695	354	0.114797	0.114947	0.990277	2.26837
Omy_rapd.167	1	27362424		0.809395	0.220339	354	0.114797	0.114945	0.990277	-1.70223
OMS00062	4	14858081		0.812121	0.30791	354	0.114797	0.11494	0.990277	1.56936
OMS00064	14	45227750		0.812496	0.471751	354	0.114797	0.11494	0.990277	-1.53044
Omy_96222.125	16	24041111		0.813607	0.207627	354	0.114797	0.114938	0.990277	1.77885
Omy_RAD78147.27	1	3343451		0.818256	0.153955	354	0.114797	0.114931	0.990277	1.44029
Omy_RAD2976.26	14	58337126		0.820214	0.049435	354	0.114797	0.114928	0.990277	-2.31264
Omy_105075.162	19	7635334		0.820518	0.326271	354	0.114797	0.114928	0.990277	-1.54289
Omy_RAD13034.67	29	12537039		0.820719	0.34887	354	0.114797	0.114927	0.990277	1.13154
Omy_RAD103359.45	15	40502475		0.821774	0.234463	354	0.114797	0.114926	0.990277	1.16488
Omy_109525.403	23	84224892		0.829595	0.196328	354	0.114797	0.114915	0.990277	1.60118
Omy_metA.161	5	24257340		0.832	0.375706	354	0.114797	0.114911	0.990277	1.3772
Omy_bcAKala.380rd	23	53469295		0.832978	0.388418	354	0.114797	0.11491	0.990277	-1.44557
OMS00118	2	42212299		0.837522	0.223164	354	0.114797	0.114904	0.990277	1.48499
OMS00128	25	14488587		0.839009	0.0522599	354	0.114797	0.114902	0.990277	2.26976
Omy_u09.61.043	23	58840810		0.841175	0.0211864	354	0.114797	0.114899	0.990277	-3.43269
Omy_hus1.52	16	13042222		0.841404	0.403955	354	0.114797	0.114899	0.990277	-1.29256
Omy_redd1.410	18	69044121		0.845872	0.161017	354	0.114797	0.114893	0.990277	1.48799
OMS00105	1	20264968		0.847248	0.353107	354	0.114797	0.114891	0.990277	1.25248
Omy_b1.266	22	41255773		0.847389	0.457627	354	0.114797	0.114891	0.990277	-1.25967
OMS00002	6	82366395		0.848931	0.283898	354	0.114797	0.114889	0.990277	1.27656
Omy_RAD98715.53	11	23448568		0.85098	0.364407	354	0.114797	0.114887	0.990277	-0.965462
Omy_RAD33122.47	12	66078752		0.851349	0.261299	354	0.114797	0.114886	0.990277	0.941921
Omy_109894.185	3	10852282		0.853295	0.374294	354	0.114797	0.114884	0.990277	1.1646
Omy_116938.264	25	7154463		0.856569	0.0847458	354	0.114797	0.11488	0.990277	1.65707
Omy_RAD65959.69	13	36338472		0.861692	0.364407	354	0.114797	0.114874	0.990277	-0.786598
Omy_117286.374	19	52310165		0.862771	0.0282486	354	0.114797	0.114873	0.990277	-2.63196
Omy_RAD52812.28	16	28623729		0.863117	0.490113	354	0.114797	0.114872	0.990277	-1.13769
Omy_anp.17	4	30728525		0.863703	0.303672	354	0.114797	0.114872	0.990277	1.14693
Omy_RAD30619.61	14	42710419		0.865575	0.449153	354	0.114797	0.11487	0.990277	0.82405
Omy_hsp47.86	8	27944494		0.866195	0.341808	354	0.114797	0.114869	0.990277	-1.13219
Omy_RAD739.59	1	52923702		0.867592	0.336158	354	0.114797	0.114868	0.990277	-0.820014
Omy_107336.170	6	30017455		0.870032	0.0324859	354	0.114797	0.114865	0.990277	-2.15155
Omy_cyp17.153	5	64509889		0.87308	0.0254237	354	0.114797	0.114862	0.990277	-2.3924
Omy_LDHB.1_i2	16	44094440		0.873416	0.0423729	354	0.114797	0.114861	0.990277	1.94024
Omy_118654.91	21	75458069		0.876569	0.211864	354	0.114797	0.114858	0.990277	-1.13208
Omy_112301.202	21	37590554		0.878428	0.265537	354	0.114797	0.114856	0.990277	1.02693
Omy_Il.1b_.028	1	10329530		0.890604	0.402542	354	0.114797	0.114845	0.990443	0.897783
OMS00127	2	36268423		0.893967	0.0663842	354	0.114797	0.114842	0.990443	1.38182
Omy_LDHB.2_i6	22	24130559		0.894024	0.121469	354	0.114797	0.114842	0.990443	1.07777
Omy_G3PD_2.371	26	6083946		0.897822	0.20904	354	0.114797	0.114839	0.990443	-0.915926
Omy_114587.480	26	16204563		0.898891	0.179379	354	0.114797	0.114838	0.990443	0.938976
OMS00156	26	12397197		0.902143	0.216102	354	0.114797	0.114835	0.990443	0.918864
Omy_mcsf.268	18	48758470		0.902814	0.15113	354	0.114797	0.114835	0.990443	0.979372
Omy_RAD57916.29	5	44429931		0.904709	0.436441	354	0.114797	0.114833	0.990443	0.584403
Omy_RAD92485.64	19	68318464		0.907448	0.314972	354	0.114797	0.114831	0.990443	-0.527024
OMS00072	18	59971780		0.910022	0.39548	354	0.114797	0.114829	0.990443	-0.761712
Omy_RAD366.7	14	6230066		0.911835	0.254237	354	0.114797	0.114828	0.990443	0.598064
OMS00176	14	11029167		0.914646	0.0607345	354	0.114797	0.114826	0.990443	-1.08841
Omy_97077.73	14	61875465		0.915939	0.0522599	354	0.114797	0.114825	0.990443	1.22716
Omy_RAD36848.7	3	63650747		0.917557	0.396893	354	0.114797	0.114824	0.990443	-0.696426
Omy_inos.97	11	24547687		0.91968	0.0579096	354	0.114797	0.114823	0.990443	-1.10879
OMS00071	6	48248474		0.926894	0.481638	354	0.114797	0.114818	0.990443	-0.588402
Omy25_61285646	6	61285646		0.930136	0.44774	354	0.114797	0.114817	0.990443	-0.441779
Omy_RAD30392.17	23	61772669		0.931489	0.25565	354	0.114797	0.114816	0.990443	0.453918
Omy_BAC.B4.324	27	14528635		0.933104	0.112994	354	0.114797	0.114815	0.990443	-0.736284
Omy_IL6.320	18	7102407		0.933144	0.242938	354	0.114797	0.114815	0.990443	0.634243
Omy_113490.159	28	26494831		0.936049	0.422316	354	0.114797	0.114813	0.990629	-0.523705
OMS00096	21	29109394		0.939492	0.403955	354	0.114797	0.114812	0.991383	-0.498491
OMS00129	20	22531125		0.945189	0.0663842	354	0.114797	0.114809	0.994504	0.690356
Omy_cd59.206	29	8028322		0.950758	0.39548	354	0.114797	0.114807	0.996522	0.404008
Omy_RAD37816.68	26	73500031		0.952598	0.350282	354	0.114797	0.114806	0.996522	-0.30295
Omy_RAD26080.69	3	40486618		0.959565	0.498588	354	0.114797	0.114804	1	0.320926
Omy_RAD4848.14	9	5493648		0.961789	0.402542	354	0.114797	0.114803	1	-0.235331
Omy_RAD72528.44	5	7354513		0.965992	0.336158	354	0.114797	0.114802	1	0.225962
Omy_RAD7210.8	2	42558654		0.969434	0.379944	354	0.114797	0.114801	1	0.249645
Omy_101832.195	25	17015658		0.970969	0.463277	354	0.114797	0.1148	1	-0.22563
OMS00087	19	52511964		0.98234	0.0918079	354	0.114797	0.114798	1	-0.207293
OMS00175	13	50381707		0.984916	0.439266	354	0.114797	0.114798	1	0.121206
Omy_ada10.71	29	18315420		0.984983	0.371469	354	0.114797	0.114798	1	-0.124138
Omy_120255.332	17	29102820		0.985325	0.101695	354	0.114797	0.114798	1	0.16691
Omy_114976.223	25	41462973		0.985955	0.224576	354	0.114797	0.114798	1	-0.11726
Omy_star.206	7	36624863		0.989789	0.443503	354	0.114797	0.114797	1	-0.0907801
OMS00154	14	56234573		0.992466	0.478814	354	0.114797	0.114797	1	-0.0604081
Omy_RAD5374.56	24	6186937		0.993258	0.30226	354	0.114797	0.114797	1	-0.0435279
Omy_129870.756	28	22915161		0.99545	0.112994	354	0.114797	0.114797	1	0.0497965
Omy_BAMBI4.238	24	24411085		1	0	354	NA	NA	1	NA
Omy_ftzf1.217	3	44060919		1	0	354	NA	NA	1	NA

## Sheet: Blink.ordinal.arrived
SNP	Chromosome	Position	P.value	maf	nobs	Rsquare.of.Model.without.SNP	Rsquare.of.Model.with.SNP	FDR_Adjusted_P-values	effect
Omy_GREB1_09	20	11641623	4.65772e-19	NA	Omy_GREB1_09	NA	NA	1.69075e-16	NA
Omy_RAD47080.54	20	11667915	3.42772e-13	NA	Omy_RAD47080.54	NA	NA	6.22132e-11	NA
Omy28_11667578	20	11667578	1.93484e-08	NA	Omy28_11667578	NA	NA	2.34116e-06	NA
Omy_OmyP9.180	27	15673414	8.16999e-05	NA	Omy_OmyP9.180	NA	NA	0.00741427	NA
Omy_LDHB.2_e5	22	24129907	0.000297593	NA	Omy_LDHB.2_e5	NA	NA	0.0216052	NA
Omy25_61317777	6	61317777	0.000593863	NA	Omy25_61317777	NA	NA	0.0359287	NA
Omy_117370.400	4	14853962	0.00305674	NA	Omy_117370.400	NA	NA	0.158514	NA
Omy_GHSR.121	2	11662801	0.0046743	NA	Omy_GHSR.121	NA	NA	0.212096	NA
Omy_NaKATPa3.50	26	23893157	0.00834048	NA	Omy_NaKATPa3.50	NA	NA	0.314265	NA
OMS00008	5	77384035	0.00896398	NA	OMS00008	NA	NA	0.314265	NA
Omy_111084.526	16	17300850	0.00952317	NA	Omy_111084.526	NA	NA	0.314265	NA
OMGH1PROM1.SNP1	5	70466474	0.0116333	NA	OMGH1PROM1.SNP1	NA	NA	0.351908	NA
Omy_RAD14033.46	6	60064021	0.012957	NA	Omy_RAD14033.46	NA	NA	0.358336	NA
Omy_tlr5.205	13	60510483	0.0143755	NA	Omy_tlr5.205	NA	NA	0.358336	NA
Omy_RAD27740.55	26	42745963	0.0148073	NA	Omy_RAD27740.55	NA	NA	0.358336	NA
Omy_gadd45.332	5	12240053	0.0163583	NA	Omy_gadd45.332	NA	NA	0.368674	NA
OMS00143	16	59233015	0.0178164	NA	OMS00143	NA	NA	0.368674	NA
Omy_mcsf.268	18	48758470	0.0182814	NA	Omy_mcsf.268	NA	NA	0.368674	NA
Omy_txnip.343	18	24435825	0.023307	NA	Omy_txnip.343	NA	NA	0.445287	NA
Omy_RAD739.59	1	52923702	0.0255178	NA	Omy_RAD739.59	NA	NA	0.45914	NA
Omy_RAD93580.37	15	24247865	0.0265618	NA	Omy_RAD93580.37	NA	NA	0.45914	NA
Omy_RAD41594.34	29	5600475	0.034032	NA	Omy_RAD41594.34	NA	NA	0.561528	NA
Omy_GH1P1_2	5	70466483	0.0368606	NA	Omy_GH1P1_2	NA	NA	0.566357	NA
Omy_RAD26691.36	12	47284987	0.0382812	NA	Omy_RAD26691.36	NA	NA	0.566357	NA
OMS00068	17	17488038	0.0395762	NA	OMS00068	NA	NA	0.566357	NA
Omy_RAD68634.40	7	40260800	0.0405655	NA	Omy_RAD68634.40	NA	NA	0.566357	NA
Omy_RAD52458.17	20	11609794	0.0473833	NA	Omy_RAD52458.17	NA	NA	0.623988	NA
Omy_RAD30619.61	14	42710419	0.0496692	NA	Omy_RAD30619.61	NA	NA	0.623988	NA
Omy_IL17.185	15	27226063	0.0498503	NA	Omy_IL17.185	NA	NA	0.623988	NA
Omy_RAD36952.53	7	40260970	0.0545694	NA	Omy_RAD36952.53	NA	NA	0.66029	NA
Omy_hsf2.146	17	17470364	0.0622227	NA	Omy_hsf2.146	NA	NA	0.728608	NA
Omy_lpl.220	26	60022813	0.0699436	NA	Omy_lpl.220	NA	NA	0.779105	NA
Omy_118175.396	28	20282478	0.0712347	NA	Omy_118175.396	NA	NA	0.779105	NA
Omy_RAD3209.10	2	50984953	0.072974	NA	Omy_RAD3209.10	NA	NA	0.779105	NA
Omy_107285.69	7	9809156	0.0802887	NA	Omy_107285.69	NA	NA	0.815146	NA
Omy28_11607954	20	11607954	0.0808409	NA	Omy28_11607954	NA	NA	0.815146	NA
OMS00173	15	9105891	0.0847193	NA	OMS00173	NA	NA	0.829708	NA
Omy_G3PD_2.371	26	6083946	0.0868565	NA	Omy_G3PD_2.371	NA	NA	0.829708	NA
Omy_gluR.79	3	7508221	0.0905268	NA	Omy_gluR.79	NA	NA	0.830121	NA
Omy_RAD35149.9	7	60182501	0.0935018	NA	Omy_RAD35149.9	NA	NA	0.830121	NA
Omy_RAD78776.10	2	25034326	0.0937602	NA	Omy_RAD78776.10	NA	NA	0.830121	NA
OMS00128	25	14488587	0.0976087	NA	OMS00128	NA	NA	0.843618	NA
OMS00101	11	10475451	0.100685	NA	OMS00101	NA	NA	0.849972	NA
Omy_RAD43612.42	2	29118777	0.104597	NA	Omy_RAD43612.42	NA	NA	0.850939	NA
Omy_RAD32139.58	3	10773803	0.105488	NA	Omy_RAD32139.58	NA	NA	0.850939	NA
Omy_ca050.64	25	48651793	0.112143	NA	Omy_ca050.64	NA	NA	0.856512	NA
Omy_RAD1919.22	12	53383757	0.115615	NA	Omy_RAD1919.22	NA	NA	0.856512	NA
Omy28_11632591	20	11632591	0.11889	NA	Omy28_11632591	NA	NA	0.856512	NA
OMS00112	12	68382081	0.122572	NA	OMS00112	NA	NA	0.856512	NA
Omy_RAD78502.57	24	37031757	0.123262	NA	Omy_RAD78502.57	NA	NA	0.856512	NA
Omy_RAD60135.12	7	56110072	0.123346	NA	Omy_RAD60135.12	NA	NA	0.856512	NA
Omy_vamp5.303	7	33625138	0.125494	NA	Omy_vamp5.303	NA	NA	0.856512	NA
Omy_RAD59950.44	2	17292964	0.125553	NA	Omy_RAD59950.44	NA	NA	0.856512	NA
Omy_RAD66402.36	3	30372084	0.127954	NA	Omy_RAD66402.36	NA	NA	0.856512	NA
Omy_BAMBI2.312	1	6112929	0.130851	NA	Omy_BAMBI2.312	NA	NA	0.856512	NA
Omy_UBA3b	18	28552649	0.134223	NA	Omy_UBA3b	NA	NA	0.856512	NA
Omy_RAD28236.38	17	40399499	0.142128	NA	Omy_RAD28236.38	NA	NA	0.856512	NA
Omy_RAD38406.19	12	48181130	0.144855	NA	Omy_RAD38406.19	NA	NA	0.856512	NA
Omy_109894.185	3	10852282	0.144871	NA	Omy_109894.185	NA	NA	0.856512	NA
Omy_107031.704	5	18131799	0.146175	NA	Omy_107031.704	NA	NA	0.856512	NA
Omy_RAD23577.43	16	26972288	0.148659	NA	Omy_RAD23577.43	NA	NA	0.856512	NA
Omy_RAD55997.10	11	27405886	0.150331	NA	Omy_RAD55997.10	NA	NA	0.856512	NA
OMS00039	10	4800495	0.150985	NA	OMS00039	NA	NA	0.856512	NA
Omy_RAD2976.26	14	58337126	0.15101	NA	Omy_RAD2976.26	NA	NA	0.856512	NA
Omy_RAD17632.23	18	56074485	0.154403	NA	Omy_RAD17632.23	NA	NA	0.862279	NA
Omy_RAD9004.13	26	54044836	0.158499	NA	Omy_RAD9004.13	NA	NA	0.862337	NA
OMS00078	5	10499333	0.159624	NA	OMS00078	NA	NA	0.862337	NA
Omy_u09.53.469	26	48859883	0.165388	NA	Omy_u09.53.469	NA	NA	0.862337	NA
Omy_impa1.55	20	36390509	0.167654	NA	Omy_impa1.55	NA	NA	0.862337	NA
OMS00090	20	4245997	0.167983	NA	OMS00090	NA	NA	0.862337	NA
Omy_RAD73963.73	5	23729539	0.169675	NA	Omy_RAD73963.73	NA	NA	0.862337	NA
Omy_RAD57916.29	5	44429931	0.172605	NA	Omy_RAD57916.29	NA	NA	0.862337	NA
Omy_RAD17849.16	4	44116456	0.180395	NA	Omy_RAD17849.16	NA	NA	0.862337	NA
Omy_RAD62596.38	14	49977794	0.180516	NA	Omy_RAD62596.38	NA	NA	0.862337	NA
Omy_RAD55404.54	18	43876869	0.181147	NA	Omy_RAD55404.54	NA	NA	0.862337	NA
OMS00175	13	50381707	0.187022	NA	OMS00175	NA	NA	0.862337	NA
OMS00119	4	27506018	0.188293	NA	OMS00119	NA	NA	0.862337	NA
Omy_p53.262	3	46190822	0.189143	NA	Omy_p53.262	NA	NA	0.862337	NA
Omy_RAD88028.7	16	5676664	0.189299	NA	Omy_RAD88028.7	NA	NA	0.862337	NA
Omy_RAD40641.58	4	17858278	0.192085	NA	Omy_RAD40641.58	NA	NA	0.862337	NA
Omy_RAD48799.69	9	21581080	0.192488	NA	Omy_RAD48799.69	NA	NA	0.862337	NA
Omy_arp.630	14	57239751	0.196095	NA	Omy_arp.630	NA	NA	0.862337	NA
Omy_rapd.167	1	27362424	0.197173	NA	Omy_rapd.167	NA	NA	0.862337	NA
OMS00052	11	28174967	0.201624	NA	OMS00052	NA	NA	0.871304	NA
Omy_e1.147	9	38313338	0.206027	NA	Omy_e1.147	NA	NA	0.879857	NA
Omy_RAD35417.9	7	15867514	0.21603	NA	Omy_RAD35417.9	NA	NA	0.896816	NA
Omy_metA.161	5	24257340	0.228723	NA	Omy_metA.161	NA	NA	0.896816	NA
OMS00062	4	14858081	0.22912	NA	OMS00062	NA	NA	0.896816	NA
Omy_RAD50632.21	5	38986533	0.232267	NA	Omy_RAD50632.21	NA	NA	0.896816	NA
OMS00061	16	31231975	0.2323	NA	OMS00061	NA	NA	0.896816	NA
Omy_130524.160	19	28889024	0.234442	NA	Omy_130524.160	NA	NA	0.896816	NA
Omy_RAD52812.28	16	28623729	0.23547	NA	Omy_RAD52812.28	NA	NA	0.896816	NA
Omy_sast.264	2	28252083	0.23652	NA	Omy_sast.264	NA	NA	0.896816	NA
OMS00072	18	59971780	0.236555	NA	OMS00072	NA	NA	0.896816	NA
Omy_U11_2b.154	25	59466696	0.237143	NA	Omy_U11_2b.154	NA	NA	0.896816	NA
Omy_128693.455	1	32890059	0.237175	NA	Omy_128693.455	NA	NA	0.896816	NA
Omy28_11683204	20	11683204	0.244087	NA	Omy28_11683204	NA	NA	0.898127	NA
OMS00133	1	23702093	0.248299	NA	OMS00133	NA	NA	0.898127	NA
Omy_RAD88122.32	4	16334074	0.250322	NA	Omy_RAD88122.32	NA	NA	0.898127	NA
Omy_redd1.410	18	69044121	0.252252	NA	Omy_redd1.410	NA	NA	0.898127	NA
OMS00070	5	55279296	0.253142	NA	OMS00070	NA	NA	0.898127	NA
Omy_117540.259	12	5079371	0.255108	NA	Omy_117540.259	NA	NA	0.898127	NA
Omy_105075.162	19	7635334	0.256597	NA	Omy_105075.162	NA	NA	0.898127	NA
OMS00053	12	66917868	0.259325	NA	OMS00053	NA	NA	0.898127	NA
Omy_RAD46452.51	20	27516610	0.263485	NA	Omy_RAD46452.51	NA	NA	0.898127	NA
Omy_101832.195	25	17015658	0.269379	NA	Omy_101832.195	NA	NA	0.898127	NA
Omy_hsf1b.241	18	14516742	0.26963	NA	Omy_hsf1b.241	NA	NA	0.898127	NA
Omy_RAD72528.44	5	7354513	0.271385	NA	Omy_RAD72528.44	NA	NA	0.898127	NA
Omy_RAD76570.62	12	56297752	0.276735	NA	Omy_RAD76570.62	NA	NA	0.898127	NA
Omy_104569.114	22	32178517	0.278283	NA	Omy_104569.114	NA	NA	0.898127	NA
Omy_cox2.335	17	50822629	0.278626	NA	Omy_cox2.335	NA	NA	0.898127	NA
OMS00048	9	37125668	0.280346	NA	OMS00048	NA	NA	0.898127	NA
Omy_ndk.152	12	56277959	0.284459	NA	Omy_ndk.152	NA	NA	0.898127	NA
Omy_hsp90BA.193	17	10667361	0.285751	NA	Omy_hsp90BA.193	NA	NA	0.898127	NA
M09AAD.076	2	53717512	0.28712	NA	M09AAD.076	NA	NA	0.898127	NA
Omy_97865.196	17	82513344	0.290236	NA	Omy_97865.196	NA	NA	0.898127	NA
Omy_114587.480	26	16204563	0.292634	NA	Omy_114587.480	NA	NA	0.898127	NA
Omy_RAD58835.15	21	53735338	0.294205	NA	Omy_RAD58835.15	NA	NA	0.898127	NA
Omy_RAD4848.14	9	5493648	0.294427	NA	Omy_RAD4848.14	NA	NA	0.898127	NA
Omy_129870.756	28	22915161	0.297919	NA	Omy_129870.756	NA	NA	0.901205	NA
Omy_RAD77789.54	19	30976138	0.315235	NA	Omy_RAD77789.54	NA	NA	0.913258	NA
Omy28_11671116	20	11671116	0.316097	NA	Omy28_11671116	NA	NA	0.913258	NA
OMS00002	6	82366395	0.318955	NA	OMS00002	NA	NA	0.913258	NA
Omy_110201.359	12	28727952	0.323077	NA	Omy_110201.359	NA	NA	0.913258	NA
Omy_RAD40520.48	30	259000	0.331109	NA	Omy_RAD40520.48	NA	NA	0.913258	NA
Omy_cyp17.153	5	64509889	0.33246	NA	Omy_cyp17.153	NA	NA	0.913258	NA
OMS00153	17	16303316	0.336466	NA	OMS00153	NA	NA	0.913258	NA
Omy_RAD30392.17	23	61772669	0.337	NA	Omy_RAD30392.17	NA	NA	0.913258	NA
Omy_RAD12566.14	18	44125336	0.337036	NA	Omy_RAD12566.14	NA	NA	0.913258	NA
Omy_114976.223	25	41462973	0.337249	NA	Omy_114976.223	NA	NA	0.913258	NA
OMS00127	2	36268423	0.341106	NA	OMS00127	NA	NA	0.913258	NA
Omy_star.206	7	36624863	0.34761	NA	Omy_star.206	NA	NA	0.913258	NA
Omy_1004	22	41944218	0.348203	NA	Omy_1004	NA	NA	0.913258	NA
Omy_RAD35005.13	22	37188435	0.348292	NA	Omy_RAD35005.13	NA	NA	0.913258	NA
Omy_myoD.178	19	10520793	0.349217	NA	Omy_myoD.178	NA	NA	0.913258	NA
OMS00138	26	22318448	0.35151	NA	OMS00138	NA	NA	0.913258	NA
Omy_Ogo4.212	16	12595806	0.354129	NA	Omy_Ogo4.212	NA	NA	0.913258	NA
Omy28_11676622	20	11676622	0.35811	NA	Omy28_11676622	NA	NA	0.913258	NA
Omy_hsp47.86	8	27944494	0.358138	NA	Omy_hsp47.86	NA	NA	0.913258	NA
Omy_RAD366.7	14	6230066	0.36488	NA	Omy_RAD366.7	NA	NA	0.913258	NA
Omy_RAD7016.31	7	51490760	0.366457	NA	Omy_RAD7016.31	NA	NA	0.913258	NA
Omy28_11658853	20	11658853	0.368489	NA	Omy28_11658853	NA	NA	0.913258	NA
Omy_RAD39156.33	7	46886531	0.370683	NA	Omy_RAD39156.33	NA	NA	0.913258	NA
Omy_RAD31408.67	4	48341010	0.371321	NA	Omy_RAD31408.67	NA	NA	0.913258	NA
OMS00013	7	10325271	0.373933	NA	OMS00013	NA	NA	0.913258	NA
Omy_LDHB.1_i2	16	44094440	0.375599	NA	Omy_LDHB.1_i2	NA	NA	0.913258	NA
OMS00151	17	23949230	0.379255	NA	OMS00151	NA	NA	0.913258	NA
M09AAJ.163	4	44843440	0.379367	NA	M09AAJ.163	NA	NA	0.913258	NA
Omy_RAD65808.68	5	12187698	0.380645	NA	Omy_RAD65808.68	NA	NA	0.913258	NA
OMS00024	9	31418339	0.384836	NA	OMS00024	NA	NA	0.913258	NA
Omy_mapK3.103	14	10975716	0.384911	NA	Omy_mapK3.103	NA	NA	0.913258	NA
Omy_ntl.27	18	22071034	0.386382	NA	Omy_ntl.27	NA	NA	0.913258	NA
Omy_sys1.188	14	56428776	0.386947	NA	Omy_sys1.188	NA	NA	0.913258	NA
Omy_RAD46672.27	25	58256353	0.389139	NA	Omy_RAD46672.27	NA	NA	0.913258	NA
Omy28_11773194	20	11773194	0.389959	NA	Omy28_11773194	NA	NA	0.913258	NA
Omy_116938.264	25	7154463	0.398259	NA	Omy_116938.264	NA	NA	0.921422	NA
OMS00176	14	11029167	0.401585	NA	OMS00176	NA	NA	0.921422	NA
Omy_RAD5374.56	24	6186937	0.409291	NA	Omy_RAD5374.56	NA	NA	0.921422	NA
Omy_RAD7210.8	2	42558654	0.409613	NA	Omy_RAD7210.8	NA	NA	0.921422	NA
Omy_104519.624	17	42764123	0.410177	NA	Omy_104519.624	NA	NA	0.921422	NA
Omy_RAD40132.55	4	62784779	0.410255	NA	Omy_RAD40132.55	NA	NA	0.921422	NA
OMS00041	4	18279174	0.411213	NA	OMS00041	NA	NA	0.921422	NA
Omy_tlr3.377	3	56447078	0.41717	NA	Omy_tlr3.377	NA	NA	0.929035	NA
Omy_BAC.B4.324	27	14528635	0.42294	NA	Omy_BAC.B4.324	NA	NA	0.936142	NA
Omy_98683.165	26	8555140	0.42707	NA	Omy_98683.165	NA	NA	0.939555	NA
Omy_srp09.37	17	21426823	0.433912	NA	Omy_srp09.37	NA	NA	0.941823	NA
Omy_vatf.406	22	23806220	0.437349	NA	Omy_vatf.406	NA	NA	0.941823	NA
Omy_102867.443	24	55934332	0.443962	NA	Omy_102867.443	NA	NA	0.941823	NA
Omy_carban1.264	16	21454064	0.445315	NA	Omy_carban1.264	NA	NA	0.941823	NA
Omy_RAD86706.72	17	40479421	0.449292	NA	Omy_RAD86706.72	NA	NA	0.941823	NA
OMS00118	2	42212299	0.45267	NA	OMS00118	NA	NA	0.941823	NA
OMS00014	8	6297526	0.457703	NA	OMS00014	NA	NA	0.941823	NA
Omy_RAD37816.68	26	73500031	0.457986	NA	Omy_RAD37816.68	NA	NA	0.941823	NA
Omy_ada10.71	29	18315420	0.45905	NA	Omy_ada10.71	NA	NA	0.941823	NA
Omy_RAD46314.35	26	78480158	0.460858	NA	Omy_RAD46314.35	NA	NA	0.941823	NA
Omy_108007.193	17	43671991	0.460956	NA	Omy_108007.193	NA	NA	0.941823	NA
Omy_cd28.130	14	19036977	0.464815	NA	Omy_cd28.130	NA	NA	0.941823	NA
OMS00120	24	51013177	0.465984	NA	OMS00120	NA	NA	0.941823	NA
Omy_RAD59758.41	6	40219356	0.466153	NA	Omy_RAD59758.41	NA	NA	0.941823	NA
Omy_RAD18903.48	17	61039208	0.46702	NA	Omy_RAD18903.48	NA	NA	0.941823	NA
Omy_cd59.206	29	8028322	0.472648	NA	Omy_cd59.206	NA	NA	0.942188	NA
Omy_97660.230	20	35742946	0.477177	NA	Omy_97660.230	NA	NA	0.942188	NA
Omy_128996.481	2	30802101	0.479766	NA	Omy_128996.481	NA	NA	0.942188	NA
Omy_110362.585	23	14307279	0.479951	NA	Omy_110362.585	NA	NA	0.942188	NA
Omy_aromat.280	19	3391469	0.484502	NA	Omy_aromat.280	NA	NA	0.942188	NA
OMS00057	14	67908135	0.485699	NA	OMS00057	NA	NA	0.942188	NA
Omy_BAC.F5.284	24	42789302	0.493551	NA	Omy_BAC.F5.284	NA	NA	0.942188	NA
Omy25_61316270	6	61316270	0.496354	NA	Omy25_61316270	NA	NA	0.942188	NA
Omy_117815.81	21	67894257	0.497284	NA	Omy_117815.81	NA	NA	0.942188	NA
OMS00006	4	63247944	0.499386	NA	OMS00006	NA	NA	0.942188	NA
Omy_RAD103359.45	15	40502475	0.501704	NA	Omy_RAD103359.45	NA	NA	0.942188	NA
OMS00129	20	22531125	0.50238	NA	OMS00129	NA	NA	0.942188	NA
Omy_UT16_2.173	3	61496264	0.508196	NA	Omy_UT16_2.173	NA	NA	0.942188	NA
Omy_RAD16104.20	26	67119313	0.509521	NA	Omy_RAD16104.20	NA	NA	0.942188	NA
Omy_RAD3926.22	18	45345547	0.51039	NA	Omy_RAD3926.22	NA	NA	0.942188	NA
Omy_103705.558	25	7065986	0.512923	NA	Omy_103705.558	NA	NA	0.942188	NA
Omy_RAD92485.64	19	68318464	0.512988	NA	Omy_RAD92485.64	NA	NA	0.942188	NA
Omy_114315.438	13	64564508	0.515196	NA	Omy_114315.438	NA	NA	0.942188	NA
OMS00030	3	60401405	0.516639	NA	OMS00030	NA	NA	0.942188	NA
Omy_RAD22123.69	25	23756920	0.520407	NA	Omy_RAD22123.69	NA	NA	0.942188	NA
Omy_RAD66834.17	10	30353244	0.527845	NA	Omy_RAD66834.17	NA	NA	0.942188	NA
Omy_113490.159	28	26494831	0.528768	NA	Omy_113490.159	NA	NA	0.942188	NA
OMS00179	17	25539930	0.529778	NA	OMS00179	NA	NA	0.942188	NA
Omy_rbm4b.203	13	12485117	0.53233	NA	Omy_rbm4b.203	NA	NA	0.942188	NA
Omy_cin.172	22	21602618	0.533655	NA	Omy_cin.172	NA	NA	0.942188	NA
Omy_112301.202	21	37590554	0.534685	NA	Omy_112301.202	NA	NA	0.942188	NA
OMS00174	6	47325393	0.538669	NA	OMS00174	NA	NA	0.944623	NA
OMS00164	27	17249654	0.545618	NA	OMS00164	NA	NA	0.94781	NA
OMS00071	6	48248474	0.549611	NA	OMS00071	NA	NA	0.94781	NA
OmyR40319	23	63158919	0.550406	NA	OmyR40319	NA	NA	0.94781	NA
Omy_Il.1b_.028	1	10329530	0.550931	NA	Omy_Il.1b_.028	NA	NA	0.94781	NA
Omy_109525.403	23	84224892	0.554358	NA	Omy_109525.403	NA	NA	0.949207	NA
OMS00095	3	38704654	0.562417	NA	OMS00095	NA	NA	0.954086	NA
Omy_RAD24287.74	17	28035734	0.562464	NA	Omy_RAD24287.74	NA	NA	0.954086	NA
Omy_RAD49111.35	1	40050111	0.568911	NA	Omy_RAD49111.35	NA	NA	0.960533	NA
Omy_RAD116.59	4	33074866	0.571654	NA	Omy_RAD116.59	NA	NA	0.960696	NA
Omy_nips.299	16	39788784	0.579236	NA	Omy_nips.299	NA	NA	0.968282	NA
Omy_RAD7384.50	14	65241784	0.582514	NA	Omy_RAD7384.50	NA	NA	0.968282	NA
Omy_u09.54.311	21	42920502	0.58417	NA	Omy_u09.54.311	NA	NA	0.968282	NA
Omy_97954.618	4	11433435	0.589907	NA	Omy_97954.618	NA	NA	0.972747	NA
Omy_RAD619.59	30	289000	0.592223	NA	Omy_RAD619.59	NA	NA	0.972747	NA
Omy_hsp70aPro.329	12	66828836	0.601467	NA	Omy_hsp70aPro.329	NA	NA	0.983285	NA
Omy_99300.202	22	14697073	0.6057	NA	Omy_99300.202	NA	NA	0.983285	NA
OMS00114	22	11035495	0.609749	NA	OMS00114	NA	NA	0.983285	NA
Omy_hsc715.80	12	40136309	0.611079	NA	Omy_hsc715.80	NA	NA	0.983285	NA
Omy_crb.106	27	30701374	0.612183	NA	Omy_crb.106	NA	NA	0.983285	NA
Omy_116733.349	18	18498042	0.623036	NA	Omy_116733.349	NA	NA	0.987246	NA
Omy_105105.448	14	68303584	0.625995	NA	Omy_105105.448	NA	NA	0.987246	NA
Omy_inos.97	11	24547687	0.627975	NA	Omy_inos.97	NA	NA	0.987246	NA
OMS00156	26	12397197	0.633024	NA	OMS00156	NA	NA	0.987246	NA
OMS00003	5	59464348	0.633783	NA	OMS00003	NA	NA	0.987246	NA
Omy_RAD42465.32	2	25034287	0.637441	NA	Omy_RAD42465.32	NA	NA	0.987246	NA
Omy_102505.102	15	7759328	0.641953	NA	Omy_102505.102	NA	NA	0.987246	NA
Omy_97077.73	14	61875465	0.642224	NA	Omy_97077.73	NA	NA	0.987246	NA
OMS00106	3	59855697	0.642282	NA	OMS00106	NA	NA	0.987246	NA
Omy_RAD3651.48	9	32029860	0.643423	NA	Omy_RAD3651.48	NA	NA	0.987246	NA
Omy_nach.200	28	30001796	0.647573	NA	Omy_nach.200	NA	NA	0.987246	NA
Omy_ppie.232	6	54990925	0.652059	NA	Omy_ppie.232	NA	NA	0.987246	NA
OMS00096	21	29109394	0.658187	NA	OMS00096	NA	NA	0.987246	NA
Omy_hus1.52	16	13042222	0.659551	NA	Omy_hus1.52	NA	NA	0.987246	NA
Omy_RAD36848.7	3	63650747	0.666735	NA	Omy_RAD36848.7	NA	NA	0.987246	NA
Omy_110689.148	18	72350872	0.667089	NA	Omy_110689.148	NA	NA	0.987246	NA
Omy_anp.17	4	30728525	0.668182	NA	Omy_anp.17	NA	NA	0.987246	NA
Omy_u07.79.166	21	57523676	0.673678	NA	Omy_u07.79.166	NA	NA	0.987246	NA
OMS00149	12	65894619	0.678139	NA	OMS00149	NA	NA	0.987246	NA
Omy_RAD19578.59	12	67131514	0.68122	NA	Omy_RAD19578.59	NA	NA	0.987246	NA
Omy_LDHB.2_i6	22	24130559	0.682434	NA	Omy_LDHB.2_i6	NA	NA	0.987246	NA
Omy_IL6.320	18	7102407	0.683189	NA	Omy_IL6.320	NA	NA	0.987246	NA
Omy_Ots249.227	15	18917430	0.684512	NA	Omy_Ots249.227	NA	NA	0.987246	NA
OMS00103	13	38335692	0.688745	NA	OMS00103	NA	NA	0.987246	NA
Omy_111666.301	12	70990844	0.688841	NA	Omy_111666.301	NA	NA	0.987246	NA
Omy_u09.61.043	23	58840810	0.690495	NA	Omy_u09.61.043	NA	NA	0.987246	NA
OMS00087	19	52511964	0.691783	NA	OMS00087	NA	NA	0.987246	NA
Omy_MYC_2	24	33841260	0.692664	NA	Omy_MYC_2	NA	NA	0.987246	NA
Omy_117286.374	19	52310165	0.694499	NA	Omy_117286.374	NA	NA	0.987246	NA
Omy_RAD65959.69	13	36338472	0.697121	NA	Omy_RAD65959.69	NA	NA	0.987246	NA
Omy28_11625241	20	11625241	0.699831	NA	Omy28_11625241	NA	NA	0.987246	NA
OMS00018	4	46432462	0.707145	NA	OMS00018	NA	NA	0.987246	NA
Omy_RAD76060.20	20	21561303	0.70792	NA	Omy_RAD76060.20	NA	NA	0.987246	NA
Omy_cox1.221	24	47052310	0.71263	NA	Omy_cox1.221	NA	NA	0.987246	NA
Omy_sSOD.1	27	39802221	0.714801	NA	Omy_sSOD.1	NA	NA	0.987246	NA
OMS00105	1	20264968	0.714815	NA	OMS00105	NA	NA	0.987246	NA
Omy_nxt2.273	18	71969784	0.727994	NA	Omy_nxt2.273	NA	NA	0.987246	NA
Omy_109243.222	11	7009687	0.73422	NA	Omy_109243.222	NA	NA	0.987246	NA
Omy_RAD47444.53	18	56051917	0.734407	NA	Omy_RAD47444.53	NA	NA	0.987246	NA
OMS00121	2	34232991	0.737074	NA	OMS00121	NA	NA	0.987246	NA
Omy_g12.82	24	14764807	0.739196	NA	Omy_g12.82	NA	NA	0.987246	NA
Omy_RAD45104.18	25	20693754	0.739686	NA	Omy_RAD45104.18	NA	NA	0.987246	NA
OMS00180	28	32462775	0.742505	NA	OMS00180	NA	NA	0.987246	NA
Omy_187760.385	9	23659737	0.747192	NA	Omy_187760.385	NA	NA	0.987246	NA
Omy_RAD29700.18	10	1673196	0.74758	NA	Omy_RAD29700.18	NA	NA	0.987246	NA
Omy_RAD33798.24	21	38336651	0.749148	NA	Omy_RAD33798.24	NA	NA	0.987246	NA
OMS00111	19	63031581	0.753318	NA	OMS00111	NA	NA	0.987246	NA
Omy_118654.91	21	75458069	0.76092	NA	Omy_118654.91	NA	NA	0.987246	NA
Omy_RAD43694.41	25	57728549	0.764144	NA	Omy_RAD43694.41	NA	NA	0.987246	NA
OMS00077	12	48861950	0.765246	NA	OMS00077	NA	NA	0.987246	NA
Omy_gdh.271	5	63738413	0.765676	NA	Omy_gdh.271	NA	NA	0.987246	NA
OmyR24370	23	28579373	0.766547	NA	OmyR24370	NA	NA	0.987246	NA
Omy_stat3.273	5	79898098	0.767344	NA	Omy_stat3.273	NA	NA	0.987246	NA
Omy_105385.406	5	77446133	0.769708	NA	Omy_105385.406	NA	NA	0.987246	NA
OMS00116	23	11341754	0.774988	NA	OMS00116	NA	NA	0.987246	NA
OMS00058	15	19922139	0.777248	NA	OMS00058	NA	NA	0.987246	NA
M09AAE.082	3	32872704	0.777263	NA	M09AAE.082	NA	NA	0.987246	NA
Omy_107336.170	6	30017455	0.779664	NA	Omy_107336.170	NA	NA	0.987246	NA
Omy_RAD13499.13	21	38408941	0.782857	NA	Omy_RAD13499.13	NA	NA	0.987246	NA
Omy_RAD13073.16	23	13954598	0.784455	NA	Omy_RAD13073.16	NA	NA	0.987246	NA
Omy_107806.34	9	10095418	0.785766	NA	Omy_107806.34	NA	NA	0.987246	NA
Omy_RAD47955.51	7	23191748	0.786054	NA	Omy_RAD47955.51	NA	NA	0.987246	NA
OMS00154	14	56234573	0.793868	NA	OMS00154	NA	NA	0.987246	NA
Omy_RAD20917.11	26	52384497	0.796097	NA	Omy_RAD20917.11	NA	NA	0.987246	NA
Omy_111383.51	16	21239768	0.796308	NA	Omy_111383.51	NA	NA	0.987246	NA
Omy_RAD33122.47	12	66078752	0.801376	NA	Omy_RAD33122.47	NA	NA	0.987246	NA
Omy_120255.332	17	29102820	0.805227	NA	Omy_120255.332	NA	NA	0.987246	NA
OmyR14589	23	56162785	0.812578	NA	OmyR14589	NA	NA	0.987246	NA
OmyR19198	23	34973485	0.812578	NA	OmyR19198	NA	NA	0.987246	NA
OmyR33562	23	47337540	0.812578	NA	OmyR33562	NA	NA	0.987246	NA
Omy_RAD26080.69	3	40486618	0.819211	NA	Omy_RAD26080.69	NA	NA	0.987246	NA
Omy_IL1b.163	7	42313129	0.825362	NA	Omy_IL1b.163	NA	NA	0.987246	NA
Omy_101993.189	25	21491290	0.828031	NA	Omy_101993.189	NA	NA	0.987246	NA
OmyR40252	23	31675278	0.828076	NA	OmyR40252	NA	NA	0.987246	NA
OMS00169	23	67568174	0.830279	NA	OMS00169	NA	NA	0.987246	NA
Omy_GREB1_05	20	11618027	0.831146	NA	Omy_GREB1_05	NA	NA	0.987246	NA
Omy_RAD13034.67	29	12537039	0.836681	NA	Omy_RAD13034.67	NA	NA	0.987246	NA
OMS00134	4	47743637	0.837457	NA	OMS00134	NA	NA	0.987246	NA
Omy_RAD79314.58	4	62728432	0.844355	NA	Omy_RAD79314.58	NA	NA	0.987246	NA
OMS00079	19	35250473	0.845384	NA	OMS00079	NA	NA	0.987246	NA
Omy_RAD25042.68	26	32793123	0.845917	NA	Omy_RAD25042.68	NA	NA	0.987246	NA
Omy_RAD73204.63	21	24670264	0.846582	NA	Omy_RAD73204.63	NA	NA	0.987246	NA
Omy_gh.475	12	62308122	0.853225	NA	Omy_gh.475	NA	NA	0.987246	NA
Omy_RAD10733.10	3	41411754	0.856889	NA	Omy_RAD10733.10	NA	NA	0.987246	NA
Omy_105714.265	7	7594847	0.8569	NA	Omy_105714.265	NA	NA	0.987246	NA
Omy_RAD58213.70	25	58266227	0.857027	NA	Omy_RAD58213.70	NA	NA	0.987246	NA
Omy_96222.125	16	24041111	0.857429	NA	Omy_96222.125	NA	NA	0.987246	NA
OMY1011SNP	1	54446225	0.857828	NA	OMY1011SNP	NA	NA	0.987246	NA
OMS00064	14	45227750	0.859046	NA	OMS00064	NA	NA	0.987246	NA
Omy_cd59b.112	26	38922611	0.859421	NA	Omy_cd59b.112	NA	NA	0.987246	NA
Omy_101554.306	18	53660117	0.864713	NA	Omy_101554.306	NA	NA	0.989514	NA
OMS00132	17	9451350	0.866847	NA	OMS00132	NA	NA	0.989514	NA
OMS00056	13	43771325	0.874994	NA	OMS00056	NA	NA	0.991525	NA
OMS00089	18	13150534	0.886073	NA	OMS00089	NA	NA	0.991525	NA
OMS00017	1	19111591	0.886917	NA	OMS00017	NA	NA	0.991525	NA
M09AAC.055	1	53855167	0.889004	NA	M09AAC.055	NA	NA	0.991525	NA
Omy_b1.266	22	41255773	0.889337	NA	Omy_b1.266	NA	NA	0.991525	NA
Omy_RAD23894.58	23	40927121	0.89007	NA	Omy_RAD23894.58	NA	NA	0.991525	NA
Omy_128923.433	19	16436234	0.890838	NA	Omy_128923.433	NA	NA	0.991525	NA
Omy_g1.103	28	39287232	0.891789	NA	Omy_g1.103	NA	NA	0.991525	NA
Omy_RAD42793.59	24	51408522	0.893192	NA	Omy_RAD42793.59	NA	NA	0.991525	NA
Omy_RAD78147.27	1	3343451	0.898613	NA	Omy_RAD78147.27	NA	NA	0.993428	NA
Omy_RAD19340.24	2	42701841	0.903971	NA	Omy_RAD19340.24	NA	NA	0.993428	NA
Omy_aspAT.123	29	19289582	0.906962	NA	Omy_aspAT.123	NA	NA	0.993428	NA
Omy_112820.82	13	21861264	0.907106	NA	Omy_112820.82	NA	NA	0.993428	NA
Omy_RAD12439.64	14	44537893	0.90859	NA	Omy_RAD12439.64	NA	NA	0.993428	NA
Omy_zg57.91	22	32766740	0.912712	NA	Omy_zg57.91	NA	NA	0.994939	NA
Omy_nkef.241	17	69427037	0.919371	NA	Omy_nkef.241	NA	NA	0.996073	NA
Omy_RAD1186.59	6	70252314	0.921722	NA	Omy_RAD1186.59	NA	NA	0.996073	NA
Omy_b9.164	7	17599731	0.922141	NA	Omy_b9.164	NA	NA	0.996073	NA
Omy_metB.138	26	53792050	0.924729	NA	Omy_metB.138	NA	NA	0.996073	NA
OMS00092	1	12518551	0.933979	NA	OMS00092	NA	NA	1	NA
Omy_u09.56.119	25	41690956	0.935514	NA	Omy_u09.56.119	NA	NA	1	NA
Omy_118205.116	27	33267127	0.937788	NA	Omy_118205.116	NA	NA	1	NA
Omy_131460.646	14	36600038	0.943298	NA	Omy_131460.646	NA	NA	1	NA
Omy_bcAKala.380rd	23	53469295	0.951094	NA	Omy_bcAKala.380rd	NA	NA	1	NA
Omy25_61285646	6	61285646	0.951887	NA	Omy25_61285646	NA	NA	1	NA
Omy_pad.196	14	44470619	0.95488	NA	Omy_pad.196	NA	NA	1	NA
Omy25_61284413	6	61284413	0.958209	NA	Omy25_61284413	NA	NA	1	NA
Omy_RAD2567.8	14	43793241	0.958892	NA	Omy_RAD2567.8	NA	NA	1	NA
Omy_G3PD_2.246	26	6084071	0.960566	NA	Omy_G3PD_2.246	NA	NA	1	NA
Omy_RAD85131.35	23	75534697	0.965926	NA	Omy_RAD85131.35	NA	NA	1	NA
Omy_110064.419	28	36272850	0.968097	NA	Omy_110064.419	NA	NA	1	NA
Omy_RAD43573.37	7	1745954	0.970399	NA	Omy_RAD43573.37	NA	NA	1	NA
Omy_RAD98715.53	11	23448568	0.972191	NA	Omy_RAD98715.53	NA	NA	1	NA
OMS00015	8	23730945	0.972472	NA	OMS00015	NA	NA	1	NA
Omy_oxct.85	24	68405894	0.976833	NA	Omy_oxct.85	NA	NA	1	NA
Omy_SECC22b.88	23	61828903	0.977156	NA	Omy_SECC22b.88	NA	NA	1	NA
Omy25_61286316	6	61286316	0.987566	NA	Omy25_61286316	NA	NA	1	NA
Omy25_61287415	6	61287415	0.987566	NA	Omy25_61287415	NA	NA	1	NA
Omy25_61294400	6	61294400	0.987566	NA	Omy25_61294400	NA	NA	1	NA
Omy25_61318852	6	61318852	0.994439	NA	Omy25_61318852	NA	NA	1	NA
Omy25_61317685	6	61317685	0.99801	NA	Omy25_61317685	NA	NA	1	NA
OMS00074	12	31104727	0.998069	NA	OMS00074	NA	NA	1	NA
Omy_BAMBI4.238	24	24411085	1	NA	Omy_BAMBI4.238	NA	NA	1	NA
Omy_ftzf1.217	3	44060919	1	NA	Omy_ftzf1.217	NA	NA	1	NA
Omy25_61322413	6	61322413	1	NA	Omy25_61322413	NA	NA	1	NA

## Sheet: MLM.ordinal.marked
SNP	Chromosome	Position	P.value	maf	nobs	Rsquare.of.Model.without.SNP	Rsquare.of.Model.with.SNP	FDR_Adjusted_P-values	effect
Omy28_11607954	20	11607954	1.24928e-06	0.298701	77	0.206712	0.516104	4.12262e-05	88.7389	0.309392
Omy_RAD52458.17	20	11609794	5.81146e-07	0.292208	77	0.206712	0.539159	2.10956e-05	87.0419	0.332446
Omy_GREB1_05	20	11618027	2.07194e-08	0.24026	77	0.206712	0.645936	2.14939e-06	98.5204	0.439223
Omy28_11625241	20	11625241	2.9606e-08	0.175325	77	0.206712	0.633998	2.14939e-06	104.206	0.427286
Omy28_11632591	20	11632591	6.21911e-05	0.376623	77	0.206712	0.406457	0.00188128	63.4956	0.199745
Omy_GREB1_09	20	11641623	2.48369e-09	0.181818	77	0.206712	0.719508	5.79918e-07	107.891	0.512796
Omy28_11658853	20	11658853	2.9606e-08	0.175325	77	0.206712	0.633998	2.14939e-06	104.206	0.427286
Omy28_11667578	20	11667578	1.7691e-07	0.207792	77	0.206712	0.57605	8.0273e-06	91.303	0.369338
Omy_RAD47080.54	20	11667915	3.19514e-09	0.181818	77	0.206712	0.710533	5.79918e-07	109.62	0.503821
Omy28_11671116	20	11671116	1.55158e-07	0.214286	77	0.206712	0.5802	8.0273e-06	91.3677	0.373488
Omy28_11676622	20	11676622	2.83065e-07	0.227273	77	0.206712	0.561315	1.14169e-05	87.7341	0.354602
Omy28_11683204	20	11683204	1.55158e-07	0.214286	77	0.206712	0.5802	8.0273e-06	91.3677	0.373488
Omy28_11773194	20	11773194	0.000707287	0.285714	77	0.206712	0.344904	0.0197496	52.6922	0.138192
Omy_tlr5.205	13	60510483	0.00180515	0.194805	77	0.206712	0.322568	0.046805	62.3407
Omy_RAD62596.38	14	49977794	0.00341917	0.480519	77	0.206712	0.307805	0.0827439	-50.6829
Omy_RAD29700.18	10	1673196	0.00825496	0.285714	77	0.206712	0.288086	0.173736	-51.8079
Omy25_61317685	6	61317685	0.00876817	0.253247	77	0.206712	0.286766	0.173736	45.0366
Omy25_61318852	6	61318852	0.00876817	0.253247	77	0.206712	0.286766	0.173736	45.0366
Omy_RAD23894.58	23	40927121	0.00909363	0.25974	77	0.206712	0.28597	0.173736	39.8515
Omy25_61317777	6	61317777	0.0140003	0.207792	77	0.206712	0.276659	0.242005	40.8084
Omy25_61322413	6	61322413	0.0140003	0.207792	77	0.206712	0.276659	0.242005	40.8084
Omy_BAC.F5.284	24	42789302	0.01526	0.116883	77	0.206712	0.274825	0.251789	64.526
Omy_ntl.27	18	22071034	0.0199724	0.318182	77	0.206712	0.269152	0.315217	-38.8027
Omy_102867.443	24	55934332	0.0216812	0.11039	77	0.206712	0.267439	0.317207	-51.7891
Omy25_61316270	6	61316270	0.0225469	0.25974	77	0.206712	0.266625	0.317207	34.8188
Omy_GH1P1_2	5	70466483	0.0227201	0.038961	77	0.206712	0.266467	0.317207	-83.7373
Omy_RAD13073.16	23	13954598	0.0247991	0.415584	77	0.206712	0.264654	0.33341	-29.1996
OMGH1PROM1.SNP1	5	70466474	0.034699	0.0779221	77	0.206712	0.257795	0.449848	-58.5424
Omy_RAD17632.23	18	56074485	0.0369816	0.149351	77	0.206712	0.256512	0.454563	45.5153
Omy_star.206	7	36624863	0.0378876	0.467532	77	0.206712	0.256026	0.454563	40.6372
Omy_arp.630	14	57239751	0.0392566	0.448052	77	0.206712	0.255315	0.454563	33.7663
Omy_RAD41594.34	29	5600475	0.0408813	0.38961	77	0.206712	0.254504	0.454563	-30.3728
Omy_RAD24287.74	17	28035734	0.0413239	0.435065	77	0.206712	0.25429	0.454563	29.7156
OMS00068	17	17488038	0.0428541	0.188312	77	0.206712	0.253566	0.457531	40.6831
Omy_105105.448	14	68303584	0.0445886	0.266234	77	0.206712	0.252778	0.462447	37.8734
Omy_RAD65959.69	13	36338472	0.0468482	0.350649	77	0.206712	0.2518	0.472387	25.1354
Omy_RAD27740.55	26	42745963	0.0491035	0.0844156	77	0.206712	0.250873	0.481745	45.2009
OmyR40319	23	63158919	0.0553649	0.136364	77	0.206712	0.248523	0.528881	41.1495
Omy_RAD40132.55	4	62784779	0.0571636	0.435065	77	0.206712	0.247901	0.532061	25.318
Omy25_61286316	6	61286316	0.0654832	0.454545	77	0.206712	0.245277	0.564882	-28.5119
Omy25_61287415	6	61287415	0.0654832	0.454545	77	0.206712	0.245277	0.564882	-28.5119
Omy25_61294400	6	61294400	0.0654832	0.454545	77	0.206712	0.245277	0.564882	-28.5119
OMS00103	13	38335692	0.0669143	0.12987	77	0.206712	0.244862	0.564882	39.4336
Omy_NaKATPa3.50	26	23893157	0.0706062	0.201299	77	0.206712	0.243836	0.582501	-36.7319
Omy_RAD14033.46	6	60064021	0.074843	0.272727	77	0.206712	0.242728	0.603734	-27.9921
Omy_RAD48799.69	9	21581080	0.0785703	0.350649	77	0.206712	0.241809	0.617239	-31.1871
Omy_LDHB.1_i2	16	44094440	0.079918	0.038961	77	0.206712	0.241488	0.617239	-52.803
Omy_104519.624	17	42764123	0.0835898	0.272727	77	0.206712	0.240644	0.626146	-33.4719
OMS00018	4	46432462	0.0868576	0.175325	77	0.206712	0.239926	0.626146	33.3997
OMS00105	1	20264968	0.0873491	0.350649	77	0.206712	0.239821	0.626146	30.9981
OMS00052	11	28174967	0.0884804	0.181818	77	0.206712	0.239581	0.626146	37.3168
Omy_117815.81	21	67894257	0.0896958	0.324675	77	0.206712	0.239327	0.626146	29.4817
OMS00179	17	25539930	0.0919761	0.415584	77	0.206712	0.23886	0.62995	30.2985
Omy_RAD25042.68	26	32793123	0.0950305	0.467532	77	0.206712	0.238255	0.638816	21.2227
Omy_RAD78776.10	2	25034326	0.0979936	0.298701	77	0.206712	0.237688	0.641228	-25.4431
Omy_114315.438	13	64564508	0.0989222	0.220779	77	0.206712	0.237515	0.641228	-36.7715
OMS00128	25	14488587	0.116794	0.0454545	77	0.206712	0.234487	0.743792	-54.1266
Omy_RAD59950.44	2	17292964	0.119549	0.0714286	77	0.206712	0.234067	0.748212	-38.5022
Omy_114587.480	26	16204563	0.123418	0.175325	77	0.206712	0.233495	0.759336	-33.7266
Omy_u09.54.311	21	42920502	0.129741	0.324675	77	0.206712	0.232603	0.776193	26.4612
Omy_116733.349	18	18498042	0.130435	0.155844	77	0.206712	0.232508	0.776193	-27.8278
Omy_104569.114	22	32178517	0.136994	0.0584416	77	0.206712	0.231638	0.796545	47.6633
Omy_RAD35149.9	7	60182501	0.139099	0.38961	77	0.206712	0.231369	0.796545	-20.8613
Omy_GHSR.121	2	11662801	0.140438	0.136364	77	0.206712	0.2312	0.796545	-28.6268
Omy_RAD18903.48	17	61039208	0.146648	0.012987	77	0.206712	0.230441	0.818975	-90.0581
Omy_g12.82	24	14764807	0.157625	0.344156	77	0.206712	0.229185	0.864073	24.7245
Omy_96222.125	16	24041111	0.160985	0.220779	77	0.206712	0.228821	0.864073	28.629
Omy_cd59b.112	26	38922611	0.162088	0.168831	77	0.206712	0.228704	0.864073	28.6226
Omy_hsp47.86	8	27944494	0.165684	0.331169	77	0.206712	0.228326	0.864073	23.8883
Omy_sSOD.1	27	39802221	0.16981	0.24026	77	0.206712	0.227905	0.864073	-25.5335
Omy_RAD40641.58	4	17858278	0.176563	0.337662	77	0.206712	0.227241	0.864073	-17.4674
Omy_RAD28236.38	17	40399499	0.177721	0.149351	77	0.206712	0.22713	0.864073	-25.9275
OMS00143	16	59233015	0.182136	0.038961	77	0.206712	0.226715	0.864073	-54.7952
Omy_RAD42465.32	2	25034287	0.183362	0.480519	77	0.206712	0.226602	0.864073	17.5266
Omy_113490.159	28	26494831	0.183734	0.474026	77	0.206712	0.226568	0.864073	-27.0279
Omy_102505.102	15	7759328	0.185284	0.363636	77	0.206712	0.226426	0.864073	-24.6169
Omy_RAD19578.59	12	67131514	0.186821	0.337662	77	0.206712	0.226287	0.864073	-19.1592
Omy_RAD7016.31	7	51490760	0.187995	0.311688	77	0.206712	0.226182	0.864073	18.6096
Omy_101993.189	25	21491290	0.188049	0.136364	77	0.206712	0.226177	0.864073	-26.377
Omy_RAD40520.48	30	259000	0.198439	0.487013	77	0.206712	0.225279	0.880857	-15.0294
Omy_cd28.130	14	19036977	0.201662	0.25974	77	0.206712	0.225012	0.880857	24.4494
Omy_ppie.232	6	54990925	0.212	0.168831	77	0.206712	0.224189	0.880857	24.3246
OMS00154	14	56234573	0.214782	0.428571	77	0.206712	0.223975	0.880857	22.1176
Omy_105385.406	5	77446133	0.216035	0.337662	77	0.206712	0.22388	0.880857	24.4297
Omy_RAD16104.20	26	67119313	0.222954	0.331169	77	0.206712	0.223367	0.880857	-16.9508
Omy_RAD2976.26	14	58337126	0.227303	0.0454545	77	0.206712	0.223054	0.880857	-32.1465
Omy_RAD77789.54	19	30976138	0.228833	0.396104	77	0.206712	0.222946	0.880857	15.7284
Omy_RAD36952.53	7	40260970	0.229245	0.220779	77	0.206712	0.222917	0.880857	-20.8357
Omy_RAD68634.40	7	40260800	0.229245	0.220779	77	0.206712	0.222917	0.880857	-20.8357
Omy_RAD65808.68	5	12187698	0.231538	0.441558	77	0.206712	0.222757	0.880857	-14.7393
Omy_p53.262	3	46190822	0.234266	0.0974026	77	0.206712	0.222569	0.880857	-27.1693
Omy_cd59.206	29	8028322	0.239646	0.428571	77	0.206712	0.222205	0.880857	20.8264
Omy_cox1.221	24	47052310	0.239698	0.38961	77	0.206712	0.222202	0.880857	18.6903
Omy_hsp90BA.193	17	10667361	0.242929	0.363636	77	0.206712	0.221989	0.880857	20.7871
OMS00119	4	27506018	0.245483	0.168831	77	0.206712	0.221823	0.880857	-24.7795
OMY1011SNP	1	54446225	0.248633	0.467532	77	0.206712	0.221621	0.880857	-19.8772
OMS00071	6	48248474	0.249443	0.474026	77	0.206712	0.221569	0.880857	-20.8826
Omy_hsf1b.241	18	14516742	0.249685	0.292208	77	0.206712	0.221554	0.880857	-22.1535
Omy_OmyP9.180	27	15673414	0.251564	0.285714	77	0.206712	0.221435	0.880857	20.0513
Omy_u09.61.043	23	58840810	0.251851	0.00649351	77	0.206712	0.221418	0.880857	97.5788
Omy_RAD13499.13	21	38408941	0.254696	0.25974	77	0.206712	0.221241	0.880857	19.1834
Omy_101832.195	25	17015658	0.25484	0.422078	77	0.206712	0.221232	0.880857	20.506
Omy_112301.202	21	37590554	0.255703	0.233766	77	0.206712	0.221179	0.880857	22.5724
Omy_RAD78502.57	24	37031757	0.256266	0.285714	77	0.206712	0.221144	0.880857	-17.6142
Omy_1004	22	41944218	0.263427	0.298701	77	0.206712	0.220713	0.880857	19.5298
OMS00096	21	29109394	0.266158	0.428571	77	0.206712	0.220552	0.880857	19.0064
OmyR24370	23	28579373	0.268575	0.201299	77	0.206712	0.220412	0.880857	19.6412
OmyR14589	23	56162785	0.268879	0.175325	77	0.206712	0.220395	0.880857	18.5802
OmyR19198	23	34973485	0.268879	0.175325	77	0.206712	0.220395	0.880857	18.5802
OmyR33562	23	47337540	0.268879	0.175325	77	0.206712	0.220395	0.880857	18.5802
Omy_myoD.178	19	10520793	0.272951	0.103896	77	0.206712	0.220162	0.880857	-27.9244
Omy_116938.264	25	7154463	0.278828	0.0584416	77	0.206712	0.219834	0.880857	30.9704
M09AAC.055	1	53855167	0.278924	0.0649351	77	0.206712	0.219829	0.880857	-32.1245
OMS00041	4	18279174	0.286111	0.181818	77	0.206712	0.21944	0.880857	-21.7641
OMS00077	12	48861950	0.291907	0.396104	77	0.206712	0.219135	0.880857	18.1556
Omy_RAD33798.24	21	38336651	0.297404	0.272727	77	0.206712	0.218853	0.880857	16.7576
Omy_RAD78147.27	1	3343451	0.300705	0.155844	77	0.206712	0.218687	0.880857	-19.6578
Omy_RAD5374.56	24	6186937	0.300782	0.344156	77	0.206712	0.218683	0.880857	17.4096
Omy_mapK3.103	14	10975716	0.301157	0.24026	77	0.206712	0.218665	0.880857	-16.6969
Omy_oxct.85	24	68405894	0.304657	0.24026	77	0.206712	0.218492	0.880857	-19.5603
Omy_107336.170	6	30017455	0.306791	0.038961	77	0.206712	0.218387	0.880857	-37.688
Omy_vamp5.303	7	33625138	0.307576	0.441558	77	0.206712	0.218349	0.880857	19.1783
Omy_RAD4848.14	9	5493648	0.312491	0.422078	77	0.206712	0.218114	0.880857	14.4324
OMS00114	22	11035495	0.314192	0.0194805	77	0.206712	0.218033	0.880857	-47.7532
Omy_RAD43694.41	25	57728549	0.316374	0.103896	77	0.206712	0.217931	0.880857	-20.6575
Omy_111084.526	16	17300850	0.31717	0.0714286	77	0.206712	0.217894	0.880857	25.8645
Omy25_61285646	6	61285646	0.318085	0.474026	77	0.206712	0.217851	0.880857	-13.9918
Omy_cin.172	22	21602618	0.320708	0.214286	77	0.206712	0.21773	0.880857	18.8966
OMS00120	24	51013177	0.32538	0.396104	77	0.206712	0.217518	0.880857	17.7222
Omy_RAD13034.67	29	12537039	0.326581	0.337662	77	0.206712	0.217464	0.880857	12.7557
Omy_IL1b.163	7	42313129	0.326662	0.292208	77	0.206712	0.217461	0.880857	-19.1183
Omy_gluR.79	3	7508221	0.330609	0.435065	77	0.206712	0.217285	0.880857	18.4059
Omy_gadd45.332	5	12240053	0.330699	0.012987	77	0.206712	0.217281	0.880857	63.3245
Omy_114976.223	25	41462973	0.331703	0.207792	77	0.206712	0.217237	0.880857	-16.7368
Omy_RAD46314.35	26	78480158	0.337928	0.149351	77	0.206712	0.216968	0.880857	-17.8636
Omy_hsp70aPro.329	12	66828836	0.341838	0.142857	77	0.206712	0.216802	0.880857	-22.3586
OMS00072	18	59971780	0.342698	0.428571	77	0.206712	0.216766	0.880857	-17.7556
Omy_RAD3209.10	2	50984953	0.345431	0.428571	77	0.206712	0.216652	0.880857	13.5694
OmyR40252	23	31675278	0.346037	0.207792	77	0.206712	0.216627	0.880857	15.0193
Omy_BAC.B4.324	27	14528635	0.347331	0.103896	77	0.206712	0.216574	0.880857	-22.7535
Omy_RAD58835.15	21	53735338	0.347387	0.357143	77	0.206712	0.216571	0.880857	-18.4595
Omy_RAD72528.44	5	7354513	0.352959	0.350649	77	0.206712	0.216344	0.880857	-12.3532
OMS00070	5	55279296	0.353165	0.402597	77	0.206712	0.216336	0.880857	-18.9555
Omy_RAD45104.18	25	20693754	0.354183	0.487013	77	0.206712	0.216295	0.880857	-15.4489
Omy_110689.148	18	72350872	0.354925	0.480519	77	0.206712	0.216266	0.880857	-16.8361
Omy_RAD58213.70	25	58266227	0.356143	0.37013	77	0.206712	0.216217	0.880857	16.1014
Omy_u09.53.469	26	48859883	0.360173	0.298701	77	0.206712	0.216058	0.880857	-19.1827
Omy_110064.419	28	36272850	0.362675	0.142857	77	0.206712	0.215961	0.880857	18.5079
Omy_hsf2.146	17	17470364	0.364214	0.0909091	77	0.206712	0.215901	0.880857	-22.3215
Omy_RAD46672.27	25	58256353	0.370356	0.474026	77	0.206712	0.215667	0.880857	-11.7232
OMS00003	5	59464348	0.372777	0.311688	77	0.206712	0.215576	0.880857	-16.464
OMS00149	12	65894619	0.378221	0.175325	77	0.206712	0.215376	0.880857	17.4085
Omy_G3PD_2.371	26	6083946	0.385358	0.207792	77	0.206712	0.215118	0.880857	-18.2314
Omy_RAD37816.68	26	73500031	0.386689	0.37013	77	0.206712	0.215071	0.880857	-14.6917
Omy_109243.222	11	7009687	0.387017	0.25974	77	0.206712	0.215059	0.880857	-15.752
Omy_RAD76570.62	12	56297752	0.390592	0.233766	77	0.206712	0.214934	0.880857	14.4319
Omy_130524.160	19	28889024	0.393335	0.493506	77	0.206712	0.214839	0.880857	-15.0043
Omy_110201.359	12	28727952	0.395236	0.422078	77	0.206712	0.214773	0.880857	14.0761
Omy_RAD116.59	4	33074866	0.396016	0.00649351	77	0.206712	0.214747	0.880857	-71.7973
Omy_RAD38406.19	12	48181130	0.401283	0.337662	77	0.206712	0.214568	0.880857	-10.9486
OMS00112	12	68382081	0.405412	0.149351	77	0.206712	0.214431	0.880857	-17.4524
Omy_g1.103	28	39287232	0.406959	0.0844156	77	0.206712	0.21438	0.880857	-18.8282
Omy_RAD79314.58	4	62728432	0.407242	0.012987	77	0.206712	0.214371	0.880857	-51.9502
Omy_RAD31408.67	4	48341010	0.409039	0.454545	77	0.206712	0.214312	0.880857	11.1536
OMS00169	23	67568174	0.409874	0.0779221	77	0.206712	0.214285	0.880857	21.0089
Omy_112820.82	13	21861264	0.410611	0.24026	77	0.206712	0.214261	0.880857	-14.5635
Omy_99300.202	22	14697073	0.412132	0.175325	77	0.206712	0.214212	0.880857	16.9486
Omy_b9.164	7	17599731	0.414046	0.11039	77	0.206712	0.21415	0.880857	17.4389
Omy_nkef.241	17	69427037	0.414305	0.461039	77	0.206712	0.214142	0.880857	13.161
Omy_118654.91	21	75458069	0.414672	0.233766	77	0.206712	0.21413	0.880857	15.7726
Omy_RAD47444.53	18	56051917	0.41547	0.266234	77	0.206712	0.214105	0.880857	-14.263
Omy_RAD42793.59	24	51408522	0.425737	0.12987	77	0.206712	0.213784	0.880857	17.9684
Omy_UBA3b	18	28552649	0.425842	0.24026	77	0.206712	0.21378	0.880857	-13.9032
Omy_RAD76060.20	20	21561303	0.426862	0.012987	77	0.206712	0.213749	0.880857	-41.6249
Omy_RAD20917.11	26	52384497	0.430542	0.0454545	77	0.206712	0.213637	0.880857	-21.145
OMS00089	18	13150534	0.430952	0.246753	77	0.206712	0.213625	0.880857	15.9635
Omy25_61284413	6	61284413	0.4336	0.454545	77	0.206712	0.213546	0.880857	-11.0248
Omy_RAD739.59	1	52923702	0.436079	0.383117	77	0.206712	0.213472	0.880857	-10.3099
Omy_UT16_2.173	3	61496264	0.43647	0.123377	77	0.206712	0.21346	0.880857	-18.3404
Omy_RAD7384.50	14	65241784	0.436789	0.025974	77	0.206712	0.213451	0.880857	-42.8044
Omy_RAD98715.53	11	23448568	0.44039	0.324675	77	0.206712	0.213345	0.883213	11.5469
Omy_RAD88028.7	16	5676664	0.447381	0.292208	77	0.206712	0.213144	0.892303	-11.7002
Omy_BAMBI2.312	1	6112929	0.45464	0.103896	77	0.206712	0.21294	0.893162	19.583
Omy_aspAT.123	29	19289582	0.457226	0.11039	77	0.206712	0.212869	0.893162	17.458
Omy_RAD10733.10	3	41411754	0.457518	0.474026	77	0.206712	0.212861	0.893162	9.69977
Omy_RAD7210.8	2	42558654	0.457653	0.402597	77	0.206712	0.212857	0.893162	12.67
Omy_aromat.280	19	3391469	0.463506	0.25974	77	0.206712	0.212698	0.899746	12.9924
Omy_120255.332	17	29102820	0.47257	0.0779221	77	0.206712	0.212458	0.905413	-20.2117
Omy_RAD93580.37	15	24247865	0.473825	0.103896	77	0.206712	0.212426	0.905413	16.0953
Omy_cyp17.153	5	64509889	0.474122	0.0454545	77	0.206712	0.212418	0.905413	21.0166
Omy_107806.34	9	10095418	0.478627	0.454545	77	0.206712	0.212302	0.905413	-13.2082
Omy_mcsf.268	18	48758470	0.478896	0.142857	77	0.206712	0.212295	0.905413	15.1238
Omy_117370.400	4	14853962	0.488108	0.422078	77	0.206712	0.212064	0.907912	-11.1546
Omy_98683.165	26	8555140	0.488657	0.12987	77	0.206712	0.212051	0.907912	16.2993
Omy_RAD49111.35	1	40050111	0.490682	0.324675	77	0.206712	0.212001	0.907912	10.6527
Omy_RAD1919.22	12	53383757	0.491971	0.038961	77	0.206712	0.21197	0.907912	24.3548
Omy_RAD88122.32	4	16334074	0.492723	0.162338	77	0.206712	0.211951	0.907912	14.0376
M09AAE.082	3	32872704	0.504304	0.474026	77	0.206712	0.211675	0.920988	-12.606
Omy_129870.756	28	22915161	0.509999	0.136364	77	0.206712	0.211544	0.920988	15.2799
Omy_lpl.220	26	60022813	0.511079	0.272727	77	0.206712	0.211519	0.920988	-11.2175
OMS00053	12	66917868	0.512433	0.233766	77	0.206712	0.211488	0.920988	-12.4283
OMS00121	2	34232991	0.512506	0.383117	77	0.206712	0.211486	0.920988	-12.317
Omy_RAD3651.48	9	32029860	0.527969	0.441558	77	0.206712	0.211144	0.935124	-7.79086
Omy_vatf.406	22	23806220	0.530732	0.422078	77	0.206712	0.211085	0.935124	10.8669
Omy_metB.138	26	53792050	0.532157	0.181818	77	0.206712	0.211055	0.935124	-13.4533
Omy_RAD2567.8	14	43793241	0.535228	0.214286	77	0.206712	0.21099	0.935124	10.6695
OMS00127	2	36268423	0.536825	0.0779221	77	0.206712	0.210956	0.935124	-18.5207
Omy_RAD43612.42	2	29118777	0.539197	0.474026	77	0.206712	0.210907	0.935124	11.3823
OMS00111	19	63031581	0.541394	0.136364	77	0.206712	0.210862	0.935124	-12.8377
OMS00134	4	47743637	0.543482	0.0584416	77	0.206712	0.210819	0.935124	-19.9413
Omy_ada10.71	29	18315420	0.543557	0.350649	77	0.206712	0.210817	0.935124	11.3435
OMS00174	6	47325393	0.552853	0.00649351	77	0.206712	0.21063	0.942546	-46.1958
OMS00030	3	60401405	0.559382	0.0779221	77	0.206712	0.210503	0.942546	16.2885
Omy_RAD59758.41	6	40219356	0.559695	0.435065	77	0.206712	0.210497	0.942546	-7.97687
OMS00056	13	43771325	0.559805	0.298701	77	0.206712	0.210495	0.942546	-11.1023
OMS00133	1	23702093	0.563043	0.149351	77	0.206712	0.210432	0.942546	13.3424
Omy_RAD47955.51	7	23191748	0.564019	0.0324675	77	0.206712	0.210414	0.942546	-20.1147
Omy_105075.162	19	7635334	0.566047	0.376623	77	0.206712	0.210375	0.942546	-9.61921
OMS00095	3	38704654	0.5748	0.0324675	77	0.206712	0.210212	0.951024	18.465
OMS00057	14	67908135	0.57882	0.5	77	0.206712	0.210139	0.951024	-9.30661
Omy_sast.264	2	28252083	0.578998	0.324675	77	0.206712	0.210136	0.951024	-10.0781
OMS00151	17	23949230	0.585164	0.12987	77	0.206712	0.210025	0.953438	11.7342
M09AAJ.163	4	44843440	0.585721	0.344156	77	0.206712	0.210016	0.953438	-10.4912
Omy_RAD55997.10	11	27405886	0.593598	0.012987	77	0.206712	0.209878	0.956801	31.852
OMS00015	8	23730945	0.59399	0.194805	77	0.206712	0.209872	0.956801	-10.6245
OMS00048	9	37125668	0.595751	0.363636	77	0.206712	0.209842	0.956801	-8.83452
Omy_109894.185	3	10852282	0.601218	0.383117	77	0.206712	0.209749	0.956801	9.1128
Omy_RAD35417.9	7	15867514	0.605202	0.0844156	77	0.206712	0.209683	0.956801	-12.2262
Omy_nxt2.273	18	71969784	0.606927	0.103896	77	0.206712	0.209655	0.956801	-11.9752
Omy_sys1.188	14	56428776	0.607373	0.12987	77	0.206712	0.209647	0.956801	-11.4665
OMS00074	12	31104727	0.608873	0.38961	77	0.206712	0.209623	0.956801	-8.7915
Omy_MYC_2	24	33841260	0.618852	0.220779	77	0.206712	0.209463	0.957066	9.2924
Omy_SECC22b.88	23	61828903	0.618933	0.0584416	77	0.206712	0.209462	0.957066	12.3553
Omy_RAD39156.33	7	46886531	0.623558	0.025974	77	0.206712	0.20939	0.957066	-14.5752
OMS00014	8	6297526	0.624453	0.0454545	77	0.206712	0.209376	0.957066	16.5463
Omy_118175.396	28	20282478	0.625092	0.00649351	77	0.206712	0.209366	0.957066	-38.1668
OMS00153	17	16303316	0.630821	0.116883	77	0.206712	0.209279	0.957066	12.1791
OMS00090	20	4245997	0.631959	0.376623	77	0.206712	0.209262	0.957066	-8.91824
Omy_RAD86706.72	17	40479421	0.63351	0.0194805	77	0.206712	0.209239	0.957066	23.8695
Omy_u07.79.166	21	57523676	0.636281	0.415584	77	0.206712	0.209198	0.957066	8.56731
Omy_stat3.273	5	79898098	0.636577	0.363636	77	0.206712	0.209193	0.957066	-8.62041
Omy_105714.265	7	7594847	0.638491	0.305195	77	0.206712	0.209165	0.957066	8.54752
Omy_RAD35005.13	22	37188435	0.64068	0.11039	77	0.206712	0.209133	0.957066	9.3433
Omy_rapd.167	1	27362424	0.653561	0.220779	77	0.206712	0.208951	0.96405	-8.53317
Omy_RAD33122.47	12	66078752	0.659743	0.272727	77	0.206712	0.208866	0.96405	-5.9065
Omy_131460.646	14	36600038	0.661488	0.0519481	77	0.206712	0.208843	0.96405	-13.6527
OMS00118	2	42212299	0.666105	0.233766	77	0.206712	0.208781	0.96405	-8.07316
Omy_RAD52812.28	16	28623729	0.668184	0.474026	77	0.206712	0.208754	0.96405	-7.58606
OMS00180	28	32462775	0.670274	0.383117	77	0.206712	0.208726	0.96405	-7.84945
Omy_Il.1b_.028	1	10329530	0.67052	0.376623	77	0.206712	0.208723	0.96405	-7.61942
OMS00132	17	9451350	0.676908	0.448052	77	0.206712	0.208641	0.96405	7.11605
Omy_RAD85131.35	23	75534697	0.677686	0.0974026	77	0.206712	0.208631	0.96405	-7.48751
OMS00008	5	77384035	0.6777	0.0779221	77	0.206712	0.208631	0.96405	-11.9088
Omy_impa1.55	20	36390509	0.67848	0.025974	77	0.206712	0.208621	0.96405	-14.4342
Omy_Ots249.227	15	18917430	0.681456	0.493506	77	0.206712	0.208584	0.96405	7.43546
OMS00061	16	31231975	0.686595	0.363636	77	0.206712	0.208521	0.96405	-7.44811
OMS00087	19	52511964	0.690688	0.136364	77	0.206712	0.208471	0.96405	8.92281
Omy_pad.196	14	44470619	0.691146	0.00649351	77	0.206712	0.208466	0.96405	33.348
Omy_RAD22123.69	25	23756920	0.700259	0.25974	77	0.206712	0.208359	0.96405	-6.48318
OMS00058	15	19922139	0.703239	0.422078	77	0.206712	0.208324	0.96405	6.03802
Omy_cox2.335	17	50822629	0.712327	0.116883	77	0.206712	0.208222	0.96405	-8.94057
OMS00175	13	50381707	0.71893	0.422078	77	0.206712	0.208151	0.96405	6.30751
OMS00116	23	11341754	0.721246	0.0649351	77	0.206712	0.208126	0.96405	11.5608
Omy_redd1.410	18	69044121	0.722662	0.214286	77	0.206712	0.208111	0.96405	6.335
Omy_111666.301	12	70990844	0.723832	0.0649351	77	0.206712	0.208099	0.96405	10.0855
Omy_RAD57916.29	5	44429931	0.726392	0.415584	77	0.206712	0.208072	0.96405	-4.43191
Omy_LDHB.2_i6	22	24130559	0.73046	0.175325	77	0.206712	0.20803	0.96405	-7.45972
Omy_bcAKala.380rd	23	53469295	0.732619	0.350649	77	0.206712	0.208009	0.96405	6.60481
OMS00156	26	12397197	0.733736	0.201299	77	0.206712	0.207997	0.96405	7.04823
Omy_ca050.64	25	48651793	0.738643	0.149351	77	0.206712	0.207949	0.96405	7.95742
Omy_128996.481	2	30802101	0.741018	0.324675	77	0.206712	0.207925	0.96405	-6.22207
M09AAD.076	2	53717512	0.745356	0.227273	77	0.206712	0.207884	0.96405	-5.85859
Omy_RAD30392.17	23	61772669	0.748382	0.266234	77	0.206712	0.207855	0.96405	-4.24977
OMS00013	7	10325271	0.751228	0.467532	77	0.206712	0.207828	0.96405	5.57198
Omy_97077.73	14	61875465	0.752819	0.0454545	77	0.206712	0.207814	0.96405	-10.6436
OMS00176	14	11029167	0.760617	0.038961	77	0.206712	0.207743	0.96405	-11.0702
Omy_gh.475	12	62308122	0.76453	0.12987	77	0.206712	0.207709	0.96405	6.42817
Omy_carban1.264	16	21454064	0.765975	0.0324675	77	0.206712	0.207696	0.96405	-12.0998
Omy_RAD73963.73	5	23729539	0.767034	0.038961	77	0.206712	0.207687	0.96405	-10.092
Omy_tlr3.377	3	56447078	0.768475	0.0974026	77	0.206712	0.207674	0.96405	7.14463
Omy_128923.433	19	16436234	0.768481	0.279221	77	0.206712	0.207674	0.96405	4.89322
OMS00078	5	10499333	0.768763	0.136364	77	0.206712	0.207672	0.96405	-6.69487
Omy_RAD55404.54	18	43876869	0.769267	0.396104	77	0.206712	0.207668	0.96405	3.77167
Omy_107285.69	7	9809156	0.770283	0.116883	77	0.206712	0.207659	0.96405	6.81328
Omy_RAD9004.13	26	54044836	0.770876	0.149351	77	0.206712	0.207654	0.96405	-4.95231
Omy_srp09.37	17	21426823	0.772571	0.175325	77	0.206712	0.20764	0.96405	5.86867
Omy_118205.116	27	33267127	0.772576	0.142857	77	0.206712	0.20764	0.96405	-6.52772
Omy_RAD36848.7	3	63650747	0.772866	0.409091	77	0.206712	0.207637	0.96405	-4.9954
Omy_97954.618	4	11433435	0.773811	0.0779221	77	0.206712	0.207629	0.96405	8.62072
OMS00002	6	82366395	0.777412	0.318182	77	0.206712	0.2076	0.96405	4.88225
Omy_txnip.343	18	24435825	0.779804	0.38961	77	0.206712	0.20758	0.96405	-4.83719
Omy_LDHB.2_e5	22	24129907	0.780645	0.181818	77	0.206712	0.207573	0.96405	5.85706
Omy_RAD43573.37	7	1745954	0.7844	0.461039	77	0.206712	0.207543	0.96405	3.54815
Omy_IL6.320	18	7102407	0.785971	0.233766	77	0.206712	0.207531	0.96405	4.98498
Omy_hus1.52	16	13042222	0.786663	0.396104	77	0.206712	0.207526	0.96405	-4.97926
Omy_u09.56.119	25	41690956	0.790375	0.487013	77	0.206712	0.207497	0.96405	-4.26569
Omy_e1.147	9	38313338	0.791503	0.0909091	77	0.206712	0.207488	0.96405	6.40481
Omy_110362.585	23	14307279	0.792396	0.0324675	77	0.206712	0.207481	0.96405	-9.92246
OMS00173	15	9105891	0.79408	0.0779221	77	0.206712	0.207469	0.96405	-7.62153
Omy_gdh.271	5	63738413	0.797307	0.162338	77	0.206712	0.207445	0.964742	5.2228
OMS00164	27	17249654	0.801226	0.168831	77	0.206712	0.207416	0.966125	4.55178
Omy_crb.106	27	30701374	0.806023	0.311688	77	0.206712	0.207382	0.966125	4.10467
OMS00062	4	14858081	0.810466	0.350649	77	0.206712	0.207351	0.966125	-4.12579
OMS00079	19	35250473	0.812298	0.402597	77	0.206712	0.207338	0.966125	-4.19379
OMS00017	1	19111591	0.814104	0.220779	77	0.206712	0.207326	0.966125	4.29516
Omy_RAD12439.64	14	44537893	0.814419	0.123377	77	0.206712	0.207324	0.966125	4.40653
OMS00024	9	31418339	0.823608	0.279221	77	0.206712	0.207264	0.969161	-4.10597
Omy_103705.558	25	7065986	0.824732	0.344156	77	0.206712	0.207257	0.969161	3.83858
OMS00064	14	45227750	0.825749	0.428571	77	0.206712	0.20725	0.969161	3.93885
Omy_117286.374	19	52310165	0.827857	0.038961	77	0.206712	0.207237	0.969161	-9.0364
Omy_187760.385	9	23659737	0.830823	0.00649351	77	0.206712	0.207219	0.969161	-17.3932
Omy_b1.266	22	41255773	0.836151	0.428571	77	0.206712	0.207187	0.969161	-3.7438
OMS00129	20	22531125	0.838621	0.0584416	77	0.206712	0.207173	0.969161	6.0034
OMS00101	11	10475451	0.838638	0.428571	77	0.206712	0.207173	0.969161	3.35094
Omy_RAD103359.45	15	40502475	0.841007	0.220779	77	0.206712	0.207159	0.969161	-2.73772
Omy_101554.306	18	53660117	0.850043	0.0714286	77	0.206712	0.207109	0.976473	-5.46175
Omy_ndk.152	12	56277959	0.854259	0.344156	77	0.206712	0.207087	0.978221	-3.25622
Omy_107031.704	5	18131799	0.858012	0.253247	77	0.206712	0.207068	0.978369	3.5555
Omy_RAD26080.69	3	40486618	0.863633	0.480519	77	0.206712	0.20704	0.978369	-2.79684
Omy_anp.17	4	30728525	0.866624	0.305195	77	0.206712	0.207025	0.978369	3.10468
Omy_U11_2b.154	25	59466696	0.868422	0.305195	77	0.206712	0.207017	0.978369	3.07043
Omy_RAD366.7	14	6230066	0.869315	0.227273	77	0.206712	0.207013	0.978369	2.51139
Omy_RAD619.59	30	289000	0.87056	0.0714286	77	0.206712	0.207007	0.978369	4.04562
OMS00106	3	59855697	0.876732	0.363636	77	0.206712	0.206979	0.982264	2.60763
Omy_RAD3926.22	18	45345547	0.891126	0.311688	77	0.206712	0.20692	0.989757	2.1174
Omy_RAD30619.61	14	42710419	0.893723	0.467532	77	0.206712	0.20691	0.989757	-1.63723
Omy_IL17.185	15	27226063	0.896156	0.402597	77	0.206712	0.206901	0.989757	-2.20368
Omy_RAD1186.59	6	70252314	0.896399	0.194805	77	0.206712	0.206901	0.989757	1.91641
Omy_117540.259	12	5079371	0.897052	0.116883	77	0.206712	0.206898	0.989757	-2.89133
Omy_111383.51	16	21239768	0.90879	0.480519	77	0.206712	0.206858	0.991024	2.08329
Omy_97865.196	17	82513344	0.908827	0.0324675	77	0.206712	0.206858	0.991024	4.66096
Omy_97660.230	20	35742946	0.908992	0.227273	77	0.206712	0.206857	0.991024	-2.54362
Omy_Ogo4.212	16	12595806	0.909121	0.324675	77	0.206712	0.206857	0.991024	2.12651
Omy_109525.403	23	84224892	0.912117	0.207792	77	0.206712	0.206848	0.991313	2.60105
Omy_RAD12566.14	18	44125336	0.916138	0.363636	77	0.206712	0.206835	0.992711	-1.75798
Omy_nips.299	16	39788784	0.921677	0.116883	77	0.206712	0.20682	0.993205	-2.27238
OMS00138	26	22318448	0.922066	0.0454545	77	0.206712	0.206819	0.993205	-3.05752
Omy_RAD19340.24	2	42701841	0.926371	0.025974	77	0.206712	0.206807	0.993322	-3.12567
Omy_RAD50632.21	5	38986533	0.929223	0.376623	77	0.206712	0.2068	0.993322	-1.208
Omy_nach.200	28	30001796	0.933079	0.0324675	77	0.206712	0.206791	0.993322	3.48907
Omy_metA.161	5	24257340	0.934321	0.409091	77	0.206712	0.206788	0.993322	1.37292
Omy_108007.193	17	43671991	0.937982	0.175325	77	0.206712	0.20678	0.993322	-1.54779
OMS00092	1	12518551	0.938593	0.201299	77	0.206712	0.206778	0.993322	-1.56542
Omy_128693.455	1	32890059	0.946738	0.0519481	77	0.206712	0.206762	0.999029	-2.18242
Omy_RAD26691.36	12	47284987	0.950641	0.38961	77	0.206712	0.206755	1	-0.807539
OMS00039	10	4800495	0.954711	0.441558	77	0.206712	0.206748	1	-0.92938
Omy_RAD46452.51	20	27516610	0.95972	0.201299	77	0.206712	0.206741	1	-0.910229
Omy_zg57.91	22	32766740	0.966097	0.0324675	77	0.206712	0.206732	1	-1.65268
Omy_RAD73204.63	21	24670264	0.967386	0.181818	77	0.206712	0.206731	1	0.794018
OMS00006	4	63247944	0.967423	0.461039	77	0.206712	0.206731	1	0.729763
Omy_inos.97	11	24547687	0.969375	0.0454545	77	0.206712	0.206729	1	-1.44465
Omy_RAD66402.36	3	30372084	0.974211	0.383117	77	0.206712	0.206724	1	0.442736
Omy_RAD23577.43	16	26972288	0.979519	0.0974026	77	0.206712	0.20672	1	-0.46025
Omy_RAD17849.16	4	44116456	0.979578	0.415584	77	0.206712	0.20672	1	0.396298
Omy_rbm4b.203	13	12485117	0.982342	0.37013	77	0.206712	0.206718	1	-0.392724
Omy_RAD60135.12	7	56110072	0.984512	0.357143	77	0.206712	0.206717	1	0.25682
Omy_RAD92485.64	19	68318464	0.990068	0.311688	77	0.206712	0.206714	1	-0.15282
Omy_hsc715.80	12	40136309	0.990525	0.311688	77	0.206712	0.206714	1	0.204798
Omy_RAD32139.58	3	10773803	0.995062	0.0649351	77	0.206712	0.206713	1	0.161304
Omy_RAD66834.17	10	30353244	0.998309	0.0974026	77	0.206712	0.206712	1	0.0443432
Omy_BAMBI4.238	24	24411085	1	0	77	NA	NA	1	NA
Omy_ftzf1.217	3	44060919	1	0	77	NA	NA	1	NA
Omy_G3PD_2.246	26	6084071	1	0	77	NA	NA	1	NA

## Sheet: Blink.ordinal.marked
SNP	Chromosome	Position	P.value	maf	nobs	Rsquare.of.Model.without.SNP	Rsquare.of.Model.with.SNP	FDR_Adjusted_P-values	effect
Omy_GREB1_09	20	11641623	0.000208284	NA	Omy_GREB1_09	NA	NA	0.075607	NA
Omy_RAD39156.33	7	46886531	0.00333588	NA	Omy_RAD39156.33	NA	NA	0.588593	NA
Omy_RAD47080.54	20	11667915	0.00524699	NA	Omy_RAD47080.54	NA	NA	0.588593	NA
Omy_RAD116.59	4	33074866	0.00715525	NA	Omy_RAD116.59	NA	NA	0.588593	NA
Omy_109894.185	3	10852282	0.00810735	NA	Omy_109894.185	NA	NA	0.588593	NA
Omy25_61316270	6	61316270	0.0125151	NA	Omy25_61316270	NA	NA	0.618935	NA
OMS00173	15	9105891	0.0153603	NA	OMS00173	NA	NA	0.618935	NA
Omy_U11_2b.154	25	59466696	0.0156234	NA	Omy_U11_2b.154	NA	NA	0.618935	NA
Omy_RAD18903.48	17	61039208	0.0156901	NA	Omy_RAD18903.48	NA	NA	0.618935	NA
OMS00154	14	56234573	0.0216409	NA	OMS00154	NA	NA	0.618935	NA
Omy_vamp5.303	7	33625138	0.0242928	NA	Omy_vamp5.303	NA	NA	0.618935	NA
Omy_mcsf.268	18	48758470	0.0253972	NA	Omy_mcsf.268	NA	NA	0.618935	NA
Omy25_61286316	6	61286316	0.0255758	NA	Omy25_61286316	NA	NA	0.618935	NA
Omy25_61287415	6	61287415	0.0255758	NA	Omy25_61287415	NA	NA	0.618935	NA
Omy25_61294400	6	61294400	0.0255758	NA	Omy25_61294400	NA	NA	0.618935	NA
Omy25_61317777	6	61317777	0.0393614	NA	Omy25_61317777	NA	NA	0.748197	NA
Omy25_61322413	6	61322413	0.0393614	NA	Omy25_61322413	NA	NA	0.748197	NA
Omy25_61317685	6	61317685	0.0415166	NA	Omy25_61317685	NA	NA	0.748197	NA
Omy25_61318852	6	61318852	0.0415166	NA	Omy25_61318852	NA	NA	0.748197	NA
Omy_hsp70aPro.329	12	66828836	0.0431543	NA	Omy_hsp70aPro.329	NA	NA	0.748197	NA
OMS00151	17	23949230	0.0432841	NA	OMS00151	NA	NA	0.748197	NA
OMS00078	5	10499333	0.0456998	NA	OMS00078	NA	NA	0.754046	NA
Omy_GH1P1_2	5	70466483	0.051245	NA	Omy_GH1P1_2	NA	NA	0.772272	NA
Omy_RAD17632.23	18	56074485	0.0522268	NA	Omy_RAD17632.23	NA	NA	0.772272	NA
Omy_RAD26691.36	12	47284987	0.0531868	NA	Omy_RAD26691.36	NA	NA	0.772272	NA
Omy_RAD59950.44	2	17292964	0.0581785	NA	Omy_RAD59950.44	NA	NA	0.812261	NA
OMS00079	19	35250473	0.062388	NA	OMS00079	NA	NA	0.838771	NA
OMS00068	17	17488038	0.0652151	NA	OMS00068	NA	NA	0.845468	NA
OMS00024	9	31418339	0.0678951	NA	OMS00024	NA	NA	0.848104	NA
Omy_RAD26080.69	3	40486618	0.0705712	NA	Omy_RAD26080.69	NA	NA	0.848104	NA
Omy_RAD25042.68	26	32793123	0.0785073	NA	Omy_RAD25042.68	NA	NA	0.848104	NA
OMS00077	12	48861950	0.0817663	NA	OMS00077	NA	NA	0.848104	NA
Omy_RAD38406.19	12	48181130	0.083568	NA	Omy_RAD38406.19	NA	NA	0.848104	NA
Omy_MYC_2	24	33841260	0.0840985	NA	Omy_MYC_2	NA	NA	0.848104	NA
Omy_RAD36952.53	7	40260970	0.0841094	NA	Omy_RAD36952.53	NA	NA	0.848104	NA
Omy_RAD68634.40	7	40260800	0.0841094	NA	Omy_RAD68634.40	NA	NA	0.848104	NA
Omy_RAD19578.59	12	67131514	0.0898659	NA	Omy_RAD19578.59	NA	NA	0.862611	NA
OMS00057	14	67908135	0.0903009	NA	OMS00057	NA	NA	0.862611	NA
Omy_RAD62596.38	14	49977794	0.100233	NA	Omy_RAD62596.38	NA	NA	0.903108	NA
Omy_108007.193	17	43671991	0.102508	NA	Omy_108007.193	NA	NA	0.903108	NA
Omy_redd1.410	18	69044121	0.106124	NA	Omy_redd1.410	NA	NA	0.903108	NA
Omy_RAD33798.24	21	38336651	0.110227	NA	Omy_RAD33798.24	NA	NA	0.903108	NA
OMS00175	13	50381707	0.115181	NA	OMS00175	NA	NA	0.903108	NA
Omy_105105.448	14	68303584	0.117154	NA	Omy_105105.448	NA	NA	0.903108	NA
Omy_aspAT.123	29	19289582	0.118386	NA	Omy_aspAT.123	NA	NA	0.903108	NA
Omy_sys1.188	14	56428776	0.124178	NA	Omy_sys1.188	NA	NA	0.903108	NA
Omy_102505.102	15	7759328	0.127574	NA	Omy_102505.102	NA	NA	0.903108	NA
Omy_gadd45.332	5	12240053	0.12817	NA	Omy_gadd45.332	NA	NA	0.903108	NA
Omy_impa1.55	20	36390509	0.130693	NA	Omy_impa1.55	NA	NA	0.903108	NA
Omy28_11625241	20	11625241	0.135594	NA	Omy28_11625241	NA	NA	0.903108	NA
Omy28_11658853	20	11658853	0.135594	NA	Omy28_11658853	NA	NA	0.903108	NA
Omy_txnip.343	18	24435825	0.137106	NA	Omy_txnip.343	NA	NA	0.903108	NA
OMS00138	26	22318448	0.139474	NA	OMS00138	NA	NA	0.903108	NA
Omy_UBA3b	18	28552649	0.140115	NA	Omy_UBA3b	NA	NA	0.903108	NA
Omy_nach.200	28	30001796	0.141446	NA	Omy_nach.200	NA	NA	0.903108	NA
Omy_111084.526	16	17300850	0.142688	NA	Omy_111084.526	NA	NA	0.903108	NA
Omy_1004	22	41944218	0.145882	NA	Omy_1004	NA	NA	0.903108	NA
OMGH1PROM1.SNP1	5	70466474	0.15775	NA	OMGH1PROM1.SNP1	NA	NA	0.903108	NA
Omy_RAD13499.13	21	38408941	0.158476	NA	Omy_RAD13499.13	NA	NA	0.903108	NA
Omy_BAC.B4.324	27	14528635	0.158699	NA	Omy_BAC.B4.324	NA	NA	0.903108	NA
OMS00058	15	19922139	0.16253	NA	OMS00058	NA	NA	0.903108	NA
Omy_98683.165	26	8555140	0.164769	NA	Omy_98683.165	NA	NA	0.903108	NA
OMS00074	12	31104727	0.166644	NA	OMS00074	NA	NA	0.903108	NA
Omy_101993.189	25	21491290	0.167022	NA	Omy_101993.189	NA	NA	0.903108	NA
Omy_RAD86706.72	17	40479421	0.170347	NA	Omy_RAD86706.72	NA	NA	0.903108	NA
Omy_118654.91	21	75458069	0.172406	NA	Omy_118654.91	NA	NA	0.903108	NA
Omy_RAD45104.18	25	20693754	0.173279	NA	Omy_RAD45104.18	NA	NA	0.903108	NA
Omy_tlr5.205	13	60510483	0.174439	NA	Omy_tlr5.205	NA	NA	0.903108	NA
OMS00095	3	38704654	0.17542	NA	OMS00095	NA	NA	0.903108	NA
Omy28_11671116	20	11671116	0.176641	NA	Omy28_11671116	NA	NA	0.903108	NA
Omy28_11683204	20	11683204	0.176641	NA	Omy28_11683204	NA	NA	0.903108	NA
Omy_sSOD.1	27	39802221	0.185571	NA	Omy_sSOD.1	NA	NA	0.908982	NA
Omy_RAD48799.69	9	21581080	0.185785	NA	Omy_RAD48799.69	NA	NA	0.908982	NA
Omy_hsf1b.241	18	14516742	0.187284	NA	Omy_hsf1b.241	NA	NA	0.908982	NA
Omy_RAD52458.17	20	11609794	0.187806	NA	Omy_RAD52458.17	NA	NA	0.908982	NA
Omy28_11667578	20	11667578	0.194616	NA	Omy28_11667578	NA	NA	0.909887	NA
OMS00111	19	63031581	0.19553	NA	OMS00111	NA	NA	0.909887	NA
OMS00014	8	6297526	0.199216	NA	OMS00014	NA	NA	0.909887	NA
Omy_RAD32139.58	3	10773803	0.201138	NA	Omy_RAD32139.58	NA	NA	0.909887	NA
OMS00087	19	52511964	0.201534	NA	OMS00087	NA	NA	0.909887	NA
Omy_RAD7210.8	2	42558654	0.203033	NA	Omy_RAD7210.8	NA	NA	0.909887	NA
Omy_107285.69	7	9809156	0.209621	NA	Omy_107285.69	NA	NA	0.913548	NA
M09AAJ.163	4	44843440	0.212723	NA	M09AAJ.163	NA	NA	0.913548	NA
Omy_e1.147	9	38313338	0.217417	NA	Omy_e1.147	NA	NA	0.913548	NA
Omy_130524.160	19	28889024	0.218203	NA	Omy_130524.160	NA	NA	0.913548	NA
Omy_gh.475	12	62308122	0.218731	NA	Omy_gh.475	NA	NA	0.913548	NA
OMS00103	13	38335692	0.2196	NA	OMS00103	NA	NA	0.913548	NA
OMS00128	25	14488587	0.221905	NA	OMS00128	NA	NA	0.913548	NA
Omy25_61285646	6	61285646	0.226044	NA	Omy25_61285646	NA	NA	0.913548	NA
Omy_hsc715.80	12	40136309	0.226499	NA	Omy_hsc715.80	NA	NA	0.913548	NA
Omy_RAD739.59	1	52923702	0.230513	NA	Omy_RAD739.59	NA	NA	0.919521	NA
Omy_112301.202	21	37590554	0.239114	NA	Omy_112301.202	NA	NA	0.936303	NA
Omy_sast.264	2	28252083	0.244242	NA	Omy_sast.264	NA	NA	0.936303	NA
Omy_111383.51	16	21239768	0.247498	NA	Omy_111383.51	NA	NA	0.936303	NA
Omy_105075.162	19	7635334	0.25041	NA	Omy_105075.162	NA	NA	0.936303	NA
Omy_107336.170	6	30017455	0.252144	NA	Omy_107336.170	NA	NA	0.936303	NA
Omy_114976.223	25	41462973	0.252811	NA	Omy_114976.223	NA	NA	0.936303	NA
Omy_u09.53.469	26	48859883	0.272692	NA	Omy_u09.53.469	NA	NA	0.936303	NA
Omy28_11632591	20	11632591	0.27555	NA	Omy28_11632591	NA	NA	0.936303	NA
Omy25_61284413	6	61284413	0.277243	NA	Omy25_61284413	NA	NA	0.936303	NA
Omy_oxct.85	24	68405894	0.285245	NA	Omy_oxct.85	NA	NA	0.936303	NA
Omy_RAD42793.59	24	51408522	0.290567	NA	Omy_RAD42793.59	NA	NA	0.936303	NA
Omy_101832.195	25	17015658	0.292138	NA	Omy_101832.195	NA	NA	0.936303	NA
OMS00105	1	20264968	0.294069	NA	OMS00105	NA	NA	0.936303	NA
Omy_GREB1_05	20	11618027	0.294919	NA	Omy_GREB1_05	NA	NA	0.936303	NA
Omy_RAD76570.62	12	56297752	0.29624	NA	Omy_RAD76570.62	NA	NA	0.936303	NA
OMS00070	5	55279296	0.300492	NA	OMS00070	NA	NA	0.936303	NA
Omy_97865.196	17	82513344	0.302195	NA	Omy_97865.196	NA	NA	0.936303	NA
Omy_hsp47.86	8	27944494	0.302835	NA	Omy_hsp47.86	NA	NA	0.936303	NA
OMS00041	4	18279174	0.303375	NA	OMS00041	NA	NA	0.936303	NA
Omy_pad.196	14	44470619	0.308107	NA	Omy_pad.196	NA	NA	0.936303	NA
Omy_RAD98715.53	11	23448568	0.309415	NA	Omy_RAD98715.53	NA	NA	0.936303	NA
Omy_RAD36848.7	3	63650747	0.30967	NA	Omy_RAD36848.7	NA	NA	0.936303	NA
Omy_117815.81	21	67894257	0.310568	NA	Omy_117815.81	NA	NA	0.936303	NA
Omy_110689.148	18	72350872	0.313019	NA	Omy_110689.148	NA	NA	0.936303	NA
Omy_LDHB.1_i2	16	44094440	0.314739	NA	Omy_LDHB.1_i2	NA	NA	0.936303	NA
Omy_RAD55404.54	18	43876869	0.317396	NA	Omy_RAD55404.54	NA	NA	0.936303	NA
OMS00018	4	46432462	0.318311	NA	OMS00018	NA	NA	0.936303	NA
Omy_anp.17	4	30728525	0.321377	NA	Omy_anp.17	NA	NA	0.936303	NA
Omy_RAD29700.18	10	1673196	0.324123	NA	Omy_RAD29700.18	NA	NA	0.936303	NA
Omy_102867.443	24	55934332	0.324498	NA	Omy_102867.443	NA	NA	0.936303	NA
Omy_117370.400	4	14853962	0.32669	NA	Omy_117370.400	NA	NA	0.936303	NA
Omy_RAD40520.48	30	259000	0.326744	NA	Omy_RAD40520.48	NA	NA	0.936303	NA
Omy_RAD79314.58	4	62728432	0.333538	NA	Omy_RAD79314.58	NA	NA	0.936303	NA
OMS00072	18	59971780	0.335976	NA	OMS00072	NA	NA	0.936303	NA
Omy_Il.1b_.028	1	10329530	0.337962	NA	Omy_Il.1b_.028	NA	NA	0.936303	NA
Omy_RAD78147.27	1	3343451	0.342765	NA	Omy_RAD78147.27	NA	NA	0.936303	NA
Omy_LDHB.2_i6	22	24130559	0.345548	NA	Omy_LDHB.2_i6	NA	NA	0.936303	NA
Omy_RAD30392.17	23	61772669	0.34834	NA	Omy_RAD30392.17	NA	NA	0.936303	NA
Omy_ntl.27	18	22071034	0.350838	NA	Omy_ntl.27	NA	NA	0.936303	NA
M09AAD.076	2	53717512	0.351049	NA	M09AAD.076	NA	NA	0.936303	NA
Omy_118205.116	27	33267127	0.35131	NA	Omy_118205.116	NA	NA	0.936303	NA
OMS00048	9	37125668	0.354918	NA	OMS00048	NA	NA	0.936303	NA
Omy_zg57.91	22	32766740	0.360629	NA	Omy_zg57.91	NA	NA	0.936303	NA
Omy_RAD76060.20	20	21561303	0.368367	NA	Omy_RAD76060.20	NA	NA	0.936303	NA
OMS00174	6	47325393	0.369636	NA	OMS00174	NA	NA	0.936303	NA
Omy_RAD7016.31	7	51490760	0.370536	NA	Omy_RAD7016.31	NA	NA	0.936303	NA
OMS00133	1	23702093	0.371034	NA	OMS00133	NA	NA	0.936303	NA
Omy_crb.106	27	30701374	0.371606	NA	Omy_crb.106	NA	NA	0.936303	NA
Omy_arp.630	14	57239751	0.372238	NA	Omy_arp.630	NA	NA	0.936303	NA
Omy_RAD28236.38	17	40399499	0.373303	NA	Omy_RAD28236.38	NA	NA	0.936303	NA
Omy_114587.480	26	16204563	0.376996	NA	Omy_114587.480	NA	NA	0.936303	NA
Omy_RAD73963.73	5	23729539	0.382519	NA	Omy_RAD73963.73	NA	NA	0.936303	NA
Omy_myoD.178	19	10520793	0.384731	NA	Omy_myoD.178	NA	NA	0.936303	NA
Omy_p53.262	3	46190822	0.385511	NA	Omy_p53.262	NA	NA	0.936303	NA
Omy_aromat.280	19	3391469	0.386297	NA	Omy_aromat.280	NA	NA	0.936303	NA
Omy_RAD78502.57	24	37031757	0.386725	NA	Omy_RAD78502.57	NA	NA	0.936303	NA
OMS00121	2	34232991	0.387878	NA	OMS00121	NA	NA	0.936303	NA
Omy_RAD46314.35	26	78480158	0.392911	NA	Omy_RAD46314.35	NA	NA	0.936303	NA
Omy_RAD46452.51	20	27516610	0.397818	NA	Omy_RAD46452.51	NA	NA	0.936303	NA
Omy_187760.385	9	23659737	0.399809	NA	Omy_187760.385	NA	NA	0.936303	NA
Omy_RAD46672.27	25	58256353	0.400659	NA	Omy_RAD46672.27	NA	NA	0.936303	NA
OMS00143	16	59233015	0.407195	NA	OMS00143	NA	NA	0.936303	NA
OMS00089	18	13150534	0.409397	NA	OMS00089	NA	NA	0.936303	NA
Omy_RAD66402.36	3	30372084	0.412004	NA	Omy_RAD66402.36	NA	NA	0.936303	NA
Omy_RAD1919.22	12	53383757	0.413986	NA	Omy_RAD1919.22	NA	NA	0.936303	NA
Omy_nips.299	16	39788784	0.417644	NA	Omy_nips.299	NA	NA	0.936303	NA
Omy_105714.265	7	7594847	0.421591	NA	Omy_105714.265	NA	NA	0.936303	NA
Omy_RAD24287.74	17	28035734	0.424055	NA	Omy_RAD24287.74	NA	NA	0.936303	NA
OMS00030	3	60401405	0.425296	NA	OMS00030	NA	NA	0.936303	NA
Omy_129870.756	28	22915161	0.426926	NA	Omy_129870.756	NA	NA	0.936303	NA
Omy_105385.406	5	77446133	0.427788	NA	Omy_105385.406	NA	NA	0.936303	NA
Omy_bcAKala.380rd	23	53469295	0.42856	NA	Omy_bcAKala.380rd	NA	NA	0.936303	NA
OMS00164	27	17249654	0.428719	NA	OMS00164	NA	NA	0.936303	NA
Omy_RAD17849.16	4	44116456	0.435227	NA	Omy_RAD17849.16	NA	NA	0.936303	NA
Omy_RAD16104.20	26	67119313	0.437952	NA	Omy_RAD16104.20	NA	NA	0.936303	NA
Omy_RAD1186.59	6	70252314	0.440593	NA	Omy_RAD1186.59	NA	NA	0.936303	NA
Omy_RAD33122.47	12	66078752	0.441928	NA	Omy_RAD33122.47	NA	NA	0.936303	NA
Omy_IL6.320	18	7102407	0.444434	NA	Omy_IL6.320	NA	NA	0.936303	NA
OMS00003	5	59464348	0.44556	NA	OMS00003	NA	NA	0.936303	NA
OMS00096	21	29109394	0.447915	NA	OMS00096	NA	NA	0.936303	NA
Omy_116938.264	25	7154463	0.450318	NA	Omy_116938.264	NA	NA	0.936303	NA
Omy_RAD103359.45	15	40502475	0.450786	NA	Omy_RAD103359.45	NA	NA	0.936303	NA
Omy_g1.103	28	39287232	0.453891	NA	Omy_g1.103	NA	NA	0.936303	NA
Omy_RAD65959.69	13	36338472	0.458179	NA	Omy_RAD65959.69	NA	NA	0.936303	NA
Omy_RAD4848.14	9	5493648	0.459085	NA	Omy_RAD4848.14	NA	NA	0.936303	NA
Omy_RAD57916.29	5	44429931	0.463697	NA	Omy_RAD57916.29	NA	NA	0.936303	NA
Omy_cd59.206	29	8028322	0.464495	NA	Omy_cd59.206	NA	NA	0.936303	NA
Omy_cd59b.112	26	38922611	0.466163	NA	Omy_cd59b.112	NA	NA	0.936303	NA
Omy_b1.266	22	41255773	0.467705	NA	Omy_b1.266	NA	NA	0.936303	NA
Omy_ada10.71	29	18315420	0.470226	NA	Omy_ada10.71	NA	NA	0.936303	NA
Omy_nkef.241	17	69427037	0.471056	NA	Omy_nkef.241	NA	NA	0.936303	NA
Omy_cox2.335	17	50822629	0.472021	NA	Omy_cox2.335	NA	NA	0.936303	NA
Omy_113490.159	28	26494831	0.476386	NA	Omy_113490.159	NA	NA	0.939827	NA
Omy_RAD9004.13	26	54044836	0.483307	NA	Omy_RAD9004.13	NA	NA	0.943675	NA
Omy_RAD619.59	30	289000	0.486012	NA	Omy_RAD619.59	NA	NA	0.943675	NA
OMS00008	5	77384035	0.488123	NA	OMS00008	NA	NA	0.943675	NA
OMS00015	8	23730945	0.488735	NA	OMS00015	NA	NA	0.943675	NA
Omy_109243.222	11	7009687	0.503852	NA	Omy_109243.222	NA	NA	0.957116	NA
Omy_RAD43573.37	7	1745954	0.504947	NA	Omy_RAD43573.37	NA	NA	0.957116	NA
OMS00179	17	25539930	0.505847	NA	OMS00179	NA	NA	0.957116	NA
Omy_131460.646	14	36600038	0.508335	NA	Omy_131460.646	NA	NA	0.957116	NA
OMS00149	12	65894619	0.510944	NA	OMS00149	NA	NA	0.957116	NA
Omy_RAD3209.10	2	50984953	0.511517	NA	Omy_RAD3209.10	NA	NA	0.957116	NA
Omy_metB.138	26	53792050	0.518776	NA	Omy_metB.138	NA	NA	0.964934	NA
Omy_99300.202	22	14697073	0.522441	NA	Omy_99300.202	NA	NA	0.964934	NA
Omy_RAD58213.70	25	58266227	0.525781	NA	Omy_RAD58213.70	NA	NA	0.964934	NA
OMS00090	20	4245997	0.528649	NA	OMS00090	NA	NA	0.964934	NA
Omy_103705.558	25	7065986	0.532096	NA	Omy_103705.558	NA	NA	0.964934	NA
Omy_RAD2567.8	14	43793241	0.532171	NA	Omy_RAD2567.8	NA	NA	0.964934	NA
Omy_116733.349	18	18498042	0.534302	NA	Omy_116733.349	NA	NA	0.964934	NA
Omy_cin.172	22	21602618	0.542935	NA	Omy_cin.172	NA	NA	0.972587	NA
Omy28_11607954	20	11607954	0.543968	NA	Omy28_11607954	NA	NA	0.972587	NA
Omy_ppie.232	6	54990925	0.551788	NA	Omy_ppie.232	NA	NA	0.972587	NA
OMS00134	4	47743637	0.556425	NA	OMS00134	NA	NA	0.972587	NA
OMS00180	28	32462775	0.566596	NA	OMS00180	NA	NA	0.972587	NA
Omy_inos.97	11	24547687	0.570562	NA	Omy_inos.97	NA	NA	0.972587	NA
Omy_u09.54.311	21	42920502	0.572498	NA	Omy_u09.54.311	NA	NA	0.972587	NA
Omy_110362.585	23	14307279	0.573757	NA	Omy_110362.585	NA	NA	0.972587	NA
Omy_117540.259	12	5079371	0.574687	NA	Omy_117540.259	NA	NA	0.972587	NA
Omy_RAD13073.16	23	13954598	0.582699	NA	Omy_RAD13073.16	NA	NA	0.972587	NA
Omy_RAD12566.14	18	44125336	0.583142	NA	Omy_RAD12566.14	NA	NA	0.972587	NA
Omy_RAD40132.55	4	62784779	0.592451	NA	Omy_RAD40132.55	NA	NA	0.972587	NA
Omy_RAD55997.10	11	27405886	0.59703	NA	Omy_RAD55997.10	NA	NA	0.972587	NA
OMS00017	1	19111591	0.597481	NA	OMS00017	NA	NA	0.972587	NA
Omy_104569.114	22	32178517	0.601802	NA	Omy_104569.114	NA	NA	0.972587	NA
OMY1011SNP	1	54446225	0.605776	NA	OMY1011SNP	NA	NA	0.972587	NA
Omy_RAD58835.15	21	53735338	0.609948	NA	Omy_RAD58835.15	NA	NA	0.972587	NA
Omy_RAD60135.12	7	56110072	0.616103	NA	Omy_RAD60135.12	NA	NA	0.972587	NA
Omy28_11676622	20	11676622	0.623991	NA	Omy28_11676622	NA	NA	0.972587	NA
Omy_118175.396	28	20282478	0.62484	NA	Omy_118175.396	NA	NA	0.972587	NA
Omy_RAD3926.22	18	45345547	0.62584	NA	Omy_RAD3926.22	NA	NA	0.972587	NA
Omy_RAD66834.17	10	30353244	0.635357	NA	Omy_RAD66834.17	NA	NA	0.972587	NA
Omy_RAD13034.67	29	12537039	0.636088	NA	Omy_RAD13034.67	NA	NA	0.972587	NA
OmyR24370	23	28579373	0.641887	NA	OmyR24370	NA	NA	0.972587	NA
Omy28_11773194	20	11773194	0.642811	NA	Omy28_11773194	NA	NA	0.972587	NA
Omy_carban1.264	16	21454064	0.644172	NA	Omy_carban1.264	NA	NA	0.972587	NA
OMS00176	14	11029167	0.644485	NA	OMS00176	NA	NA	0.972587	NA
Omy_u07.79.166	21	57523676	0.648767	NA	Omy_u07.79.166	NA	NA	0.972587	NA
Omy_RAD12439.64	14	44537893	0.649787	NA	Omy_RAD12439.64	NA	NA	0.972587	NA
Omy_RAD37816.68	26	73500031	0.650018	NA	Omy_RAD37816.68	NA	NA	0.972587	NA
Omy_RAD92485.64	19	68318464	0.65071	NA	Omy_RAD92485.64	NA	NA	0.972587	NA
Omy_ca050.64	25	48651793	0.652241	NA	Omy_ca050.64	NA	NA	0.972587	NA
Omy_srp09.37	17	21426823	0.655928	NA	Omy_srp09.37	NA	NA	0.972587	NA
Omy_nxt2.273	18	71969784	0.658599	NA	Omy_nxt2.273	NA	NA	0.972587	NA
OMS00106	3	59855697	0.658891	NA	OMS00106	NA	NA	0.972587	NA
OMS00156	26	12397197	0.659173	NA	OMS00156	NA	NA	0.972587	NA
OMS00002	6	82366395	0.660225	NA	OMS00002	NA	NA	0.972587	NA
Omy_gluR.79	3	7508221	0.660438	NA	Omy_gluR.79	NA	NA	0.972587	NA
Omy_104519.624	17	42764123	0.662764	NA	Omy_104519.624	NA	NA	0.972587	NA
Omy_RAD85131.35	23	75534697	0.667006	NA	Omy_RAD85131.35	NA	NA	0.972587	NA
Omy_IL1b.163	7	42313129	0.667227	NA	Omy_IL1b.163	NA	NA	0.972587	NA
OMS00056	13	43771325	0.668892	NA	OMS00056	NA	NA	0.972587	NA
Omy_97077.73	14	61875465	0.669826	NA	Omy_97077.73	NA	NA	0.972587	NA
Omy_lpl.220	26	60022813	0.674882	NA	Omy_lpl.220	NA	NA	0.972587	NA
Omy_RAD31408.67	4	48341010	0.676147	NA	Omy_RAD31408.67	NA	NA	0.972587	NA
Omy_GHSR.121	2	11662801	0.679824	NA	Omy_GHSR.121	NA	NA	0.972587	NA
Omy_RAD49111.35	1	40050111	0.683764	NA	Omy_RAD49111.35	NA	NA	0.972587	NA
Omy_G3PD_2.371	26	6083946	0.686495	NA	Omy_G3PD_2.371	NA	NA	0.972587	NA
Omy_RAD35149.9	7	60182501	0.686563	NA	Omy_RAD35149.9	NA	NA	0.972587	NA
Omy_RAD14033.46	6	60064021	0.691831	NA	Omy_RAD14033.46	NA	NA	0.972587	NA
Omy_RAD47955.51	7	23191748	0.693644	NA	Omy_RAD47955.51	NA	NA	0.972587	NA
Omy_vatf.406	22	23806220	0.694822	NA	Omy_vatf.406	NA	NA	0.972587	NA
OMS00061	16	31231975	0.698898	NA	OMS00061	NA	NA	0.972587	NA
Omy_RAD35005.13	22	37188435	0.698956	NA	Omy_RAD35005.13	NA	NA	0.972587	NA
M09AAC.055	1	53855167	0.700389	NA	M09AAC.055	NA	NA	0.972587	NA
OmyR40319	23	63158919	0.702629	NA	OmyR40319	NA	NA	0.972587	NA
Omy_RAD23577.43	16	26972288	0.710864	NA	Omy_RAD23577.43	NA	NA	0.972587	NA
OmyR14589	23	56162785	0.711162	NA	OmyR14589	NA	NA	0.972587	NA
OmyR19198	23	34973485	0.711162	NA	OmyR19198	NA	NA	0.972587	NA
OmyR33562	23	47337540	0.711162	NA	OmyR33562	NA	NA	0.972587	NA
Omy_RAD52812.28	16	28623729	0.712732	NA	Omy_RAD52812.28	NA	NA	0.972587	NA
Omy_cyp17.153	5	64509889	0.714039	NA	Omy_cyp17.153	NA	NA	0.972587	NA
Omy_tlr3.377	3	56447078	0.714797	NA	Omy_tlr3.377	NA	NA	0.972587	NA
Omy_ndk.152	12	56277959	0.725733	NA	Omy_ndk.152	NA	NA	0.972587	NA
Omy_RAD35417.9	7	15867514	0.73253	NA	Omy_RAD35417.9	NA	NA	0.972587	NA
Omy_RAD88028.7	16	5676664	0.734142	NA	Omy_RAD88028.7	NA	NA	0.972587	NA
Omy_rbm4b.203	13	12485117	0.739672	NA	Omy_rbm4b.203	NA	NA	0.972587	NA
Omy_RAD50632.21	5	38986533	0.74052	NA	Omy_RAD50632.21	NA	NA	0.972587	NA
Omy_SECC22b.88	23	61828903	0.74266	NA	Omy_SECC22b.88	NA	NA	0.972587	NA
Omy_110064.419	28	36272850	0.743209	NA	Omy_110064.419	NA	NA	0.972587	NA
Omy_RAD78776.10	2	25034326	0.743254	NA	Omy_RAD78776.10	NA	NA	0.972587	NA
Omy_OmyP9.180	27	15673414	0.745653	NA	Omy_OmyP9.180	NA	NA	0.972587	NA
Omy_cox1.221	24	47052310	0.747621	NA	Omy_cox1.221	NA	NA	0.972587	NA
M09AAE.082	3	32872704	0.74844	NA	M09AAE.082	NA	NA	0.972587	NA
Omy_RAD43612.42	2	29118777	0.748983	NA	Omy_RAD43612.42	NA	NA	0.972587	NA
Omy_96222.125	16	24041111	0.758993	NA	Omy_96222.125	NA	NA	0.972587	NA
Omy_stat3.273	5	79898098	0.759574	NA	Omy_stat3.273	NA	NA	0.972587	NA
Omy_117286.374	19	52310165	0.760718	NA	Omy_117286.374	NA	NA	0.972587	NA
Omy_RAD20917.11	26	52384497	0.764446	NA	Omy_RAD20917.11	NA	NA	0.972587	NA
OMS00119	4	27506018	0.770653	NA	OMS00119	NA	NA	0.972587	NA
OMS00127	2	36268423	0.770897	NA	OMS00127	NA	NA	0.972587	NA
Omy_RAD43694.41	25	57728549	0.774859	NA	Omy_RAD43694.41	NA	NA	0.972587	NA
Omy_mapK3.103	14	10975716	0.775266	NA	Omy_mapK3.103	NA	NA	0.972587	NA
Omy_RAD5374.56	24	6186937	0.779163	NA	Omy_RAD5374.56	NA	NA	0.972587	NA
Omy_RAD19340.24	2	42701841	0.782058	NA	Omy_RAD19340.24	NA	NA	0.972587	NA
Omy_128923.433	19	16436234	0.789178	NA	Omy_128923.433	NA	NA	0.972587	NA
Omy_RAD41594.34	29	5600475	0.79012	NA	Omy_RAD41594.34	NA	NA	0.972587	NA
Omy_120255.332	17	29102820	0.79143	NA	Omy_120255.332	NA	NA	0.972587	NA
Omy_111666.301	12	70990844	0.79233	NA	Omy_111666.301	NA	NA	0.972587	NA
Omy_RAD72528.44	5	7354513	0.792792	NA	Omy_RAD72528.44	NA	NA	0.972587	NA
Omy_Ots249.227	15	18917430	0.794304	NA	Omy_Ots249.227	NA	NA	0.972587	NA
Omy_star.206	7	36624863	0.799467	NA	Omy_star.206	NA	NA	0.972587	NA
OMS00153	17	16303316	0.808352	NA	OMS00153	NA	NA	0.972587	NA
Omy_UT16_2.173	3	61496264	0.809289	NA	Omy_UT16_2.173	NA	NA	0.972587	NA
OMS00064	14	45227750	0.81021	NA	OMS00064	NA	NA	0.972587	NA
OmyR40252	23	31675278	0.811372	NA	OmyR40252	NA	NA	0.972587	NA
OMS00129	20	22531125	0.811601	NA	OMS00129	NA	NA	0.972587	NA
Omy_b9.164	7	17599731	0.81277	NA	Omy_b9.164	NA	NA	0.972587	NA
Omy_hus1.52	16	13042222	0.813202	NA	Omy_hus1.52	NA	NA	0.972587	NA
Omy_RAD27740.55	26	42745963	0.816849	NA	Omy_RAD27740.55	NA	NA	0.972587	NA
Omy_Ogo4.212	16	12595806	0.818571	NA	Omy_Ogo4.212	NA	NA	0.972587	NA
Omy_114315.438	13	64564508	0.819166	NA	Omy_114315.438	NA	NA	0.972587	NA
Omy_112820.82	13	21861264	0.829336	NA	Omy_112820.82	NA	NA	0.972587	NA
Omy_RAD2976.26	14	58337126	0.829821	NA	Omy_RAD2976.26	NA	NA	0.972587	NA
OMS00118	2	42212299	0.833458	NA	OMS00118	NA	NA	0.972587	NA
Omy_128693.455	1	32890059	0.833685	NA	Omy_128693.455	NA	NA	0.972587	NA
OMS00101	11	10475451	0.835984	NA	OMS00101	NA	NA	0.972587	NA
Omy_IL17.185	15	27226063	0.83669	NA	Omy_IL17.185	NA	NA	0.972587	NA
Omy_RAD22123.69	25	23756920	0.841669	NA	Omy_RAD22123.69	NA	NA	0.972587	NA
Omy_110201.359	12	28727952	0.842207	NA	Omy_110201.359	NA	NA	0.972587	NA
OMS00071	6	48248474	0.844798	NA	OMS00071	NA	NA	0.972587	NA
Omy_hsf2.146	17	17470364	0.847035	NA	Omy_hsf2.146	NA	NA	0.972587	NA
Omy_RAD23894.58	23	40927121	0.856298	NA	Omy_RAD23894.58	NA	NA	0.972587	NA
Omy_RAD3651.48	9	32029860	0.857085	NA	Omy_RAD3651.48	NA	NA	0.972587	NA
Omy_NaKATPa3.50	26	23893157	0.860723	NA	Omy_NaKATPa3.50	NA	NA	0.972587	NA
OMS00092	1	12518551	0.861672	NA	OMS00092	NA	NA	0.972587	NA
Omy_RAD93580.37	15	24247865	0.863891	NA	Omy_RAD93580.37	NA	NA	0.972587	NA
OMS00052	11	28174967	0.865607	NA	OMS00052	NA	NA	0.972587	NA
Omy_128996.481	2	30802101	0.865963	NA	Omy_128996.481	NA	NA	0.972587	NA
OMS00120	24	51013177	0.866239	NA	OMS00120	NA	NA	0.972587	NA
Omy_107031.704	5	18131799	0.866379	NA	Omy_107031.704	NA	NA	0.972587	NA
Omy_101554.306	18	53660117	0.874195	NA	Omy_101554.306	NA	NA	0.972587	NA
Omy_u09.61.043	23	58840810	0.876062	NA	Omy_u09.61.043	NA	NA	0.972587	NA
OMS00169	23	67568174	0.878184	NA	OMS00169	NA	NA	0.972587	NA
Omy_gdh.271	5	63738413	0.878297	NA	Omy_gdh.271	NA	NA	0.972587	NA
OMS00013	7	10325271	0.879543	NA	OMS00013	NA	NA	0.972587	NA
OMS00132	17	9451350	0.882153	NA	OMS00132	NA	NA	0.972587	NA
Omy_RAD65808.68	5	12187698	0.883518	NA	Omy_RAD65808.68	NA	NA	0.972587	NA
Omy_109525.403	23	84224892	0.88417	NA	Omy_109525.403	NA	NA	0.972587	NA
Omy_RAD59758.41	6	40219356	0.887274	NA	Omy_RAD59758.41	NA	NA	0.97263	NA
Omy_cd28.130	14	19036977	0.889568	NA	Omy_cd28.130	NA	NA	0.97263	NA
Omy_RAD10733.10	3	41411754	0.895237	NA	Omy_RAD10733.10	NA	NA	0.972718	NA
Omy_LDHB.2_e5	22	24129907	0.899073	NA	Omy_LDHB.2_e5	NA	NA	0.972718	NA
Omy_BAMBI2.312	1	6112929	0.90692	NA	Omy_BAMBI2.312	NA	NA	0.972718	NA
Omy_107806.34	9	10095418	0.908486	NA	Omy_107806.34	NA	NA	0.972718	NA
OMS00053	12	66917868	0.911418	NA	OMS00053	NA	NA	0.972718	NA
Omy_RAD366.7	14	6230066	0.912014	NA	Omy_RAD366.7	NA	NA	0.972718	NA
OMS00006	4	63247944	0.917852	NA	OMS00006	NA	NA	0.972718	NA
Omy_u09.56.119	25	41690956	0.917885	NA	Omy_u09.56.119	NA	NA	0.972718	NA
Omy_RAD42465.32	2	25034287	0.91826	NA	Omy_RAD42465.32	NA	NA	0.972718	NA
Omy_metA.161	5	24257340	0.918362	NA	Omy_metA.161	NA	NA	0.972718	NA
Omy_RAD47444.53	18	56051917	0.920773	NA	Omy_RAD47444.53	NA	NA	0.972718	NA
Omy_RAD30619.61	14	42710419	0.924901	NA	Omy_RAD30619.61	NA	NA	0.972718	NA
OMS00039	10	4800495	0.930101	NA	OMS00039	NA	NA	0.972718	NA
OMS00114	22	11035495	0.930556	NA	OMS00114	NA	NA	0.972718	NA
Omy_RAD88122.32	4	16334074	0.93259	NA	Omy_RAD88122.32	NA	NA	0.972718	NA
Omy_RAD7384.50	14	65241784	0.936747	NA	Omy_RAD7384.50	NA	NA	0.972718	NA
Omy_g12.82	24	14764807	0.938418	NA	Omy_g12.82	NA	NA	0.972718	NA
Omy_hsp90BA.193	17	10667361	0.939811	NA	Omy_hsp90BA.193	NA	NA	0.972718	NA
Omy_BAC.F5.284	24	42789302	0.941538	NA	Omy_BAC.F5.284	NA	NA	0.972718	NA
Omy_rapd.167	1	27362424	0.943242	NA	Omy_rapd.167	NA	NA	0.972718	NA
OMS00112	12	68382081	0.94783	NA	OMS00112	NA	NA	0.97278	NA
OMS00116	23	11341754	0.953534	NA	OMS00116	NA	NA	0.97278	NA
Omy_RAD77789.54	19	30976138	0.954832	NA	Omy_RAD77789.54	NA	NA	0.97278	NA
OMS00062	4	14858081	0.956033	NA	OMS00062	NA	NA	0.97278	NA
Omy_RAD73204.63	21	24670264	0.956701	NA	Omy_RAD73204.63	NA	NA	0.97278	NA
Omy_97954.618	4	11433435	0.960415	NA	Omy_97954.618	NA	NA	0.973829	NA
Omy_97660.230	20	35742946	0.985318	NA	Omy_97660.230	NA	NA	0.994164	NA
Omy_RAD40641.58	4	17858278	0.985948	NA	Omy_RAD40641.58	NA	NA	0.994164	NA
Omy_BAMBI4.238	24	24411085	1	NA	Omy_BAMBI4.238	NA	NA	1	NA
Omy_ftzf1.217	3	44060919	1	NA	Omy_ftzf1.217	NA	NA	1	NA
Omy_G3PD_2.246	26	6084071	1	NA	Omy_G3PD_2.246	NA	NA	1	NA
