# Supplementary material for: Steelhead (Oncorhynchus mykiss) lineages and sexes show variable patterns of association of adult migration timing and age‐at‐maturity traits with two genomic regions
Source: Evol Appl. 2020 Aug 27;13(10):2836–56. doi: 10.1111/eva.13088 (PMC7691471; doi:10.1111/eva.13088)
Supplement: Supplementary file 34 — File S7 [file EVA-13-2836-s034.xlsx]

## Sheet: Arrival
	Additive
	5	4	1	6	7	2	8	9	3	10	11	12	13	Hap-Freq	Hap-Score	p-val	sim p-val
	2	1	1	2	1	1	2	1	2	2	1	2	1	0.61419	6.5133	0	0
	2	1	1	2	1	1	2	1	2	2	1	2	2	0.10737	2.09664	0.03603	0.03381
	1	2	2	1	2	2	1	2	1	1	2	1	2	0.06733	-13.6311	0	0
	1	2	1	2	2	1	2	1	2	2	1	2	1	0.05335	1.47138	0.14119	0.13702
	1	2	2	2	2	1	2	1	2	2	1	2	1	0.04879	1.24672	0.2125	0.20373
	2	1	1	2	2	1	2	1	2	2	1	2	1	0.03099	1.16905	0.24238	0.23854
	2	1	1	2	2	1	2	1	2	2	1	2	2	0.01893	0.55356	0.57988	0.59629
	1	2	2	1	2	2	1	2	1	1	2	1	1	0.00774	-8.58871	0	0
	2	2	2	2	2	1	2	1	2	2	1	2	1	0.00751	1.80498	0.07108	0.05626
	Dominant
	5	4	1	6	7	2	8	9	3	10	11	12	13	Hap-Freq	Hap-Score	p-val	sim p-val
	2	1	1	2	1	1	2	1	2	2	1	2	1	0.61419	7.91852	0	0
	2	1	1	2	1	1	2	1	2	2	1	2	2	0.10737	2.20836	0.02722	0.0277
	1	2	2	1	2	2	1	2	1	1	2	1	2	0.06733	-13.918	0	0
	1	2	1	2	2	1	2	1	2	2	1	2	1	0.05335	1.47138	0.14119	0.13657
	1	2	2	2	2	1	2	1	2	2	1	2	1	0.04879	1.27465	0.20243	0.20443
	2	1	1	2	2	1	2	1	2	2	1	2	1	0.03099	1.16906	0.24238	0.23969
	2	1	1	2	2	1	2	1	2	2	1	2	2	0.01893	0.55355	0.57989	0.59419

## Sheet: Bonneville
	Additive
	5	4	1	6	7	2	8	9	3	10	11	12	13	Hap-Freq	Hap-Score	p-val	sim p-val
	2	1	1	2	1	1	2	1	2	2	1	2	1	0.49424	3.89372	0.0001	0
	1	2	2	1	2	2	1	2	1	1	2	1	2	0.12408	-6.57637	0	0
	2	1	1	2	1	1	2	1	2	2	1	2	2	0.1087	1.98741	0.04688	0.0422
	1	2	1	2	2	1	2	1	2	2	1	2	1	0.06645	1.84798	0.0646	0.058
	1	2	2	2	2	1	2	1	2	2	1	2	1	0.0471	1.06232	0.28809	0.2979
	2	1	1	2	2	1	2	1	2	2	1	2	1	0.04274	1.0278	0.30404	0.3217
	1	2	2	1	2	2	1	2	1	1	2	1	1	0.03769	-4.54118	1e-05	0
	Dominant
	5	4	1	6	7	2	8	9	3	10	11	12	13	Hap-Freq	Hap-Score	p-val	sim p-val
	2	1	1	2	1	1	2	1	2	2	1	2	1	0.49423	4.60887	0	0
	1	2	2	1	2	2	1	2	1	1	2	1	2	0.12408	-6.93017	0	0
	2	1	1	2	1	1	2	1	2	2	1	2	2	0.10871	1.86711	0.06189	0.0593
	1	2	1	2	2	1	2	1	2	2	1	2	1	0.06645	1.84798	0.0646	0.058
	1	2	2	2	2	1	2	1	2	2	1	2	1	0.0471	1.06232	0.28809	0.2979
	2	1	1	2	2	1	2	1	2	2	1	2	1	0.04274	1.0278	0.30404	0.3217
	1	2	2	1	2	2	1	2	1	1	2	1	1	0.03769	-4.54118	1e-05	0
