# Supplementary material for: Steelhead (Oncorhynchus mykiss) lineages and sexes show variable patterns of association of adult migration timing and age‐at‐maturity traits with two genomic regions
Source: Evol Appl. 2020 Aug 27;13(10):2836–56. doi: 10.1111/eva.13088 (PMC7691471; doi:10.1111/eva.13088)
Supplement: Supplementary file 35 — File S8 [file EVA-13-2836-s035.xlsx]

## Sheet: MLM.ordinal.marked
SNP	Chromosome	Position	P.value	maf	nobs	Rsquare.of.Model.without.SNP	Rsquare.of.Model.with.SNP	FDR_Adjusted_P-values	effect
Omy28_11607954	20	11607954	3.39823e-28	0.0345953	1532	0.463666	0.508059	1.76223e-26	27.6832	0.0443937
Omy_RAD52458.17	20	11609794	4.34821e-39	0.0956266	1532	0.463666	0.527353	3.1568e-37	20.2925	0.0636879
Omy_GREB1_05	20	11618027	6.98118e-43	0.0917102	1532	0.463666	0.534233	6.33542e-41	21.8509	0.0705673
Omy28_11625241	20	11625241	1.25863e-45	0.0440601	1532	0.463666	0.539259	4.56884e-43	31.1632	0.0755935
Omy28_11632591	20	11632591	7.86885e-34	0.105418	1532	0.463666	0.517957	4.76065e-32	18.2073	0.0542911
Omy_GREB1_09	20	11641623	3.10547e-43	0.0381854	1532	0.463666	0.534875	3.75762e-41	33.0838	0.0712093
Omy28_11658853	20	11658853	1.3769e-43	0.0375326	1532	0.463666	0.53552	2.49908e-41	33.6318	0.0718545
Omy28_11667578	20	11667578	1.49957e-25	0.261749	1532	0.463666	0.503477	6.04826e-24	10.3433	0.0398115
Omy_RAD47080.54	20	11667915	5.5327e-25	0.265992	1532	0.463666	0.5025	2.00837e-23	10.1439	0.0388344
Omy28_11671116	20	11671116	1.09624e-22	0.251305	1532	0.463666	0.498561	3.31612e-21	9.78161	0.0348953
Omy28_11676622	20	11676622	3.06498e-24	0.263708	1532	0.463666	0.501222	1.01144e-22	9.99488	0.037556
Omy28_11683204	20	11683204	1.00925e-25	0.266319	1532	0.463666	0.503774	4.57949e-24	10.373	0.0401082
Omy28_11773194	20	11773194	2.38116e-16	0.233681	1532	0.463666	0.487858	6.64892e-15	8.27703	0.0241924
Omy_RAD25042.68	26	32793123	1.0566e-08	0.0267624	1532	0.463666	0.475306	2.7396e-07	14.7662
Omy_RAD36952.53	7	40260970	7.43946e-07	0.0793081	1532	0.463666	0.472354	1.68783e-05	8.50422
Omy_RAD68634.40	7	40260800	7.43946e-07	0.0793081	1532	0.463666	0.472354	1.68783e-05	8.50422
Omy_RAD41594.34	29	5600475	9.2647e-07	0.0489556	1532	0.463666	0.472203	1.97829e-05	10.0157
Omy_107031.704	5	18131799	9.87746e-07	0.159269	1532	0.463666	0.472159	1.99195e-05	5.93499
Omy_ndk.152	12	56277959	1.73761e-06	0.0515666	1532	0.463666	0.471771	3.31974e-05	9.8935
Omy_RAD59758.41	6	40219356	2.23258e-05	0.0590731	1532	0.463666	0.470029	0.000405213	8.18089
Omy_tlr5.205	13	60510483	9.5879e-05	0.0652742	1532	0.463666	0.469046	0.00165734	7.44592
Omy_RAD40520.48	30	259000	0.000110427	0.147846	1532	0.463666	0.468951	0.00176368	4.35687
Omy_RAD28236.38	17	40399499	0.000111748	0.33094	1532	0.463666	0.468943	0.00176368	3.6291
Omy_MYC_2	24	33841260	0.000137104	0.00489556	1532	0.463666	0.468806	0.00202792	23.7174
Omy_RAD72528.44	5	7354513	0.000139664	0.0884465	1532	0.463666	0.468794	0.00202792	5.97221
Omy_RAD30392.17	23	61772669	0.00112733	0.244452	1532	0.463666	0.46741	0.0157393	3.14045
OMS00169	23	67568174	0.00129479	0.0169713	1532	0.463666	0.467319	0.0174077	10.8816
Omy_RAD4848.14	9	5493648	0.00168086	0.0355744	1532	0.463666	0.467149	0.0217911	7.49825
Omy_RAD32139.58	3	10773803	0.00184881	0.214099	1532	0.463666	0.467087	0.0231421	-3.57483
Omy_RAD10733.10	3	41411754	0.00218382	0.0355744	1532	0.463666	0.466979	0.0264243	7.05944
Omy_RAD23577.43	16	26972288	0.00242366	0.00326371	1532	0.463666	0.466911	0.0283803	24.7341
Omy_RAD12566.14	18	44125336	0.00379304	0.00815927	1532	0.463666	0.466622	0.0414824	14.5663
Omy_RAD13499.13	21	38408941	0.0038854	0.0877937	1532	0.463666	0.466607	0.0414824	4.6629
Omy_RAD33798.24	21	38336651	0.0038854	0.0877937	1532	0.463666	0.466607	0.0414824	4.6629
Omy_RAD60135.12	7	56110072	0.00468784	0.169713	1532	0.463666	0.466486	0.0486196	3.34252
Omy_RAD73963.73	5	23729539	0.00539416	0.28688	1532	0.463666	0.466396	0.0543911	2.66098
Omy_metA.161	5	24257340	0.00590593	0.279373	1532	0.463666	0.466339	0.0571705	-3.46135
Omy_RAD55404.54	18	43876869	0.00605418	0.0838773	1532	0.463666	0.466323	0.0571705	4.52381
OmyR33562	23	47337540	0.00614228	0.0261097	1532	0.463666	0.466314	0.0571705	7.60894
OMS00061	16	31231975	0.00662256	0.0564621	1532	0.463666	0.466266	0.0600998	5.52255
OmyR14589	23	56162785	0.00680691	0.0257833	1532	0.463666	0.466248	0.060266	7.55305
M09AAC.055	1	53855167	0.00750803	0.0626632	1532	0.463666	0.466186	0.0648908	5.11146
Omy_RAD116.59	4	33074866	0.0079443	0.0156658	1532	0.463666	0.46615	0.0670646	-9.19136
OmyR19198	23	34973485	0.00834323	0.026436	1532	0.463666	0.466119	0.0688317	7.28426
Omy_RAD88028.7	16	5676664	0.00920635	0.239883	1532	0.463666	0.466057	0.0742646	-2.68571
Omy_RAD103359.45	15	40502475	0.00970678	0.00685379	1532	0.463666	0.466024	0.0752418	12.2844
Omy_RAD65959.69	13	36338472	0.00975418	0.365535	1532	0.463666	0.466021	0.0752418	-2.33861
Omy_RAD92485.64	19	68318464	0.00994933	0.210836	1532	0.463666	0.466008	0.0752418	2.53537
OMS00116	23	11341754	0.0103969	0.0538512	1532	0.463666	0.46598	0.0770218	-5.30608
Omy_RAD42465.32	2	25034287	0.0120018	0.0336162	1532	0.463666	0.46589	0.0871332	6.09612
OmyR40252	23	31675278	0.0123767	0.0296997	1532	0.463666	0.465871	0.0878099	6.39004
OmyR24370	23	28579373	0.0125788	0.0336162	1532	0.463666	0.465861	0.0878099	6.14375
Omy_Il.1b_.028	1	10329530	0.0147997	0.229439	1532	0.463666	0.465759	0.101364	-3.05395
M09AAD.076	2	53717512	0.0164414	0.490209	1532	0.463666	0.465694	0.110523	2.09918
OMS00127	2	36268423	0.0180641	0.00620104	1532	0.463666	0.465636	0.119223	13.4103
Omy_RAD3926.22	18	45345547	0.020522	0.130875	1532	0.463666	0.465557	0.133027	3.10813
Omy_RAD55997.10	11	27405886	0.0216496	0.00293734	1532	0.463666	0.465524	0.137874	18.6228
Omy_RAD7016.31	7	51490760	0.022884	0.365535	1532	0.463666	0.46549	0.139252	1.97087
Omy_BAC.B4.324	27	14528635	0.0230944	0.416123	1532	0.463666	0.465485	0.139252	1.97261
Omy_RAD14033.46	6	60064021	0.023308	0.0336162	1532	0.463666	0.465479	0.139252	5.59431
Omy_RAD78776.10	2	25034326	0.0234005	0.066906	1532	0.463666	0.465476	0.139252	4.09555
Omy_RAD76570.62	12	56297752	0.0248704	0.0822454	1532	0.463666	0.465439	0.141037	3.6826
Omy_RAD3651.48	9	32029860	0.0250811	0.44517	1532	0.463666	0.465434	0.141037	1.79828
Omy_RAD98715.53	11	23448568	0.0252917	0.338446	1532	0.463666	0.465429	0.141037	2.09779
Omy_SECC22b.88	23	61828903	0.0255655	0.0212141	1532	0.463666	0.465422	0.141037	6.90127
OMS00048	9	37125668	0.0257691	0.150457	1532	0.463666	0.465417	0.141037	3.21606
OMS00039	10	4800495	0.0260316	0.441253	1532	0.463666	0.465411	0.141037	1.93874
Omy_RAD46452.51	20	27516610	0.0270052	0.394256	1532	0.463666	0.465389	0.14416	-1.94258
Omy_vatf.406	22	23806220	0.0313283	0.390992	1532	0.463666	0.465299	0.164814	-2.61768
Omy_RAD77789.54	19	30976138	0.0333793	0.236619	1532	0.463666	0.46526	0.173095	-2.23346
Omy_97660.230	20	35742946	0.0360613	0.372715	1532	0.463666	0.465214	0.18437	-2.47087
Omy_110689.148	18	72350872	0.0399029	0.171018	1532	0.463666	0.465153	0.199331	2.83567
Omy_RAD12439.64	14	44537893	0.0407715	0.371084	1532	0.463666	0.46514	0.199331	-1.90556
Omy_RAD9004.13	26	54044836	0.0408569	0.197128	1532	0.463666	0.465139	0.199331	-2.00557
Omy_RAD38406.19	12	48181130	0.0413912	0.102807	1532	0.463666	0.465131	0.199331	2.75558
Omy_RAD30619.61	14	42710419	0.0422722	0.0512402	1532	0.463666	0.465119	0.199331	3.91811
Omy_arp.630	14	57239751	0.0422823	0.417428	1532	0.463666	0.465118	0.199331	-2.33836
Omy_RAD2976.26	14	58337126	0.0435954	0.0662533	1532	0.463666	0.4651	0.201799	3.27704
Omy_OmyP9.180	27	15673414	0.0439176	0.104765	1532	0.463666	0.465096	0.201799	3.1807
OMS00062	4	14858081	0.0458357	0.255548	1532	0.463666	0.46507	0.20798	-2.52778
Omy_GH1P1_2	5	70466483	0.0475305	0.0355744	1532	0.463666	0.465049	0.213007	5.08628
Omy_RAD43573.37	7	1745954	0.0510411	0.292755	1532	0.463666	0.465007	0.22595	1.85898
Omy_RAD17849.16	4	44116456	0.0580858	0.47846	1532	0.463666	0.464931	0.252969	-1.65999
Omy_sSOD.1	27	39802221	0.0585383	0.0163185	1532	0.463666	0.464926	0.252969	6.58507
OMS00015	8	23730945	0.0607663	0.0564621	1532	0.463666	0.464904	0.257811	3.71016
OMS00114	22	11035495	0.0610793	0.0773499	1532	0.463666	0.464901	0.257811	-3.26014
Omy_105714.265	7	7594847	0.0669415	0.277742	1532	0.463666	0.464848	0.279308	2.18911
Omy_RAD78147.27	1	3343451	0.0741875	0.357702	1532	0.463666	0.464788	0.306023	-1.68447
Omy_metB.138	26	53792050	0.0756754	0.171671	1532	0.463666	0.464777	0.307199	-2.39765
Omy_RAD47955.51	7	23191748	0.076165	0.234661	1532	0.463666	0.464773	0.307199	-1.73154
Omy_RAD2567.8	14	43793241	0.0803173	0.497389	1532	0.463666	0.464743	0.318017	1.52616
OMS00077	12	48861950	0.0805993	0.404373	1532	0.463666	0.464741	0.318017	2.04112
Omy_Ots249.227	15	18917430	0.0830205	0.332245	1532	0.463666	0.464724	0.324048	-2.05534
Omy_105075.162	19	7635334	0.0885999	0.098564	1532	0.463666	0.464687	0.342146	2.78902
Omy_RAD50632.21	5	38986533	0.0902537	0.129569	1532	0.463666	0.464676	0.344864	2.20888
Omy_cd28.130	14	19036977	0.092634	0.0221932	1532	0.463666	0.464661	0.345965	5.05364
Omy_tlr3.377	3	56447078	0.0933967	0.0910574	1532	0.463666	0.464657	0.345965	2.75483
OMS00018	4	46432462	0.093401	0.117493	1532	0.463666	0.464657	0.345965	-2.5099
Omy_131460.646	14	36600038	0.0964012	0.0137076	1532	0.463666	0.464639	0.350994	6.27627
Omy_113490.159	28	26494831	0.0973476	0.398499	1532	0.463666	0.464633	0.350994	-2.02671
Omy_G3PD_2.246	26	6084071	0.0976596	0.00587467	1532	0.463666	0.464632	0.350994	9.04835
Omy_RAD86706.72	17	40479421	0.100736	0.240535	1532	0.463666	0.464614	0.358502	-1.65014
Omy_RAD65808.68	5	12187698	0.107653	0.215078	1532	0.463666	0.464577	0.37805	-1.72119
Omy_RAD26691.36	12	47284987	0.108312	0.078329	1532	0.463666	0.464574	0.37805	2.6467
Omy_hsf1b.241	18	14516742	0.110914	0.073107	1532	0.463666	0.46456	0.383445	2.94356
Omy_RAD16104.20	26	67119313	0.112497	0.498368	1532	0.463666	0.464552	0.385251	1.36246
OMS00017	1	19111591	0.120849	0.237924	1532	0.463666	0.464513	0.409981	-1.90529
OmyR40319	23	63158919	0.126718	0.00913838	1532	0.463666	0.464487	0.425912	6.82563
OMS00120	24	51013177	0.136834	0.177546	1532	0.463666	0.464445	0.452964	1.99472
OMS00013	7	10325271	0.137262	0.103786	1532	0.463666	0.464443	0.452964	2.42272
OMS00174	6	47325393	0.139721	0.0548303	1532	0.463666	0.464433	0.456157	-3.02731
Omy_RAD26080.69	3	40486618	0.140743	0.342037	1532	0.463666	0.46443	0.456157	1.75233
Omy_109525.403	23	84224892	0.144455	0.282963	1532	0.463666	0.464415	0.463386	1.7439
Omy_oxct.85	24	68405894	0.145526	0.153394	1532	0.463666	0.464411	0.463386	-2.04332
Omy_RAD18903.48	17	61039208	0.147425	0.0323107	1532	0.463666	0.464404	0.46535	3.47544
Omy_BAMBI2.312	1	6112929	0.14922	0.0917102	1532	0.463666	0.464398	0.466853	2.3655
Omy_anp.17	4	30728525	0.150473	0.349869	1532	0.463666	0.464393	0.466853	1.7275
Omy_ca050.64	25	48651793	0.153435	0.374021	1532	0.463666	0.464383	0.472007	1.69554
Omy_cox1.221	24	47052310	0.156798	0.376632	1532	0.463666	0.464371	0.477683	-1.68087
Omy_107336.170	6	30017455	0.157912	0.0995431	1532	0.463666	0.464368	0.477683	2.27627
OMS00132	17	9451350	0.161804	0.415144	1532	0.463666	0.464355	0.485413	1.57018
Omy_RAD37816.68	26	73500031	0.164058	0.246084	1532	0.463666	0.464347	0.488138	-1.38239
Omy_RAD46672.27	25	58256353	0.172226	0.406984	1532	0.463666	0.464322	0.504693	-1.22213
OMS00180	28	32462775	0.172402	0.371736	1532	0.463666	0.464321	0.504693	1.58612
OMS00071	6	48248474	0.173892	0.403721	1532	0.463666	0.464317	0.504982	-1.54828
Omy_b9.164	7	17599731	0.175841	0.106723	1532	0.463666	0.464311	0.506589	-2.11338
Omy_RAD76060.20	20	21561303	0.179993	0.0822454	1532	0.463666	0.464298	0.512657	1.94022
OMS00133	1	23702093	0.181262	0.0326371	1532	0.463666	0.464295	0.512657	3.34099
Omy_108007.193	17	43671991	0.182184	0.406332	1532	0.463666	0.464292	0.512657	-1.56825
Omy_txnip.343	18	24435825	0.183989	0.241514	1532	0.463666	0.464287	0.513754	1.63953
Omy_97865.196	17	82513344	0.187788	0.0564621	1532	0.463666	0.464276	0.520359	2.5663
Omy_cyp17.153	5	64509889	0.197134	0.0143603	1532	0.463666	0.464251	0.53628	4.74946
Omy_RAD88122.32	4	16334074	0.197154	0.198433	1532	0.463666	0.464251	0.53628	-1.66145
Omy_RAD47444.53	18	56051917	0.197965	0.172977	1532	0.463666	0.464249	0.53628	1.70025
Omy_crb.106	27	30701374	0.200489	0.394256	1532	0.463666	0.464242	0.539092	-1.43329
Omy_112820.82	13	21861264	0.204646	0.0195822	1532	0.463666	0.464232	0.546223	-4.1219
Omy_RAD366.7	14	6230066	0.212927	0.274804	1532	0.463666	0.464212	0.561641	1.1619
Omy_hsp90BA.193	17	10667361	0.213517	0.0855091	1532	0.463666	0.46421	0.561641	-2.17543
Omy_hsf2.146	17	17470364	0.221435	0.295366	1532	0.463666	0.464192	0.577463	1.45926
OMS00014	8	6297526	0.222713	0.0208877	1532	0.463666	0.464189	0.577463	3.83214
Omy_RAD93580.37	15	24247865	0.229427	0.26077	1532	0.463666	0.464174	0.587303	-1.17249
Omy_gdh.271	5	63738413	0.229744	0.095953	1532	0.463666	0.464173	0.587303	1.96491
Omy25_61317777	6	61317777	0.232392	0.280026	1532	0.463666	0.464168	0.589919	-1.28031
Omy25_61322413	6	61322413	0.238442	0.279047	1532	0.463666	0.464155	0.601072	-1.26261
OMS00143	16	59233015	0.246708	0.0930157	1532	0.463666	0.464138	0.617621	1.91025
Omy_101993.189	25	21491290	0.253821	0.251305	1532	0.463666	0.464124	0.631076	-1.4022
Omy_RAD1186.59	6	70252314	0.261005	0.284922	1532	0.463666	0.46411	0.638997	1.0925
Omy_RAD35005.13	22	37188435	0.261937	0.0163185	1532	0.463666	0.464109	0.638997	-3.76345
Omy_RAD43612.42	2	29118777	0.263126	0.344974	1532	0.463666	0.464106	0.638997	-1.30434
Omy_114315.438	13	64564508	0.264048	0.447781	1532	0.463666	0.464105	0.638997	-1.27105
Omy_RAD58213.70	25	58266227	0.268702	0.162206	1532	0.463666	0.464096	0.639814	1.52327
Omy_hsc715.80	12	40136309	0.268722	0.438316	1532	0.463666	0.464096	0.639814	-1.26426
Omy_hus1.52	16	13042222	0.269674	0.0789817	1532	0.463666	0.464094	0.639814	1.90844
Omy_UT16_2.173	3	61496264	0.274903	0.0597258	1532	0.463666	0.464085	0.647985	-2.15449
Omy_RAD739.59	1	52923702	0.284324	0.143603	1532	0.463666	0.464069	0.661434	-1.26889
Omy_RAD13073.16	23	13954598	0.285251	0.0629896	1532	0.463666	0.464067	0.661434	1.9487
Omy_inos.97	11	24547687	0.288431	0.0662533	1532	0.463666	0.464062	0.661434	-1.99754
Omy_star.206	7	36624863	0.288689	0.0760444	1532	0.463666	0.464062	0.661434	1.93526
OMS00095	3	38704654	0.289719	0.0587467	1532	0.463666	0.46406	0.661434	-2.08643
OMS00164	27	17249654	0.295143	0.0212141	1532	0.463666	0.464051	0.669605	-3.27023
Omy_RAD27740.55	26	42745963	0.299454	0.0636423	1532	0.463666	0.464044	0.672171	-1.76583
Omy_RAD33122.47	12	66078752	0.30595	0.325392	1532	0.463666	0.464034	0.672171	-0.850916
OMS00153	17	16303316	0.306525	0.0776762	1532	0.463666	0.464034	0.672171	1.85663
Omy_NaKATPa3.50	26	23893157	0.306665	0.360966	1532	0.463666	0.464033	0.672171	1.1973
Omy_116938.264	25	7154463	0.30817	0.0907311	1532	0.463666	0.464031	0.672171	-1.7471
Omy_RAD78502.57	24	37031757	0.310246	0.0789817	1532	0.463666	0.464028	0.672171	1.65594
Omy_u09.61.043	23	58840810	0.310329	0.00881201	1532	0.463666	0.464028	0.672171	4.89534
Omy_105385.406	5	77446133	0.311087	0.391319	1532	0.463666	0.464027	0.672171	-1.19074
Omy_RAD619.59	30	289000	0.316642	0.271867	1532	0.463666	0.464018	0.680125	-0.952924
Omy_110201.359	12	28727952	0.322912	0.101828	1532	0.463666	0.464009	0.689511	-1.60111
Omy_mapK3.103	14	10975716	0.326093	0.0626632	1532	0.463666	0.464005	0.692233	1.98244
OMS00064	14	45227750	0.328649	0.372063	1532	0.463666	0.464001	0.693603	1.16073
Omy_RAD39156.33	7	46886531	0.331492	0.140992	1532	0.463666	0.463997	0.694961	-1.20928
Omy_RAD7210.8	2	42558654	0.333122	0.465405	1532	0.463666	0.463995	0.694961	-1.10702
Omy_cox2.335	17	50822629	0.340457	0.148172	1532	0.463666	0.463985	0.706205	1.37953
OMS00119	4	27506018	0.342905	0.145561	1532	0.463666	0.463982	0.706429	1.34531
Omy_u07.79.166	21	57523676	0.344457	0.103133	1532	0.463666	0.46398	0.706429	1.51301
Omy_RAD19340.24	2	42701841	0.350213	0.0430809	1532	0.463666	0.463973	0.711523	1.98016
OMS00134	4	47743637	0.350861	0.0137076	1532	0.463666	0.463972	0.711523	-3.57613
OMS00041	4	18279174	0.355022	0.0163185	1532	0.463666	0.463967	0.715954	-3.19673
Omy_IL1b.163	7	42313129	0.356991	0.0904047	1532	0.463666	0.463964	0.715954	1.37963
Omy_97954.618	4	11433435	0.362019	0.128916	1532	0.463666	0.463958	0.722049	-1.29712
Omy_sys1.188	14	56428776	0.364163	0.136423	1532	0.463666	0.463955	0.722356	-1.32958
Omy_RAD17632.23	18	56074485	0.374026	0.313316	1532	0.463666	0.463944	0.732882	-1.05355
OMS00092	1	12518551	0.377045	0.119778	1532	0.463666	0.46394	0.732882	-1.33722
Omy_120255.332	17	29102820	0.378026	0.0372063	1532	0.463666	0.463939	0.732882	2.13866
Omy_nips.299	16	39788784	0.37869	0.0440601	1532	0.463666	0.463938	0.732882	1.94923
Omy_118205.116	27	33267127	0.379564	0.147193	1532	0.463666	0.463937	0.732882	-1.25883
Omy_128693.455	1	32890059	0.382594	0.0133812	1532	0.463666	0.463934	0.733399	3.40498
Omy_IL6.320	18	7102407	0.383873	0.22389	1532	0.463666	0.463932	0.733399	1.11645
Omy_RAD3209.10	2	50984953	0.393151	0.476175	1532	0.463666	0.463922	0.747193	0.738122
Omy_117815.81	21	67894257	0.39725	0.278721	1532	0.463666	0.463918	0.75105	1.0331
Omy_RAD40641.58	4	17858278	0.401415	0.0789817	1532	0.463666	0.463913	0.754993	-1.37223
OMS00072	18	59971780	0.405826	0.414491	1532	0.463666	0.463909	0.759354	0.945434
Omy_p53.262	3	46190822	0.413675	0.175914	1532	0.463666	0.463901	0.766672	-1.1157
Omy_gh.475	12	62308122	0.413961	0.107376	1532	0.463666	0.4639	0.766672	1.31947
Omy_myoD.178	19	10520793	0.423284	0.133812	1532	0.463666	0.463891	0.779959	-1.14935
Omy_114976.223	25	41462973	0.426757	0.405679	1532	0.463666	0.463888	0.782247	0.892611
OMGH1PROM1.SNP1	5	70466474	0.428835	0.140339	1532	0.463666	0.463886	0.782247	-1.21753
OMS00175	13	50381707	0.437149	0.386097	1532	0.463666	0.463878	0.78535	0.889259
Omy_109894.185	3	10852282	0.438647	0.332572	1532	0.463666	0.463877	0.78535	-0.909054
Omy_107806.34	9	10095418	0.442438	0.33812	1532	0.463666	0.463873	0.78535	-0.910927
Omy_RAD79314.58	4	62728432	0.442695	0.0078329	1532	0.463666	0.463873	0.78535	3.63045
Omy_nkef.241	17	69427037	0.442836	0.422977	1532	0.463666	0.463873	0.78535	-0.914865
Omy_117540.259	12	5079371	0.446291	0.102807	1532	0.463666	0.46387	0.78535	-1.22101
Omy_130524.160	19	28889024	0.44731	0.372063	1532	0.463666	0.463869	0.78535	-0.866003
Omy_RAD35417.9	7	15867514	0.447844	0.120757	1532	0.463666	0.463868	0.78535	-1.01654
Omy_117286.374	19	52310165	0.450893	0.0737598	1532	0.463666	0.463866	0.786895	-1.37393
Omy_u09.56.119	25	41690956	0.455438	0.153721	1532	0.463666	0.463862	0.791024	-1.06589
OMS00173	15	9105891	0.458674	0.126632	1532	0.463666	0.463859	0.792851	-1.08377
Omy_e1.147	9	38313338	0.476816	0.0525457	1532	0.463666	0.463844	0.819162	-1.48437
Omy_RAD85131.35	23	75534697	0.478409	0.280026	1532	0.463666	0.463842	0.819162	-0.623757
Omy_lpl.220	26	60022813	0.49003	0.146867	1532	0.463666	0.463833	0.827737	0.972258
Omy_b1.266	22	41255773	0.494488	0.283616	1532	0.463666	0.46383	0.827737	0.827768
Omy_RAD73204.63	21	24670264	0.496168	0.0842037	1532	0.463666	0.463829	0.827737	-1.02671
Omy_rbm4b.203	13	12485117	0.497104	0.209204	1532	0.463666	0.463828	0.827737	0.893715
Omy_RAD46314.35	26	78480158	0.499223	0.0394909	1532	0.463666	0.463826	0.827737	1.529
Omy_RAD13034.67	29	12537039	0.500538	0.153394	1532	0.463666	0.463825	0.827737	0.798312
Omy_u09.54.311	21	42920502	0.501161	0.293081	1532	0.463666	0.463825	0.827737	-0.823151
Omy_103705.558	25	7065986	0.501659	0.115862	1532	0.463666	0.463824	0.827737	1.01582
OMS00056	13	43771325	0.518597	0.212141	1532	0.463666	0.463812	0.8472	-0.836584
Omy_ntl.27	18	22071034	0.519577	0.357702	1532	0.463666	0.463812	0.8472	0.748914
Omy_111084.526	16	17300850	0.522937	0.163512	1532	0.463666	0.463809	0.8472	0.893799
Omy_pad.196	14	44470619	0.525857	0.0401436	1532	0.463666	0.463807	0.8472	-1.43423
Omy_111666.301	12	70990844	0.527201	0.0199086	1532	0.463666	0.463806	0.8472	2.00427
OMS00057	14	67908135	0.527458	0.349869	1532	0.463666	0.463806	0.8472	0.726492
Omy_RAD48799.69	9	21581080	0.533055	0.170366	1532	0.463666	0.463802	0.852419	0.86182
Omy_hsp70aPro.329	12	66828836	0.538152	0.066906	1532	0.463666	0.463799	0.856116	1.13108
Omy_116733.349	18	18498042	0.540084	0.28688	1532	0.463666	0.463798	0.856116	-0.745938
OMS00070	5	55279296	0.550067	0.487924	1532	0.463666	0.463791	0.858449	-0.708751
OMS00149	12	65894619	0.552024	0.0561358	1532	0.463666	0.46379	0.858449	1.2414
Omy_99300.202	22	14697073	0.552572	0.207245	1532	0.463666	0.46379	0.858449	0.75069
Omy_102505.102	15	7759328	0.556503	0.36064	1532	0.463666	0.463787	0.858449	0.667883
OMS00078	5	10499333	0.557948	0.288185	1532	0.463666	0.463786	0.858449	-0.713789
Omy25_61317685	6	61317685	0.560901	0.290796	1532	0.463666	0.463785	0.858449	-0.613078
OMS00074	12	31104727	0.560932	0.494778	1532	0.463666	0.463785	0.858449	0.669209
Omy_RAD42793.59	24	51408522	0.560983	0.188316	1532	0.463666	0.463785	0.858449	0.639683
OMS00106	3	59855697	0.565118	0.217689	1532	0.463666	0.463782	0.858449	0.745491
Omy25_61318852	6	61318852	0.565205	0.292428	1532	0.463666	0.463782	0.858449	-0.603881
Omy_mcsf.268	18	48758470	0.5741	0.0391645	1532	0.463666	0.463777	0.859615	-1.36237
Omy_110362.585	23	14307279	0.574405	0.0166449	1532	0.463666	0.463777	0.859615	1.93551
Omy_gluR.79	3	7508221	0.575518	0.494452	1532	0.463666	0.463776	0.859615	-0.641765
Omy_ftzf1.217	3	44060919	0.576234	0.00881201	1532	0.463666	0.463775	0.859615	2.64227
Omy_RAD7384.50	14	65241784	0.585749	0.0261097	1532	0.463666	0.46377	0.859615	1.51022
OMS00105	1	20264968	0.590604	0.431462	1532	0.463666	0.463767	0.859615	-0.613227
Omy_zg57.91	22	32766740	0.590695	0.115535	1532	0.463666	0.463767	0.859615	-0.829818
Omy_111383.51	16	21239768	0.592107	0.42983	1532	0.463666	0.463767	0.859615	-0.615165
Omy_cin.172	22	21602618	0.592428	0.181789	1532	0.463666	0.463766	0.859615	0.724765
Omy_LDHB.1_i2	16	44094440	0.595599	0.105091	1532	0.463666	0.463765	0.859615	0.820407
OMS00003	5	59464348	0.59577	0.134465	1532	0.463666	0.463765	0.859615	0.771543
Omy_118175.396	28	20282478	0.596425	0.00489556	1532	0.463666	0.463764	0.859615	-3.32185
Omy_128996.481	2	30802101	0.597234	0.127937	1532	0.463666	0.463764	0.859615	0.760549
OMS00079	19	35250473	0.599556	0.461488	1532	0.463666	0.463763	0.859615	0.601571
Omy_RAD20917.11	26	52384497	0.601731	0.139034	1532	0.463666	0.463761	0.859615	0.605137
OMS00101	11	10475451	0.604739	0.438969	1532	0.463666	0.46376	0.859615	-0.584348
Omy_105105.448	14	68303584	0.608017	0.403721	1532	0.463666	0.463758	0.859615	0.60098
OMS00008	5	77384035	0.608931	0.16906	1532	0.463666	0.463758	0.859615	0.690384
Omy_RAD45104.18	25	20693754	0.615024	0.431789	1532	0.463666	0.463755	0.859615	-0.569557
OMS00068	17	17488038	0.620111	0.273499	1532	0.463666	0.463752	0.859615	-0.626947
Omy_ppie.232	6	54990925	0.623085	0.119778	1532	0.463666	0.463751	0.859615	-0.730637
OMS00176	14	11029167	0.623699	0.073107	1532	0.463666	0.46375	0.859615	-0.89634
Omy25_61286316	6	61286316	0.626523	0.324413	1532	0.463666	0.463749	0.859615	-0.507967
Omy25_61287415	6	61287415	0.626854	0.324739	1532	0.463666	0.463749	0.859615	-0.507645
Omy25_61294400	6	61294400	0.626854	0.324739	1532	0.463666	0.463749	0.859615	-0.507645
OMS00096	21	29109394	0.627543	0.178525	1532	0.463666	0.463748	0.859615	0.651774
Omy_bcAKala.380rd	23	53469295	0.637272	0.339099	1532	0.463666	0.463744	0.869661	-0.563566
Omy_cd59b.112	26	38922611	0.65022	0.125	1532	0.463666	0.463738	0.884007	0.668786
Omy_RAD24287.74	17	28035734	0.655874	0.239883	1532	0.463666	0.463735	0.884903	0.451393
Omy_RAD31408.67	4	48341010	0.658824	0.461488	1532	0.463666	0.463734	0.884903	0.385903
Omy_RAD66834.17	10	30353244	0.665516	0.122715	1532	0.463666	0.463731	0.884903	0.56387
Omy_sast.264	2	28252083	0.667536	0.170039	1532	0.463666	0.463731	0.884903	-0.584976
Omy_IL17.185	15	27226063	0.668009	0.484661	1532	0.463666	0.46373	0.884903	0.495595
Omy_nxt2.273	18	71969784	0.668125	0.0646214	1532	0.463666	0.46373	0.884903	0.801432
OMS00030	3	60401405	0.670066	0.115862	1532	0.463666	0.463729	0.884903	-0.645522
Omy_nach.200	28	30001796	0.671051	0.0192559	1532	0.463666	0.463729	0.884903	-1.35619
Omy_stat3.273	5	79898098	0.672819	0.23107	1532	0.463666	0.463728	0.884903	0.532328
OMS00024	9	31418339	0.684769	0.370104	1532	0.463666	0.463724	0.897131	0.481404
Omy_128923.433	19	16436234	0.690367	0.475522	1532	0.463666	0.463721	0.897131	0.446818
Omy_98683.165	26	8555140	0.690422	0.0248042	1532	0.463666	0.463721	0.897131	1.12772
Omy_187760.385	9	23659737	0.692002	0.00391645	1532	0.463666	0.463721	0.897131	2.76458
OMS00087	19	52511964	0.696679	0.140339	1532	0.463666	0.463719	0.898094	0.540831
Omy_RAD35149.9	7	60182501	0.697693	0.303198	1532	0.463666	0.463719	0.898094	-0.373205
Omy_109243.222	11	7009687	0.706936	0.190927	1532	0.463666	0.463715	0.906777	-0.498508
Omy_cd59.206	29	8028322	0.712087	0.288512	1532	0.463666	0.463714	0.910168	-0.444472
Omy_LDHB.2_i6	22	24130559	0.729708	0.0199086	1532	0.463666	0.463708	0.924697	1.08215
M09AAE.082	3	32872704	0.730003	0.233355	1532	0.463666	0.463708	0.924697	0.443631
Omy25_61285646	6	61285646	0.731096	0.323433	1532	0.463666	0.463707	0.924697	-0.358254
Omy_117370.400	4	14853962	0.736247	0.425914	1532	0.463666	0.463706	0.927978	-0.397759
Omy_RAD57916.29	5	44429931	0.742322	0.49282	1532	0.463666	0.463704	0.930446	0.265716
Omy_RAD58835.15	21	53735338	0.743497	0.216384	1532	0.463666	0.463703	0.930446	-0.43205
Omy_g1.103	28	39287232	0.745894	0.0806136	1532	0.463666	0.463703	0.930446	0.568753
Omy25_61284413	6	61284413	0.750615	0.323433	1532	0.463666	0.463701	0.930754	-0.331277
Omy_RAD40132.55	4	62784779	0.75127	0.324413	1532	0.463666	0.463701	0.930754	0.294375
OMS00138	26	22318448	0.764512	0.098564	1532	0.463666	0.463697	0.937773	0.486663
Omy_RAD19578.59	12	67131514	0.767029	0.16906	1532	0.463666	0.463696	0.937773	0.353788
Omy_g12.82	24	14764807	0.767658	0.442885	1532	0.463666	0.463696	0.937773	-0.336432
Omy_Ogo4.212	16	12595806	0.770351	0.452676	1532	0.463666	0.463696	0.937773	0.332463
OMS00058	15	19922139	0.771907	0.434073	1532	0.463666	0.463695	0.937773	-0.342421
Omy_G3PD_2.371	26	6083946	0.772436	0.15829	1532	0.463666	0.463695	0.937773	0.396602
Omy_GHSR.121	2	11662801	0.77777	0.0819191	1532	0.463666	0.463694	0.941102	-0.51251
Omy_RAD59950.44	2	17292964	0.786966	0.117493	1532	0.463666	0.463691	0.946412	-0.362175
OMS00112	12	68382081	0.787373	0.2203	1532	0.463666	0.463691	0.946412	0.342573
Omy_97077.73	14	61875465	0.800397	0.0381854	1532	0.463666	0.463688	0.957842	-0.597993
Omy_104569.114	22	32178517	0.804964	0.011423	1532	0.463666	0.463687	0.957842	-1.03433
OMS00103	13	38335692	0.805918	0.026436	1532	0.463666	0.463687	0.957842	0.702653
OMS00179	17	25539930	0.807437	0.298303	1532	0.463666	0.463686	0.957842	0.288368
Omy_RAD29700.18	10	1673196	0.819652	0.235313	1532	0.463666	0.463684	0.966659	0.284595
Omy_101554.306	18	53660117	0.820775	0.0750653	1532	0.463666	0.463684	0.966659	0.410095
Omy25_61316270	6	61316270	0.823944	0.272846	1532	0.463666	0.463683	0.966659	0.244105
Omy_RAD49111.35	1	40050111	0.825522	0.350196	1532	0.463666	0.463683	0.966659	-0.202349
Omy_RAD23894.58	23	40927121	0.835049	0.285574	1532	0.463666	0.463681	0.974671	-0.195457
Omy_u09.53.469	26	48859883	0.842666	0.352154	1532	0.463666	0.463679	0.980409	0.232377
Omy_RAD62596.38	14	49977794	0.851608	0.427872	1532	0.463666	0.463678	0.983681	-0.212691
Omy_vamp5.303	7	33625138	0.862356	0.23564	1532	0.463666	0.463676	0.983681	-0.222783
M09AAJ.163	4	44843440	0.864271	0.308747	1532	0.463666	0.463676	0.983681	0.209307
Omy_RAD1919.22	12	53383757	0.869338	0.0055483	1532	0.463666	0.463675	0.983681	-0.958363
Omy_redd1.410	18	69044121	0.869564	0.208551	1532	0.463666	0.463675	0.983681	0.213674
OMS00002	6	82366395	0.87126	0.303525	1532	0.463666	0.463675	0.983681	-0.190245
Omy_1004	22	41944218	0.877335	0.177219	1532	0.463666	0.463674	0.983681	0.210139
Omy_rapd.167	1	27362424	0.883247	0.197128	1532	0.463666	0.463673	0.983681	-0.194243
Omy_RAD5374.56	24	6186937	0.884118	0.11782	1532	0.463666	0.463673	0.983681	-0.190795
Omy_UBA3b	18	28552649	0.88966	0.14654	1532	0.463666	0.463672	0.983681	0.197996
Omy_ada10.71	29	18315420	0.889864	0.201044	1532	0.463666	0.463672	0.983681	-0.180595
Omy_101832.195	25	17015658	0.892456	0.421345	1532	0.463666	0.463672	0.983681	-0.1556
Omy_hsp47.86	8	27944494	0.892985	0.238577	1532	0.463666	0.463672	0.983681	0.169468
OMY1011SNP	1	54446225	0.893355	0.285574	1532	0.463666	0.463672	0.983681	-0.160434
Omy_aspAT.123	29	19289582	0.894774	0.271214	1532	0.463666	0.463672	0.983681	0.164256
Omy_114587.480	26	16204563	0.897773	0.31299	1532	0.463666	0.463671	0.983681	0.156657
Omy_RAD22123.69	25	23756920	0.900164	0.416775	1532	0.463666	0.463671	0.983681	0.108463
Omy_RAD66402.36	3	30372084	0.902918	0.198433	1532	0.463666	0.463671	0.983681	0.132845
OMS00121	2	34232991	0.903176	0.463773	1532	0.463666	0.463671	0.983681	-0.136239
Omy_carban1.264	16	21454064	0.907833	0.11782	1532	0.463666	0.46367	0.983681	0.17788
OMS00156	26	12397197	0.910107	0.362272	1532	0.463666	0.46367	0.983681	0.130337
OMS00089	18	13150534	0.910384	0.258812	1532	0.463666	0.46367	0.983681	0.139061
OMS00090	20	4245997	0.911466	0.488251	1532	0.463666	0.46367	0.983681	0.129737
Omy_102867.443	24	55934332	0.911474	0.0355744	1532	0.463666	0.46367	0.983681	-0.259863
OMS00006	4	63247944	0.923447	0.488251	1532	0.463666	0.463669	0.983681	0.108801
Omy_118654.91	21	75458069	0.924763	0.215731	1532	0.463666	0.463669	0.983681	0.122703
OMS00129	20	22531125	0.924866	0.193211	1532	0.463666	0.463669	0.983681	-0.119102
Omy_impa1.55	20	36390509	0.925419	0.0652742	1532	0.463666	0.463669	0.983681	0.160145
Omy_U11_2b.154	25	59466696	0.92575	0.253916	1532	0.463666	0.463669	0.983681	-0.117656
OMS00111	19	63031581	0.926774	0.146214	1532	0.463666	0.463669	0.983681	0.129362
Omy_LDHB.2_e5	22	24129907	0.935915	0.168407	1532	0.463666	0.463668	0.988961	-0.110965
Omy_129870.756	28	22915161	0.937197	0.16906	1532	0.463666	0.463668	0.988961	0.0903933
OMS00154	14	56234573	0.945503	0.222585	1532	0.463666	0.463667	0.991212	0.0887384
Omy_srp09.37	17	21426823	0.947155	0.318864	1532	0.463666	0.463667	0.991212	0.0797387
OMS00118	2	42212299	0.948269	0.388055	1532	0.463666	0.463667	0.991212	-0.0806025
OMS00151	17	23949230	0.950253	0.146867	1532	0.463666	0.463667	0.991212	-0.0874465
Omy_gadd45.332	5	12240053	0.954805	0.0740862	1532	0.463666	0.463667	0.991325	0.101082
Omy_RAD52812.28	16	28623729	0.956786	0.319843	1532	0.463666	0.463667	0.991325	0.0652051
Omy_aromat.280	19	3391469	0.964739	0.193211	1532	0.463666	0.463666	0.991325	0.0560775
Omy_96222.125	16	24041111	0.965668	0.037859	1532	0.463666	0.463666	0.991325	0.0977376
Omy_BAC.F5.284	24	42789302	0.968431	0.049282	1532	0.463666	0.463666	0.991325	-0.0859011
Omy_RAD36848.7	3	63650747	0.969114	0.496084	1532	0.463666	0.463666	0.991325	-0.0443807
OMS00052	11	28174967	0.969478	0.192232	1532	0.463666	0.463666	0.991325	-0.0501496
Omy_107285.69	7	9809156	0.974348	0.166123	1532	0.463666	0.463666	0.993506	0.0438157
Omy_112301.202	21	37590554	0.977088	0.029047	1532	0.463666	0.463666	0.993509	0.0768108
Omy_110064.419	28	36272850	0.98042	0.375653	1532	0.463666	0.463666	0.993669	0.0288841
Omy_104519.624	17	42764123	0.982719	0.337794	1532	0.463666	0.463666	0.993669	0.0256036
OMS00128	25	14488587	0.987699	0.0234987	1532	0.463666	0.463666	0.99593	-0.0460396
Omy_RAD43694.41	25	57728549	0.993192	0.1547	1532	0.463666	0.463666	0.998694	0.00992009
OMS00053	12	66917868	0.998389	0.408943	1532	0.463666	0.463666	1	0.00238492
Omy_BAMBI4.238	24	24411085	1	0	1532	NA	NA	1	NA

## Sheet: Blink.ordinal.marked
SNP	Chromosome	Position	P.value	maf	nobs	Rsquare.of.Model.without.SNP	Rsquare.of.Model.with.SNP	FDR_Adjusted_P-values	effect
Omy28_11658853	20	11658853	2.18757e-23	NA	Omy28_11658853	NA	NA	7.94089e-21	NA
Omy28_11683204	20	11683204	1.54976e-11	NA	Omy28_11683204	NA	NA	2.81282e-09	NA
Omy_GREB1_05	20	11618027	1.3576e-09	NA	Omy_GREB1_05	NA	NA	1.64269e-07	NA
Omy25_61285646	6	61285646	2.46061e-08	NA	Omy25_61285646	NA	NA	2.233e-06	NA
Omy_RAD32139.58	3	10773803	5.14541e-08	NA	Omy_RAD32139.58	NA	NA	3.73557e-06	NA
Omy_113490.159	28	26494831	1.34239e-06	NA	Omy_113490.159	NA	NA	8.12145e-05	NA
OMS00116	23	11341754	1.82919e-06	NA	OMS00116	NA	NA	9.48565e-05	NA
OMGH1PROM1.SNP1	5	70466474	2.70081e-06	NA	OMGH1PROM1.SNP1	NA	NA	0.000122549	NA
Omy_RAD77789.54	19	30976138	3.22708e-06	NA	Omy_RAD77789.54	NA	NA	0.000130159	NA
Omy_RAD73963.73	5	23729539	5.46806e-06	NA	Omy_RAD73963.73	NA	NA	0.000198491	NA
Omy_hsf2.146	17	17470364	1.1879e-05	NA	Omy_hsf2.146	NA	NA	0.000392007	NA
Omy_arp.630	14	57239751	2.56884e-05	NA	Omy_arp.630	NA	NA	0.000758568	NA
Omy_RAD78502.57	24	37031757	2.71664e-05	NA	Omy_RAD78502.57	NA	NA	0.000758568	NA
M09AAC.055	1	53855167	7.63728e-05	NA	M09AAC.055	NA	NA	0.00198024	NA
Omy_GH1P1_2	5	70466483	9.86687e-05	NA	Omy_GH1P1_2	NA	NA	0.00238778	NA
Omy_IL6.320	18	7102407	0.000191989	NA	Omy_IL6.320	NA	NA	0.00435575	NA
Omy_RAD41594.34	29	5600475	0.000243101	NA	Omy_RAD41594.34	NA	NA	0.00519092	NA
Omy_RAD65959.69	13	36338472	0.000274521	NA	Omy_RAD65959.69	NA	NA	0.00553617	NA
Omy_anp.17	4	30728525	0.000310355	NA	Omy_anp.17	NA	NA	0.00592942	NA
OMS00174	6	47325393	0.000414741	NA	OMS00174	NA	NA	0.00752754	NA
Omy_b9.164	7	17599731	0.00065977	NA	Omy_b9.164	NA	NA	0.0112778	NA
Omy_RAD40520.48	30	259000	0.000683503	NA	Omy_RAD40520.48	NA	NA	0.0112778	NA
Omy_u09.54.311	21	42920502	0.000804043	NA	Omy_u09.54.311	NA	NA	0.0126899	NA
Omy_RAD65808.68	5	12187698	0.000870069	NA	Omy_RAD65808.68	NA	NA	0.0131598	NA
Omy_RAD739.59	1	52923702	0.00101923	NA	Omy_RAD739.59	NA	NA	0.0147992	NA
Omy_RAD19578.59	12	67131514	0.00146298	NA	Omy_RAD19578.59	NA	NA	0.0204254	NA
Omy_RAD366.7	14	6230066	0.00156369	NA	Omy_RAD366.7	NA	NA	0.0210229	NA
Omy_IL1b.163	7	42313129	0.00228224	NA	Omy_IL1b.163	NA	NA	0.0295876	NA
Omy_hsp90BA.193	17	10667361	0.00279519	NA	Omy_hsp90BA.193	NA	NA	0.0342285	NA
Omy_RAD28236.38	17	40399499	0.0028288	NA	Omy_RAD28236.38	NA	NA	0.0342285	NA
Omy_114315.438	13	64564508	0.00336402	NA	Omy_114315.438	NA	NA	0.0393916	NA
Omy_110689.148	18	72350872	0.00400649	NA	Omy_110689.148	NA	NA	0.0454487	NA
Omy_RAD58835.15	21	53735338	0.00472343	NA	Omy_RAD58835.15	NA	NA	0.0519578	NA
OMS00014	8	6297526	0.00603861	NA	OMS00014	NA	NA	0.0636045	NA
Omy_RAD76060.20	20	21561303	0.00613267	NA	Omy_RAD76060.20	NA	NA	0.0636045	NA
Omy_cd59b.112	26	38922611	0.00635046	NA	Omy_cd59b.112	NA	NA	0.0640339	NA
Omy_RAD88028.7	16	5676664	0.0068724	NA	Omy_RAD88028.7	NA	NA	0.0674238	NA
Omy_RAD48799.69	9	21581080	0.00757716	NA	Omy_RAD48799.69	NA	NA	0.0723819	NA
OMS00153	17	16303316	0.00799419	NA	OMS00153	NA	NA	0.0743758	NA
OMS00074	12	31104727	0.00819568	NA	OMS00074	NA	NA	0.0743758	NA
Omy_oxct.85	24	68405894	0.00893921	NA	Omy_oxct.85	NA	NA	0.0791447	NA
Omy_RAD47444.53	18	56051917	0.0091697	NA	Omy_RAD47444.53	NA	NA	0.0792524	NA
Omy_RAD30392.17	23	61772669	0.0108828	NA	Omy_RAD30392.17	NA	NA	0.0918708	NA
OMS00101	11	10475451	0.0128157	NA	OMS00101	NA	NA	0.10573	NA
Omy_sys1.188	14	56428776	0.0137323	NA	Omy_sys1.188	NA	NA	0.108844	NA
Omy_g1.103	28	39287232	0.0139385	NA	Omy_g1.103	NA	NA	0.108844	NA
Omy_crb.106	27	30701374	0.0140927	NA	Omy_crb.106	NA	NA	0.108844	NA
Omy_RAD43573.37	7	1745954	0.014812	NA	Omy_RAD43573.37	NA	NA	0.112016	NA
OMS00008	5	77384035	0.017394	NA	OMS00008	NA	NA	0.127307	NA
OMS00072	18	59971780	0.0180521	NA	OMS00072	NA	NA	0.127307	NA
OMS00092	1	12518551	0.0180919	NA	OMS00092	NA	NA	0.127307	NA
OMS00106	3	59855697	0.0185066	NA	OMS00106	NA	NA	0.127307	NA
Omy_Il.1b_.028	1	10329530	0.0185876	NA	Omy_Il.1b_.028	NA	NA	0.127307	NA
Omy_RAD35417.9	7	15867514	0.0192037	NA	Omy_RAD35417.9	NA	NA	0.129092	NA
Omy_ftzf1.217	3	44060919	0.0203083	NA	Omy_ftzf1.217	NA	NA	0.133991	NA
Omy_RAD55404.54	18	43876869	0.0206708	NA	Omy_RAD55404.54	NA	NA	0.133991	NA
OMS00041	4	18279174	0.0227816	NA	OMS00041	NA	NA	0.145083	NA
Omy_lpl.220	26	60022813	0.027819	NA	Omy_lpl.220	NA	NA	0.174109	NA
Omy_RAD22123.69	25	23756920	0.0300171	NA	Omy_RAD22123.69	NA	NA	0.181762	NA
Omy_gadd45.332	5	12240053	0.0300432	NA	Omy_gadd45.332	NA	NA	0.181762	NA
Omy_Ogo4.212	16	12595806	0.0306023	NA	Omy_Ogo4.212	NA	NA	0.182109	NA
Omy_bcAKala.380rd	23	53469295	0.0327065	NA	Omy_bcAKala.380rd	NA	NA	0.188098	NA
Omy_ntl.27	18	22071034	0.0332839	NA	Omy_ntl.27	NA	NA	0.188098	NA
M09AAD.076	2	53717512	0.033286	NA	M09AAD.076	NA	NA	0.188098	NA
Omy_RAD72528.44	5	7354513	0.0336815	NA	Omy_RAD72528.44	NA	NA	0.188098	NA
Omy_RAD12566.14	18	44125336	0.0356422	NA	Omy_RAD12566.14	NA	NA	0.196032	NA
Omy_RAD92485.64	19	68318464	0.036555	NA	Omy_RAD92485.64	NA	NA	0.196057	NA
OMS00015	8	23730945	0.0367555	NA	OMS00015	NA	NA	0.196057	NA
OMS00120	24	51013177	0.0374208	NA	OMS00120	NA	NA	0.196057	NA
Omy_RAD31408.67	4	48341010	0.0378071	NA	Omy_RAD31408.67	NA	NA	0.196057	NA
Omy_107336.170	6	30017455	0.0385007	NA	Omy_107336.170	NA	NA	0.196842	NA
OMS00114	22	11035495	0.041616	NA	OMS00114	NA	NA	0.208343	NA
Omy_105105.448	14	68303584	0.0418982	NA	Omy_105105.448	NA	NA	0.208343	NA
Omy_114976.223	25	41462973	0.046427	NA	Omy_114976.223	NA	NA	0.226542	NA
OMS00064	14	45227750	0.0468722	NA	OMS00064	NA	NA	0.226542	NA
OMS00078	5	10499333	0.0480301	NA	OMS00078	NA	NA	0.226542	NA
Omy_tlr5.205	13	60510483	0.0480543	NA	Omy_tlr5.205	NA	NA	0.226542	NA
OMS00053	12	66917868	0.0496887	NA	OMS00053	NA	NA	0.229396	NA
Omy_RAD7384.50	14	65241784	0.0502356	NA	Omy_RAD7384.50	NA	NA	0.229396	NA
Omy_RAD60135.12	7	56110072	0.0505555	NA	Omy_RAD60135.12	NA	NA	0.229396	NA
OMS00156	26	12397197	0.0527172	NA	OMS00156	NA	NA	0.236251	NA
Omy_110201.359	12	28727952	0.0566357	NA	Omy_110201.359	NA	NA	0.250716	NA
OMS00068	17	17488038	0.0604363	NA	OMS00068	NA	NA	0.264318	NA
OMS00018	4	46432462	0.0638164	NA	OMS00018	NA	NA	0.275778	NA
Omy_RAD42465.32	2	25034287	0.0650878	NA	Omy_RAD42465.32	NA	NA	0.276123	NA
Omy_111383.51	16	21239768	0.0654176	NA	Omy_111383.51	NA	NA	0.276123	NA
OMS00089	18	13150534	0.0665021	NA	OMS00089	NA	NA	0.277474	NA
Omy_107031.704	5	18131799	0.0717593	NA	Omy_107031.704	NA	NA	0.296007	NA
Omy_RAD9004.13	26	54044836	0.0752138	NA	Omy_RAD9004.13	NA	NA	0.303197	NA
Omy_ndk.152	12	56277959	0.0760695	NA	Omy_ndk.152	NA	NA	0.303197	NA
Omy_hsf1b.241	18	14516742	0.0767189	NA	Omy_hsf1b.241	NA	NA	0.303197	NA
Omy_117815.81	21	67894257	0.0774689	NA	Omy_117815.81	NA	NA	0.303197	NA
OMS00079	19	35250473	0.0776785	NA	OMS00079	NA	NA	0.303197	NA
Omy25_61322413	6	61322413	0.0797247	NA	Omy25_61322413	NA	NA	0.305913	NA
Omy_RAD33122.47	12	66078752	0.0800599	NA	Omy_RAD33122.47	NA	NA	0.305913	NA
Omy_U11_2b.154	25	59466696	0.0816282	NA	Omy_U11_2b.154	NA	NA	0.308657	NA
Omy25_61317777	6	61317777	0.0827282	NA	Omy25_61317777	NA	NA	0.309591	NA
Omy_RAD73204.63	21	24670264	0.0841449	NA	Omy_RAD73204.63	NA	NA	0.31168	NA
Omy_RAD62596.38	14	49977794	0.0867307	NA	Omy_RAD62596.38	NA	NA	0.318012	NA
OMS00149	12	65894619	0.0891731	NA	OMS00149	NA	NA	0.318465	NA
Omy_107806.34	9	10095418	0.0894839	NA	Omy_107806.34	NA	NA	0.318465	NA
Omy_RAD93580.37	15	24247865	0.089486	NA	Omy_RAD93580.37	NA	NA	0.318465	NA
OMS00129	20	22531125	0.0933844	NA	OMS00129	NA	NA	0.328786	NA
Omy_RAD24287.74	17	28035734	0.0941975	NA	Omy_RAD24287.74	NA	NA	0.328786	NA
Omy_aspAT.123	29	19289582	0.0986027	NA	Omy_aspAT.123	NA	NA	0.339385	NA
Omy_metB.138	26	53792050	0.0997786	NA	Omy_metB.138	NA	NA	0.339385	NA
Omy_120255.332	17	29102820	0.100039	NA	Omy_120255.332	NA	NA	0.339385	NA
OMS00061	16	31231975	0.10671	NA	OMS00061	NA	NA	0.358664	NA
Omy25_61318852	6	61318852	0.108225	NA	Omy25_61318852	NA	NA	0.360418	NA
OMS00179	17	25539930	0.110375	NA	OMS00179	NA	NA	0.364238	NA
Omy_RAD116.59	4	33074866	0.115296	NA	Omy_RAD116.59	NA	NA	0.375516	NA
OMS00096	21	29109394	0.115862	NA	OMS00096	NA	NA	0.375516	NA
OMS00024	9	31418339	0.118206	NA	OMS00024	NA	NA	0.379724	NA
Omy28_11671116	20	11671116	0.119627	NA	Omy28_11671116	NA	NA	0.380918	NA
Omy_RAD59950.44	2	17292964	0.121214	NA	Omy_RAD59950.44	NA	NA	0.382614	NA
Omy_RAD2976.26	14	58337126	0.12756	NA	Omy_RAD2976.26	NA	NA	0.389175	NA
Omy_105075.162	19	7635334	0.127709	NA	Omy_105075.162	NA	NA	0.389175	NA
Omy_RAD47955.51	7	23191748	0.129459	NA	Omy_RAD47955.51	NA	NA	0.389175	NA
Omy_RAD26080.69	3	40486618	0.129708	NA	Omy_RAD26080.69	NA	NA	0.389175	NA
Omy_RAD3926.22	18	45345547	0.130042	NA	Omy_RAD3926.22	NA	NA	0.389175	NA
Omy_RAD59758.41	6	40219356	0.131336	NA	Omy_RAD59758.41	NA	NA	0.389175	NA
Omy_RAD36848.7	3	63650747	0.131372	NA	Omy_RAD36848.7	NA	NA	0.389175	NA
OMS00095	3	38704654	0.131869	NA	OMS00095	NA	NA	0.389175	NA
Omy28_11625241	20	11625241	0.133321	NA	Omy28_11625241	NA	NA	0.389246	NA
Omy25_61317685	6	61317685	0.134038	NA	Omy25_61317685	NA	NA	0.389246	NA
Omy_nxt2.273	18	71969784	0.137688	NA	Omy_nxt2.273	NA	NA	0.395375	NA
OMS00052	11	28174967	0.138327	NA	OMS00052	NA	NA	0.395375	NA
Omy_G3PD_2.246	26	6084071	0.141477	NA	Omy_G3PD_2.246	NA	NA	0.399895	NA
Omy_stat3.273	5	79898098	0.142152	NA	Omy_stat3.273	NA	NA	0.399895	NA
Omy_109894.185	3	10852282	0.143213	NA	Omy_109894.185	NA	NA	0.399895	NA
OMS00030	3	60401405	0.147613	NA	OMS00030	NA	NA	0.405992	NA
Omy_RAD103359.45	15	40502475	0.14861	NA	Omy_RAD103359.45	NA	NA	0.405992	NA
Omy_hus1.52	16	13042222	0.149061	NA	Omy_hus1.52	NA	NA	0.405992	NA
OMS00006	4	63247944	0.14987	NA	OMS00006	NA	NA	0.405992	NA
Omy_RAD3651.48	9	32029860	0.156478	NA	Omy_RAD3651.48	NA	NA	0.420751	NA
Omy_116733.349	18	18498042	0.158278	NA	Omy_116733.349	NA	NA	0.422462	NA
Omy_RAD52812.28	16	28623729	0.169557	NA	Omy_RAD52812.28	NA	NA	0.449264	NA
Omy28_11676622	20	11676622	0.170798	NA	Omy28_11676622	NA	NA	0.449273	NA
Omy_NaKATPa3.50	26	23893157	0.17336	NA	Omy_NaKATPa3.50	NA	NA	0.449533	NA
Omy_RAD26691.36	12	47284987	0.173374	NA	Omy_RAD26691.36	NA	NA	0.449533	NA
Omy_RAD78776.10	2	25034326	0.180855	NA	Omy_RAD78776.10	NA	NA	0.465606	NA
Omy_128923.433	19	16436234	0.183945	NA	Omy_128923.433	NA	NA	0.46948	NA
OMY1011SNP	1	54446225	0.184946	NA	OMY1011SNP	NA	NA	0.46948	NA
Omy_101554.306	18	53660117	0.191465	NA	Omy_101554.306	NA	NA	0.476656	NA
Omy28_11773194	20	11773194	0.19155	NA	Omy28_11773194	NA	NA	0.476656	NA
Omy_RAD29700.18	10	1673196	0.193593	NA	Omy_RAD29700.18	NA	NA	0.476656	NA
Omy_BAMBI2.312	1	6112929	0.194332	NA	Omy_BAMBI2.312	NA	NA	0.476656	NA
Omy_117370.400	4	14853962	0.194493	NA	Omy_117370.400	NA	NA	0.476656	NA
Omy_RAD88122.32	4	16334074	0.195652	NA	Omy_RAD88122.32	NA	NA	0.476656	NA
Omy_97865.196	17	82513344	0.200782	NA	Omy_97865.196	NA	NA	0.484568	NA
OMS00180	28	32462775	0.20157	NA	OMS00180	NA	NA	0.484568	NA
Omy_e1.147	9	38313338	0.207696	NA	Omy_e1.147	NA	NA	0.49601	NA
Omy_UBA3b	18	28552649	0.213471	NA	Omy_UBA3b	NA	NA	0.499734	NA
Omy_RAD35149.9	7	60182501	0.213495	NA	Omy_RAD35149.9	NA	NA	0.499734	NA
Omy_cin.172	22	21602618	0.213768	NA	Omy_cin.172	NA	NA	0.499734	NA
Omy_carban1.264	16	21454064	0.214762	NA	Omy_carban1.264	NA	NA	0.499734	NA
Omy_RAD42793.59	24	51408522	0.217775	NA	Omy_RAD42793.59	NA	NA	0.503518	NA
OMS00070	5	55279296	0.219981	NA	OMS00070	NA	NA	0.504622	NA
Omy_111084.526	16	17300850	0.221033	NA	Omy_111084.526	NA	NA	0.504622	NA
Omy_96222.125	16	24041111	0.226645	NA	Omy_96222.125	NA	NA	0.514201	NA
OMS00118	2	42212299	0.228779	NA	OMS00118	NA	NA	0.515819	NA
Omy_RAD40132.55	4	62784779	0.232827	NA	Omy_RAD40132.55	NA	NA	0.521705	NA
Omy_RAD40641.58	4	17858278	0.2361	NA	Omy_RAD40641.58	NA	NA	0.525793	NA
Omy_118654.91	21	75458069	0.239604	NA	Omy_118654.91	NA	NA	0.530342	NA
Omy_RAD37816.68	26	73500031	0.242914	NA	Omy_RAD37816.68	NA	NA	0.534411	NA
Omy_RAD47080.54	20	11667915	0.24514	NA	Omy_RAD47080.54	NA	NA	0.534566	NA
Omy_txnip.343	18	24435825	0.24593	NA	Omy_txnip.343	NA	NA	0.534566	NA
Omy_RAD66402.36	3	30372084	0.254107	NA	Omy_RAD66402.36	NA	NA	0.549053	NA
Omy_IL17.185	15	27226063	0.256447	NA	Omy_IL17.185	NA	NA	0.55083	NA
Omy_112820.82	13	21861264	0.261596	NA	Omy_112820.82	NA	NA	0.558585	NA
Omy_RAD3209.10	2	50984953	0.265115	NA	Omy_RAD3209.10	NA	NA	0.56054	NA
Omy_RAD45104.18	25	20693754	0.266696	NA	Omy_RAD45104.18	NA	NA	0.56054	NA
Omy_UT16_2.173	3	61496264	0.268882	NA	Omy_UT16_2.173	NA	NA	0.56054	NA
OMS00128	25	14488587	0.26903	NA	OMS00128	NA	NA	0.56054	NA
Omy_1004	22	41944218	0.270233	NA	Omy_1004	NA	NA	0.56054	NA
Omy_u07.79.166	21	57523676	0.274243	NA	Omy_u07.79.166	NA	NA	0.56114	NA
Omy_u09.56.119	25	41690956	0.274922	NA	Omy_u09.56.119	NA	NA	0.56114	NA
Omy_ca050.64	25	48651793	0.275385	NA	Omy_ca050.64	NA	NA	0.56114	NA
Omy_RAD36952.53	7	40260970	0.279	NA	Omy_RAD36952.53	NA	NA	0.56114	NA
Omy_RAD68634.40	7	40260800	0.279	NA	Omy_RAD68634.40	NA	NA	0.56114	NA
OMS00133	1	23702093	0.279797	NA	OMS00133	NA	NA	0.56114	NA
Omy_RAD12439.64	14	44537893	0.281365	NA	Omy_RAD12439.64	NA	NA	0.561185	NA
OMS00013	7	10325271	0.285919	NA	OMS00013	NA	NA	0.567151	NA
OMS00134	4	47743637	0.293069	NA	OMS00134	NA	NA	0.57729	NA
Omy_RAD46314.35	26	78480158	0.294211	NA	Omy_RAD46314.35	NA	NA	0.57729	NA
OMS00062	4	14858081	0.295812	NA	OMS00062	NA	NA	0.577311	NA
Omy_101832.195	25	17015658	0.298749	NA	Omy_101832.195	NA	NA	0.578463	NA
OMS00071	6	48248474	0.29959	NA	OMS00071	NA	NA	0.578463	NA
Omy_myoD.178	19	10520793	0.302156	NA	Omy_myoD.178	NA	NA	0.579974	NA
OMS00132	17	9451350	0.303568	NA	OMS00132	NA	NA	0.579974	NA
Omy_vatf.406	22	23806220	0.316788	NA	Omy_vatf.406	NA	NA	0.600938	NA
Omy_RAD19340.24	2	42701841	0.318472	NA	Omy_RAD19340.24	NA	NA	0.600938	NA
Omy_mapK3.103	14	10975716	0.319868	NA	Omy_mapK3.103	NA	NA	0.600938	NA
Omy_RAD13073.16	23	13954598	0.321163	NA	Omy_RAD13073.16	NA	NA	0.600938	NA
Omy_RAD18903.48	17	61039208	0.324224	NA	Omy_RAD18903.48	NA	NA	0.603555	NA
OMS00119	4	27506018	0.329586	NA	OMS00119	NA	NA	0.610406	NA
OMS00176	14	11029167	0.332427	NA	OMS00176	NA	NA	0.612544	NA
Omy_RAD14033.46	6	60064021	0.334268	NA	Omy_RAD14033.46	NA	NA	0.612825	NA
OMS00173	15	9105891	0.349445	NA	OMS00173	NA	NA	0.63743	NA
Omy_RAD4848.14	9	5493648	0.358791	NA	Omy_RAD4848.14	NA	NA	0.644068	NA
Omy_g12.82	24	14764807	0.35962	NA	Omy_g12.82	NA	NA	0.644068	NA
Omy_128693.455	1	32890059	0.361482	NA	Omy_128693.455	NA	NA	0.644068	NA
OMS00048	9	37125668	0.361685	NA	OMS00048	NA	NA	0.644068	NA
M09AAJ.163	4	44843440	0.362586	NA	M09AAJ.163	NA	NA	0.644068	NA
Omy_97660.230	20	35742946	0.364612	NA	Omy_97660.230	NA	NA	0.644068	NA
Omy_RAD57916.29	5	44429931	0.367135	NA	Omy_RAD57916.29	NA	NA	0.644068	NA
Omy_RAD49111.35	1	40050111	0.370311	NA	Omy_RAD49111.35	NA	NA	0.644068	NA
OMS00143	16	59233015	0.370613	NA	OMS00143	NA	NA	0.644068	NA
Omy_RAD27740.55	26	42745963	0.370827	NA	Omy_RAD27740.55	NA	NA	0.644068	NA
OMS00017	1	19111591	0.374843	NA	OMS00017	NA	NA	0.644998	NA
Omy_RAD2567.8	14	43793241	0.374916	NA	Omy_RAD2567.8	NA	NA	0.644998	NA
Omy_99300.202	22	14697073	0.377606	NA	Omy_99300.202	NA	NA	0.646378	NA
OMS00164	27	17249654	0.37928	NA	OMS00164	NA	NA	0.646378	NA
Omy_129870.756	28	22915161	0.382689	NA	Omy_129870.756	NA	NA	0.649141	NA
Omy_RAD20917.11	26	52384497	0.387334	NA	Omy_RAD20917.11	NA	NA	0.653965	NA
Omy_nips.299	16	39788784	0.411613	NA	Omy_nips.299	NA	NA	0.691739	NA
Omy_BAC.B4.324	27	14528635	0.413543	NA	Omy_BAC.B4.324	NA	NA	0.69178	NA
Omy_116938.264	25	7154463	0.422651	NA	Omy_116938.264	NA	NA	0.703771	NA
Omy_nkef.241	17	69427037	0.42841	NA	Omy_nkef.241	NA	NA	0.710105	NA
OMS00056	13	43771325	0.431878	NA	OMS00056	NA	NA	0.712383	NA
Omy_RAD86706.72	17	40479421	0.43371	NA	Omy_RAD86706.72	NA	NA	0.712383	NA
Omy_cox2.335	17	50822629	0.43786	NA	Omy_cox2.335	NA	NA	0.713281	NA
Omy_RAD17632.23	18	56074485	0.441705	NA	Omy_RAD17632.23	NA	NA	0.713281	NA
OMS00151	17	23949230	0.442521	NA	OMS00151	NA	NA	0.713281	NA
Omy_102867.443	24	55934332	0.442812	NA	Omy_102867.443	NA	NA	0.713281	NA
Omy_RAD35005.13	22	37188435	0.445529	NA	Omy_RAD35005.13	NA	NA	0.713281	NA
Omy_109243.222	11	7009687	0.446046	NA	Omy_109243.222	NA	NA	0.713281	NA
M09AAE.082	3	32872704	0.44812	NA	M09AAE.082	NA	NA	0.713454	NA
OMS00077	12	48861950	0.451445	NA	OMS00077	NA	NA	0.71561	NA
Omy_star.206	7	36624863	0.455878	NA	Omy_star.206	NA	NA	0.717529	NA
Omy_inos.97	11	24547687	0.45661	NA	Omy_inos.97	NA	NA	0.717529	NA
Omy_RAD55997.10	11	27405886	0.464229	NA	Omy_RAD55997.10	NA	NA	0.726358	NA
Omy_RAD52458.17	20	11609794	0.466244	NA	Omy_RAD52458.17	NA	NA	0.72638	NA
Omy_BAC.F5.284	24	42789302	0.473962	NA	Omy_BAC.F5.284	NA	NA	0.735249	NA
Omy_RAD30619.61	14	42710419	0.482836	NA	Omy_RAD30619.61	NA	NA	0.743536	NA
Omy_metA.161	5	24257340	0.483401	NA	Omy_metA.161	NA	NA	0.743536	NA
Omy_RAD17849.16	4	44116456	0.490009	NA	Omy_RAD17849.16	NA	NA	0.750519	NA
Omy25_61284413	6	61284413	0.492902	NA	Omy25_61284413	NA	NA	0.751779	NA
Omy28_11632591	20	11632591	0.495898	NA	Omy28_11632591	NA	NA	0.752054	NA
Omy_u09.61.043	23	58840810	0.497226	NA	Omy_u09.61.043	NA	NA	0.752054	NA
OmyR24370	23	28579373	0.504152	NA	OmyR24370	NA	NA	0.759366	NA
OMS00175	13	50381707	0.510724	NA	OMS00175	NA	NA	0.765729	NA
Omy_RAD78147.27	1	3343451	0.515613	NA	Omy_RAD78147.27	NA	NA	0.765729	NA
Omy28_11607954	20	11607954	0.516013	NA	Omy28_11607954	NA	NA	0.765729	NA
Omy_RAD25042.68	26	32793123	0.516814	NA	Omy_RAD25042.68	NA	NA	0.765729	NA
Omy_RAD39156.33	7	46886531	0.521845	NA	Omy_RAD39156.33	NA	NA	0.77004	NA
Omy_RAD43612.42	2	29118777	0.524584	NA	Omy_RAD43612.42	NA	NA	0.770209	NA
Omy_130524.160	19	28889024	0.527438	NA	Omy_130524.160	NA	NA	0.770209	NA
OMS00121	2	34232991	0.528326	NA	OMS00121	NA	NA	0.770209	NA
Omy_187760.385	9	23659737	0.535399	NA	Omy_187760.385	NA	NA	0.777399	NA
Omy_109525.403	23	84224892	0.539828	NA	Omy_109525.403	NA	NA	0.780707	NA
Omy_107285.69	7	9809156	0.551738	NA	Omy_107285.69	NA	NA	0.794765	NA
OMS00003	5	59464348	0.560307	NA	OMS00003	NA	NA	0.803918	NA
Omy_RAD66834.17	10	30353244	0.567751	NA	Omy_RAD66834.17	NA	NA	0.811254	NA
OmyR40252	23	31675278	0.569889	NA	OmyR40252	NA	NA	0.811254	NA
Omy_vamp5.303	7	33625138	0.57591	NA	Omy_vamp5.303	NA	NA	0.814826	NA
Omy_117540.259	12	5079371	0.576888	NA	Omy_117540.259	NA	NA	0.814826	NA
Omy_mcsf.268	18	48758470	0.585119	NA	Omy_mcsf.268	NA	NA	0.823249	NA
Omy_sast.264	2	28252083	0.589472	NA	Omy_sast.264	NA	NA	0.826171	NA
Omy_cox1.221	24	47052310	0.596865	NA	Omy_cox1.221	NA	NA	0.828842	NA
Omy_u09.53.469	26	48859883	0.598788	NA	Omy_u09.53.469	NA	NA	0.828842	NA
Omy_srp09.37	17	21426823	0.599364	NA	Omy_srp09.37	NA	NA	0.828842	NA
OMS00138	26	22318448	0.600511	NA	OMS00138	NA	NA	0.828842	NA
OMS00103	13	38335692	0.604751	NA	OMS00103	NA	NA	0.831197	NA
Omy_RAD98715.53	11	23448568	0.607581	NA	Omy_RAD98715.53	NA	NA	0.831197	NA
OMS00090	20	4245997	0.609086	NA	OMS00090	NA	NA	0.831197	NA
Omy_hsc715.80	12	40136309	0.612608	NA	Omy_hsc715.80	NA	NA	0.832872	NA
Omy_RAD7210.8	2	42558654	0.617614	NA	Omy_RAD7210.8	NA	NA	0.836545	NA
Omy_G3PD_2.371	26	6083946	0.621683	NA	Omy_G3PD_2.371	NA	NA	0.838925	NA
Omy_b1.266	22	41255773	0.624677	NA	Omy_b1.266	NA	NA	0.839844	NA
Omy_hsp70aPro.329	12	66828836	0.635744	NA	Omy_hsp70aPro.329	NA	NA	0.850573	NA
Omy25_61316270	6	61316270	0.637681	NA	Omy25_61316270	NA	NA	0.850573	NA
Omy_nach.200	28	30001796	0.641471	NA	Omy_nach.200	NA	NA	0.850573	NA
Omy_RAD23894.58	23	40927121	0.643227	NA	Omy_RAD23894.58	NA	NA	0.850573	NA
Omy_118175.396	28	20282478	0.644373	NA	Omy_118175.396	NA	NA	0.850573	NA
Omy_tlr3.377	3	56447078	0.648859	NA	Omy_tlr3.377	NA	NA	0.85069	NA
Omy_cd28.130	14	19036977	0.649149	NA	Omy_cd28.130	NA	NA	0.85069	NA
Omy_RAD1919.22	12	53383757	0.655762	NA	Omy_RAD1919.22	NA	NA	0.855136	NA
Omy_RAD5374.56	24	6186937	0.657253	NA	Omy_RAD5374.56	NA	NA	0.855136	NA
Omy_GHSR.121	2	11662801	0.665356	NA	Omy_GHSR.121	NA	NA	0.862587	NA
Omy_p53.262	3	46190822	0.667894	NA	Omy_p53.262	NA	NA	0.862796	NA
OMS00112	12	68382081	0.674198	NA	OMS00112	NA	NA	0.867851	NA
Omy_gh.475	12	62308122	0.676618	NA	Omy_gh.475	NA	NA	0.867888	NA
Omy_118205.116	27	33267127	0.679246	NA	Omy_118205.116	NA	NA	0.868191	NA
Omy_131460.646	14	36600038	0.684371	NA	Omy_131460.646	NA	NA	0.871672	NA
Omy_RAD1186.59	6	70252314	0.687294	NA	Omy_RAD1186.59	NA	NA	0.872335	NA
Omy25_61287415	6	61287415	0.693769	NA	Omy25_61287415	NA	NA	0.874437	NA
Omy25_61294400	6	61294400	0.693769	NA	Omy25_61294400	NA	NA	0.874437	NA
Omy_104519.624	17	42764123	0.706624	NA	Omy_104519.624	NA	NA	0.887559	NA
Omy_sSOD.1	27	39802221	0.716244	NA	Omy_sSOD.1	NA	NA	0.896539	NA
OMS00105	1	20264968	0.722825	NA	OMS00105	NA	NA	0.898365	NA
Omy_RAD619.59	30	289000	0.72411	NA	Omy_RAD619.59	NA	NA	0.898365	NA
OmyR19198	23	34973485	0.727183	NA	OmyR19198	NA	NA	0.898365	NA
Omy_redd1.410	18	69044121	0.730034	NA	Omy_redd1.410	NA	NA	0.898365	NA
Omy_RAD38406.19	12	48181130	0.730076	NA	Omy_RAD38406.19	NA	NA	0.898365	NA
Omy_rapd.167	1	27362424	0.736145	NA	Omy_rapd.167	NA	NA	0.902772	NA
OMS00058	15	19922139	0.744408	NA	OMS00058	NA	NA	0.90306	NA
Omy_ppie.232	6	54990925	0.74696	NA	Omy_ppie.232	NA	NA	0.90306	NA
Omy_RAD13499.13	21	38408941	0.749773	NA	Omy_RAD13499.13	NA	NA	0.90306	NA
Omy_RAD33798.24	21	38336651	0.749773	NA	Omy_RAD33798.24	NA	NA	0.90306	NA
Omy25_61286316	6	61286316	0.75226	NA	Omy25_61286316	NA	NA	0.90306	NA
Omy_RAD23577.43	16	26972288	0.755089	NA	Omy_RAD23577.43	NA	NA	0.90306	NA
Omy_RAD10733.10	3	41411754	0.756509	NA	Omy_RAD10733.10	NA	NA	0.90306	NA
OmyR33562	23	47337540	0.758975	NA	OmyR33562	NA	NA	0.90306	NA
Omy_zg57.91	22	32766740	0.760622	NA	Omy_zg57.91	NA	NA	0.90306	NA
Omy_SECC22b.88	23	61828903	0.761536	NA	Omy_SECC22b.88	NA	NA	0.90306	NA
OMS00087	19	52511964	0.764359	NA	OMS00087	NA	NA	0.90306	NA
Omy_110362.585	23	14307279	0.767164	NA	Omy_110362.585	NA	NA	0.90306	NA
Omy_gdh.271	5	63738413	0.76872	NA	Omy_gdh.271	NA	NA	0.90306	NA
Omy_112301.202	21	37590554	0.776001	NA	Omy_112301.202	NA	NA	0.904249	NA
Omy_102505.102	15	7759328	0.778061	NA	Omy_102505.102	NA	NA	0.904249	NA
OMS00039	10	4800495	0.778506	NA	OMS00039	NA	NA	0.904249	NA
Omy_gluR.79	3	7508221	0.780841	NA	Omy_gluR.79	NA	NA	0.904249	NA
Omy_ada10.71	29	18315420	0.782282	NA	Omy_ada10.71	NA	NA	0.904249	NA
Omy_110064.419	28	36272850	0.789308	NA	Omy_110064.419	NA	NA	0.904249	NA
Omy_RAD16104.20	26	67119313	0.790296	NA	Omy_RAD16104.20	NA	NA	0.904249	NA
Omy_RAD50632.21	5	38986533	0.798029	NA	Omy_RAD50632.21	NA	NA	0.904249	NA
OMS00057	14	67908135	0.798614	NA	OMS00057	NA	NA	0.904249	NA
OMS00154	14	56234573	0.799006	NA	OMS00154	NA	NA	0.904249	NA
Omy_Ots249.227	15	18917430	0.799532	NA	Omy_Ots249.227	NA	NA	0.904249	NA
Omy_103705.558	25	7065986	0.800847	NA	Omy_103705.558	NA	NA	0.904249	NA
Omy_111666.301	12	70990844	0.802116	NA	Omy_111666.301	NA	NA	0.904249	NA
OMS00111	19	63031581	0.806116	NA	OMS00111	NA	NA	0.905945	NA
Omy_101993.189	25	21491290	0.808933	NA	Omy_101993.189	NA	NA	0.906016	NA
OmyR14589	23	56162785	0.811171	NA	OmyR14589	NA	NA	0.906016	NA
Omy_MYC_2	24	33841260	0.818113	NA	Omy_MYC_2	NA	NA	0.909129	NA
Omy_RAD46452.51	20	27516610	0.818968	NA	Omy_RAD46452.51	NA	NA	0.909129	NA
Omy_hsp47.86	8	27944494	0.825202	NA	Omy_hsp47.86	NA	NA	0.913257	NA
Omy_105714.265	7	7594847	0.828452	NA	Omy_105714.265	NA	NA	0.914067	NA
Omy_RAD79314.58	4	62728432	0.837423	NA	Omy_RAD79314.58	NA	NA	0.920314	NA
Omy_LDHB.1_i2	16	44094440	0.844164	NA	Omy_LDHB.1_i2	NA	NA	0.920314	NA
Omy_RAD85131.35	23	75534697	0.845961	NA	Omy_RAD85131.35	NA	NA	0.920314	NA
Omy_OmyP9.180	27	15673414	0.846496	NA	Omy_OmyP9.180	NA	NA	0.920314	NA
Omy_105385.406	5	77446133	0.848277	NA	Omy_105385.406	NA	NA	0.920314	NA
Omy_97077.73	14	61875465	0.849325	NA	Omy_97077.73	NA	NA	0.920314	NA
Omy_104569.114	22	32178517	0.854403	NA	Omy_104569.114	NA	NA	0.923061	NA
Omy_pad.196	14	44470619	0.860594	NA	Omy_pad.196	NA	NA	0.92699	NA
Omy28_11667578	20	11667578	0.863535	NA	Omy28_11667578	NA	NA	0.927406	NA
Omy_RAD46672.27	25	58256353	0.876443	NA	Omy_RAD46672.27	NA	NA	0.934299	NA
Omy_128996.481	2	30802101	0.877429	NA	Omy_128996.481	NA	NA	0.934299	NA
Omy_RAD58213.70	25	58266227	0.877885	NA	Omy_RAD58213.70	NA	NA	0.934299	NA
Omy_LDHB.2_e5	22	24129907	0.880249	NA	Omy_LDHB.2_e5	NA	NA	0.934299	NA
Omy_RAD13034.67	29	12537039	0.884046	NA	Omy_RAD13034.67	NA	NA	0.935594	NA
Omy_97954.618	4	11433435	0.90264	NA	Omy_97954.618	NA	NA	0.952496	NA
Omy_cyp17.153	5	64509889	0.920657	NA	Omy_cyp17.153	NA	NA	0.967038	NA
Omy_rbm4b.203	13	12485117	0.92175	NA	Omy_rbm4b.203	NA	NA	0.967038	NA
OmyR40319	23	63158919	0.926549	NA	OmyR40319	NA	NA	0.969115	NA
Omy_impa1.55	20	36390509	0.929069	NA	Omy_impa1.55	NA	NA	0.969115	NA
Omy_aromat.280	19	3391469	0.932223	NA	Omy_aromat.280	NA	NA	0.969619	NA
Omy_RAD43694.41	25	57728549	0.94625	NA	Omy_RAD43694.41	NA	NA	0.978847	NA
OMS00169	23	67568174	0.948178	NA	OMS00169	NA	NA	0.978847	NA
Omy_LDHB.2_i6	22	24130559	0.949185	NA	Omy_LDHB.2_i6	NA	NA	0.978847	NA
Omy_RAD76570.62	12	56297752	0.952675	NA	Omy_RAD76570.62	NA	NA	0.979663	NA
Omy_RAD7016.31	7	51490760	0.958886	NA	Omy_RAD7016.31	NA	NA	0.981467	NA
Omy_114587.480	26	16204563	0.959837	NA	Omy_114587.480	NA	NA	0.981467	NA
OMS00002	6	82366395	0.964952	NA	OMS00002	NA	NA	0.98301	NA
Omy_117286.374	19	52310165	0.966761	NA	Omy_117286.374	NA	NA	0.98301	NA
Omy_108007.193	17	43671991	0.97605	NA	Omy_108007.193	NA	NA	0.989682	NA
Omy_cd59.206	29	8028322	0.979567	NA	Omy_cd59.206	NA	NA	0.990481	NA
OMS00127	2	36268423	0.983949	NA	OMS00127	NA	NA	0.992148	NA
Omy_98683.165	26	8555140	0.991162	NA	Omy_98683.165	NA	NA	0.996654	NA
Omy_GREB1_09	20	11641623	0.996774	NA	Omy_GREB1_09	NA	NA	0.999528	NA
Omy_BAMBI4.238	24	24411085	1	NA	Omy_BAMBI4.238	NA	NA	1	NA

## Sheet: BonnevilleDay-RELATIVE
SNP	Chromosome	Position	P.value	maf	nobs	Rsquare.of.Model.without.SNP	Rsquare.of.Model.with.SNP	FDR_Adjusted_P-values	effect	gray implies that other non-28 SNPs were more significant; otherwise, all were the top SNPs tested
Omy28_11607954	20	11607954	0.00688541	0.0345953	1532	0.176626	0.18058	0.150171	-7.59009	0.00395357	early_BPA_year
Omy_RAD52458.17	20	11609794	3.91934e-10	0.0956266	1532	0.176626	0.198047	7.1136e-08	-10.8533	0.0214202	early_BPA_year
Omy_GREB1_05	20	11618027	1.4482e-11	0.0917102	1532	0.176626	0.201629	5.25696e-09	-11.9982	0.0250022	early_BPA_year
Omy28_11625241	20	11625241	3.85088e-08	0.0440601	1532	0.176626	0.193113	3.49467e-06	-13.3043	0.0164863	early_BPA_year
Omy28_11632591	20	11632591	2.00708e-09	0.105418	1532	0.176626	0.196283	2.42857e-07	-10.1169	0.0196566	early_BPA_year
Omy_GREB1_09	20	11641623	0.000700913	0.0381854	1532	0.176626	0.182854	0.0231301	-8.91539	0.00622741	early_BPA_year
Omy28_11658853	20	11658853	0.000842334	0.0375326	1532	0.176626	0.182668	0.0254806	-8.87363	0.00604172	early_BPA_year
Omy28_11667578	20	11667578	6.76092e-07	0.261749	1532	0.176626	0.190066	3.50602e-05	-5.53301	0.0134392	early_BPA_year
Omy_RAD47080.54	20	11667915	5.5598e-07	0.265992	1532	0.176626	0.190273	3.36368e-05	-5.54054	0.0136462	early_BPA_year
Omy28_11671116	20	11671116	1.35629e-05	0.251305	1532	0.176626	0.186914	0.000492334	-4.88304	0.0102876	early_BPA_year
Omy28_11676622	20	11676622	1.04434e-06	0.263708	1532	0.176626	0.189606	4.73871e-05	-5.41323	0.0129796	early_BPA_year
Omy28_11683204	20	11683204	4.61105e-07	0.266319	1532	0.176626	0.190471	3.34762e-05	-5.61075	0.0138444	early_BPA_year
Omy28_11773194	20	11773194	9.61628e-06	0.233681	1532	0.176626	0.187273	0.000387857	-5.09386	0.0106467	early_BPA_year
Omy28_11607954	20	11607954	5.1168e-08	0.0345953	1532	0.384064	0.39617	1.54783e-06	-13.4704	0.0121057	early_BPA
Omy_RAD52458.17	20	11609794	6.51481e-21	0.0956266	1532	0.384064	0.420669	1.18244e-18	-14.3451	0.036605	early_BPA
Omy_GREB1_05	20	11618027	4.16841e-23	0.0917102	1532	0.384064	0.424963	1.51313e-20	-15.5122	0.0408987	early_BPA
Omy28_11625241	20	11625241	1.80177e-17	0.0440601	1532	0.384064	0.414001	1.6351e-15	-18.2583	0.0299366	early_BPA
Omy28_11632591	20	11632591	6.37077e-18	0.105418	1532	0.384064	0.414871	7.70863e-16	-12.7912	0.0308066	early_BPA
Omy_GREB1_09	20	11641623	1.42657e-13	0.0381854	1532	0.384064	0.406553	8.63075e-12	-17.299	0.0224886	early_BPA
Omy28_11658853	20	11658853	9.57399e-14	0.0375326	1532	0.384064	0.406881	6.95072e-12	-17.6287	0.0228169	early_BPA
Omy28_11667578	20	11667578	4.54085e-11	0.261749	1532	0.384064	0.401837	2.06041e-09	-6.44346	0.0177725	early_BPA
Omy_RAD47080.54	20	11667915	6.17777e-11	0.265992	1532	0.384064	0.401586	2.4917e-09	-6.35387	0.0175222	early_BPA
Omy28_11671116	20	11671116	7.55262e-09	0.251305	1532	0.384064	0.397702	2.49236e-07	-5.70019	0.0136381	early_BPA
Omy28_11676622	20	11676622	1.5331e-10	0.263708	1532	0.384064	0.400848	5.56517e-09	-6.2306	0.0167842	early_BPA
Omy28_11683204	20	11683204	1.50273e-11	0.266319	1532	0.384064	0.402737	7.79271e-10	-6.59904	0.0186731	early_BPA
Omy28_11773194	20	11773194	1.54243e-07	0.233681	1532	0.384064	0.39529	4.30694e-06	-5.26387	0.0112261	early_BPA
Omy28_11607954	20	11607954	4.19982e-05	0.0345953	1532	0.117848	0.127611	0.00117272	-11.6386	0.00976276	early_HU_year
Omy_RAD52458.17	20	11609794	3.54533e-11	0.0956266	1532	0.117848	0.143591	6.43477e-09	-11.6111	0.0257425	early_HU_year
Omy_GREB1_05	20	11618027	1.00037e-12	0.0917102	1532	0.117848	0.147765	3.63134e-10	-12.8081	0.0299169	early_HU_year
Omy28_11625241	20	11625241	8.69222e-11	0.0440601	1532	0.117848	0.142547	9.27756e-09	-15.8882	0.0246982	early_HU_year
Omy28_11632591	20	11632591	1.02232e-10	0.105418	1532	0.117848	0.142358	9.27756e-09	-11.0249	0.0245095	early_HU_year
Omy_GREB1_09	20	11641623	1.1838e-06	0.0381854	1532	0.117848	0.131613	3.90653e-05	-12.9316	0.0137644	early_HU_year
Omy28_11658853	20	11658853	1.79869e-06	0.0375326	1532	0.117848	0.13114	5.44104e-05	-12.8407	0.0132918	early_HU_year
Omy28_11667578	20	11667578	2.35152e-09	0.261749	1532	0.117848	0.138725	1.21943e-07	-6.72939	0.020877	early_HU_year
Omy_RAD47080.54	20	11667915	2.19813e-09	0.265992	1532	0.117848	0.138803	1.21943e-07	-6.69982	0.0209548	early_HU_year
Omy28_11671116	20	11671116	2.52459e-08	0.251305	1532	0.117848	0.135995	1.01825e-06	-6.32833	0.0181469	early_HU_year
Omy28_11676622	20	11676622	6.27482e-09	0.263708	1532	0.117848	0.137594	2.8472e-07	-6.51532	0.0197459	early_HU_year
Omy28_11683204	20	11683204	1.26483e-09	0.266319	1532	0.117848	0.139442	9.1827e-08	-6.83769	0.0215931	early_HU_year
Omy28_11773194	20	11773194	7.47031e-07	0.233681	1532	0.117848	0.132134	2.71172e-05	-5.75875	0.0142855	early_HU_year
Omy28_11607954	20	11607954	3.0247e-09	0.0345953	1532	0.330154	0.345786	8.4459e-08	-15.3286	0.015632	early_HU
Omy_RAD52458.17	20	11609794	1.13467e-23	0.0956266	1532	0.330154	0.375841	2.05942e-21	-16.0547	0.0456869	early_HU
Omy_GREB1_05	20	11618027	8.36166e-26	0.0917102	1532	0.330154	0.380423	3.03528e-23	-17.2288	0.0502686	early_HU
Omy28_11625241	20	11625241	6.36357e-19	0.0440601	1532	0.330154	0.365759	5.77494e-17	-19.9305	0.0356051	early_HU
Omy28_11632591	20	11632591	2.25606e-20	0.105418	1532	0.330154	0.368821	2.72983e-18	-14.3575	0.0386662	early_HU
Omy_GREB1_09	20	11641623	7.10737e-15	0.0381854	1532	0.330154	0.357303	2.57997e-13	-19.0185	0.0271489	early_HU
Omy28_11658853	20	11658853	5.73909e-15	0.0375326	1532	0.330154	0.357496	2.37286e-13	-19.306	0.0273414	early_HU
Omy28_11667578	20	11667578	1.26679e-15	0.261749	1532	0.330154	0.358858	7.66408e-14	-8.20257	0.0287035	early_HU
Omy_RAD47080.54	20	11667915	1.57161e-15	0.265992	1532	0.330154	0.358663	8.1499e-14	-8.11902	0.0285089	early_HU
Omy28_11671116	20	11671116	4.88848e-13	0.251305	1532	0.330154	0.35351	1.6132e-11	-7.47119	0.0233558	early_HU
Omy28_11676622	20	11676622	5.88312e-15	0.263708	1532	0.330154	0.357473	2.37286e-13	-7.96305	0.0273191	early_HU
Omy28_11683204	20	11683204	2.32561e-16	0.266319	1532	0.330154	0.36039	1.68839e-14	-8.41142	0.030236	early_HU
Omy28_11773194	20	11773194	3.97666e-10	0.233681	1532	0.330154	0.347568	1.20294e-08	-6.57182	0.0174133	early_HU
Omy28_11607954	20	11607954	2.60285e-06	0.0345953	1532	0.0247902	0.0390234	7.26796e-05	10.6875	0.0142331	mid_BPA_year
Omy_RAD52458.17	20	11609794	2.40176e-13	0.0956266	1532	0.0247902	0.0597179	4.35919e-11	10.2859	0.0349276	mid_BPA_year
Omy_GREB1_05	20	11618027	1.07638e-14	0.0917102	1532	0.0247902	0.063772	3.90725e-12	11.1191	0.0389818	mid_BPA_year
Omy28_11625241	20	11625241	4.92596e-11	0.0440601	1532	0.0247902	0.0528246	4.47031e-09	12.8736	0.0280344	mid_BPA_year
Omy28_11632591	20	11632591	1.00265e-12	0.105418	1532	0.0247902	0.0578602	1.2132e-10	9.73945	0.0330699	mid_BPA_year
Omy_GREB1_09	20	11641623	1.53268e-07	0.0381854	1532	0.0247902	0.0425725	6.1818e-06	11.1783	0.0177823	mid_BPA_year
Omy28_11658853	20	11658853	2.06924e-07	0.0375326	1532	0.0247902	0.0421946	6.8285e-06	11.1747	0.0174043	mid_BPA_year
Omy28_11667578	20	11667578	3.37184e-09	0.261749	1532	0.0247902	0.04741	1.52997e-07	5.32716	0.0226198	mid_BPA_year
Omy_RAD47080.54	20	11667915	1.39663e-09	0.265992	1532	0.0247902	0.0485346	8.44962e-08	5.42389	0.0237444	mid_BPA_year
Omy28_11671116	20	11671116	1.72541e-07	0.251305	1532	0.0247902	0.0424234	6.26323e-06	4.74419	0.0176331	mid_BPA_year
Omy28_11676622	20	11676622	3.11882e-09	0.263708	1532	0.0247902	0.0475094	1.52997e-07	5.31501	0.0227192	mid_BPA_year
Omy28_11683204	20	11683204	6.99613e-10	0.266319	1532	0.0247902	0.0494184	5.07919e-08	5.55364	0.0246282	mid_BPA_year
Omy28_11773194	20	11773194	2.2993e-07	0.233681	1532	0.0247902	0.0420619	6.95539e-06	4.81568	0.0172717	mid_BPA_year
Omy28_11607954	20	11607954	2.74932e-07	0.0345953	1532	0.0355277	0.0523869	7.67696e-06	12.0558	0.0168592	mid_BPA
Omy_RAD52458.17	20	11609794	2.39573e-15	0.0956266	1532	0.0355277	0.0760285	4.34826e-13	11.465	0.0405007	mid_BPA
Omy_GREB1_05	20	11618027	1.299e-17	0.0917102	1532	0.0355277	0.0828328	4.71535e-15	12.6778	0.0473051	mid_BPA
Omy28_11625241	20	11625241	2.17491e-14	0.0440601	1532	0.0355277	0.07317	2.63164e-12	15.4888	0.0376423	mid_BPA
Omy28_11632591	20	11632591	6.68399e-14	0.105418	1532	0.0355277	0.0717196	6.06572e-12	10.5411	0.0361918	mid_BPA
Omy_GREB1_09	20	11641623	2.33985e-10	0.0381854	1532	0.0355277	0.0612727	8.49366e-09	13.98	0.025745	mid_BPA
Omy28_11658853	20	11658853	9.83434e-11	0.0375326	1532	0.0355277	0.0623737	4.46233e-09	14.4319	0.026846	mid_BPA
Omy28_11667578	20	11667578	6.20731e-11	0.261749	1532	0.0355277	0.0629591	3.5398e-09	6.07819	0.0274314	mid_BPA
Omy_RAD47080.54	20	11667915	6.82607e-11	0.265992	1532	0.0355277	0.0628382	3.5398e-09	6.02527	0.0273104	mid_BPA
Omy28_11671116	20	11671116	4.00211e-09	0.251305	1532	0.0355277	0.0576825	1.3207e-07	5.51253	0.0221548	mid_BPA
Omy28_11676622	20	11676622	1.82925e-10	0.263708	1532	0.0355277	0.0615852	7.37798e-09	5.89641	0.0260575	mid_BPA
Omy28_11683204	20	11683204	2.2713e-11	0.266319	1532	0.0355277	0.0642402	1.64896e-09	6.21299	0.0287124	mid_BPA
Omy28_11773194	20	11773194	9.61631e-09	0.233681	1532	0.0355277	0.0565794	2.90893e-07	5.49377	0.0210517	mid_BPA
Omy28_11607954	20	11607954	3.2336e-07	0.0345953	1532	0.0200996	0.0370236	9.02922e-06	11.1086	0.016924	mid_HU_year
Omy_RAD52458.17	20	11609794	6.16853e-15	0.0956266	1532	0.0200996	0.0600016	1.11959e-12	10.4794	0.0399021	mid_HU_year
Omy_GREB1_05	20	11618027	1.95603e-16	0.0917102	1532	0.0200996	0.0645603	7.10038e-14	11.319	0.0444607	mid_HU_year
Omy28_11625241	20	11625241	2.51122e-12	0.0440601	1532	0.0200996	0.052132	2.27894e-10	13.1169	0.0320325	mid_HU_year
Omy28_11632591	20	11632591	2.25017e-14	0.105418	1532	0.0200996	0.0582993	2.72271e-12	9.97772	0.0381998	mid_HU_year
Omy_GREB1_09	20	11641623	1.54406e-08	0.0381854	1532	0.0200996	0.0408838	6.22772e-07	11.5195	0.0207842	mid_HU_year
Omy28_11658853	20	11658853	2.1462e-08	0.0375326	1532	0.0200996	0.0404641	7.79072e-07	11.522	0.0203645	mid_HU_year
Omy28_11667578	20	11667578	1.69529e-09	0.261749	1532	0.0200996	0.0437095	8.79131e-08	5.18779	0.0236099	mid_HU_year
Omy_RAD47080.54	20	11667915	1.42784e-09	0.265992	1532	0.0200996	0.0439298	8.63844e-08	5.17938	0.0238302	mid_HU_year
Omy28_11671116	20	11671116	1.61006e-07	0.251305	1532	0.0200996	0.0379051	5.31319e-06	4.5442	0.0178055	mid_HU_year
Omy28_11676622	20	11676622	3.38027e-09	0.263708	1532	0.0200996	0.042825	1.5338e-07	5.06694	0.0227254	mid_HU_year
Omy28_11683204	20	11683204	5.50883e-10	0.266319	1532	0.0200996	0.0451537	3.99941e-08	5.33929	0.0250541	mid_HU_year
Omy28_11773194	20	11773194	2.46004e-07	0.233681	1532	0.0200996	0.037369	7.44162e-06	4.58999	0.0172694	mid_HU_year
Omy28_11607954	20	11607954	8.90002e-08	0.0345953	1532	0.0356682	0.0539299	2.48516e-06	12.2445	0.0182617	mid_HU
Omy_RAD52458.17	20	11609794	1.55612e-16	0.0956266	1532	0.0356682	0.0797208	2.82435e-14	11.6605	0.0440526	mid_HU
Omy_GREB1_05	20	11618027	5.67015e-19	0.0917102	1532	0.0356682	0.0870783	2.05826e-16	12.8879	0.0514101	mid_HU
Omy28_11625241	20	11625241	1.6656e-15	0.0440601	1532	0.0356682	0.0766351	2.01538e-13	15.7833	0.0409669	mid_HU
Omy28_11632591	20	11632591	4.60145e-15	0.105418	1532	0.0356682	0.0753162	4.17581e-13	10.7564	0.039648	mid_HU
Omy_GREB1_09	20	11641623	3.68604e-11	0.0381854	1532	0.0356682	0.0637592	1.4867e-09	14.2725	0.028091	mid_HU
Omy28_11658853	20	11658853	1.52767e-11	0.0375326	1532	0.0356682	0.0648825	9.24238e-10	14.7182	0.0292143	mid_HU
Omy28_11667578	20	11667578	2.17761e-11	0.261749	1532	0.0356682	0.0644302	1.12924e-09	6.07155	0.028762	mid_HU
Omy_RAD47080.54	20	11667915	2.5208e-11	0.265992	1532	0.0356682	0.0642435	1.14381e-09	6.01155	0.0285753	mid_HU
Omy28_11671116	20	11671116	2.16132e-09	0.251305	1532	0.0356682	0.0585965	7.13235e-08	5.47215	0.0229283	mid_HU
Omy28_11676622	20	11676622	7.65452e-11	0.263708	1532	0.0356682	0.0628289	2.77859e-09	5.87196	0.0271607	mid_HU
Omy28_11683204	20	11683204	7.78149e-12	0.266319	1532	0.0356682	0.0657442	5.64937e-10	6.20327	0.030076	mid_HU
Omy28_11773194	20	11773194	1.20015e-08	0.233681	1532	0.0356682	0.0564385	3.63044e-07	5.31581	0.0207703	mid_HU

## Sheet: MLM.ordinal.arrived
SNP	Chromosome	Position	P.value	maf	nobs	Rsquare.of.Model.without.SNP	Rsquare.of.Model.with.SNP	FDR_Adjusted_P-values	effect
Omy28_11607954	20	11607954	1.77756e-17	0.0345953	1532	0.133887	0.175999	5.37711e-16	52.5635	0.0421119
Omy_RAD52458.17	20	11609794	1.165e-24	0.0956266	1532	0.133887	0.195701	8.45792e-23	38.9532	0.0618141
Omy_GREB1_05	20	11618027	2.63575e-26	0.0917102	1532	0.133887	0.200284	2.39195e-24	41.2961	0.0663965
Omy28_11625241	20	11625241	1.23264e-32	0.0440601	1532	0.133887	0.218147	4.47449e-30	64.1824	0.0842598
Omy28_11632591	20	11632591	1.72809e-20	0.105418	1532	0.133887	0.1842	1.04549e-18	34.1472	0.0503124
Omy_GREB1_09	20	11641623	7.92368e-32	0.0381854	1532	0.133887	0.215846	1.43815e-29	69.2725	0.0819588
Omy28_11658853	20	11658853	2.94092e-29	0.0375326	1532	0.133887	0.208569	3.55852e-27	66.9341	0.0746821
Omy28_11667578	20	11667578	2.21359e-19	0.261749	1532	0.133887	0.181174	8.92814e-18	21.9646	0.0472868
Omy_RAD47080.54	20	11667915	2.20529e-19	0.265992	1532	0.133887	0.181178	8.92814e-18	21.8095	0.0472912
Omy28_11671116	20	11671116	8.60079e-18	0.251305	1532	0.133887	0.176853	2.83826e-16	21.1528	0.042966
Omy28_11676622	20	11676622	9.93666e-20	0.263708	1532	0.133887	0.182123	5.15287e-18	22.0688	0.0482358
Omy28_11683204	20	11683204	4.63326e-19	0.266319	1532	0.133887	0.1803	1.68188e-17	21.7425	0.0464127
Omy28_11773194	20	11773194	7.72299e-12	0.233681	1532	0.133887	0.160909	2.1565e-10	17.0279	0.0270214
Omy_RAD36952.53	7	40260970	4.90472e-10	0.0793081	1532	0.133887	0.156164	1.18694e-08	26.5496
Omy_RAD68634.40	7	40260800	4.90472e-10	0.0793081	1532	0.133887	0.156164	1.18694e-08	26.5496
Omy_RAD42465.32	2	25034287	8.62536e-10	0.0336162	1532	0.133887	0.155522	1.95688e-08	37.0129
Omy_MYC_2	24	33841260	4.59646e-07	0.00489556	1532	0.133887	0.148454	9.8148e-06	77.7439
Omy_RAD25042.68	26	32793123	2.99335e-06	0.0267624	1532	0.133887	0.146374	6.0366e-05	29.7573
Omy_RAD14033.46	6	60064021	3.63565e-06	0.0336162	1532	0.133887	0.146159	6.62378e-05	28.3124
Omy_ndk.152	12	56277959	3.64947e-06	0.0515666	1532	0.133887	0.146154	6.62378e-05	23.6934
Omy25_61285646	6	61285646	4.53104e-06	0.323433	1532	0.133887	0.145916	7.83223e-05	11.8538
Omy25_61287415	6	61287415	4.99204e-06	0.324739	1532	0.133887	0.145809	7.87874e-05	11.8211
Omy25_61294400	6	61294400	4.99204e-06	0.324739	1532	0.133887	0.145809	7.87874e-05	11.8211
Omy25_61286316	6	61286316	5.28814e-06	0.324413	1532	0.133887	0.145745	7.99832e-05	11.7857
Omy25_61284413	6	61284413	5.83279e-06	0.323433	1532	0.133887	0.145637	8.46922e-05	11.7144
Omy_RAD40520.48	30	259000	7.45476e-06	0.147846	1532	0.133887	0.145367	0.00010408	12.4807
Omy_RAD59758.41	6	40219356	9.79509e-06	0.0590731	1532	0.133887	0.145066	0.00013169	21.117
Omy_RAD13499.13	21	38408941	1.45228e-05	0.0877937	1532	0.133887	0.144634	0.000181786	17.3806
Omy_RAD33798.24	21	38336651	1.45228e-05	0.0877937	1532	0.133887	0.144634	0.000181786	17.3806
Omy_RAD41594.34	29	5600475	1.51776e-05	0.0489556	1532	0.133887	0.144585	0.000183649	21.8209
Omy_RAD78776.10	2	25034326	4.09725e-05	0.066906	1532	0.133887	0.143499	0.000479775	18.3657
Omy_RAD78147.27	1	3343451	4.63153e-05	0.357702	1532	0.133887	0.143366	0.000525389	-9.51781
Omy_star.206	7	36624863	0.000123093	0.0760444	1532	0.133887	0.142305	0.00135403	17.6239
Omy_RAD35149.9	7	60182501	0.000171141	0.303198	1532	0.133887	0.141949	0.00182718	8.93675
Omy_RAD10733.10	3	41411754	0.000971374	0.0355744	1532	0.133887	0.140091	0.0100745	18.7746
Omy_RAD17849.16	4	44116456	0.00110164	0.47846	1532	0.133887	0.139958	0.0109391	-7.0689
Omy_RAD98715.53	11	23448568	0.001115	0.338446	1532	0.133887	0.139945	0.0109391	7.55528
Omy_RAD76570.62	12	56297752	0.0012761	0.0822454	1532	0.133887	0.139803	0.0121901	13.0975
Omy_RAD16104.20	26	67119313	0.00178683	0.498368	1532	0.133887	0.139448	0.0164275	6.63359
Omy_RAD13073.16	23	13954598	0.0018554	0.0629896	1532	0.133887	0.139408	0.0164275	14.0557
Omy_RAD40641.58	4	17858278	0.00185545	0.0789817	1532	0.133887	0.139408	0.0164275	12.6012
Omy_hus1.52	16	13042222	0.00220745	0.0789817	1532	0.133887	0.139226	0.0189084	13.3308
Omy_mapK3.103	14	10975716	0.00223984	0.0626632	1532	0.133887	0.139211	0.0189084	15.5647
Omy_RAD78502.57	24	37031757	0.00241153	0.0789817	1532	0.133887	0.139134	0.0198952	12.2602
Omy_IL1b.163	7	42313129	0.00293173	0.0904047	1532	0.133887	0.13893	0.0233158	11.0385
Omy_RAD19578.59	12	67131514	0.00295461	0.16906	1532	0.133887	0.138921	0.0233158	8.7826
Omy_lpl.220	26	60022813	0.00386332	0.146867	1532	0.133887	0.138642	0.029838	-10.3396
Omy_RAD92485.64	19	68318464	0.00401685	0.210836	1532	0.133887	0.138602	0.0303774	6.99326
Omy_RAD46672.27	25	58256353	0.00474239	0.406984	1532	0.133887	0.13843	0.0351324	-6.25815
Omy_e1.147	9	38313338	0.00959936	0.0525457	1532	0.133887	0.137707	0.0692867	13.5252
Omy_117286.374	19	52310165	0.0097345	0.0737598	1532	0.133887	0.137692	0.0692867	-11.8411
Omy_107031.704	5	18131799	0.0106777	0.159269	1532	0.133887	0.137598	0.0745386	7.62747
Omy_Il.1b_.028	1	10329530	0.0112056	0.229439	1532	0.133887	0.137549	0.0767477	-8.12522
OMS00169	23	67568174	0.0145018	0.0169713	1532	0.133887	0.137289	0.0974841	20.5982
OMS00116	23	11341754	0.0176029	0.0538512	1532	0.133887	0.137095	0.116179	-12.2965
Omy_RAD37816.68	26	73500031	0.0208082	0.246084	1532	0.133887	0.136928	0.134882	5.67365
Omy_metA.161	5	24257340	0.023135	0.279373	1532	0.133887	0.136823	0.147334	-7.30118
Omy_98683.165	26	8555140	0.0241199	0.0248042	1532	0.133887	0.136782	0.150957	15.8939
Omy_G3PD_2.246	26	6084071	0.0249301	0.00587467	1532	0.133887	0.136749	0.153383	30.3372
Omy_RAD46314.35	26	78480158	0.0317226	0.0394909	1532	0.133887	0.136512	0.191922	-12.0199
Omy_RAD43573.37	7	1745954	0.0340367	0.292755	1532	0.133887	0.136444	0.202546	-4.98813
Omy_GH1P1_2	5	70466483	0.0372157	0.0355744	1532	0.133887	0.136357	0.217892	13.4021
Omy_ppie.232	6	54990925	0.0460539	0.119778	1532	0.133887	0.136151	0.265358	-7.51088
OMS00179	17	25539930	0.0476486	0.298303	1532	0.133887	0.136119	0.270257	6.01779
Omy_107336.170	6	30017455	0.0486487	0.0995431	1532	0.133887	0.136099	0.271303	8.01668
Omy_RAD30619.61	14	42710419	0.0493278	0.0512402	1532	0.133887	0.136085	0.271303	9.37161
Omy_RAD66834.17	10	30353244	0.0514308	0.122715	1532	0.133887	0.136046	0.274758	-6.27629
OMS00127	2	36268423	0.0514698	0.00620104	1532	0.133887	0.136045	0.274758	27.341
Omy_116733.349	18	18498042	0.0546878	0.28688	1532	0.133887	0.135987	0.287706	5.9993
Omy_105075.162	19	7635334	0.0625685	0.098564	1532	0.133887	0.13586	0.32127	7.68872
Omy_cd28.130	14	19036977	0.0634699	0.0221932	1532	0.133887	0.135846	0.32127	13.8623
OMS00071	6	48248474	0.0637229	0.403721	1532	0.133887	0.135843	0.32127	-5.43566
Omy_hsp90BA.193	17	10667361	0.0650079	0.0855091	1532	0.133887	0.135824	0.32142	8.12116
Omy_120255.332	17	29102820	0.0655236	0.0372063	1532	0.133887	0.135816	0.32142	-11.1537
Omy_RAD65959.69	13	36338472	0.0699722	0.365535	1532	0.133887	0.135755	0.331255	-4.04851
Omy_RAD77789.54	19	30976138	0.0706121	0.236619	1532	0.133887	0.135746	0.331255	4.68961
Omy_RAD13034.67	29	12537039	0.0710264	0.153394	1532	0.133887	0.135741	0.331255	5.2889
Omy_RAD30392.17	23	61772669	0.0711788	0.244452	1532	0.133887	0.135739	0.331255	4.29521
Omy_gluR.79	3	7508221	0.0723731	0.494452	1532	0.133887	0.135723	0.33255	-5.30144
Omy_tlr3.377	3	56447078	0.074419	0.0910574	1532	0.133887	0.135697	0.334366	7.3798
Omy_102867.443	24	55934332	0.0746105	0.0355744	1532	0.133887	0.135695	0.334366	10.4059
Omy_118175.396	28	20282478	0.0822514	0.00489556	1532	0.133887	0.135605	0.364113	26.988
Omy_RAD26691.36	12	47284987	0.0839023	0.078329	1532	0.133887	0.135586	0.366946	7.04511
Omy_109525.403	23	84224892	0.089313	0.282963	1532	0.133887	0.135529	0.384738	-5.20694
Omy_RAD3926.22	18	45345547	0.090509	0.130875	1532	0.133887	0.135517	0.384738	5.62592
Omy_ftzf1.217	3	44060919	0.0914778	0.00881201	1532	0.133887	0.135507	0.384738	-19.7737
OMS00164	27	17249654	0.0922099	0.0212141	1532	0.133887	0.1355	0.384738	13.0733
Omy_117540.259	12	5079371	0.10303	0.102807	1532	0.133887	0.135399	0.425	-6.59799
Omy_RAD7016.31	7	51490760	0.105664	0.365535	1532	0.133887	0.135376	0.430965	3.45924
Omy_sSOD.1	27	39802221	0.107781	0.0163185	1532	0.133887	0.135358	0.432155	13.8977
Omy_RAD5374.56	24	6186937	0.108336	0.11782	1532	0.133887	0.135353	0.432155	5.19495
Omy_RAD3209.10	2	50984953	0.115639	0.476175	1532	0.133887	0.135295	0.448186	3.36
OMS00056	13	43771325	0.115853	0.212141	1532	0.133887	0.135293	0.448186	5.19776
Omy_impa1.55	20	36390509	0.117131	0.0652742	1532	0.133887	0.135283	0.448186	-6.62671
Omy_112820.82	13	21861264	0.117452	0.0195822	1532	0.133887	0.135281	0.448186	12.6447
Omy_NaKATPa3.50	26	23893157	0.118529	0.360966	1532	0.133887	0.135273	0.448186	4.6964
Omy_RAD58213.70	25	58266227	0.120787	0.162206	1532	0.133887	0.135256	0.452016	5.43303
OMS00090	20	4245997	0.127331	0.488251	1532	0.133887	0.135209	0.471645	4.58052
Omy_G3PD_2.371	26	6083946	0.133882	0.15829	1532	0.133887	0.135165	0.490902	-5.22735
Omy_RAD42793.59	24	51408522	0.139787	0.188316	1532	0.133887	0.135127	0.507428	4.01293
Omy_anp.17	4	30728525	0.14638	0.349869	1532	0.133887	0.135087	0.526099	4.47737
Omy_RAD72528.44	5	7354513	0.148199	0.0884465	1532	0.133887	0.135076	0.527414	5.59209
OMS00087	19	52511964	0.151908	0.140339	1532	0.133887	0.135054	0.535365	-5.04991
Omy_GHSR.121	2	11662801	0.15556	0.0819191	1532	0.133887	0.135034	0.542965	6.51195
OMS00070	5	55279296	0.158648	0.487924	1532	0.133887	0.135017	0.548468	4.2972
Omy_BAC.F5.284	24	42789302	0.162195	0.049282	1532	0.133887	0.134998	0.555442	-7.5809
Omy_cin.172	22	21602618	0.166995	0.181789	1532	0.133887	0.134973	0.56345	4.75767
OMS00175	13	50381707	0.167638	0.386097	1532	0.133887	0.13497	0.56345	-4.06353
Omy_RAD2567.8	14	43793241	0.177881	0.497389	1532	0.133887	0.134919	0.574804	2.90314
Omy_RAD4848.14	9	5493648	0.179253	0.0355744	1532	0.133887	0.134913	0.574804	7.90859
OMS00015	8	23730945	0.181491	0.0564621	1532	0.133887	0.134902	0.574804	6.61929
OMS00077	12	48861950	0.181546	0.404373	1532	0.133887	0.134902	0.574804	4.01326
Omy_RAD28236.38	17	40399499	0.181804	0.33094	1532	0.133887	0.134901	0.574804	3.09395
OMS00132	17	9451350	0.183273	0.415144	1532	0.133887	0.134894	0.574804	-3.84837
Omy_g12.82	24	14764807	0.186527	0.442885	1532	0.133887	0.134879	0.574804	-3.87377
Omy_RAD23894.58	23	40927121	0.187698	0.285574	1532	0.133887	0.134874	0.574804	-3.0539
Omy_RAD32139.58	3	10773803	0.189903	0.214099	1532	0.133887	0.134864	0.574804	-3.71201
OMS00053	12	66917868	0.191332	0.408943	1532	0.133887	0.134858	0.574804	3.96616
Omy_RAD59950.44	2	17292964	0.192183	0.117493	1532	0.133887	0.134854	0.574804	-4.31845
Omy_cox1.221	24	47052310	0.192729	0.376632	1532	0.133887	0.134852	0.574804	-3.97262
Omy_b9.164	7	17599731	0.193014	0.106723	1532	0.133887	0.13485	0.574804	-5.13162
Omy_RAD739.59	1	52923702	0.193185	0.143603	1532	0.133887	0.13485	0.574804	-3.80795
OMS00096	21	29109394	0.195505	0.178525	1532	0.133887	0.13484	0.576978	-4.42901
Omy_RAD3651.48	9	32029860	0.197783	0.44517	1532	0.133887	0.13483	0.578994	2.55253
Omy_97865.196	17	82513344	0.200243	0.0564621	1532	0.133887	0.13482	0.581507	-6.25363
Omy_RAD27740.55	26	42745963	0.20361	0.0636423	1532	0.133887	0.134806	0.583254	-5.34441
OMS00003	5	59464348	0.20543	0.134465	1532	0.133887	0.134799	0.583254	4.66764
Omy_vatf.406	22	23806220	0.206403	0.390992	1532	0.133887	0.134795	0.583254	-3.94137
Omy_RAD26080.69	3	40486618	0.207272	0.342037	1532	0.133887	0.134791	0.583254	3.8496
OMS00006	4	63247944	0.213902	0.488251	1532	0.133887	0.134765	0.59728	3.62413
Omy_BAMBI2.312	1	6112929	0.224511	0.0917102	1532	0.133887	0.134726	0.622058	5.02076
Omy_redd1.410	18	69044121	0.227734	0.208551	1532	0.133887	0.134714	0.622058	-4.00115
Omy_U11_2b.154	25	59466696	0.227916	0.253916	1532	0.133887	0.134714	0.622058	3.89328
Omy_RAD52812.28	16	28623729	0.229931	0.319843	1532	0.133887	0.134706	0.622872	-3.70698
Omy_IL17.185	15	27226063	0.232281	0.484661	1532	0.133887	0.134698	0.624578	-3.54815
Omy_RAD62596.38	14	49977794	0.240794	0.427872	1532	0.133887	0.134669	0.633733	3.43598
Omy_BAC.B4.324	27	14528635	0.241751	0.416123	1532	0.133887	0.134666	0.633733	2.50941
Omy_RAD38406.19	12	48181130	0.242114	0.102807	1532	0.133887	0.134665	0.633733	3.90609
Omy_112301.202	21	37590554	0.244961	0.029047	1532	0.133887	0.134656	0.633733	7.74657
OMS00154	14	56234573	0.247594	0.222585	1532	0.133887	0.134647	0.633733	-3.82938
Omy_RAD88122.32	4	16334074	0.247643	0.198433	1532	0.133887	0.134647	0.633733	-3.79896
Omy_carban1.264	16	21454064	0.247907	0.11782	1532	0.133887	0.134646	0.633733	-4.4894
Omy_rbm4b.203	13	12485117	0.256089	0.209204	1532	0.133887	0.13462	0.650072	3.8101
Omy_RAD12439.64	14	44537893	0.261527	0.371084	1532	0.133887	0.134604	0.659265	-2.58194
Omy_bcAKala.380rd	23	53469295	0.269358	0.339099	1532	0.133887	0.134581	0.674324	3.38932
OMGH1PROM1.SNP1	5	70466474	0.272996	0.140339	1532	0.133887	0.13457	0.67875	4.27484
Omy_arp.630	14	57239751	0.275435	0.417428	1532	0.133887	0.134563	0.680156	-3.23103
Omy_nxt2.273	18	71969784	0.277555	0.0646214	1532	0.133887	0.134557	0.680761	5.09197
Omy_sast.264	2	28252083	0.283434	0.170039	1532	0.133887	0.134541	0.683894	3.7153
Omy_crb.106	27	30701374	0.284984	0.394256	1532	0.133887	0.134537	0.683894	-3.08503
Omy_g1.103	28	39287232	0.285319	0.0806136	1532	0.133887	0.134536	0.683894	-4.71484
Omy_u07.79.166	21	57523676	0.286369	0.103133	1532	0.133887	0.134533	0.683894	4.30433
M09AAD.076	2	53717512	0.288524	0.490209	1532	0.133887	0.134527	0.684538	2.29232
Omy_RAD35417.9	7	15867514	0.295391	0.120757	1532	0.133887	0.13451	0.696279	3.4616
Omy25_61316270	6	61316270	0.302221	0.272846	1532	0.133887	0.134492	0.707781	2.79852
Omy_99300.202	22	14697073	0.304174	0.207245	1532	0.133887	0.134487	0.70779	3.31663
OMS00095	3	38704654	0.31593	0.0587467	1532	0.133887	0.134459	0.726463	-4.95315
Omy_97660.230	20	35742946	0.317394	0.372715	1532	0.133887	0.134455	0.726463	-3.0273
Omy_105105.448	14	68303584	0.318203	0.403721	1532	0.133887	0.134453	0.726463	-3.00802
Omy_130524.160	19	28889024	0.323679	0.372063	1532	0.133887	0.134441	0.734346	2.89476
OMS00114	22	11035495	0.327911	0.0773499	1532	0.133887	0.134431	0.739328	-4.27926
Omy_nips.299	16	39788784	0.331793	0.0440601	1532	0.133887	0.134423	0.743462	5.36733
Omy_Ogo4.212	16	12595806	0.334178	0.452676	1532	0.133887	0.134417	0.744213	2.83153
OMY1011SNP	1	54446225	0.341797	0.285574	1532	0.133887	0.134401	0.75505	-2.91839
Omy_101554.306	18	53660117	0.343205	0.0750653	1532	0.133887	0.134398	0.75505	4.31665
Omy_RAD43612.42	2	29118777	0.345314	0.344974	1532	0.133887	0.134393	0.755114	-2.82533
OMS00120	24	51013177	0.347619	0.177546	1532	0.133887	0.134389	0.755602	-3.20399
Omy_ada10.71	29	18315420	0.354246	0.201044	1532	0.133887	0.134375	0.765424	-3.0797
OMS00128	25	14488587	0.358109	0.0234987	1532	0.133887	0.134367	0.769193	6.8208
Omy_metB.138	26	53792050	0.360837	0.171671	1532	0.133887	0.134362	0.770493	-3.13583
OMS00138	26	22318448	0.365773	0.098564	1532	0.133887	0.134352	0.776466	3.70456
Omy_RAD58835.15	21	53735338	0.371119	0.216384	1532	0.133887	0.134342	0.782117	3.00931
Omy_RAD47444.53	18	56051917	0.372921	0.172977	1532	0.133887	0.134338	0.782117	-2.99785
OMS00119	4	27506018	0.378337	0.145561	1532	0.133887	0.134328	0.782117	-3.17083
OMS00092	1	12518551	0.378617	0.119778	1532	0.133887	0.134328	0.782117	-3.37098
OMS00133	1	23702093	0.379208	0.0326371	1532	0.133887	0.134327	0.782117	5.47702
Omy_117370.400	4	14853962	0.381589	0.425914	1532	0.133887	0.134322	0.78258	2.65969
M09AAC.055	1	53855167	0.387478	0.0626632	1532	0.133887	0.134312	0.790193	4.13748
Omy_gh.475	12	62308122	0.399623	0.107376	1532	0.133887	0.13429	0.806135	-3.42972
Omy_SECC22b.88	23	61828903	0.399736	0.0212141	1532	0.133887	0.13429	0.806135	6.48967
Omy_inos.97	11	24547687	0.405697	0.0662533	1532	0.133887	0.13428	0.813636	-3.92287
Omy_aromat.280	19	3391469	0.409523	0.193211	1532	0.133887	0.134274	0.816795	-2.67154
Omy25_61318852	6	61318852	0.419717	0.292428	1532	0.133887	0.134257	0.820697	2.09435
OMS00061	16	31231975	0.42084	0.0564621	1532	0.133887	0.134255	0.820697	4.09507
Omy_mcsf.268	18	48758470	0.420944	0.0391645	1532	0.133887	0.134255	0.820697	-4.87364
Omy25_61317685	6	61317685	0.42243	0.290796	1532	0.133887	0.134253	0.820697	2.09069
Omy_110689.148	18	72350872	0.426913	0.171018	1532	0.133887	0.134246	0.820697	-2.78502
Omy_LDHB.2_i6	22	24130559	0.427783	0.0199086	1532	0.133887	0.134245	0.820697	6.17222
Omy_131460.646	14	36600038	0.428946	0.0137076	1532	0.133887	0.134243	0.820697	7.40374
Omy_RAD9004.13	26	54044836	0.4316	0.197128	1532	0.133887	0.134239	0.820697	-1.90412
Omy_RAD60135.12	7	56110072	0.431827	0.169713	1532	0.133887	0.134238	0.820697	-2.29202
Omy_97954.618	4	11433435	0.457521	0.128916	1532	0.133887	0.134201	0.865	-2.6813
Omy_hsp47.86	8	27944494	0.471211	0.238577	1532	0.133887	0.134182	0.883545	2.31922
Omy_101993.189	25	21491290	0.472508	0.251305	1532	0.133887	0.134181	0.883545	2.25845
Omy_RAD73204.63	21	24670264	0.474632	0.0842037	1532	0.133887	0.134178	0.883545	2.66566
Omy_RAD17632.23	18	56074485	0.482366	0.313316	1532	0.133887	0.134168	0.893361	-2.13692
Omy_RAD31408.67	4	48341010	0.490678	0.461488	1532	0.133887	0.134157	0.904142	-1.48769
Omy_RAD39156.33	7	46886531	0.497159	0.140992	1532	0.133887	0.134149	0.904165	-2.08865
OMS00041	4	18279174	0.501233	0.0163185	1532	0.133887	0.134144	0.904165	5.76706
OMS00030	3	60401405	0.501971	0.115862	1532	0.133887	0.134143	0.904165	2.57341
OMS00153	17	16303316	0.506044	0.0776762	1532	0.133887	0.134139	0.904165	-3.0309
Omy_RAD2976.26	14	58337126	0.508139	0.0662533	1532	0.133887	0.134136	0.904165	2.65291
Omy_RAD33122.47	12	66078752	0.508802	0.325392	1532	0.133887	0.134135	0.904165	1.35733
OMS00174	6	47325393	0.510087	0.0548303	1532	0.133887	0.134134	0.904165	3.37829
Omy_RAD7210.8	2	42558654	0.511555	0.465405	1532	0.133887	0.134132	0.904165	-1.93344
M09AAJ.163	4	44843440	0.513327	0.308747	1532	0.133887	0.13413	0.904165	2.05278
Omy_RAD24287.74	17	28035734	0.519047	0.239883	1532	0.133887	0.134124	0.904165	1.61625
Omy_RAD22123.69	25	23756920	0.522476	0.416775	1532	0.133887	0.13412	0.904165	1.36674
OMS00176	14	11029167	0.522683	0.073107	1532	0.133887	0.134119	0.904165	-2.93635
Omy_187760.385	9	23659737	0.523072	0.00391645	1532	0.133887	0.134119	0.904165	-11.0183
Omy_nach.200	28	30001796	0.532331	0.0192559	1532	0.133887	0.134109	0.904165	-4.95731
Omy_RAD65808.68	5	12187698	0.532393	0.215078	1532	0.133887	0.134109	0.904165	1.64964
OMS00057	14	67908135	0.53252	0.349869	1532	0.133887	0.134109	0.904165	-1.84565
OMS00064	14	45227750	0.537951	0.372063	1532	0.133887	0.134103	0.904165	-1.87952
Omy_Ots249.227	15	18917430	0.538147	0.332245	1532	0.133887	0.134103	0.904165	-1.87402
Omy_LDHB.1_i2	16	44094440	0.53971	0.105091	1532	0.133887	0.134101	0.904165	2.39468
OMS00134	4	47743637	0.543487	0.0137076	1532	0.133887	0.134097	0.904165	-5.77408
Omy_RAD40132.55	4	62784779	0.543908	0.324413	1532	0.133887	0.134097	0.904165	-1.3926
Omy_ca050.64	25	48651793	0.545612	0.374021	1532	0.133887	0.134095	0.904165	-1.84377
OMS00129	20	22531125	0.547978	0.193211	1532	0.133887	0.134092	0.904165	-1.93914
Omy_u09.61.043	23	58840810	0.557137	0.00881201	1532	0.133887	0.134083	0.915116	7.04284
OMS00078	5	10499333	0.568699	0.288185	1532	0.133887	0.134072	0.916882	1.7781
Omy_RAD116.59	4	33074866	0.569662	0.0156658	1532	0.133887	0.134071	0.916882	-4.85822
OMS00074	12	31104727	0.57092	0.494778	1532	0.133887	0.13407	0.916882	1.67785
OMS00052	11	28174967	0.571793	0.192232	1532	0.133887	0.134069	0.916882	-1.88853
Omy_oxct.85	24	68405894	0.573585	0.153394	1532	0.133887	0.134067	0.916882	2.006
Omy_118654.91	21	75458069	0.580212	0.215731	1532	0.133887	0.134061	0.916882	-1.83299
Omy_RAD49111.35	1	40050111	0.580355	0.350196	1532	0.133887	0.134061	0.916882	-1.25372
Omy_110362.585	23	14307279	0.580691	0.0166449	1532	0.133887	0.134061	0.916882	4.72602
Omy_RAD50632.21	5	38986533	0.580944	0.129569	1532	0.133887	0.13406	0.916882	1.77723
OmyR24370	23	28579373	0.59225	0.0336162	1532	0.133887	0.13405	0.923634	3.27582
OmyR40319	23	63158919	0.598029	0.00913838	1532	0.133887	0.134045	0.923634	-5.82861
Omy_RAD12566.14	18	44125336	0.598436	0.00815927	1532	0.133887	0.134045	0.923634	-6.53911
OMS00068	17	17488038	0.603087	0.273499	1532	0.133887	0.134041	0.923634	-1.68179
Omy_128996.481	2	30802101	0.603346	0.127937	1532	0.133887	0.134041	0.923634	1.89596
Omy_IL6.320	18	7102407	0.603573	0.22389	1532	0.133887	0.13404	0.923634	-1.69871
Omy_116938.264	25	7154463	0.608259	0.0907311	1532	0.133887	0.134037	0.923634	2.21044
Omy_RAD93580.37	15	24247865	0.609579	0.26077	1532	0.133887	0.134035	0.923634	1.23024
Omy_cyp17.153	5	64509889	0.609664	0.0143603	1532	0.133887	0.134035	0.923634	4.66402
OMS00106	3	59855697	0.613072	0.217689	1532	0.133887	0.134033	0.923634	1.67198
Omy_129870.756	28	22915161	0.613212	0.16906	1532	0.133887	0.134032	0.923634	1.43325
Omy_cd59b.112	26	38922611	0.626645	0.125	1532	0.133887	0.134022	0.939967	1.81635
OMS00151	17	23949230	0.629459	0.146867	1532	0.133887	0.13402	0.940303	1.71661
Omy_104519.624	17	42764123	0.632894	0.337794	1532	0.133887	0.134017	0.94156	-1.44992
Omy_RAD55404.54	18	43876869	0.637226	0.0838773	1532	0.133887	0.134014	0.942852	1.9264
Omy_111383.51	16	21239768	0.639937	0.42983	1532	0.133887	0.134012	0.942852	-1.38172
Omy_109243.222	11	7009687	0.641555	0.190927	1532	0.133887	0.13401	0.942852	-1.57184
Omy_107285.69	7	9809156	0.649083	0.166123	1532	0.133887	0.134005	0.950069	1.57643
Omy_114976.223	25	41462973	0.658483	0.405679	1532	0.133887	0.133998	0.956626	1.28043
OMS00103	13	38335692	0.658834	0.026436	1532	0.133887	0.133998	0.956626	3.14108
Omy_RAD88028.7	16	5676664	0.665536	0.239883	1532	0.133887	0.133993	0.960399	-1.09966
Omy_hsf1b.241	18	14516742	0.666723	0.073107	1532	0.133887	0.133993	0.960399	1.99461
Omy_txnip.343	18	24435825	0.676319	0.241514	1532	0.133887	0.133986	0.970371	-1.31805
Omy_RAD366.7	14	6230066	0.683834	0.274804	1532	0.133887	0.133981	0.97729	-0.938027
Omy_myoD.178	19	10520793	0.690101	0.133812	1532	0.133887	0.133978	0.978759	-1.45057
Omy_108007.193	17	43671991	0.690254	0.406332	1532	0.133887	0.133977	0.978759	1.2039
OMS00058	15	19922139	0.700222	0.434073	1532	0.133887	0.133971	0.986119	1.16862
OMS00014	8	6297526	0.700878	0.0208877	1532	0.133887	0.133971	0.986119	-2.99735
OMS00013	7	10325271	0.710407	0.103786	1532	0.133887	0.133966	0.988843	1.52586
Omy_RAD20917.11	26	52384497	0.71311	0.139034	1532	0.133887	0.133964	0.988843	-1.0534
Omy_stat3.273	5	79898098	0.713338	0.23107	1532	0.133887	0.133964	0.988843	1.18307
Omy_RAD103359.45	15	40502475	0.715638	0.00685379	1532	0.133887	0.133963	0.988843	4.27086
Omy_105385.406	5	77446133	0.716434	0.391319	1532	0.133887	0.133962	0.988843	-1.09767
Omy_113490.159	28	26494831	0.720118	0.398499	1532	0.133887	0.13396	0.990162	-1.12353
Omy_u09.53.469	26	48859883	0.731552	0.352154	1532	0.133887	0.133954	0.997628	1.03128
Omy_103705.558	25	7065986	0.735879	0.115862	1532	0.133887	0.133952	0.997628	-1.28989
OMS00111	19	63031581	0.736455	0.146214	1532	0.133887	0.133952	0.997628	-1.20221
Omy_110201.359	12	28727952	0.743051	0.101828	1532	0.133887	0.133948	0.997628	-1.33875
Omy_109894.185	3	10852282	0.744409	0.332572	1532	0.133887	0.133948	0.997628	-0.982046
OmyR33562	23	47337540	0.744497	0.0261097	1532	0.133887	0.133948	0.997628	2.25267
Omy_101832.195	25	17015658	0.747446	0.421345	1532	0.133887	0.133946	0.997628	-0.953052
Omy_vamp5.303	7	33625138	0.752648	0.23564	1532	0.133887	0.133944	0.997628	1.03465
Omy_u09.56.119	25	41690956	0.754379	0.153721	1532	0.133887	0.133943	0.997628	1.13402
OmyR14589	23	56162785	0.76341	0.0257833	1532	0.133887	0.133939	0.997628	2.09118
Omy_RAD23577.43	16	26972288	0.767094	0.00326371	1532	0.133887	0.133937	0.997628	5.96308
OMS00024	9	31418339	0.767444	0.370104	1532	0.133887	0.133937	0.997628	0.900213
Omy_RAD43694.41	25	57728549	0.767653	0.1547	1532	0.133887	0.133937	0.997628	-0.849109
Omy_hsf2.146	17	17470364	0.770535	0.295366	1532	0.133887	0.133936	0.997628	-0.893285
Omy_nkef.241	17	69427037	0.777605	0.422977	1532	0.133887	0.133933	0.997628	0.865201
OmyR40252	23	31675278	0.784497	0.0296997	1532	0.133887	0.13393	0.997628	1.73745
OmyR19198	23	34973485	0.792811	0.026436	1532	0.133887	0.133926	0.997628	1.80544
Omy_sys1.188	14	56428776	0.796233	0.136423	1532	0.133887	0.133925	0.997628	-0.95822
Omy_110064.419	28	36272850	0.799719	0.375653	1532	0.133887	0.133924	0.997628	-0.76672
Omy_cd59.206	29	8028322	0.800549	0.288512	1532	0.133887	0.133924	0.997628	0.780074
Omy_102505.102	15	7759328	0.80353	0.36064	1532	0.133887	0.133922	0.997628	0.727516
OMS00018	4	46432462	0.81721	0.117493	1532	0.133887	0.133918	0.997628	0.874486
Omy_105714.265	7	7594847	0.82099	0.277742	1532	0.133887	0.133916	0.997628	0.692901
OMS00079	19	35250473	0.822318	0.461488	1532	0.133887	0.133916	0.997628	0.662134
OMS00112	12	68382081	0.823996	0.2203	1532	0.133887	0.133915	0.997628	0.721555
Omy_RAD57916.29	5	44429931	0.827393	0.49282	1532	0.133887	0.133914	0.997628	-0.435048
Omy_RAD79314.58	4	62728432	0.827727	0.0078329	1532	0.133887	0.133914	0.997628	2.54138
OMS00180	28	32462775	0.829903	0.371736	1532	0.133887	0.133913	0.997628	-0.642166
M09AAE.082	3	32872704	0.83481	0.233355	1532	0.133887	0.133912	0.997628	0.684248
Omy_RAD619.59	30	289000	0.835575	0.271867	1532	0.133887	0.133912	0.997628	-0.487783
Omy_u09.54.311	21	42920502	0.836734	0.293081	1532	0.133887	0.133911	0.997628	0.645833
Omy_UBA3b	18	28552649	0.84689	0.14654	1532	0.133887	0.133908	0.997628	0.699086
Omy_RAD55997.10	11	27405886	0.84762	0.00293734	1532	0.133887	0.133908	0.997628	-3.84683
OMS00105	1	20264968	0.84866	0.431462	1532	0.133887	0.133908	0.997628	0.559695
Omy_RAD45104.18	25	20693754	0.848722	0.431789	1532	0.133887	0.133908	0.997628	-0.55613
OMS00101	11	10475451	0.850314	0.438969	1532	0.133887	0.133907	0.997628	0.54875
Omy_aspAT.123	29	19289582	0.85079	0.271214	1532	0.133887	0.133907	0.997628	-0.597663
OMS00062	4	14858081	0.852538	0.255548	1532	0.133887	0.133907	0.997628	0.601138
Omy_rapd.167	1	27362424	0.855583	0.197128	1532	0.133887	0.133906	0.997628	-0.613471
OMS00017	1	19111591	0.86072	0.237924	1532	0.133887	0.133905	0.997628	0.551349
Omy_128923.433	19	16436234	0.862026	0.475522	1532	0.133887	0.133904	0.997628	-0.502258
Omy_RAD36848.7	3	63650747	0.862915	0.496084	1532	0.133887	0.133904	0.997628	0.509058
OMS00002	6	82366395	0.863499	0.303525	1532	0.133887	0.133904	0.997628	0.518012
Omy_OmyP9.180	27	15673414	0.867299	0.104765	1532	0.133887	0.133903	0.997628	0.665532
Omy_RAD86706.72	17	40479421	0.871248	0.240535	1532	0.133887	0.133902	0.997628	0.402599
OMS00173	15	9105891	0.875994	0.126632	1532	0.133887	0.133901	0.997628	-0.578033
Omy_RAD19340.24	2	42701841	0.882082	0.0430809	1532	0.133887	0.1339	0.997628	0.776193
Omy_111666.301	12	70990844	0.885902	0.0199086	1532	0.133887	0.133899	0.997628	-1.12995
Omy_zg57.91	22	32766740	0.886959	0.115535	1532	0.133887	0.133899	0.997628	-0.554507
Omy_tlr5.205	13	60510483	0.888202	0.0652742	1532	0.133887	0.133898	0.997628	0.670927
Omy_hsp70aPro.329	12	66828836	0.889753	0.066906	1532	0.133887	0.133898	0.997628	-0.639157
Omy_111084.526	16	17300850	0.891431	0.163512	1532	0.133887	0.133898	0.997628	-0.484832
Omy_114587.480	26	16204563	0.892972	0.31299	1532	0.133887	0.133898	0.997628	0.420443
Omy_RAD66402.36	3	30372084	0.896962	0.198433	1532	0.133887	0.133897	0.997628	-0.348435
Omy_97077.73	14	61875465	0.898101	0.0381854	1532	0.133887	0.133897	0.997628	-0.75537
Omy_RAD46452.51	20	27516610	0.901986	0.394256	1532	0.133887	0.133896	0.997628	0.266912
Omy_RAD48799.69	9	21581080	0.903268	0.170366	1532	0.133887	0.133896	0.997628	0.426896
OMS00089	18	13150534	0.908923	0.258812	1532	0.133887	0.133895	0.997628	0.361523
Omy_96222.125	16	24041111	0.911934	0.037859	1532	0.133887	0.133894	0.997628	-0.626863
Omy_RAD18903.48	17	61039208	0.912411	0.0323107	1532	0.133887	0.133894	0.997628	0.651352
Omy_114315.438	13	64564508	0.913122	0.447781	1532	0.133887	0.133894	0.997628	-0.319647
Omy_117815.81	21	67894257	0.913201	0.278721	1532	0.133887	0.133894	0.997628	0.3406
OMS00121	2	34232991	0.915619	0.463773	1532	0.133887	0.133894	0.997628	-0.305747
Omy_RAD7384.50	14	65241784	0.916259	0.0261097	1532	0.133887	0.133894	0.997628	0.720381
Omy_pad.196	14	44470619	0.924722	0.0401436	1532	0.133887	0.133892	0.997628	-0.533115
OMS00143	16	59233015	0.925446	0.0930157	1532	0.133887	0.133892	0.997628	0.388521
Omy_RAD35005.13	22	37188435	0.925954	0.0163185	1532	0.133887	0.133892	0.997628	-0.769515
Omy_UT16_2.173	3	61496264	0.926327	0.0597258	1532	0.133887	0.133892	0.997628	0.456991
Omy_RAD76060.20	20	21561303	0.9266	0.0822454	1532	0.133887	0.133892	0.997628	0.329331
Omy_RAD29700.18	10	1673196	0.934208	0.235313	1532	0.133887	0.133891	0.997628	-0.263432
Omy_hsc715.80	12	40136309	0.937538	0.438316	1532	0.133887	0.133891	0.997628	-0.230623
Omy_p53.262	3	46190822	0.943486	0.175914	1532	0.133887	0.13389	0.997628	-0.245881
OMS00039	10	4800495	0.94632	0.441253	1532	0.133887	0.13389	0.997628	0.144637
Omy_118205.116	27	33267127	0.949643	0.147193	1532	0.133887	0.13389	0.997628	-0.229314
Omy_ntl.27	18	22071034	0.951662	0.357702	1532	0.133887	0.133889	0.997628	-0.181188
Omy_RAD47955.51	7	23191748	0.953781	0.234661	1532	0.133887	0.133889	0.997628	0.139694
Omy_RAD73963.73	5	23729539	0.954019	0.28688	1532	0.133887	0.133889	0.997628	0.136085
OMS00149	12	65894619	0.954326	0.0561358	1532	0.133887	0.133889	0.997628	0.299398
Omy_1004	22	41944218	0.955931	0.177219	1532	0.133887	0.133889	0.997628	-0.191334
OMS00156	26	12397197	0.956843	0.362272	1532	0.133887	0.133889	0.997628	-0.160668
Omy_cox2.335	17	50822629	0.957129	0.148172	1532	0.133887	0.133889	0.997628	-0.197145
Omy_RAD1186.59	6	70252314	0.961549	0.284922	1532	0.133887	0.133889	0.997628	-0.115691
Omy_128693.455	1	32890059	0.962798	0.0133812	1532	0.133887	0.133889	0.997628	0.451104
Omy_b1.266	22	41255773	0.963547	0.283616	1532	0.133887	0.133888	0.997628	-0.141883
OMS00008	5	77384035	0.964976	0.16906	1532	0.133887	0.133888	0.997628	0.150736
Omy_RAD1919.22	12	53383757	0.971081	0.0055483	1532	0.133887	0.133888	0.997628	-0.52143
Omy_gdh.271	5	63738413	0.976087	0.095953	1532	0.133887	0.133888	0.997628	0.123536
OMS00118	2	42212299	0.97777	0.388055	1532	0.133887	0.133888	0.997628	0.0888771
Omy_RAD85131.35	23	75534697	0.979746	0.280026	1532	0.133887	0.133888	0.997628	-0.0551905
Omy25_61322413	6	61322413	0.981324	0.279047	1532	0.133887	0.133888	0.997628	-0.0619466
OMS00072	18	59971780	0.983368	0.414491	1532	0.133887	0.133888	0.997628	-0.0610547
Omy25_61317777	6	61317777	0.984503	0.280026	1532	0.133887	0.133887	0.997628	-0.0514538
Omy_srp09.37	17	21426823	0.984628	0.318864	1532	0.133887	0.133887	0.997628	0.0594145
OMS00048	9	37125668	0.984807	0.150457	1532	0.133887	0.133887	0.997628	-0.069612
Omy_104569.114	22	32178517	0.987016	0.011423	1532	0.133887	0.133887	0.997628	-0.169001
Omy_107806.34	9	10095418	0.990773	0.33812	1532	0.133887	0.133887	0.997628	0.0352034
Omy_LDHB.2_e5	22	24129907	0.992131	0.168407	1532	0.133887	0.133887	0.997628	-0.0345935
Omy_gadd45.332	5	12240053	0.996302	0.0740862	1532	0.133887	0.133887	0.999055	0.0207702
Omy_BAMBI4.238	24	24411085	1	0	1532	NA	NA	1	NA

## Sheet: Blink.ordinal.arrived
SNP	Chromosome	Position	P.value	maf	nobs	Rsquare.of.Model.without.SNP	Rsquare.of.Model.with.SNP	FDR_Adjusted_P-values	effect
Omy_GREB1_09	20	11641623	2.58123e-28	NA	Omy_GREB1_09	NA	NA	9.36988e-26	NA
Omy28_11676622	20	11676622	5.34334e-10	NA	Omy28_11676622	NA	NA	9.69816e-08	NA
Omy25_61287415	6	61287415	4.22354e-06	NA	Omy25_61287415	NA	NA	0.000511048	NA
Omy_Il.1b_.028	1	10329530	0.00013685	NA	Omy_Il.1b_.028	NA	NA	0.0124191	NA
Omy_RAD40520.48	30	259000	0.000194419	NA	Omy_RAD40520.48	NA	NA	0.0126133	NA
Omy_120255.332	17	29102820	0.000208484	NA	Omy_120255.332	NA	NA	0.0126133	NA
Omy_RAD35149.9	7	60182501	0.00045266	NA	Omy_RAD35149.9	NA	NA	0.0234736	NA
Omy_RAD37816.68	26	73500031	0.000605941	NA	Omy_RAD37816.68	NA	NA	0.0271039	NA
Omy_RAD46672.27	25	58256353	0.000743111	NA	Omy_RAD46672.27	NA	NA	0.0271039	NA
Omy_star.206	7	36624863	0.000746663	NA	Omy_star.206	NA	NA	0.0271039	NA
Omy25_61317777	6	61317777	0.0010382	NA	Omy25_61317777	NA	NA	0.0342607	NA
OMS00118	2	42212299	0.00131109	NA	OMS00118	NA	NA	0.0396605	NA
Omy_RAD14033.46	6	60064021	0.00202179	NA	Omy_RAD14033.46	NA	NA	0.0564547	NA
Omy_e1.147	9	38313338	0.00311313	NA	Omy_e1.147	NA	NA	0.080719	NA
Omy_metA.161	5	24257340	0.00352649	NA	Omy_metA.161	NA	NA	0.0810968	NA
Omy_gluR.79	3	7508221	0.00383397	NA	Omy_gluR.79	NA	NA	0.0810968	NA
Omy_RAD43573.37	7	1745954	0.00406295	NA	Omy_RAD43573.37	NA	NA	0.0810968	NA
Omy_RAD23577.43	16	26972288	0.00408756	NA	Omy_RAD23577.43	NA	NA	0.0810968	NA
Omy_RAD17849.16	4	44116456	0.00424473	NA	Omy_RAD17849.16	NA	NA	0.0810968	NA
Omy_RAD78147.27	1	3343451	0.00543452	NA	Omy_RAD78147.27	NA	NA	0.0964921	NA
OMS00175	13	50381707	0.00558219	NA	OMS00175	NA	NA	0.0964921	NA
OMS00179	17	25539930	0.00627478	NA	OMS00179	NA	NA	0.103534	NA
OMS00096	21	29109394	0.00810495	NA	OMS00096	NA	NA	0.127917	NA
Omy_lpl.220	26	60022813	0.00947699	NA	Omy_lpl.220	NA	NA	0.143339	NA
OMS00087	19	52511964	0.0102686	NA	OMS00087	NA	NA	0.1491	NA
Omy_105105.448	14	68303584	0.0112798	NA	Omy_105105.448	NA	NA	0.157483	NA
Omy_RAD46314.35	26	78480158	0.0125309	NA	Omy_RAD46314.35	NA	NA	0.168471	NA
Omy_hus1.52	16	13042222	0.0135874	NA	Omy_hus1.52	NA	NA	0.173696	NA
Omy28_11658853	20	11658853	0.0138766	NA	Omy28_11658853	NA	NA	0.173696	NA
Omy_RAD16104.20	26	67119313	0.0143803	NA	Omy_RAD16104.20	NA	NA	0.174002	NA
Omy_GREB1_05	20	11618027	0.0160608	NA	Omy_GREB1_05	NA	NA	0.188067	NA
Omy_RAD22123.69	25	23756920	0.0169316	NA	Omy_RAD22123.69	NA	NA	0.192068	NA
Omy_RAD739.59	1	52923702	0.0178294	NA	Omy_RAD739.59	NA	NA	0.196123	NA
Omy_117286.374	19	52310165	0.0212036	NA	Omy_117286.374	NA	NA	0.22638	NA
Omy_arp.630	14	57239751	0.0235014	NA	Omy_arp.630	NA	NA	0.243168	NA
Omy_ca050.64	25	48651793	0.0241159	NA	Omy_ca050.64	NA	NA	0.243168	NA
Omy_RAD66834.17	10	30353244	0.0254457	NA	Omy_RAD66834.17	NA	NA	0.244877	NA
Omy_RAD42793.59	24	51408522	0.0256345	NA	Omy_RAD42793.59	NA	NA	0.244877	NA
Omy_116938.264	25	7154463	0.0265715	NA	Omy_116938.264	NA	NA	0.247319	NA
Omy_cox1.221	24	47052310	0.029572	NA	Omy_cox1.221	NA	NA	0.268365	NA
Omy_GH1P1_2	5	70466483	0.0303258	NA	Omy_GH1P1_2	NA	NA	0.268494	NA
Omy_RAD52458.17	20	11609794	0.033861	NA	Omy_RAD52458.17	NA	NA	0.292656	NA
Omy_101993.189	25	21491290	0.0351834	NA	Omy_101993.189	NA	NA	0.296789	NA
OMS00090	20	4245997	0.0379273	NA	OMS00090	NA	NA	0.296789	NA
OMS00064	14	45227750	0.038843	NA	OMS00064	NA	NA	0.296789	NA
OMS00154	14	56234573	0.0394422	NA	OMS00154	NA	NA	0.296789	NA
Omy_G3PD_2.371	26	6083946	0.0395786	NA	Omy_G3PD_2.371	NA	NA	0.296789	NA
Omy_97865.196	17	82513344	0.0399171	NA	Omy_97865.196	NA	NA	0.296789	NA
Omy_110201.359	12	28727952	0.0400625	NA	Omy_110201.359	NA	NA	0.296789	NA
Omy_RAD88122.32	4	16334074	0.0429026	NA	Omy_RAD88122.32	NA	NA	0.311473	NA
Omy28_11625241	20	11625241	0.0463915	NA	Omy28_11625241	NA	NA	0.330198	NA
Omy_U11_2b.154	25	59466696	0.0501274	NA	Omy_U11_2b.154	NA	NA	0.342471	NA
Omy_NaKATPa3.50	26	23893157	0.0507738	NA	Omy_NaKATPa3.50	NA	NA	0.342471	NA
Omy_RAD92485.64	19	68318464	0.0509461	NA	Omy_RAD92485.64	NA	NA	0.342471	NA
Omy_RAD40641.58	4	17858278	0.0550153	NA	Omy_RAD40641.58	NA	NA	0.363101	NA
Omy_aromat.280	19	3391469	0.0568637	NA	Omy_aromat.280	NA	NA	0.368599	NA
Omy_vatf.406	22	23806220	0.0593104	NA	Omy_vatf.406	NA	NA	0.377714	NA
Omy_129870.756	28	22915161	0.0625441	NA	Omy_129870.756	NA	NA	0.39144	NA
Omy_G3PD_2.246	26	6084071	0.0659262	NA	Omy_G3PD_2.246	NA	NA	0.405614	NA
Omy_102867.443	24	55934332	0.0743856	NA	Omy_102867.443	NA	NA	0.443479	NA
Omy_RAD98715.53	11	23448568	0.0752773	NA	Omy_RAD98715.53	NA	NA	0.443479	NA
OMS00006	4	63247944	0.0784871	NA	OMS00006	NA	NA	0.443479	NA
Omy_hsp90BA.193	17	10667361	0.0784877	NA	Omy_hsp90BA.193	NA	NA	0.443479	NA
OMS00056	13	43771325	0.0841236	NA	OMS00056	NA	NA	0.443479	NA
Omy28_11632591	20	11632591	0.0842439	NA	Omy28_11632591	NA	NA	0.443479	NA
Omy_103705.558	25	7065986	0.084539	NA	Omy_103705.558	NA	NA	0.443479	NA
Omy_RAD77789.54	19	30976138	0.0859984	NA	Omy_RAD77789.54	NA	NA	0.443479	NA
Omy_RAD60135.12	7	56110072	0.087416	NA	Omy_RAD60135.12	NA	NA	0.443479	NA
Omy_ndk.152	12	56277959	0.0910098	NA	Omy_ndk.152	NA	NA	0.443479	NA
Omy_107336.170	6	30017455	0.0913464	NA	Omy_107336.170	NA	NA	0.443479	NA
Omy_114587.480	26	16204563	0.09189	NA	Omy_114587.480	NA	NA	0.443479	NA
Omy_rbm4b.203	13	12485117	0.0919982	NA	Omy_rbm4b.203	NA	NA	0.443479	NA
Omy_ppie.232	6	54990925	0.0923995	NA	Omy_ppie.232	NA	NA	0.443479	NA
Omy_RAD19578.59	12	67131514	0.0924009	NA	Omy_RAD19578.59	NA	NA	0.443479	NA
OMS00061	16	31231975	0.0929851	NA	OMS00061	NA	NA	0.443479	NA
OMGH1PROM1.SNP1	5	70466474	0.0934234	NA	OMGH1PROM1.SNP1	NA	NA	0.443479	NA
Omy_RAD42465.32	2	25034287	0.0940712	NA	Omy_RAD42465.32	NA	NA	0.443479	NA
OMS00071	6	48248474	0.0954408	NA	OMS00071	NA	NA	0.444167	NA
Omy_g12.82	24	14764807	0.0980318	NA	Omy_g12.82	NA	NA	0.45045	NA
OMS00120	24	51013177	0.100879	NA	OMS00120	NA	NA	0.457738	NA
Omy_RAD47444.53	18	56051917	0.1044	NA	Omy_RAD47444.53	NA	NA	0.467866	NA
OMS00095	3	38704654	0.108271	NA	OMS00095	NA	NA	0.475834	NA
Omy_118175.396	28	20282478	0.111963	NA	Omy_118175.396	NA	NA	0.475834	NA
Omy_RAD36952.53	7	40260970	0.115194	NA	Omy_RAD36952.53	NA	NA	0.475834	NA
Omy_RAD68634.40	7	40260800	0.115194	NA	Omy_RAD68634.40	NA	NA	0.475834	NA
Omy_113490.159	28	26494831	0.115324	NA	Omy_113490.159	NA	NA	0.475834	NA
Omy_RAD58835.15	21	53735338	0.116049	NA	Omy_RAD58835.15	NA	NA	0.475834	NA
Omy_RAD12566.14	18	44125336	0.116218	NA	Omy_RAD12566.14	NA	NA	0.475834	NA
Omy_RAD73963.73	5	23729539	0.116665	NA	Omy_RAD73963.73	NA	NA	0.475834	NA
Omy_RAD4848.14	9	5493648	0.119611	NA	Omy_RAD4848.14	NA	NA	0.482145	NA
Omy_RAD43612.42	2	29118777	0.122065	NA	Omy_RAD43612.42	NA	NA	0.482145	NA
Omy_105075.162	19	7635334	0.122197	NA	Omy_105075.162	NA	NA	0.482145	NA
Omy_117540.259	12	5079371	0.135663	NA	Omy_117540.259	NA	NA	0.527189	NA
Omy_bcAKala.380rd	23	53469295	0.136778	NA	Omy_bcAKala.380rd	NA	NA	0.527189	NA
Omy_redd1.410	18	69044121	0.137969	NA	Omy_redd1.410	NA	NA	0.527189	NA
Omy_130524.160	19	28889024	0.141457	NA	Omy_130524.160	NA	NA	0.528114	NA
Omy_impa1.55	20	36390509	0.142258	NA	Omy_impa1.55	NA	NA	0.528114	NA
Omy_RAD38406.19	12	48181130	0.142576	NA	Omy_RAD38406.19	NA	NA	0.528114	NA
Omy_nips.299	16	39788784	0.146298	NA	Omy_nips.299	NA	NA	0.536426	NA
Omy_109525.403	23	84224892	0.161541	NA	Omy_109525.403	NA	NA	0.577706	NA
Omy_IL17.185	15	27226063	0.161548	NA	Omy_IL17.185	NA	NA	0.577706	NA
Omy_RAD36848.7	3	63650747	0.165087	NA	Omy_RAD36848.7	NA	NA	0.577706	NA
Omy_ada10.71	29	18315420	0.166258	NA	Omy_ada10.71	NA	NA	0.577706	NA
Omy_MYC_2	24	33841260	0.166831	NA	Omy_MYC_2	NA	NA	0.577706	NA
Omy_RAD52812.28	16	28623729	0.168337	NA	Omy_RAD52812.28	NA	NA	0.577706	NA
OMS00017	1	19111591	0.169403	NA	OMS00017	NA	NA	0.577706	NA
OMS00116	23	11341754	0.171564	NA	OMS00116	NA	NA	0.577706	NA
Omy_RAD17632.23	18	56074485	0.171879	NA	Omy_RAD17632.23	NA	NA	0.577706	NA
Omy_99300.202	22	14697073	0.177485	NA	Omy_99300.202	NA	NA	0.591073	NA
Omy_110064.419	28	36272850	0.187821	NA	Omy_110064.419	NA	NA	0.614417	NA
Omy_96222.125	16	24041111	0.18788	NA	Omy_96222.125	NA	NA	0.614417	NA
Omy_tlr5.205	13	60510483	0.192205	NA	Omy_tlr5.205	NA	NA	0.617298	NA
Omy_104519.624	17	42764123	0.192553	NA	Omy_104519.624	NA	NA	0.617298	NA
Omy_metB.138	26	53792050	0.193862	NA	Omy_metB.138	NA	NA	0.617298	NA
OMS00092	1	12518551	0.197579	NA	OMS00092	NA	NA	0.623663	NA
Omy_RAD32139.58	3	10773803	0.204541	NA	Omy_RAD32139.58	NA	NA	0.630702	NA
OMS00173	15	9105891	0.208551	NA	OMS00173	NA	NA	0.630702	NA
Omy25_61316270	6	61316270	0.210835	NA	Omy25_61316270	NA	NA	0.630702	NA
Omy_hsc715.80	12	40136309	0.211139	NA	Omy_hsc715.80	NA	NA	0.630702	NA
Omy_cin.172	22	21602618	0.212345	NA	Omy_cin.172	NA	NA	0.630702	NA
Omy_BAC.F5.284	24	42789302	0.213686	NA	Omy_BAC.F5.284	NA	NA	0.630702	NA
Omy_RAD3651.48	9	32029860	0.213821	NA	Omy_RAD3651.48	NA	NA	0.630702	NA
Omy_ftzf1.217	3	44060919	0.215392	NA	Omy_ftzf1.217	NA	NA	0.630702	NA
Omy_RAD47955.51	7	23191748	0.215446	NA	Omy_RAD47955.51	NA	NA	0.630702	NA
Omy_97954.618	4	11433435	0.220444	NA	Omy_97954.618	NA	NA	0.640169	NA
Omy_RAD48799.69	9	21581080	0.226967	NA	Omy_RAD48799.69	NA	NA	0.65388	NA
Omy_118654.91	21	75458069	0.229406	NA	Omy_118654.91	NA	NA	0.655703	NA
OMS00176	14	11029167	0.231637	NA	OMS00176	NA	NA	0.656907	NA
Omy28_11671116	20	11671116	0.234275	NA	Omy28_11671116	NA	NA	0.658157	NA
OMS00077	12	48861950	0.237219	NA	OMS00077	NA	NA	0.658157	NA
Omy_RAD35417.9	7	15867514	0.240753	NA	Omy_RAD35417.9	NA	NA	0.658157	NA
Omy_OmyP9.180	27	15673414	0.24296	NA	Omy_OmyP9.180	NA	NA	0.658157	NA
Omy_mapK3.103	14	10975716	0.244194	NA	Omy_mapK3.103	NA	NA	0.658157	NA
Omy_108007.193	17	43671991	0.244313	NA	Omy_108007.193	NA	NA	0.658157	NA
OMS00128	25	14488587	0.244769	NA	OMS00128	NA	NA	0.658157	NA
Omy_RAD7016.31	7	51490760	0.246665	NA	Omy_RAD7016.31	NA	NA	0.658378	NA
Omy_128996.481	2	30802101	0.251298	NA	Omy_128996.481	NA	NA	0.662551	NA
Omy_crb.106	27	30701374	0.254026	NA	Omy_crb.106	NA	NA	0.662551	NA
Omy_sSOD.1	27	39802221	0.255549	NA	Omy_sSOD.1	NA	NA	0.662551	NA
Omy_b9.164	7	17599731	0.255648	NA	Omy_b9.164	NA	NA	0.662551	NA
OMS00164	27	17249654	0.257355	NA	OMS00164	NA	NA	0.662551	NA
Omy_gadd45.332	5	12240053	0.263373	NA	Omy_gadd45.332	NA	NA	0.670962	NA
Omy_RAD46452.51	20	27516610	0.265841	NA	Omy_RAD46452.51	NA	NA	0.670962	NA
Omy_RAD30619.61	14	42710419	0.266167	NA	Omy_RAD30619.61	NA	NA	0.670962	NA
Omy_hsp47.86	8	27944494	0.282618	NA	Omy_hsp47.86	NA	NA	0.701528	NA
Omy_gdh.271	5	63738413	0.283804	NA	Omy_gdh.271	NA	NA	0.701528	NA
OMS00169	23	67568174	0.28409	NA	OMS00169	NA	NA	0.701528	NA
Omy_g1.103	28	39287232	0.28722	NA	Omy_g1.103	NA	NA	0.702588	NA
Omy_97077.73	14	61875465	0.288481	NA	Omy_97077.73	NA	NA	0.702588	NA
Omy_RAD58213.70	25	58266227	0.290326	NA	Omy_RAD58213.70	NA	NA	0.702588	NA
Omy_114976.223	25	41462973	0.294946	NA	Omy_114976.223	NA	NA	0.709042	NA
Omy_RAD13499.13	21	38408941	0.300399	NA	Omy_RAD13499.13	NA	NA	0.710556	NA
Omy_RAD33798.24	21	38336651	0.300399	NA	Omy_RAD33798.24	NA	NA	0.710556	NA
Omy_RAD26691.36	12	47284987	0.301448	NA	Omy_RAD26691.36	NA	NA	0.710556	NA
OMS00111	19	63031581	0.312675	NA	OMS00111	NA	NA	0.728557	NA
Omy_gh.475	12	62308122	0.313099	NA	Omy_gh.475	NA	NA	0.728557	NA
Omy_111666.301	12	70990844	0.320229	NA	Omy_111666.301	NA	NA	0.738534	NA
Omy_RAD62596.38	14	49977794	0.324221	NA	Omy_RAD62596.38	NA	NA	0.738534	NA
OMS00156	26	12397197	0.325033	NA	OMS00156	NA	NA	0.738534	NA
Omy_RAD40132.55	4	62784779	0.329198	NA	Omy_RAD40132.55	NA	NA	0.738534	NA
Omy_RAD66402.36	3	30372084	0.329412	NA	Omy_RAD66402.36	NA	NA	0.738534	NA
Omy_IL1b.163	7	42313129	0.329594	NA	Omy_IL1b.163	NA	NA	0.738534	NA
Omy_105385.406	5	77446133	0.336371	NA	Omy_105385.406	NA	NA	0.749097	NA
Omy_RAD5374.56	24	6186937	0.344084	NA	Omy_RAD5374.56	NA	NA	0.761601	NA
Omy_GHSR.121	2	11662801	0.370231	NA	Omy_GHSR.121	NA	NA	0.813678	NA
Omy_RAD59950.44	2	17292964	0.373443	NA	Omy_RAD59950.44	NA	NA	0.813678	NA
Omy_101554.306	18	53660117	0.375698	NA	Omy_101554.306	NA	NA	0.813678	NA
Omy_114315.438	13	64564508	0.376578	NA	Omy_114315.438	NA	NA	0.813678	NA
Omy_RAD31408.67	4	48341010	0.379773	NA	Omy_RAD31408.67	NA	NA	0.815726	NA
Omy_oxct.85	24	68405894	0.385323	NA	Omy_oxct.85	NA	NA	0.822778	NA
OMS00132	17	9451350	0.387838	NA	OMS00132	NA	NA	0.823305	NA
Omy_RAD2567.8	14	43793241	0.392082	NA	Omy_RAD2567.8	NA	NA	0.823635	NA
Omy_112820.82	13	21861264	0.392531	NA	Omy_112820.82	NA	NA	0.823635	NA
Omy_nkef.241	17	69427037	0.397688	NA	Omy_nkef.241	NA	NA	0.825349	NA
Omy_RAD30392.17	23	61772669	0.399163	NA	Omy_RAD30392.17	NA	NA	0.825349	NA
OMS00174	6	47325393	0.401865	NA	OMS00174	NA	NA	0.825349	NA
OMS00114	22	11035495	0.403862	NA	OMS00114	NA	NA	0.825349	NA
Omy_txnip.343	18	24435825	0.404717	NA	Omy_txnip.343	NA	NA	0.825349	NA
Omy_RAD65959.69	13	36338472	0.407062	NA	Omy_RAD65959.69	NA	NA	0.825493	NA
Omy_RAD1919.22	12	53383757	0.412242	NA	Omy_RAD1919.22	NA	NA	0.831354	NA
Omy_carban1.264	16	21454064	0.415317	NA	Omy_carban1.264	NA	NA	0.832928	NA
OMS00078	5	10499333	0.418618	NA	OMS00078	NA	NA	0.834935	NA
Omy_128923.433	19	16436234	0.421118	NA	Omy_128923.433	NA	NA	0.835332	NA
OMS00153	17	16303316	0.428942	NA	OMS00153	NA	NA	0.837536	NA
Omy_zg57.91	22	32766740	0.430409	NA	Omy_zg57.91	NA	NA	0.837536	NA
Omy_116733.349	18	18498042	0.430902	NA	Omy_116733.349	NA	NA	0.837536	NA
OMS00058	15	19922139	0.432308	NA	OMS00058	NA	NA	0.837536	NA
OMS00039	10	4800495	0.434016	NA	OMS00039	NA	NA	0.837536	NA
Omy_cd28.130	14	19036977	0.436072	NA	Omy_cd28.130	NA	NA	0.837536	NA
OMS00030	3	60401405	0.438459	NA	OMS00030	NA	NA	0.837688	NA
Omy_RAD76570.62	12	56297752	0.444014	NA	Omy_RAD76570.62	NA	NA	0.843859	NA
M09AAJ.163	4	44843440	0.44812	NA	M09AAJ.163	NA	NA	0.847227	NA
M09AAC.055	1	53855167	0.459095	NA	M09AAC.055	NA	NA	0.863479	NA
Omy_p53.262	3	46190822	0.46556	NA	Omy_p53.262	NA	NA	0.86693	NA
Omy_b1.266	22	41255773	0.465706	NA	Omy_b1.266	NA	NA	0.86693	NA
Omy_IL6.320	18	7102407	0.469273	NA	Omy_IL6.320	NA	NA	0.866992	NA
Omy_187760.385	9	23659737	0.47055	NA	Omy_187760.385	NA	NA	0.866992	NA
OMS00052	11	28174967	0.474028	NA	OMS00052	NA	NA	0.866992	NA
Omy_111084.526	16	17300850	0.475293	NA	Omy_111084.526	NA	NA	0.866992	NA
Omy_UT16_2.173	3	61496264	0.479894	NA	Omy_UT16_2.173	NA	NA	0.871007	NA
Omy_u07.79.166	21	57523676	0.483284	NA	Omy_u07.79.166	NA	NA	0.872796	NA
Omy_mcsf.268	18	48758470	0.492085	NA	Omy_mcsf.268	NA	NA	0.884291	NA
Omy_RAD55404.54	18	43876869	0.494531	NA	Omy_RAD55404.54	NA	NA	0.884309	NA
OMS00106	3	59855697	0.501256	NA	OMS00106	NA	NA	0.891073	NA
Omy_RAD12439.64	14	44537893	0.513394	NA	Omy_RAD12439.64	NA	NA	0.891073	NA
OMS00014	8	6297526	0.513404	NA	OMS00014	NA	NA	0.891073	NA
Omy_107031.704	5	18131799	0.515371	NA	Omy_107031.704	NA	NA	0.891073	NA
Omy_RAD65808.68	5	12187698	0.515956	NA	Omy_RAD65808.68	NA	NA	0.891073	NA
OMS00089	18	13150534	0.518343	NA	OMS00089	NA	NA	0.891073	NA
Omy_RAD3209.10	2	50984953	0.518931	NA	Omy_RAD3209.10	NA	NA	0.891073	NA
Omy_RAD28236.38	17	40399499	0.520488	NA	Omy_RAD28236.38	NA	NA	0.891073	NA
Omy_107806.34	9	10095418	0.521885	NA	Omy_107806.34	NA	NA	0.891073	NA
OMS00013	7	10325271	0.525195	NA	OMS00013	NA	NA	0.891073	NA
Omy_UBA3b	18	28552649	0.525316	NA	Omy_UBA3b	NA	NA	0.891073	NA
Omy_RAD76060.20	20	21561303	0.530433	NA	Omy_RAD76060.20	NA	NA	0.892642	NA
OMS00048	9	37125668	0.531159	NA	OMS00048	NA	NA	0.892642	NA
Omy_131460.646	14	36600038	0.53385	NA	Omy_131460.646	NA	NA	0.89303	NA
Omy_RAD116.59	4	33074866	0.543001	NA	Omy_RAD116.59	NA	NA	0.904072	NA
Omy_1004	22	41944218	0.545432	NA	Omy_1004	NA	NA	0.904072	NA
Omy_RAD20917.11	26	52384497	0.56077	NA	Omy_RAD20917.11	NA	NA	0.915929	NA
OMS00018	4	46432462	0.562083	NA	OMS00018	NA	NA	0.915929	NA
Omy_RAD49111.35	1	40050111	0.563036	NA	Omy_RAD49111.35	NA	NA	0.915929	NA
Omy_98683.165	26	8555140	0.563578	NA	Omy_98683.165	NA	NA	0.915929	NA
OMS00101	11	10475451	0.565201	NA	OMS00101	NA	NA	0.915929	NA
OmyR40319	23	63158919	0.57196	NA	OmyR40319	NA	NA	0.922763	NA
Omy_RAD35005.13	22	37188435	0.578443	NA	Omy_RAD35005.13	NA	NA	0.929092	NA
Omy_117815.81	21	67894257	0.585132	NA	Omy_117815.81	NA	NA	0.931196	NA
Omy_pad.196	14	44470619	0.586203	NA	Omy_pad.196	NA	NA	0.931196	NA
Omy_srp09.37	17	21426823	0.587731	NA	Omy_srp09.37	NA	NA	0.931196	NA
Omy_RAD2976.26	14	58337126	0.591729	NA	Omy_RAD2976.26	NA	NA	0.931196	NA
Omy_RAD33122.47	12	66078752	0.593329	NA	Omy_RAD33122.47	NA	NA	0.931196	NA
Omy28_11607954	20	11607954	0.595145	NA	Omy28_11607954	NA	NA	0.931196	NA
OMS00053	12	66917868	0.601144	NA	OMS00053	NA	NA	0.936546	NA
Omy_109894.185	3	10852282	0.604333	NA	Omy_109894.185	NA	NA	0.937492	NA
Omy_112301.202	21	37590554	0.608309	NA	Omy_112301.202	NA	NA	0.939643	NA
Omy_117370.400	4	14853962	0.618508	NA	Omy_117370.400	NA	NA	0.940891	NA
OMS00008	5	77384035	0.62081	NA	OMS00008	NA	NA	0.940891	NA
Omy_RAD26080.69	3	40486618	0.624477	NA	Omy_RAD26080.69	NA	NA	0.940891	NA
Omy_RAD13034.67	29	12537039	0.627063	NA	Omy_RAD13034.67	NA	NA	0.940891	NA
Omy_nach.200	28	30001796	0.632684	NA	Omy_nach.200	NA	NA	0.940891	NA
Omy_RAD13073.16	23	13954598	0.633103	NA	Omy_RAD13073.16	NA	NA	0.940891	NA
Omy_Ogo4.212	16	12595806	0.635823	NA	Omy_Ogo4.212	NA	NA	0.940891	NA
Omy_u09.54.311	21	42920502	0.638123	NA	Omy_u09.54.311	NA	NA	0.940891	NA
Omy_109243.222	11	7009687	0.639657	NA	Omy_109243.222	NA	NA	0.940891	NA
Omy_hsf2.146	17	17470364	0.640734	NA	Omy_hsf2.146	NA	NA	0.940891	NA
OMS00072	18	59971780	0.642002	NA	OMS00072	NA	NA	0.940891	NA
Omy_RAD25042.68	26	32793123	0.645137	NA	Omy_RAD25042.68	NA	NA	0.940891	NA
Omy_102505.102	15	7759328	0.646952	NA	Omy_102505.102	NA	NA	0.940891	NA
OMS00138	26	22318448	0.647449	NA	OMS00138	NA	NA	0.940891	NA
OMS00003	5	59464348	0.648902	NA	OMS00003	NA	NA	0.940891	NA
Omy_LDHB.2_i6	22	24130559	0.650588	NA	Omy_LDHB.2_i6	NA	NA	0.940891	NA
Omy_hsf1b.241	18	14516742	0.658453	NA	Omy_hsf1b.241	NA	NA	0.945106	NA
Omy_RAD50632.21	5	38986533	0.65871	NA	Omy_RAD50632.21	NA	NA	0.945106	NA
Omy_RAD55997.10	11	27405886	0.671687	NA	Omy_RAD55997.10	NA	NA	0.954466	NA
OMS00041	4	18279174	0.672655	NA	OMS00041	NA	NA	0.954466	NA
Omy_RAD45104.18	25	20693754	0.677391	NA	Omy_RAD45104.18	NA	NA	0.954466	NA
Omy_RAD366.7	14	6230066	0.67745	NA	Omy_RAD366.7	NA	NA	0.954466	NA
OMS00103	13	38335692	0.678381	NA	OMS00103	NA	NA	0.954466	NA
Omy_RAD7210.8	2	42558654	0.682655	NA	Omy_RAD7210.8	NA	NA	0.956772	NA
OMS00024	9	31418339	0.693545	NA	OMS00024	NA	NA	0.966364	NA
Omy_sast.264	2	28252083	0.695094	NA	Omy_sast.264	NA	NA	0.966364	NA
Omy_anp.17	4	30728525	0.699947	NA	Omy_anp.17	NA	NA	0.966364	NA
Omy_aspAT.123	29	19289582	0.70095	NA	Omy_aspAT.123	NA	NA	0.966364	NA
Omy25_61322413	6	61322413	0.713512	NA	Omy25_61322413	NA	NA	0.966364	NA
OMS00105	1	20264968	0.713834	NA	OMS00105	NA	NA	0.966364	NA
Omy_110689.148	18	72350872	0.714097	NA	Omy_110689.148	NA	NA	0.966364	NA
Omy25_61318852	6	61318852	0.725648	NA	Omy25_61318852	NA	NA	0.966364	NA
OMS00068	17	17488038	0.729319	NA	OMS00068	NA	NA	0.966364	NA
OMS00151	17	23949230	0.729525	NA	OMS00151	NA	NA	0.966364	NA
Omy_RAD93580.37	15	24247865	0.7306	NA	Omy_RAD93580.37	NA	NA	0.966364	NA
OmyR14589	23	56162785	0.734363	NA	OmyR14589	NA	NA	0.966364	NA
Omy_RAD103359.45	15	40502475	0.735314	NA	Omy_RAD103359.45	NA	NA	0.966364	NA
Omy_RAD619.59	30	289000	0.738801	NA	Omy_RAD619.59	NA	NA	0.966364	NA
OMS00074	12	31104727	0.741279	NA	OMS00074	NA	NA	0.966364	NA
OMS00127	2	36268423	0.745794	NA	OMS00127	NA	NA	0.966364	NA
Omy_u09.56.119	25	41690956	0.750701	NA	Omy_u09.56.119	NA	NA	0.966364	NA
OmyR19198	23	34973485	0.7533	NA	OmyR19198	NA	NA	0.966364	NA
Omy_tlr3.377	3	56447078	0.755307	NA	Omy_tlr3.377	NA	NA	0.966364	NA
Omy_LDHB.2_e5	22	24129907	0.759508	NA	Omy_LDHB.2_e5	NA	NA	0.966364	NA
Omy_RAD73204.63	21	24670264	0.764039	NA	Omy_RAD73204.63	NA	NA	0.966364	NA
Omy_rapd.167	1	27362424	0.76501	NA	Omy_rapd.167	NA	NA	0.966364	NA
Omy_RAD10733.10	3	41411754	0.769014	NA	Omy_RAD10733.10	NA	NA	0.966364	NA
OmyR33562	23	47337540	0.769562	NA	OmyR33562	NA	NA	0.966364	NA
Omy_sys1.188	14	56428776	0.771187	NA	Omy_sys1.188	NA	NA	0.966364	NA
Omy_RAD41594.34	29	5600475	0.772775	NA	Omy_RAD41594.34	NA	NA	0.966364	NA
Omy_101832.195	25	17015658	0.773463	NA	Omy_101832.195	NA	NA	0.966364	NA
OMS00119	4	27506018	0.774986	NA	OMS00119	NA	NA	0.966364	NA
Omy_SECC22b.88	23	61828903	0.775381	NA	Omy_SECC22b.88	NA	NA	0.966364	NA
Omy_111383.51	16	21239768	0.776146	NA	Omy_111383.51	NA	NA	0.966364	NA
Omy_cd59.206	29	8028322	0.776647	NA	Omy_cd59.206	NA	NA	0.966364	NA
Omy_ntl.27	18	22071034	0.778255	NA	Omy_ntl.27	NA	NA	0.966364	NA
OMS00079	19	35250473	0.779452	NA	OMS00079	NA	NA	0.966364	NA
Omy_cd59b.112	26	38922611	0.784619	NA	Omy_cd59b.112	NA	NA	0.966364	NA
OMY1011SNP	1	54446225	0.784833	NA	OMY1011SNP	NA	NA	0.966364	NA
OMS00112	12	68382081	0.796121	NA	OMS00112	NA	NA	0.966364	NA
Omy_RAD78502.57	24	37031757	0.796365	NA	Omy_RAD78502.57	NA	NA	0.966364	NA
Omy_RAD79314.58	4	62728432	0.801734	NA	Omy_RAD79314.58	NA	NA	0.966364	NA
Omy_RAD1186.59	6	70252314	0.803416	NA	Omy_RAD1186.59	NA	NA	0.966364	NA
Omy25_61286316	6	61286316	0.807834	NA	Omy25_61286316	NA	NA	0.966364	NA
Omy_RAD85131.35	23	75534697	0.810379	NA	Omy_RAD85131.35	NA	NA	0.966364	NA
Omy_myoD.178	19	10520793	0.812311	NA	Omy_myoD.178	NA	NA	0.966364	NA
Omy_RAD24287.74	17	28035734	0.813023	NA	Omy_RAD24287.74	NA	NA	0.966364	NA
Omy_RAD86706.72	17	40479421	0.814608	NA	Omy_RAD86706.72	NA	NA	0.966364	NA
Omy28_11773194	20	11773194	0.82048	NA	Omy28_11773194	NA	NA	0.966364	NA
Omy25_61317685	6	61317685	0.825671	NA	Omy25_61317685	NA	NA	0.966364	NA
Omy_LDHB.1_i2	16	44094440	0.82738	NA	Omy_LDHB.1_i2	NA	NA	0.966364	NA
OMS00133	1	23702093	0.827862	NA	OMS00133	NA	NA	0.966364	NA
Omy_RAD57916.29	5	44429931	0.830361	NA	Omy_RAD57916.29	NA	NA	0.966364	NA
Omy25_61284413	6	61284413	0.832016	NA	Omy25_61284413	NA	NA	0.966364	NA
Omy_RAD3926.22	18	45345547	0.835141	NA	Omy_RAD3926.22	NA	NA	0.966364	NA
Omy_RAD43694.41	25	57728549	0.835942	NA	Omy_RAD43694.41	NA	NA	0.966364	NA
Omy_Ots249.227	15	18917430	0.838284	NA	Omy_Ots249.227	NA	NA	0.966364	NA
Omy_105714.265	7	7594847	0.840918	NA	Omy_105714.265	NA	NA	0.966364	NA
OMS00180	28	32462775	0.841189	NA	OMS00180	NA	NA	0.966364	NA
OMS00129	20	22531125	0.845215	NA	OMS00129	NA	NA	0.966364	NA
Omy_RAD72528.44	5	7354513	0.845401	NA	Omy_RAD72528.44	NA	NA	0.966364	NA
Omy_RAD29700.18	10	1673196	0.849034	NA	Omy_RAD29700.18	NA	NA	0.966364	NA
OMS00121	2	34232991	0.849376	NA	OMS00121	NA	NA	0.966364	NA
Omy_RAD23894.58	23	40927121	0.851065	NA	Omy_RAD23894.58	NA	NA	0.966364	NA
Omy_RAD9004.13	26	54044836	0.858672	NA	Omy_RAD9004.13	NA	NA	0.966364	NA
Omy_RAD39156.33	7	46886531	0.861915	NA	Omy_RAD39156.33	NA	NA	0.966364	NA
Omy_cyp17.153	5	64509889	0.865012	NA	Omy_cyp17.153	NA	NA	0.966364	NA
Omy_cox2.335	17	50822629	0.868106	NA	Omy_cox2.335	NA	NA	0.966364	NA
OMS00057	14	67908135	0.868792	NA	OMS00057	NA	NA	0.966364	NA
Omy_RAD59758.41	6	40219356	0.87087	NA	Omy_RAD59758.41	NA	NA	0.966364	NA
Omy_104569.114	22	32178517	0.872061	NA	Omy_104569.114	NA	NA	0.966364	NA
Omy_RAD19340.24	2	42701841	0.872206	NA	Omy_RAD19340.24	NA	NA	0.966364	NA
Omy_RAD47080.54	20	11667915	0.874083	NA	Omy_RAD47080.54	NA	NA	0.966364	NA
OMS00002	6	82366395	0.877603	NA	OMS00002	NA	NA	0.966364	NA
OMS00015	8	23730945	0.887238	NA	OMS00015	NA	NA	0.966364	NA
Omy28_11683204	20	11683204	0.888218	NA	Omy28_11683204	NA	NA	0.966364	NA
Omy_nxt2.273	18	71969784	0.888869	NA	Omy_nxt2.273	NA	NA	0.966364	NA
OmyR40252	23	31675278	0.890116	NA	OmyR40252	NA	NA	0.966364	NA
OMS00070	5	55279296	0.891494	NA	OMS00070	NA	NA	0.966364	NA
Omy_RAD78776.10	2	25034326	0.893885	NA	Omy_RAD78776.10	NA	NA	0.966364	NA
Omy_inos.97	11	24547687	0.894486	NA	Omy_inos.97	NA	NA	0.966364	NA
OMS00134	4	47743637	0.898347	NA	OMS00134	NA	NA	0.967656	NA
OMS00143	16	59233015	0.906991	NA	OMS00143	NA	NA	0.974076	NA
Omy_118205.116	27	33267127	0.91983	NA	Omy_118205.116	NA	NA	0.984951	NA
Omy_vamp5.303	7	33625138	0.929074	NA	Omy_vamp5.303	NA	NA	0.991923	NA
Omy_107285.69	7	9809156	0.931827	NA	Omy_107285.69	NA	NA	0.991944	NA
Omy_BAC.B4.324	27	14528635	0.93876	NA	Omy_BAC.B4.324	NA	NA	0.993218	NA
Omy_128693.455	1	32890059	0.941556	NA	Omy_128693.455	NA	NA	0.993218	NA
Omy_hsp70aPro.329	12	66828836	0.947223	NA	Omy_hsp70aPro.329	NA	NA	0.993218	NA
Omy28_11667578	20	11667578	0.949502	NA	Omy28_11667578	NA	NA	0.993218	NA
M09AAD.076	2	53717512	0.950829	NA	M09AAD.076	NA	NA	0.993218	NA
OMS00062	4	14858081	0.95461	NA	OMS00062	NA	NA	0.993218	NA
Omy_stat3.273	5	79898098	0.956326	NA	Omy_stat3.273	NA	NA	0.993218	NA
Omy_u09.61.043	23	58840810	0.958624	NA	Omy_u09.61.043	NA	NA	0.993218	NA
Omy_RAD7384.50	14	65241784	0.963503	NA	Omy_RAD7384.50	NA	NA	0.993218	NA
Omy_BAMBI2.312	1	6112929	0.965375	NA	Omy_BAMBI2.312	NA	NA	0.993218	NA
Omy_u09.53.469	26	48859883	0.966002	NA	Omy_u09.53.469	NA	NA	0.993218	NA
Omy_97660.230	20	35742946	0.968094	NA	Omy_97660.230	NA	NA	0.993218	NA
Omy_RAD27740.55	26	42745963	0.968593	NA	Omy_RAD27740.55	NA	NA	0.993218	NA
Omy_110362.585	23	14307279	0.971715	NA	Omy_110362.585	NA	NA	0.993613	NA
Omy25_61285646	6	61285646	0.976958	NA	Omy25_61285646	NA	NA	0.995221	NA
Omy_RAD18903.48	17	61039208	0.978771	NA	Omy_RAD18903.48	NA	NA	0.995221	NA
OMS00149	12	65894619	0.988814	NA	OMS00149	NA	NA	0.999327	NA
OmyR24370	23	28579373	0.989072	NA	OmyR24370	NA	NA	0.999327	NA
M09AAE.082	3	32872704	0.991068	NA	M09AAE.082	NA	NA	0.999327	NA
Omy_RAD88028.7	16	5676664	0.999635	NA	Omy_RAD88028.7	NA	NA	1	NA
Omy_BAMBI4.238	24	24411085	1	NA	Omy_BAMBI4.238	NA	NA	1	NA
Omy25_61294400	6	61294400	1	NA	Omy25_61294400	NA	NA	1	NA

## Sheet: ArrivalDay-RELATIVE
SNP	Chromosome	Position	P.value	maf	nobs	Rsquare.of.Model.without.SNP	Rsquare.of.Model.with.SNP	FDR_Adjusted_P-values	effect	gray implies that other non-28 SNPs were more significant; otherwise, all were the top SNPs tested
Omy28_11607954	20	11607954	0.00308885	0.0345953	1532	0.0236251	0.0292479	0.0590134	-17.5884	0.00562283	early_BPA_year
Omy_RAD52458.17	20	11609794	5.4122e-12	0.0956266	1532	0.0236251	0.0545468	2.80661e-10	-25.235	0.0309218	early_BPA_year
Omy_GREB1_05	20	11618027	5.66543e-13	0.0917102	1532	0.0236251	0.0574768	4.1131e-11	-27.0091	0.0338518	early_BPA_year
Omy28_11625241	20	11625241	4.32034e-11	0.0440601	1532	0.0236251	0.0518621	1.96036e-09	-34.0141	0.028237	early_BPA_year
Omy28_11632591	20	11632591	4.89891e-11	0.105418	1532	0.0236251	0.0517	1.97589e-09	-23.3654	0.028075	early_BPA_year
Omy_GREB1_09	20	11641623	4.52514e-09	0.0381854	1532	0.0236251	0.0458966	1.4933e-07	-33.0513	0.0222716	early_BPA_year
Omy28_11658853	20	11658853	1.17611e-07	0.0375326	1532	0.0236251	0.0417628	3.55773e-06	-30.1881	0.0181377	early_BPA_year
Omy28_11667578	20	11667578	1.92424e-13	0.261749	1532	0.0236251	0.0588834	1.74625e-11	-17.3722	0.0352583	early_BPA_year
Omy_RAD47080.54	20	11667915	5.4075e-14	0.265992	1532	0.0236251	0.0605405	7.50565e-12	-17.6502	0.0369154	early_BPA_year
Omy28_11671116	20	11671116	5.23889e-12	0.251305	1532	0.0236251	0.054589	2.80661e-10	-16.4463	0.0309639	early_BPA_year
Omy28_11676622	20	11676622	4.73861e-14	0.263708	1532	0.0236251	0.0607131	7.50565e-12	-17.7256	0.037088	early_BPA_year
Omy28_11683204	20	11683204	6.20302e-14	0.266319	1532	0.0236251	0.0603611	7.50565e-12	-17.7176	0.0367361	early_BPA_year
Omy28_11773194	20	11773194	6.10903e-10	0.233681	1532	0.0236251	0.0484564	2.21758e-08	-14.9578	0.0248314	early_BPA_year
Omy28_11607954	20	11607954	8.43491e-09	0.0345953	1532	0.0581035	0.0788234	2.35529e-07	-33.7067	0.0207198	early_BPA
Omy_RAD52458.17	20	11609794	2.3989e-19	0.0956266	1532	0.0581035	0.109424	2.177e-17	-32.4651	0.0513208	early_BPA
Omy_GREB1_05	20	11618027	1.27137e-20	0.0917102	1532	0.0581035	0.113215	2.30754e-18	-34.4152	0.0551116	early_BPA
Omy28_11625241	20	11625241	6.76014e-23	0.0440601	1532	0.0581035	0.120016	2.45393e-20	-50.2647	0.0619122	early_BPA
Omy28_11632591	20	11632591	2.16638e-16	0.105418	1532	0.0581035	0.10071	7.86396e-15	-28.7461	0.0426063	early_BPA
Omy_GREB1_09	20	11641623	4.66971e-20	0.0381854	1532	0.0581035	0.111534	5.65035e-18	-51.0765	0.0534305	early_BPA
Omy28_11658853	20	11658853	6.44159e-18	0.0375326	1532	0.0581035	0.105199	4.6766e-16	-48.5282	0.0470956	early_BPA
Omy28_11667578	20	11667578	1.13697e-16	0.261749	1532	0.0581035	0.101531	5.15902e-15	-19.2531	0.0434276	early_BPA
Omy_RAD47080.54	20	11667915	6.6226e-17	0.265992	1532	0.0581035	0.10222	3.43429e-15	-19.2691	0.0441168	early_BPA
Omy28_11671116	20	11671116	8.51857e-15	0.251305	1532	0.0581035	0.0960496	2.81113e-13	-18.1792	0.037946	early_BPA
Omy28_11676622	20	11676622	2.73645e-17	0.263708	1532	0.0581035	0.103349	1.65556e-15	-19.5518	0.0452453	early_BPA
Omy28_11683204	20	11683204	1.40027e-16	0.266319	1532	0.0581035	0.101266	5.64775e-15	-19.178	0.0431622	early_BPA
Omy28_11773194	20	11773194	5.90426e-10	0.233681	1532	0.0581035	0.0821002	1.78604e-08	-14.6914	0.0239967	early_BPA
Omy28_11607954	20	11607954	2.86727e-06	0.0345953	1532	0.0186875	0.0328885	8.00629e-05	-25.0209	0.0142009	early_HU_year
Omy_RAD52458.17	20	11609794	9.453e-11	0.0956266	1532	0.0186875	0.0460534	3.43144e-09	-21.2771	0.0273659	early_HU_year
Omy_GREB1_05	20	11618027	8.52649e-12	0.0917102	1532	0.0186875	0.0491742	3.43902e-10	-22.9752	0.0304867	early_HU_year
Omy28_11625241	20	11625241	2.6837e-15	0.0440601	1532	0.0186875	0.0597455	9.74184e-13	-36.6585	0.041058	early_HU_year
Omy28_11632591	20	11632591	5.66144e-10	0.105418	1532	0.0186875	0.0437425	1.86828e-08	-19.79	0.025055	early_HU_year
Omy_GREB1_09	20	11641623	2.40015e-13	0.0381854	1532	0.0186875	0.0538346	4.13826e-11	-37.0682	0.0351471	early_HU_year
Omy28_11658853	20	11658853	3.42005e-13	0.0375326	1532	0.0186875	0.0533709	4.13826e-11	-37.2495	0.0346834	early_HU_year
Omy28_11667578	20	11667578	4.78697e-13	0.261749	1532	0.0186875	0.0529309	4.34417e-11	-15.3421	0.0342434	early_HU_year
Omy_RAD47080.54	20	11667915	3.01415e-12	0.265992	1532	0.0186875	0.0505282	1.56305e-10	-14.6929	0.0318406	early_HU_year
Omy28_11671116	20	11671116	6.23978e-12	0.251305	1532	0.0186875	0.0495805	2.8313e-10	-14.7148	0.0308929	early_HU_year
Omy28_11676622	20	11676622	1.19498e-12	0.263708	1532	0.0186875	0.0517352	8.67558e-11	-14.9976	0.0330477	early_HU_year
Omy28_11683204	20	11683204	1.57831e-12	0.266319	1532	0.0186875	0.051372	9.5488e-11	-14.9759	0.0326844	early_HU_year
Omy28_11773194	20	11773194	1.87751e-09	0.233681	1532	0.0186875	0.0422003	5.67948e-08	-13.0741	0.0235128	early_HU_year
Omy28_11607954	20	11607954	2.17648e-11	0.0345953	1532	0.059987	0.0880243	6.58386e-10	-37.8597	0.0280373	early_HU
Omy_RAD52458.17	20	11609794	5.35891e-20	0.0956266	1532	0.059987	0.113133	3.89057e-18	-31.9178	0.0531463	early_HU
Omy_GREB1_05	20	11618027	1.80284e-21	0.0917102	1532	0.059987	0.117514	1.63607e-19	-33.9712	0.0575266	early_HU
Omy28_11625241	20	11625241	4.81367e-27	0.0440601	1532	0.059987	0.13429	1.74736e-24	-53.1333	0.0743026	early_HU
Omy28_11632591	20	11632591	1.27016e-16	0.105418	1532	0.059987	0.103187	4.19154e-15	-27.9688	0.0431999	early_HU
Omy_GREB1_09	20	11641623	2.45324e-24	0.0381854	1532	0.059987	0.126101	4.45263e-22	-54.7959	0.0661141	early_HU
Omy28_11658853	20	11658853	1.36722e-22	0.0375326	1532	0.059987	0.120859	1.65434e-20	-53.1971	0.0608724	early_HU
Omy28_11667578	20	11667578	1.91516e-18	0.261749	1532	0.059987	0.10854	1.15867e-16	-19.6665	0.0485533	early_HU
Omy_RAD47080.54	20	11667915	5.98418e-18	0.265992	1532	0.059987	0.107083	2.71532e-16	-19.2351	0.0470956	early_HU
Omy28_11671116	20	11671116	1.21013e-16	0.251305	1532	0.059987	0.103248	4.19154e-15	-18.7482	0.0432615	early_HU
Omy28_11676622	20	11676622	2.31616e-18	0.263708	1532	0.059987	0.108297	1.2011e-16	-19.5191	0.0483099	early_HU
Omy28_11683204	20	11683204	8.38911e-18	0.266319	1532	0.059987	0.106651	3.38361e-16	-19.2636	0.0466638	early_HU
Omy28_11773194	20	11773194	6.79924e-11	0.233681	1532	0.059987	0.0866097	1.89856e-09	-14.9647	0.0266227	early_HU
Omy28_11607954	20	11607954	2.69556e-05	0.0345953	1532	0.00419203	0.0157691	0.000752683	21.0539	0.0115771	mid_BPA_year
Omy_RAD52458.17	20	11609794	2.79999e-09	0.0956266	1532	0.00419203	0.0275315	1.0164e-07	18.3462	0.0233394	mid_BPA_year
Omy_GREB1_05	20	11618027	8.15863e-10	0.0917102	1532	0.00419203	0.0291396	3.70198e-08	19.4075	0.0249476	mid_BPA_year
Omy28_11625241	20	11625241	2.47241e-12	0.0440601	1532	0.00419203	0.0367651	3.16824e-10	30.3544	0.0325731	mid_BPA_year
Omy28_11632591	20	11632591	2.53471e-09	0.105418	1532	0.00419203	0.0276611	1.0164e-07	17.8948	0.0234691	mid_BPA_year
Omy_GREB1_09	20	11641623	1.0419e-13	0.0381854	1532	0.00419203	0.0409685	3.7821e-11	35.1942	0.0367764	mid_BPA_year
Omy28_11658853	20	11658853	2.61838e-12	0.0375326	1532	0.00419203	0.0366892	3.16824e-10	33.4423	0.0324972	mid_BPA_year
Omy28_11667578	20	11667578	1.73295e-10	0.261749	1532	0.00419203	0.031167	8.98661e-09	12.7036	0.026975	mid_BPA_year
Omy_RAD47080.54	20	11667915	8.5643e-11	0.265992	1532	0.00419203	0.0320918	6.21769e-09	12.836	0.0278998	mid_BPA_year
Omy28_11671116	20	11671116	3.83754e-09	0.251305	1532	0.00419203	0.0271212	1.26639e-07	11.8186	0.0229292	mid_BPA_year
Omy28_11676622	20	11676622	7.14206e-11	0.263708	1532	0.00419203	0.0323303	6.21769e-09	12.9146	0.0281383	mid_BPA_year
Omy28_11683204	20	11683204	1.47149e-10	0.266319	1532	0.00419203	0.0313815	8.9025e-09	12.7427	0.0271894	mid_BPA_year
Omy28_11773194	20	11773194	3.14696e-07	0.233681	1532	0.00419203	0.0214256	9.51955e-06	10.4815	0.0172336	mid_BPA_year
Omy28_11607954	20	11607954	2.81231e-05	0.0345953	1532	0.00768813	0.0191715	0.000785283	22.8447	0.0114834	mid_BPA
Omy_RAD52458.17	20	11609794	1.25832e-06	0.0956266	1532	0.00768813	0.0230938	3.80643e-05	16.2066	0.0154056	mid_BPA
Omy_GREB1_05	20	11618027	1.72072e-07	0.0917102	1532	0.00768813	0.025634	6.24621e-06	17.8946	0.0179458	mid_BPA
Omy28_11625241	20	11625241	5.39237e-13	0.0440601	1532	0.00768813	0.0421578	3.26239e-11	34.1099	0.0344697	mid_BPA
Omy28_11632591	20	11632591	8.13014e-07	0.105418	1532	0.00768813	0.0236498	2.68295e-05	16.0347	0.0159616	mid_BPA
Omy_GREB1_09	20	11641623	3.45078e-11	0.0381854	1532	0.00768813	0.0366807	1.56579e-09	34.1933	0.0289925	mid_BPA
Omy28_11658853	20	11658853	1.15855e-10	0.0375326	1532	0.00768813	0.0350947	4.67281e-09	33.6321	0.0274066	mid_BPA
Omy28_11667578	20	11667578	7.9728e-16	0.261749	1532	0.00768813	0.0508291	9.61198e-14	17.4823	0.043141	mid_BPA
Omy_RAD47080.54	20	11667915	4.49644e-16	0.265992	1532	0.00768813	0.0515961	8.16103e-14	17.5159	0.0439079	mid_BPA
Omy28_11671116	20	11671116	2.81651e-14	0.251305	1532	0.00768813	0.0460731	2.04478e-12	16.6526	0.038385	mid_BPA
Omy28_11676622	20	11676622	1.54384e-16	0.263708	1532	0.00768813	0.0530296	5.60414e-14	17.8338	0.0453414	mid_BPA
Omy28_11683204	20	11683204	1.05917e-15	0.266319	1532	0.00768813	0.050449	9.61198e-14	17.3901	0.0427609	mid_BPA
Omy28_11773194	20	11773194	1.978e-12	0.233681	1532	0.00768813	0.0404411	1.02573e-10	15.6611	0.032753	mid_BPA
Omy28_11607954	20	11607954	4.4453e-05	0.0345953	1532	0.00594991	0.01688	0.00124127	18.8252	0.0109301	mid_HU_year
Omy_RAD52458.17	20	11609794	5.08781e-10	0.0956266	1532	0.00594991	0.0314695	3.07812e-08	17.6605	0.0255196	mid_HU_year
Omy_GREB1_05	20	11618027	1.48604e-10	0.0917102	1532	0.00594991	0.0330785	1.34858e-08	18.6314	0.0271286	mid_HU_year
Omy28_11625241	20	11625241	4.17949e-13	0.0440601	1532	0.00594991	0.0408176	7.58577e-11	28.8846	0.0348677	mid_HU_year
Omy28_11632591	20	11632591	4.82338e-10	0.105418	1532	0.00594991	0.0315392	3.07812e-08	17.2044	0.0255893	mid_HU_year
Omy_GREB1_09	20	11641623	1.8865e-13	0.0381854	1532	0.00594991	0.0418728	6.848e-11	31.9815	0.0359229	mid_HU_year
Omy28_11658853	20	11658853	5.92729e-12	0.0375326	1532	0.00594991	0.0373116	7.17203e-10	30.2021	0.0313617	mid_HU_year
Omy28_11667578	20	11667578	2.50231e-09	0.261749	1532	0.00594991	0.0293943	9.08997e-08	10.8997	0.0234444	mid_HU_year
Omy_RAD47080.54	20	11667915	2.15381e-09	0.265992	1532	0.00594991	0.0295893	9.08997e-08	10.875	0.0236394	mid_HU_year
Omy28_11671116	20	11671116	1.68595e-08	0.251305	1532	0.00594991	0.0269205	5.56364e-07	10.4007	0.0209706	mid_HU_year
Omy28_11676622	20	11676622	2.50412e-09	0.263708	1532	0.00594991	0.0293933	9.08997e-08	10.8497	0.0234434	mid_HU_year
Omy28_11683204	20	11683204	2.28162e-09	0.266319	1532	0.00594991	0.0295143	9.08997e-08	10.9178	0.0235644	mid_HU_year
Omy28_11773194	20	11773194	2.89712e-06	0.233681	1532	0.00594991	0.020322	8.76379e-05	8.81644	0.0143721	mid_HU_year
Omy28_11607954	20	11607954	4.68264e-05	0.0345953	1532	0.00749781	0.0183459	0.00121414	20.5288	0.0108481	mid_HU
Omy_RAD52458.17	20	11609794	6.7476e-09	0.0956266	1532	0.00749781	0.0296197	2.22671e-07	17.9542	0.0221219	mid_HU
Omy_GREB1_05	20	11618027	1.75744e-09	0.0917102	1532	0.00749781	0.0313646	7.97437e-08	19.0783	0.0238668	mid_HU
Omy28_11625241	20	11625241	4.24058e-12	0.0440601	1532	0.00749781	0.0392516	2.56555e-10	30.2718	0.0317538	mid_HU
Omy28_11632591	20	11632591	5.94719e-08	0.105418	1532	0.00749781	0.0268112	1.79902e-06	16.3059	0.0193134	mid_HU
Omy_GREB1_09	20	11641623	4.65239e-09	0.0381854	1532	0.00749781	0.0301013	1.70208e-07	27.9185	0.0226035	mid_HU
Omy28_11658853	20	11658853	4.68893e-09	0.0375326	1532	0.00749781	0.0300912	1.70208e-07	28.2382	0.0225934	mid_HU
Omy28_11667578	20	11667578	9.45081e-14	0.261749	1532	0.00749781	0.0442816	8.57661e-12	14.9242	0.0367838	mid_HU
Omy_RAD47080.54	20	11667915	7.16366e-14	0.265992	1532	0.00749781	0.0446494	8.57661e-12	14.8955	0.0371516	mid_HU
Omy28_11671116	20	11671116	1.44207e-12	0.251305	1532	0.00749781	0.0406741	1.04695e-10	14.3133	0.0331763	mid_HU
Omy28_11676622	20	11676622	1.53122e-14	0.263708	1532	0.00749781	0.0467013	5.55834e-12	15.3308	0.0392035	mid_HU
Omy28_11683204	20	11683204	9.00015e-14	0.266319	1532	0.00749781	0.0443464	8.57661e-12	14.9245	0.0368486	mid_HU
Omy28_11773194	20	11773194	9.3081e-11	0.233681	1532	0.00749781	0.035196	4.82691e-09	13.3128	0.0276982	mid_HU

## Sheet: MLM.ordinal.arrived.BONNasCV
SNP	Chromosome	Position	P.value	maf	nobs	Rsquare.of.Model.without.SNP	Rsquare.of.Model.with.SNP	FDR_Adjusted_P-values	effect
Omy28_11625241	20	11625241	1.94e-22	0.0440601	1532	0.17603	0.229028	7.03e-20	54.8389
Omy_GREB1_09	20	11641623	6.23e-22	0.0381854	1532	0.17603	0.227697	1.13e-19	58.963
Omy28_11658853	20	11658853	1.56e-19	0.0375326	1532	0.17603	0.221444	1.88e-17	55.9865
Omy_GREB1_05	20	11618027	5.54e-17	0.0917102	1532	0.17603	0.21485	5.02e-15	33.8569
Omy_RAD52458.17	20	11609794	6.65e-16	0.0956266	1532	0.17603	0.212078	4.83e-14	31.6616
Omy28_11676622	20	11676622	2.66e-13	0.263708	1532	0.17603	0.205451	1.61e-11	17.8599
Omy_RAD47080.54	20	11667915	6.64e-13	0.265992	1532	0.17603	0.204442	3.12e-11	17.5396
Omy28_11632591	20	11632591	7.73e-13	0.105418	1532	0.17603	0.204276	3.12e-11	26.9682
Omy28_11667578	20	11667578	7.73e-13	0.261749	1532	0.17603	0.204275	3.12e-11	17.6294
Omy28_11683204	20	11683204	1.59e-12	0.266319	1532	0.17603	0.203485	5.77e-11	17.3719
Omy28_11671116	20	11671116	7.79e-12	0.251305	1532	0.17603	0.201745	2.57e-10	16.9093
Omy28_11607954	20	11607954	7.08e-11	0.0345953	1532	0.17603	0.199339	2.14e-09	40.7863
Omy_RAD42465.32	2	25034287	7.78e-09	0.0336162	1532	0.17603	0.194254	2.17e-07	34.029
Omy_RAD36952.53	7	40260970	8.57e-08	0.0793081	1532	0.17603	0.191685	2.07e-06	22.415
Omy_RAD68634.40	7	40260800	8.57e-08	0.0793081	1532	0.17603	0.191685	2.07e-06	22.415
Omy28_11773194	20	11773194	1.24e-07	0.233681	1532	0.17603	0.191293	2.81e-06	13.0938
Omy25_61287415	6	61287415	1.6e-06	0.324739	1532	0.17603	0.188575	3.09e-05	12.1311
Omy25_61294400	6	61294400	1.6e-06	0.324739	1532	0.17603	0.188575	3.09e-05	12.1311
Omy25_61285646	6	61285646	1.68e-06	0.323433	1532	0.17603	0.188523	3.09e-05	12.0851
Omy25_61286316	6	61286316	1.7e-06	0.324413	1532	0.17603	0.188511	3.09e-05	12.0962
Omy25_61284413	6	61284413	2.27e-06	0.323433	1532	0.17603	0.18821	3.92e-05	11.9312
Omy_MYC_2	24	33841260	1.43e-05	0.00489556	1532	0.17603	0.186276	0.000236236	65.4874
Omy_RAD14033.46	6	60064021	2.05e-05	0.0336162	1532	0.17603	0.185903	0.000323015	25.4416
Omy_RAD35149.9	7	60182501	8e-05	0.303198	1532	0.17603	0.184488	0.00120964	9.16149
Omy_RAD13499.13	21	38408941	0.000130991	0.0877937	1532	0.17603	0.18398	0.00182883	14.9727
Omy_RAD33798.24	21	38336651	0.000130991	0.0877937	1532	0.17603	0.18398	0.00182883	14.9727
Omy_RAD78147.27	1	3343451	0.000159049	0.357702	1532	0.17603	0.18378	0.00213832	-8.61841
Omy_RAD40520.48	30	259000	0.000174298	0.147846	1532	0.17603	0.183686	0.00225965	10.2495
Omy_star.206	7	36624863	0.000183847	0.0760444	1532	0.17603	0.183631	0.00230125	16.6145
Omy_ndk.152	12	56277959	0.000196425	0.0515666	1532	0.17603	0.183563	0.00230372	18.7041
Omy_RAD78776.10	2	25034326	0.000196737	0.066906	1532	0.17603	0.183562	0.00230372	16.2818
Omy_RAD59758.41	6	40219356	0.000296519	0.0590731	1532	0.17603	0.183142	0.00336364	16.9356
Omy_RAD25042.68	26	32793123	0.000380892	0.0267624	1532	0.17603	0.182886	0.00418981	22.2931
Omy_RAD40641.58	4	17858278	0.000708058	0.0789817	1532	0.17603	0.182256	0.00755955	13.3867
Omy_RAD41594.34	29	5600475	0.000762448	0.0489556	1532	0.17603	0.182181	0.00790768	16.6769
Omy_lpl.220	26	60022813	0.00165548	0.146867	1532	0.17603	0.1814	0.0166928	-10.836
Omy_RAD19578.59	12	67131514	0.00289651	0.16906	1532	0.17603	0.180842	0.0284171	8.59104
Omy_RAD13073.16	23	13954598	0.00300477	0.0629896	1532	0.17603	0.180806	0.0287035	13.0772
Omy_mapK3.103	14	10975716	0.00336044	0.0626632	1532	0.17603	0.180695	0.0306588	14.4278
Omy_RAD17849.16	4	44116456	0.00340413	0.47846	1532	0.17603	0.180682	0.0306588	-6.19897
Omy_hus1.52	16	13042222	0.00346284	0.0789817	1532	0.17603	0.180665	0.0306588	12.3096
Omy_RAD78502.57	24	37031757	0.00382612	0.0789817	1532	0.17603	0.180567	0.0330686	11.4049
Omy_RAD16104.20	26	67119313	0.00428962	0.498368	1532	0.17603	0.180454	0.0350628	5.92391
Omy_RAD98715.53	11	23448568	0.00432314	0.338446	1532	0.17603	0.180446	0.0350628	6.46614
Omy_IL1b.163	7	42313129	0.00434663	0.0904047	1532	0.17603	0.180441	0.0350628	10.3238
Omy_e1.147	9	38313338	0.0046961	0.0525457	1532	0.17603	0.180365	0.0370584	14.3232
Omy_RAD76570.62	12	56297752	0.00493405	0.0822454	1532	0.17603	0.180316	0.0381077	11.1619
Omy_RAD37816.68	26	73500031	0.00656719	0.246084	1532	0.17603	0.180036	0.049266	6.52078
Omy_RAD10733.10	3	41411754	0.00665023	0.0355744	1532	0.17603	0.180023	0.049266	15.119
Omy_RAD43573.37	7	1745954	0.00901414	0.292755	1532	0.17603	0.179727	0.0654427	-6.01038
Omy_RAD46672.27	25	58256353	0.00948892	0.406984	1532	0.17603	0.179677	0.0675388	-5.61086
Omy_117286.374	19	52310165	0.0127673	0.0737598	1532	0.17603	0.179391	0.0891255	-11.0374
Omy_RAD92485.64	19	68318464	0.0167811	0.210836	1532	0.17603	0.179129	0.114935	5.68478
Omy_RAD77789.54	19	30976138	0.0188764	0.236619	1532	0.17603	0.179017	0.125487	5.95548
Omy_RAD46314.35	26	78480158	0.0190132	0.0394909	1532	0.17603	0.17901	0.125487	-12.8133
Omy_98683.165	26	8555140	0.0261023	0.0248042	1532	0.17603	0.178711	0.169199	15.25
Omy_hsp90BA.193	17	10667361	0.0285438	0.0855091	1532	0.17603	0.178628	0.181779	9.32161
Omy_116733.349	18	18498042	0.0313225	0.28688	1532	0.17603	0.178541	0.196035	6.43429
Omy_120255.332	17	29102820	0.0345237	0.0372063	1532	0.17603	0.178451	0.211393	-12.435
Omy_Il.1b_.028	1	10329530	0.034941	0.229439	1532	0.17603	0.17844	0.211393	-6.48449
Omy_RAD66834.17	10	30353244	0.0361669	0.122715	1532	0.17603	0.178408	0.215223	-6.59323
Omy_109525.403	23	84224892	0.0371833	0.282963	1532	0.17603	0.178382	0.217702	-6.11467
OMS00179	17	25539930	0.0438903	0.298303	1532	0.17603	0.178229	0.252892	5.85514
OMS00164	27	17249654	0.0477439	0.0212141	1532	0.17603	0.178153	0.270797	14.9648
Omy_ppie.232	6	54990925	0.0490224	0.119778	1532	0.17603	0.178129	0.273771	-7.14008
Omy_G3PD_2.246	26	6084071	0.0516436	0.00587467	1532	0.17603	0.178081	0.28404	25.69
Omy_118175.396	28	20282478	0.0554841	0.00489556	1532	0.17603	0.178016	0.300608	29.0129
Omy_112820.82	13	21861264	0.0572424	0.0195822	1532	0.17603	0.177988	0.305573	14.9545
OMS00116	23	11341754	0.0613295	0.0538512	1532	0.17603	0.177926	0.318962	-9.41324
Omy_102867.443	24	55934332	0.0615078	0.0355744	1532	0.17603	0.177923	0.318962	10.5949
Omy_ftzf1.217	3	44060919	0.062814	0.00881201	1532	0.17603	0.177905	0.321147	-21.2526
OMS00169	23	67568174	0.072798	0.0169713	1532	0.17603	0.177773	0.364605	14.7269
OMS00056	13	43771325	0.0733227	0.212141	1532	0.17603	0.177767	0.364605	5.68185
Omy_gluR.79	3	7508221	0.0778534	0.494452	1532	0.17603	0.177714	0.377341	-4.96842
Omy_metA.161	5	24257340	0.0779631	0.279373	1532	0.17603	0.177712	0.377341	-5.43939
Omy_107336.170	6	30017455	0.0813206	0.0995431	1532	0.17603	0.177675	0.388413	6.84499
Omy_GH1P1_2	5	70466483	0.0835231	0.0355744	1532	0.17603	0.177652	0.393752	10.7951
OMS00132	17	9451350	0.0873347	0.415144	1532	0.17603	0.177613	0.406442	-4.72141
Omy_RAD13034.67	29	12537039	0.0910528	0.153394	1532	0.17603	0.177576	0.418382	4.83276
Omy_RAD5374.56	24	6186937	0.0934156	0.11782	1532	0.17603	0.177554	0.423873	5.29882
Omy_97865.196	17	82513344	0.0997343	0.0564621	1532	0.17603	0.177497	0.446957	-7.79078
Omy_impa1.55	20	36390509	0.101782	0.0652742	1532	0.17603	0.17748	0.450479	-6.75478
OMS00071	6	48248474	0.103351	0.403721	1532	0.17603	0.177466	0.450479	-4.56104
OMS00175	13	50381707	0.104243	0.386097	1532	0.17603	0.177459	0.450479	-4.57054
Omy_G3PD_2.371	26	6083946	0.107514	0.15829	1532	0.17603	0.177432	0.459149	-5.39512
OMS00070	5	55279296	0.110513	0.487924	1532	0.17603	0.177409	0.46647	4.64965
OMS00087	19	52511964	0.11307	0.140339	1532	0.17603	0.177389	0.470902	-5.37115
OMS00090	20	4245997	0.11523	0.488251	1532	0.17603	0.177373	0.470902	4.51816
Omy_RAD30619.61	14	42710419	0.117319	0.0512402	1532	0.17603	0.177358	0.470902	7.29573
Omy_105075.162	19	7635334	0.117909	0.098564	1532	0.17603	0.177354	0.470902	6.23806
Omy_GHSR.121	2	11662801	0.11805	0.0819191	1532	0.17603	0.177353	0.470902	6.91546
Omy_cd28.130	14	19036977	0.12308	0.0221932	1532	0.17603	0.177317	0.485633	11.2148
Omy_107031.704	5	18131799	0.127747	0.159269	1532	0.17603	0.177286	0.498627	4.47415
Omy_117540.259	12	5079371	0.130805	0.102807	1532	0.17603	0.177266	0.505128	-5.90118
OMS00127	2	36268423	0.137819	0.00620104	1532	0.17603	0.177222	0.525437	20.3446
Omy_tlr3.377	3	56447078	0.138959	0.0910574	1532	0.17603	0.177215	0.525437	5.91614
OMS00096	21	29109394	0.146056	0.178525	1532	0.17603	0.177174	0.54658	-4.77651
Omy_BAC.F5.284	24	42789302	0.148821	0.049282	1532	0.17603	0.177158	0.551246	-7.59763
Omy_RAD60135.12	7	56110072	0.151487	0.169713	1532	0.17603	0.177144	0.555453	-4.09494
Omy_RAD26691.36	12	47284987	0.154444	0.078329	1532	0.17603	0.177128	0.56063	5.66699
Omy_RAD3209.10	2	50984953	0.156725	0.476175	1532	0.17603	0.177116	0.56328	2.95324
Omy_RAD42793.59	24	51408522	0.160949	0.188316	1532	0.17603	0.177094	0.572787	3.72052
Omy_NaKATPa3.50	26	23893157	0.165442	0.360966	1532	0.17603	0.177071	0.583064	3.98993
Omy_RAD58213.70	25	58266227	0.173095	0.162206	1532	0.17603	0.177035	0.598476	4.58649
OMS00053	12	66917868	0.173113	0.408943	1532	0.17603	0.177035	0.598476	3.95138
Omy_IL17.185	15	27226063	0.178164	0.484661	1532	0.17603	0.177011	0.607084	-3.82201
OMGH1PROM1.SNP1	5	70466474	0.178948	0.140339	1532	0.17603	0.177008	0.607084	5.04788
Omy_cin.172	22	21602618	0.183245	0.181789	1532	0.17603	0.176989	0.615908	4.4038
Omy_g12.82	24	14764807	0.186413	0.442885	1532	0.17603	0.176975	0.620808	-3.69903
OMS00120	24	51013177	0.193315	0.177546	1532	0.17603	0.176946	0.631166	-4.26624
Omy_RAD23894.58	23	40927121	0.193714	0.285574	1532	0.17603	0.176944	0.631166	-2.94211
Omy_redd1.410	18	69044121	0.19604	0.208551	1532	0.17603	0.176935	0.631166	-4.11648
Omy_U11_2b.154	25	59466696	0.197757	0.253916	1532	0.17603	0.176928	0.631166	3.98475
Omy_RAD59950.44	2	17292964	0.201457	0.117493	1532	0.17603	0.176913	0.631166	-4.12957
OMS00006	4	63247944	0.204305	0.488251	1532	0.17603	0.176902	0.631166	3.53338
Omy_RAD65959.69	13	36338472	0.204427	0.365535	1532	0.17603	0.176902	0.631166	-2.77317
Omy_110689.148	18	72350872	0.205932	0.171018	1532	0.17603	0.176896	0.631166	-4.26824
Omy_RAD52812.28	16	28623729	0.207134	0.319843	1532	0.17603	0.176891	0.631166	-3.72556
Omy_bcAKala.380rd	23	53469295	0.20778	0.339099	1532	0.17603	0.176889	0.631166	3.69634
Omy_RAD62596.38	14	49977794	0.20865	0.427872	1532	0.17603	0.176886	0.631166	3.51506
Omy_sSOD.1	27	39802221	0.210925	0.0163185	1532	0.17603	0.176877	0.631575	10.5352
Omy_RAD35417.9	7	15867514	0.212265	0.120757	1532	0.17603	0.176872	0.631575	4.02994
Omy_carban1.264	16	21454064	0.214088	0.11782	1532	0.17603	0.176866	0.631822	-4.65349
Omy_RAD3926.22	18	45345547	0.217622	0.130875	1532	0.17603	0.176853	0.636584	3.99931
Omy_RAD47444.53	18	56051917	0.222983	0.172977	1532	0.17603	0.176834	0.636584	-3.93848
OMS00154	14	56234573	0.223532	0.222585	1532	0.17603	0.176832	0.636584	-3.86772
Omy_130524.160	19	28889024	0.223746	0.372063	1532	0.17603	0.176831	0.636584	3.40819
Omy_sast.264	2	28252083	0.224772	0.170039	1532	0.17603	0.176828	0.636584	4.04103
OMS00003	5	59464348	0.226224	0.134465	1532	0.17603	0.176823	0.636584	4.29511
Omy_anp.17	4	30728525	0.228742	0.349869	1532	0.17603	0.176814	0.637809	3.55035
Omy_112301.202	21	37590554	0.230729	0.029047	1532	0.17603	0.176808	0.637809	7.7605
Omy_RAD12566.14	18	44125336	0.231931	0.00815927	1532	0.17603	0.176804	0.637809	-14.5305
Omy_g1.103	28	39287232	0.238208	0.0806136	1532	0.17603	0.176783	0.650148	-5.03313
Omy_105105.448	14	68303584	0.242847	0.403721	1532	0.17603	0.176768	0.655552	-3.36241
Omy_RAD7016.31	7	51490760	0.2438	0.365535	1532	0.17603	0.176765	0.655552	2.43684
OMS00119	4	27506018	0.262861	0.145561	1532	0.17603	0.176709	0.69703	-3.87846
Omy_RAD30392.17	23	61772669	0.263066	0.244452	1532	0.17603	0.176708	0.69703	2.60836
Omy_RAD739.59	1	52923702	0.276227	0.143603	1532	0.17603	0.176672	0.726268	-3.11249
Omy_RAD27740.55	26	42745963	0.278103	0.0636423	1532	0.17603	0.176667	0.726268	-4.45267
Omy_b9.164	7	17599731	0.29138	0.106723	1532	0.17603	0.176633	0.754343	-4.01407
Omy_cox1.221	24	47052310	0.293921	0.376632	1532	0.17603	0.176626	0.754343	-3.06078
Omy_gh.475	12	62308122	0.295087	0.107376	1532	0.17603	0.176623	0.754343	-4.11717
Omy_nxt2.273	18	71969784	0.29943	0.0646214	1532	0.17603	0.176613	0.760091	4.71115
Omy_RAD58835.15	21	53735338	0.303951	0.216384	1532	0.17603	0.176602	0.763224	3.32049
Omy_rbm4b.203	13	12485117	0.306135	0.209204	1532	0.17603	0.176597	0.763224	3.29557
OMS00174	6	47325393	0.308364	0.0548303	1532	0.17603	0.176592	0.763224	5.0681
Omy25_61316270	6	61316270	0.310232	0.272846	1532	0.17603	0.176587	0.763224	2.68631
OMS00077	12	48861950	0.312259	0.404373	1532	0.17603	0.176583	0.763224	2.90171
Omy_RAD65808.68	5	12187698	0.313279	0.215078	1532	0.17603	0.17658	0.763224	2.60328
Omy_101993.189	25	21491290	0.316033	0.251305	1532	0.17603	0.176574	0.763452	3.02043
Omy_RAD2567.8	14	43793241	0.320177	0.497389	1532	0.17603	0.176565	0.763452	2.09327
Omy_117370.400	4	14853962	0.323456	0.425914	1532	0.17603	0.176558	0.763452	2.8659
Omy_RAD26080.69	3	40486618	0.326131	0.342037	1532	0.17603	0.176552	0.763452	2.86797
Omy25_61318852	6	61318852	0.337292	0.292428	1532	0.17603	0.176528	0.763452	2.4309
OMY1011SNP	1	54446225	0.337893	0.285574	1532	0.17603	0.176527	0.763452	-2.81421
Omy25_61317685	6	61317685	0.338757	0.290796	1532	0.17603	0.176525	0.763452	2.43348
OMS00128	25	14488587	0.338948	0.0234987	1532	0.17603	0.176525	0.763452	6.90616
Omy_ca050.64	25	48651793	0.338996	0.374021	1532	0.17603	0.176525	0.763452	-2.78981
Omy_ada10.71	29	18315420	0.33907	0.201044	1532	0.17603	0.176525	0.763452	-3.05039
Omy_BAMBI2.312	1	6112929	0.339903	0.0917102	1532	0.17603	0.176523	0.763452	3.81117
OMS00015	8	23730945	0.340367	0.0564621	1532	0.17603	0.176522	0.763452	4.58102
Omy_Ogo4.212	16	12595806	0.340714	0.452676	1532	0.17603	0.176521	0.763452	2.66705
Omy_RAD33122.47	12	66078752	0.352319	0.325392	1532	0.17603	0.176498	0.781423	1.86553
Omy_99300.202	22	14697073	0.353039	0.207245	1532	0.17603	0.176497	0.781423	2.87453
Omy_101554.306	18	53660117	0.355499	0.0750653	1532	0.17603	0.176492	0.782098	4.0675
Omy_RAD88122.32	4	16334074	0.358329	0.198433	1532	0.17603	0.176487	0.782697	-2.89698
OMS00041	4	18279174	0.362431	0.0163185	1532	0.17603	0.176479	0.782697	7.60823
Omy_u07.79.166	21	57523676	0.364001	0.103133	1532	0.17603	0.176476	0.782697	3.53796
OMS00153	17	16303316	0.364396	0.0776762	1532	0.17603	0.176475	0.782697	-4.0018
Omy_oxct.85	24	68405894	0.374559	0.153394	1532	0.17603	0.176457	0.79402	3.04584
Omy_RAD73204.63	21	24670264	0.374897	0.0842037	1532	0.17603	0.176456	0.79402	3.22976
OMS00138	26	22318448	0.37623	0.098564	1532	0.17603	0.176454	0.79402	3.49935
Omy_aromat.280	19	3391469	0.389639	0.193211	1532	0.17603	0.176431	0.816736	-2.67204
OmyR40319	23	63158919	0.391493	0.00913838	1532	0.17603	0.176428	0.816736	-9.24753
OMS00064	14	45227750	0.394708	0.372063	1532	0.17603	0.176422	0.818738	-2.48344
Omy_crb.106	27	30701374	0.401743	0.394256	1532	0.17603	0.176411	0.827069	-2.30938
Omy_vatf.406	22	23806220	0.403282	0.390992	1532	0.17603	0.176408	0.827069	-2.4961
Omy_RAD3651.48	9	32029860	0.415969	0.44517	1532	0.17603	0.176388	0.845035	1.57625
Omy_RAD93580.37	15	24247865	0.418482	0.26077	1532	0.17603	0.176384	0.845035	1.90398
Omy_RAD31408.67	4	48341010	0.419025	0.461488	1532	0.17603	0.176384	0.845035	-1.7033
Omy_nips.299	16	39788784	0.423692	0.0440601	1532	0.17603	0.176377	0.849724	4.29431
OMS00030	3	60401405	0.430247	0.115862	1532	0.17603	0.176367	0.85813	2.91371
OMS00095	3	38704654	0.434338	0.0587467	1532	0.17603	0.176361	0.861555	-3.74095
OMS00057	14	67908135	0.437712	0.349869	1532	0.17603	0.176356	0.863529	-2.19222
Omy_RAD38406.19	12	48181130	0.446955	0.102807	1532	0.17603	0.176343	0.876161	2.4809
Omy_116938.264	25	7154463	0.451218	0.0907311	1532	0.17603	0.176337	0.876161	3.14149
Omy_LDHB.2_i6	22	24130559	0.456995	0.0199086	1532	0.17603	0.17633	0.876161	5.63367
Omy_RAD43612.42	2	29118777	0.457024	0.344974	1532	0.17603	0.17633	0.876161	-2.12898
Omy_187760.385	9	23659737	0.460677	0.00391645	1532	0.17603	0.176325	0.876161	-12.4218
Omy_IL6.320	18	7102407	0.460717	0.22389	1532	0.17603	0.176325	0.876161	-2.31531
Omy_tlr5.205	13	60510483	0.46101	0.0652742	1532	0.17603	0.176324	0.876161	-3.42452
Omy_txnip.343	18	24435825	0.464408	0.241514	1532	0.17603	0.17632	0.87687	-2.21348
Omy_hsp47.86	8	27944494	0.467082	0.238577	1532	0.17603	0.176316	0.87687	2.24377
OMS00078	5	10499333	0.469354	0.288185	1532	0.17603	0.176313	0.87687	2.16125
Omy_RAD366.7	14	6230066	0.473123	0.274804	1532	0.17603	0.176309	0.87687	-1.61429
Omy_108007.193	17	43671991	0.476283	0.406332	1532	0.17603	0.176305	0.87687	2.0572
Omy_RAD12439.64	14	44537893	0.477839	0.371084	1532	0.17603	0.176303	0.87687	-1.59548
Omy_mcsf.268	18	48758470	0.479693	0.0391645	1532	0.17603	0.176301	0.87687	-4.15339
OMS00092	1	12518551	0.486063	0.119778	1532	0.17603	0.176293	0.87687	-2.5709
Omy_BAC.B4.324	27	14528635	0.486814	0.416123	1532	0.17603	0.176292	0.87687	1.45743
Omy_arp.630	14	57239751	0.488357	0.417428	1532	0.17603	0.17629	0.87687	-1.96227
Omy_RAD55997.10	11	27405886	0.488785	0.00293734	1532	0.17603	0.17629	0.87687	-13.5519
Omy_RAD40132.55	4	62784779	0.490371	0.324413	1532	0.17603	0.176288	0.87687	-1.545
Omy_RAD4848.14	9	5493648	0.49388	0.0355744	1532	0.17603	0.176284	0.878815	3.94476
OMS00014	8	6297526	0.498311	0.0208877	1532	0.17603	0.176278	0.882375	-5.14601
Omy_RAD72528.44	5	7354513	0.510673	0.0884465	1532	0.17603	0.176264	0.893691	2.49407
M09AAJ.163	4	44843440	0.511782	0.308747	1532	0.17603	0.176263	0.893691	1.97091
Omy_RAD32139.58	3	10773803	0.512087	0.214099	1532	0.17603	0.176263	0.893691	-1.81808
OMS00062	4	14858081	0.526112	0.255548	1532	0.17603	0.176248	0.913774	1.96721
OMS00018	4	46432462	0.528998	0.117493	1532	0.17603	0.176245	0.91441	2.29724
Omy_inos.97	11	24547687	0.537538	0.0662533	1532	0.17603	0.176236	0.919758	-2.8174
Omy_RAD46452.51	20	27516610	0.537772	0.394256	1532	0.17603	0.176236	0.919758	1.30617
Omy_RAD22123.69	25	23756920	0.539693	0.416775	1532	0.17603	0.176234	0.919758	1.27911
OMS00129	20	22531125	0.54886	0.193211	1532	0.17603	0.176225	0.920268	-1.85441
OMS00114	22	11035495	0.549148	0.0773499	1532	0.17603	0.176224	0.920268	-2.53618
OMS00133	1	23702093	0.550233	0.0326371	1532	0.17603	0.176223	0.920268	3.61646
Omy_97660.230	20	35742946	0.551151	0.372715	1532	0.17603	0.176222	0.920268	-1.72658
Omy_118654.91	21	75458069	0.55592	0.215731	1532	0.17603	0.176218	0.920268	-1.87257
Omy_RAD73963.73	5	23729539	0.558059	0.28688	1532	0.17603	0.176216	0.920268	-1.35286
Omy_hsf2.146	17	17470364	0.559342	0.295366	1532	0.17603	0.176215	0.920268	-1.71054
Omy_97954.618	4	11433435	0.562673	0.128916	1532	0.17603	0.176212	0.920268	-2.0109
OMS00052	11	28174967	0.562809	0.192232	1532	0.17603	0.176211	0.920268	-1.85525
Omy_metB.138	26	53792050	0.575448	0.171671	1532	0.17603	0.1762	0.936543	-1.8484
Omy_nach.200	28	30001796	0.577922	0.0192559	1532	0.17603	0.176198	0.936543	-4.29758
Omy_RAD17632.23	18	56074485	0.583253	0.313316	1532	0.17603	0.176193	0.939187	-1.59609
OMS00176	14	11029167	0.58693	0.0731071	1532	0.17603	0.17619	0.939187	-2.41317
OMS00017	1	19111591	0.588768	0.237924	1532	0.17603	0.176188	0.939187	1.62817
Omy_RAD24287.74	17	28035734	0.59006	0.239883	1532	0.17603	0.176187	0.939187	1.3172
M09AAD.076	2	53717512	0.594007	0.490209	1532	0.17603	0.176184	0.939187	1.1259
Omy_RAD86706.72	17	40479421	0.602952	0.240535	1532	0.17603	0.176177	0.939187	1.26216
Omy_LDHB.1_i2	16	44094440	0.60518	0.105091	1532	0.17603	0.176175	0.939187	1.94697
OMS00180	28	32462775	0.605811	0.371736	1532	0.17603	0.176174	0.939187	-1.47425
OMS00048	9	37125668	0.609549	0.150457	1532	0.17603	0.176171	0.939187	-1.79947
OMS00151	17	23949230	0.609811	0.146867	1532	0.17603	0.176171	0.939187	1.74654
Omy_u09.56.119	25	41690956	0.610004	0.153721	1532	0.17603	0.176171	0.939187	1.77873
Omy_104519.624	17	42764123	0.610601	0.337794	1532	0.17603	0.176171	0.939187	-1.47767
Omy_RAD49111.35	1	40050111	0.618171	0.350196	1532	0.17603	0.176165	0.941048	-1.10345
Omy_RAD28236.38	17	40399499	0.618257	0.33094	1532	0.17603	0.176165	0.941048	1.13209
Omy_129870.756	28	22915161	0.620188	0.16906	1532	0.17603	0.176163	0.941048	1.37145
Omy_RAD20917.11	26	52384497	0.624508	0.139034	1532	0.17603	0.17616	0.941048	-1.36896
Omy_103705.558	25	7065986	0.626277	0.115862	1532	0.17603	0.176159	0.941048	-1.79491
Omy_RAD39156.33	7	46886531	0.627365	0.140992	1532	0.17603	0.176158	0.941048	-1.45815
Omy_RAD7210.8	2	42558654	0.634277	0.465405	1532	0.17603	0.176153	0.947124	-1.33775
OMS00058	15	19922139	0.636634	0.434073	1532	0.17603	0.176151	0.947124	1.3703
OMS00074	12	31104727	0.641908	0.494778	1532	0.17603	0.176147	0.948044	1.31504
Omy_nkef.241	17	69427037	0.642476	0.422977	1532	0.17603	0.176147	0.948044	1.35921
Omy_107285.69	7	9809156	0.650588	0.166123	1532	0.17603	0.176141	0.953497	1.50809
Omy_RAD47955.51	7	23191748	0.652646	0.234661	1532	0.17603	0.17614	0.953497	1.06029
Omy_110362.585	23	14307279	0.654051	0.0166449	1532	0.17603	0.176139	0.953497	3.73338
Omy_131460.646	14	36600038	0.65954	0.0137076	1532	0.17603	0.176135	0.957652	4.01995
Omy_128996.481	2	30802101	0.667924	0.127937	1532	0.17603	0.17613	0.965726	1.50688
OMS00039	10	4800495	0.673318	0.441253	1532	0.17603	0.176126	0.965726	-0.886034
OMS00068	17	17488038	0.673834	0.273499	1532	0.17603	0.176126	0.965726	-1.30434
Omy_cd59b.112	26	38922611	0.679096	0.125	1532	0.17603	0.176123	0.965726	1.48801
OMS00134	4	47743637	0.679731	0.0137076	1532	0.17603	0.176123	0.965726	-3.82341
Omy_109243.222	11	7009687	0.681392	0.190927	1532	0.17603	0.176121	0.965726	-1.33118
OMS00103	13	38335692	0.683723	0.026436	1532	0.17603	0.17612	0.965726	2.81862
OMS00106	3	59855697	0.689229	0.217689	1532	0.17603	0.176117	0.96973	1.26843
Omy_u09.61.043	23	58840810	0.699963	0.00881201	1532	0.17603	0.176111	0.98103	4.49836
Omy_111383.51	16	21239768	0.708189	0.42983	1532	0.17603	0.176106	0.984127	-1.05589
Omy_vamp5.303	7	33625138	0.709402	0.23564	1532	0.17603	0.176105	0.984127	1.17275
Omy_SECC22b.88	23	61828903	0.710306	0.0212141	1532	0.17603	0.176105	0.984127	2.78351
OMS00111	19	63031581	0.713072	0.146214	1532	0.17603	0.176103	0.984202	-1.2637
Omy_RAD23577.43	16	26972288	0.724017	0.00326371	1532	0.17603	0.176098	0.98844	-6.95801
Omy_RAD9004.13	26	54044836	0.72526	0.197128	1532	0.17603	0.176097	0.98844	-0.831761
Omy_u09.54.311	21	42920502	0.726209	0.293081	1532	0.17603	0.176097	0.98844	1.05071
Omy_cd59.206	29	8028322	0.734066	0.288512	1532	0.17603	0.176093	0.98844	1.00366
Omy_UT16_2.173	3	61496264	0.737836	0.0597258	1532	0.17603	0.176091	0.98844	1.60328
OMS00101	11	10475451	0.747842	0.438969	1532	0.17603	0.176086	0.98844	0.892267
OMS00105	1	20264968	0.749644	0.431462	1532	0.17603	0.176085	0.98844	0.893834
Omy_RAD1186.59	6	70252314	0.751909	0.284922	1532	0.17603	0.176084	0.98844	-0.741039
Omy_u09.53.469	26	48859883	0.754563	0.352154	1532	0.17603	0.176083	0.98844	0.898449
Omy_101832.195	25	17015658	0.756058	0.421345	1532	0.17603	0.176083	0.98844	-0.878286
M09AAC.055	1	53855167	0.76103	0.0626632	1532	0.17603	0.17608	0.98844	1.41319
Omy_RAD43694.41	25	57728549	0.761035	0.1547	1532	0.17603	0.17608	0.98844	-0.852942
OmyR19198	23	34973485	0.76635	0.026436	1532	0.17603	0.176078	0.98844	-1.98891
Omy_stat3.273	5	79898098	0.767403	0.23107	1532	0.17603	0.176078	0.98844	0.913091
Omy_OmyP9.180	27	15673414	0.774411	0.104765	1532	0.17603	0.176075	0.98844	-1.1027
Omy_128923.433	19	16436234	0.776057	0.475522	1532	0.17603	0.176074	0.98844	-0.784501
Omy_111666.301	12	70990844	0.777538	0.0199086	1532	0.17603	0.176073	0.98844	-2.1655
Omy_111084.526	16	17300850	0.778657	0.163512	1532	0.17603	0.176073	0.98844	-0.960336
Omy_114976.223	25	41462973	0.780107	0.405679	1532	0.17603	0.176072	0.98844	0.771406
Omy_110064.419	28	36272850	0.782633	0.375653	1532	0.17603	0.176071	0.98844	-0.797033
OmyR14589	23	56162785	0.782764	0.0257833	1532	0.17603	0.176071	0.98844	-1.86541
Omy_RAD57916.29	5	44429931	0.783641	0.49282	1532	0.17603	0.176071	0.98844	-0.535023
Omy_hsp70aPro.329	12	66828836	0.785828	0.066906	1532	0.17603	0.17607	0.98844	-1.21276
Omy_cox2.335	17	50822629	0.790361	0.148172	1532	0.17603	0.176069	0.98844	-0.938813
OmyR40252	23	31675278	0.790758	0.0296997	1532	0.17603	0.176068	0.98844	-1.64206
OmyR33562	23	47337540	0.797253	0.0261097	1532	0.17603	0.176066	0.98844	-1.72935
Omy25_61317777	6	61317777	0.802952	0.280026	1532	0.17603	0.176064	0.98844	0.645442
Omy_Ots249.227	15	18917430	0.805373	0.332245	1532	0.17603	0.176063	0.98844	-0.717588
Omy25_61322413	6	61322413	0.809195	0.279047	1532	0.17603	0.176062	0.98844	0.623959
Omy_myoD.178	19	10520793	0.812748	0.133812	1532	0.17603	0.176061	0.98844	-0.82973
Omy_RAD2976.26	14	58337126	0.815438	0.0662533	1532	0.17603	0.17606	0.98844	0.914731
Omy_RAD18903.48	17	61039208	0.815792	0.0323107	1532	0.17603	0.17606	0.98844	-1.34799
Omy_gdh.271	5	63738413	0.816489	0.095953	1532	0.17603	0.176059	0.98844	-0.924062
Omy_aspAT.123	29	19289582	0.818086	0.271214	1532	0.17603	0.176059	0.98844	-0.69997
Omy_cyp17.153	5	64509889	0.819474	0.0143603	1532	0.17603	0.176058	0.98844	2.03138
Omy_RAD76060.20	20	21561303	0.823533	0.0822454	1532	0.17603	0.176057	0.98844	-0.778601
OMS00061	16	31231975	0.826165	0.0564621	1532	0.17603	0.176056	0.98844	1.08512
OMS00072	18	59971780	0.830021	0.414491	1532	0.17603	0.176055	0.98844	-0.600241
Omy_b1.266	22	41255773	0.831334	0.283616	1532	0.17603	0.176055	0.98844	-0.632907
OMS00002	6	82366395	0.836203	0.303525	1532	0.17603	0.176053	0.98844	0.595675
Omy_ntl.27	18	22071034	0.836994	0.357702	1532	0.17603	0.176053	0.98844	-0.587629
Omy_RAD103359.45	15	40502475	0.837364	0.00685379	1532	0.17603	0.176053	0.98844	-2.35418
Omy_RAD36848.7	3	63650747	0.837675	0.496084	1532	0.17603	0.176053	0.98844	0.576888
OMS00024	9	31418339	0.838641	0.370104	1532	0.17603	0.176053	0.98844	0.592694
Omy_RAD50632.21	5	38986533	0.838676	0.129569	1532	0.17603	0.176053	0.98844	0.640469
Omy_UBA3b	18	28552649	0.850311	0.14654	1532	0.17603	0.17605	0.99415	0.657447
Omy_107806.34	9	10095418	0.851363	0.33812	1532	0.17603	0.176049	0.99415	0.545479
Omy_109894.185	3	10852282	0.860959	0.332572	1532	0.17603	0.176047	0.99415	-0.504593
Omy_128693.455	1	32890059	0.862331	0.0133812	1532	0.17603	0.176047	0.99415	-1.63403
Omy_hsc715.80	12	40136309	0.863265	0.438316	1532	0.17603	0.176046	0.99415	0.483972
Omy_rapd.167	1	27362424	0.867242	0.197128	1532	0.17603	0.176045	0.99415	-0.540845
OMS00112	12	68382081	0.871431	0.2203	1532	0.17603	0.176044	0.99415	0.503354
Omy_RAD35005.13	22	37188435	0.874685	0.0163185	1532	0.17603	0.176044	0.99415	1.27581
OMS00143	16	59233015	0.877375	0.0930157	1532	0.17603	0.176043	0.99415	-0.619127
Omy_105714.265	7	7594847	0.878957	0.277742	1532	0.17603	0.176043	0.99415	-0.446613
Omy_RAD66402.36	3	30372084	0.880956	0.198433	1532	0.17603	0.176042	0.99415	-0.393355
Omy_RAD88028.7	16	5676664	0.881009	0.239883	1532	0.17603	0.176042	0.99415	0.372638
Omy_105385.406	5	77446133	0.881599	0.391319	1532	0.17603	0.176042	0.99415	-0.430116
Omy_118205.116	27	33267127	0.883297	0.147193	1532	0.17603	0.176042	0.99415	0.513191
M09AAE.082	3	32872704	0.889275	0.233355	1532	0.17603	0.176041	0.99415	0.438094
Omy_RAD85131.35	23	75534697	0.891298	0.280026	1532	0.17603	0.17604	0.99415	0.290062
Omy_102505.102	15	7759328	0.893184	0.36064	1532	0.17603	0.17604	0.99415	0.374865
Omy_114315.438	13	64564508	0.896234	0.447781	1532	0.17603	0.17604	0.99415	0.364883
Omy_RAD55404.54	18	43876869	0.897325	0.0838773	1532	0.17603	0.176039	0.99415	-0.514589
Omy_114587.480	26	16204563	0.902359	0.31299	1532	0.17603	0.176038	0.99415	0.366874
OMS00079	19	35250473	0.902728	0.461488	1532	0.17603	0.176038	0.99415	0.344108
Omy_RAD29700.18	10	1673196	0.908435	0.235313	1532	0.17603	0.176037	0.99415	-0.351692
Omy_p53.262	3	46190822	0.909728	0.175914	1532	0.17603	0.176037	0.99415	0.378102
Omy_96222.125	16	24041111	0.911487	0.037859	1532	0.17603	0.176037	0.99415	-0.611603
Omy_1004	22	41944218	0.92002	0.177219	1532	0.17603	0.176036	0.99415	-0.334067
Omy_hsf1b.241	18	14516742	0.920635	0.0731071	1532	0.17603	0.176036	0.99415	0.447007
OMS00089	18	13150534	0.921902	0.258812	1532	0.17603	0.176036	0.99415	0.296793
Omy_110201.359	12	28727952	0.92203	0.101828	1532	0.17603	0.176036	0.99415	-0.385971
OMS00156	26	12397197	0.930645	0.362272	1532	0.17603	0.176034	0.99415	-0.246815
OMS00008	5	77384035	0.932173	0.16906	1532	0.17603	0.176034	0.99415	-0.28073
Omy_RAD45104.18	25	20693754	0.933533	0.431789	1532	0.17603	0.176034	0.99415	-0.232144
Omy_117815.81	21	67894257	0.934977	0.278721	1532	0.17603	0.176034	0.99415	-0.244114
OMS00121	2	34232991	0.93655	0.463773	1532	0.17603	0.176034	0.99415	-0.219204
Omy_97077.73	14	61875465	0.936637	0.0381854	1532	0.17603	0.176034	0.99415	-0.455397
Omy_pad.196	14	44470619	0.948435	0.0401436	1532	0.17603	0.176033	0.996334	0.354273
Omy_RAD19340.24	2	42701841	0.949427	0.0430809	1532	0.17603	0.176032	0.996334	-0.324201
Omy_104569.114	22	32178517	0.950419	0.011423	1532	0.17603	0.176032	0.996334	0.629179
Omy_sys1.188	14	56428776	0.951373	0.136423	1532	0.17603	0.176032	0.996334	-0.217971
OMS00013	7	10325271	0.952418	0.103786	1532	0.17603	0.176032	0.996334	0.236878
OMS00149	12	65894619	0.959051	0.0561358	1532	0.17603	0.176032	1	-0.260087
Omy_RAD79314.58	4	62728432	0.966129	0.0078329	1532	0.17603	0.176031	1	0.484279
OMS00118	2	42212299	0.967572	0.388055	1532	0.17603	0.176031	1	0.123968
Omy_RAD7384.50	14	65241784	0.975776	0.0261097	1532	0.17603	0.176031	1	-0.203019
Omy_zg57.91	22	32766740	0.979425	0.115535	1532	0.17603	0.176031	1	-0.0969834
Omy_RAD1919.22	12	53383757	0.982274	0.0055483	1532	0.17603	0.176031	1	-0.312073
Omy_LDHB.2_e5	22	24129907	0.987975	0.168407	1532	0.17603	0.17603	1	0.0508177
Omy_RAD619.59	30	289000	0.989177	0.271867	1532	0.17603	0.17603	1	0.0311345
Omy_RAD116.59	4	33074866	0.990811	0.0156658	1532	0.17603	0.17603	1	0.0962927
OmyR24370	23	28579373	0.992852	0.0336162	1532	0.17603	0.17603	1	0.0534018
Omy_RAD48799.69	9	21581080	0.993138	0.170366	1532	0.17603	0.17603	1	-0.0290476
Omy_gadd45.332	5	12240053	0.993394	0.0740862	1532	0.17603	0.17603	1	-0.035887
OMS00173	15	9105891	0.995117	0.126632	1532	0.17603	0.17603	1	-0.0218356
Omy_113490.159	28	26494831	0.995955	0.398499	1532	0.17603	0.17603	1	-0.0152139
Omy_srp09.37	17	21426823	0.999931	0.318864	1532	0.17603	0.17603	1	0.000256012
Omy_BAMBI4.238	24	24411085	1	0	1532	NA	NA	1	NA

## Sheet: GAPIT.MLM.lag.time.GWAS.Results
SNP	Chromosome	Position	P.value	maf	nobs	Rsquare.of.Model.without.SNP	Rsquare.of.Model.with.SNP	FDR_Adjusted_P-values	effect
Omy28_11625241	20	11625241	3.76323e-10	0.0440601	1532	0.168207	0.189891	6.83026e-08	32.8897
Omy_GREB1_09	20	11641623	3.52171e-10	0.0381854	1532	0.168207	0.189963	6.83026e-08	36.0352
Omy28_11658853	20	11658853	1.15638e-08	0.0375326	1532	0.168207	0.186163	1.39922e-06	33.1293
Omy_RAD42465.32	2	25034287	1.80009e-07	0.0336162	1532	0.168207	0.183202	1.63358e-05	31.1885
Omy_GREB1_05	20	11618027	2.99298e-07	0.0917102	1532	0.168207	0.182656	2.1729e-05	19.4846
Omy_RAD52458.17	20	11609794	4.97191e-07	0.0956266	1532	0.168207	0.182112	2.57829e-05	18.6855
Omy28_11676622	20	11676622	4.29035e-07	0.263708	1532	0.168207	0.18227	2.57829e-05	12.0528
Omy_RAD47080.54	20	11667915	9.80405e-07	0.265992	1532	0.168207	0.181387	4.44859e-05	11.6456
Omy28_11667578	20	11667578	1.25617e-06	0.261749	1532	0.168207	0.181123	4.8165e-05	11.6096
Omy25_61286316	6	61286316	1.59223e-06	0.324413	1532	0.168207	0.18087	4.8165e-05	12.3413
Omy25_61287415	6	61287415	1.50059e-06	0.324739	1532	0.168207	0.180933	4.8165e-05	12.3761
Omy25_61294400	6	61294400	1.50059e-06	0.324739	1532	0.168207	0.180933	4.8165e-05	12.3761
Omy25_61285646	6	61285646	1.78015e-06	0.323433	1532	0.168207	0.180751	4.97072e-05	12.267
Omy28_11683204	20	11683204	2.14369e-06	0.266319	1532	0.168207	0.180553	5.55828e-05	11.3413
Omy25_61284413	6	61284413	2.4375e-06	0.323433	1532	0.168207	0.180417	5.89875e-05	12.1009
Omy28_11671116	20	11671116	2.71838e-06	0.251305	1532	0.168207	0.180301	6.16732e-05	11.3479
Omy28_11632591	20	11632591	9.6041e-06	0.105418	1532	0.168207	0.178964	0.000205076	15.971
Omy_RAD68634.40	7	40260800	1.39515e-05	0.0793081	1532	0.168207	0.17857	0.000266547	18.3026
Omy_RAD36952.53	7	40260970	1.39515e-05	0.0793081	1532	0.168207	0.17857	0.000266547	18.3026
Omy28_11607954	20	11607954	4.45639e-05	0.0345953	1532	0.168207	0.17735	0.000808835	24.7577
Omy_RAD35149.9	7	60182501	7.80325e-05	0.303198	1532	0.168207	0.176765	0.00134885	9.33885
Omy_RAD14033.46	6	60064021	0.000159361	0.0336162	1532	0.168207	0.176023	0.00262945	22.8894
Omy28_11773194	20	11773194	0.000380966	0.233681	1532	0.168207	0.175123	0.00601264	8.72136
Omy_MYC_2	24	33841260	0.000403756	0.00489556	1532	0.168207	0.175063	0.00610681	53.9801
Omy_star.206	7	36624863	0.000440821	0.0760444	1532	0.168207	0.174973	0.00640072	15.7551
Omy_RAD40641.58	4	17858278	0.000488088	0.0789817	1532	0.168207	0.174869	0.00681445	14.0225
Omy_RAD78147.27	1	3343451	0.000733204	0.357702	1532	0.168207	0.174452	0.00985752	-7.82943
Omy_lpl.220	26	60022813	0.00115889	0.146867	1532	0.168207	0.173986	0.0145187	-11.2421
Omy_RAD78776.10	2	25034326	0.00118094	0.066906	1532	0.168207	0.173967	0.0145187	14.3944
Omy_RAD13499.13	21	38408941	0.00123989	0.0877937	1532	0.168207	0.173917	0.0145187	12.8039
Omy_RAD33798.24	21	38336651	0.00123989	0.0877937	1532	0.168207	0.173917	0.0145187	12.8039
Omy_RAD40520.48	30	259000	0.00295345	0.147846	1532	0.168207	0.173042	0.0335032	8.21252
Omy_RAD37816.68	26	73500031	0.00318539	0.246084	1532	0.168207	0.172967	0.0350392	7.19864
Omy_e1.147	9	38313338	0.00350096	0.0525457	1532	0.168207	0.172872	0.0363916	14.9675
Omy_RAD43573.37	7	1745954	0.00350883	0.292755	1532	0.168207	0.17287	0.0363916	-6.83157
Omy_RAD19578.59	12	67131514	0.0041974	0.16906	1532	0.168207	0.172691	0.0423238	8.40187
Omy_ndk.152	12	56277959	0.00576772	0.0515666	1532	0.168207	0.172376	0.0553135	13.983
Omy_RAD59758.41	6	40219356	0.0057904	0.0590731	1532	0.168207	0.172372	0.0553135	13.0434
Omy_RAD13073.16	23	13954598	0.00621334	0.0629896	1532	0.168207	0.172302	0.0578319	12.2591
Omy_mapK3.103	14	10975716	0.00661331	0.0626632	1532	0.168207	0.172241	0.0600157	13.4629
Omy_RAD77789.54	19	30976138	0.00688059	0.236619	1532	0.168207	0.172202	0.0609184	6.96631
Omy_hus1.52	16	13042222	0.00712622	0.0789817	1532	0.168207	0.172167	0.0615909	11.4245
Omy_RAD78502.57	24	37031757	0.00789298	0.0789817	1532	0.168207	0.172067	0.0666314	10.6506
Omy_IL1b.163	7	42313129	0.00837113	0.0904047	1532	0.168207	0.172009	0.0690618	9.70182
Omy_RAD17849.16	4	44116456	0.011337	0.47846	1532	0.168207	0.171713	0.0914521	-5.44624
Omy_RAD16104.20	26	67119313	0.0118588	0.498368	1532	0.168207	0.171669	0.0935813	5.305
Omy_RAD46314.35	26	78480158	0.0152072	0.0394909	1532	0.168207	0.171428	0.117451	-13.4925
Omy_RAD25042.68	26	32793123	0.0163081	0.0267624	1532	0.168207	0.171361	0.121215	15.1467
Omy_hsp90BA.193	17	10667361	0.0163624	0.0855091	1532	0.168207	0.171358	0.121215	10.3065
Omy_RAD98715.53	11	23448568	0.0168507	0.338446	1532	0.168207	0.171329	0.122336	5.50148
Omy_RAD41594.34	29	5600475	0.0175518	0.0489556	1532	0.168207	0.17129	0.124927	11.8616
Omy_RAD76570.62	12	56297752	0.0188434	0.0822454	1532	0.168207	0.171222	0.131541	9.46227
Omy_109525.403	23	84224892	0.0192713	0.282963	1532	0.168207	0.171201	0.13199	-6.86064
Omy_117286.374	19	52310165	0.0203365	0.0737598	1532	0.168207	0.171149	0.136706	-10.3808
Omy_RAD46672.27	25	58256353	0.0217975	0.406984	1532	0.168207	0.171083	0.143863	-5.0429
Omy_116733.349	18	18498042	0.0230432	0.28688	1532	0.168207	0.17103	0.14937	6.79008
Omy_120255.332	17	29102820	0.0238441	0.0372063	1532	0.168207	0.170998	0.151849	-13.4606
OMS00164	27	17249654	0.0317423	0.0212141	1532	0.168207	0.170728	0.198585	16.4719
Omy_RAD66834.17	10	30353244	0.0322769	0.122715	1532	0.168207	0.170712	0.198585	-6.8586
Omy_112820.82	13	21861264	0.0347486	0.0195822	1532	0.168207	0.170643	0.207144	16.8438
Omy_98683.165	26	8555140	0.0349586	0.0248042	1532	0.168207	0.170637	0.207144	14.6626
Omy_RAD10733.10	3	41411754	0.0353799	0.0355744	1532	0.168207	0.170626	0.207144	11.8875
Omy_118175.396	28	20282478	0.0464593	0.00489556	1532	0.168207	0.170373	0.267694	30.6729
OMS00132	17	9451350	0.047994	0.415144	1532	0.168207	0.170343	0.270999	-5.44284
OMS00179	17	25539930	0.048526	0.298303	1532	0.168207	0.170333	0.270999	5.72639
Omy_ftzf1.217	3	44060919	0.0536628	0.00881201	1532	0.168207	0.170241	0.294816	-22.3996
Omy_RAD60135.12	7	56110072	0.0544151	0.169713	1532	0.168207	0.170228	0.294816	-5.57636
OMS00056	13	43771325	0.0561808	0.212141	1532	0.168207	0.170199	0.299906	6.07251
Omy_97865.196	17	82513344	0.059519	0.0564621	1532	0.168207	0.170147	0.307861	-9.01016
Omy_RAD92485.64	19	68318464	0.0599147	0.210836	1532	0.168207	0.170141	0.307861	4.53957
Omy_ppie.232	6	54990925	0.0609952	0.119778	1532	0.168207	0.170125	0.307861	-6.83518
Omy_102867.443	24	55934332	0.0610634	0.0355744	1532	0.168207	0.170123	0.307861	10.748
OMS00175	13	50381707	0.0754931	0.386097	1532	0.168207	0.169933	0.375397	-4.98955
Omy_RAD12566.14	18	44125336	0.0865386	0.00815927	1532	0.168207	0.169811	0.424507	-21.1469
OMS00070	5	55279296	0.0899403	0.487924	1532	0.168207	0.169777	0.435311	4.93248
Omy_RAD5374.56	24	6186937	0.0936461	0.11782	1532	0.168207	0.169742	0.447283	5.38855
Omy_gluR.79	3	7508221	0.0951091	0.494452	1532	0.168207	0.169728	0.448371	-4.69197
OMS00087	19	52511964	0.0978031	0.140339	1532	0.168207	0.169704	0.451156	-5.63609
Omy_G3PD_2.371	26	6083946	0.0989666	0.15829	1532	0.168207	0.169694	0.451156	-5.55174
Omy_Il.1b_.028	1	10329530	0.0994283	0.229439	1532	0.168207	0.16969	0.451156	-5.05994
Omy_impa1.55	20	36390509	0.102125	0.0652742	1532	0.168207	0.169666	0.457628	-6.86627
Omy_110689.148	18	72350872	0.10356	0.171018	1532	0.168207	0.169654	0.457628	-5.50823
Omy_GHSR.121	2	11662801	0.104637	0.0819191	1532	0.168207	0.169645	0.457628	7.23166
Omy_G3PD_2.246	26	6084071	0.106639	0.00587467	1532	0.168207	0.169629	0.460834	21.6314
OMS00120	24	51013177	0.118109	0.177546	1532	0.168207	0.169541	0.50177	-5.13905
OMS00090	20	4245997	0.118877	0.488251	1532	0.168207	0.169535	0.50177	4.46308
OMS00096	21	29109394	0.122739	0.178525	1532	0.168207	0.169508	0.512116	-5.08638
Omy_RAD13034.67	29	12537039	0.127799	0.153394	1532	0.168207	0.169473	0.527169	4.43047
OMGH1PROM1.SNP1	5	70466474	0.134442	0.140339	1532	0.168207	0.16943	0.548341	5.65112
Omy_107336.170	6	30017455	0.138443	0.0995431	1532	0.168207	0.169406	0.558386	5.85873
Omy_tlr5.205	13	60510483	0.144622	0.0652742	1532	0.168207	0.169369	0.571073	-6.81702
Omy_RAD47444.53	18	56051917	0.144735	0.172977	1532	0.168207	0.169368	0.571073	-4.72395
Omy_IL17.185	15	27226063	0.151248	0.484661	1532	0.168207	0.169332	0.58965	-4.06734
Omy_BAC.F5.284	24	42789302	0.152692	0.049282	1532	0.168207	0.169324	0.58965	-7.61853
OMS00071	6	48248474	0.169879	0.403721	1532	0.168207	0.169236	0.627278	-3.83172
Omy_130524.160	19	28889024	0.169978	0.372063	1532	0.168207	0.169235	0.627278	3.83505
Omy_RAD35417.9	7	15867514	0.171837	0.120757	1532	0.168207	0.169226	0.627278	4.49207
OMS00116	23	11341754	0.172464	0.0538512	1532	0.168207	0.169223	0.627278	-6.92643
Omy_GH1P1_2	5	70466483	0.172656	0.0355744	1532	0.168207	0.169222	0.627278	8.58506
OMS00053	12	66917868	0.172804	0.408943	1532	0.168207	0.169222	0.627278	3.94817
Omy_117540.259	12	5079371	0.176532	0.102807	1532	0.168207	0.169204	0.630555	-5.31604
Omy_bcAKala.380rd	23	53469295	0.177181	0.339099	1532	0.168207	0.169201	0.630555	3.95583
Omy_redd1.410	18	69044121	0.186984	0.208551	1532	0.168207	0.169158	0.648445	-4.21195
Omy_U11_2b.154	25	59466696	0.190326	0.253916	1532	0.168207	0.169143	0.648445	4.05551
Omy_RAD65808.68	5	12187698	0.195629	0.215078	1532	0.168207	0.169121	0.648445	3.39738
Omy_sast.264	2	28252083	0.197024	0.170039	1532	0.168207	0.169116	0.648445	4.30997
Omy_RAD62596.38	14	49977794	0.198185	0.427872	1532	0.168207	0.169111	0.648445	3.58779
OMS00174	6	47325393	0.198818	0.0548303	1532	0.168207	0.169108	0.648445	6.46176
Omy_RAD42793.59	24	51408522	0.198994	0.188316	1532	0.168207	0.169108	0.648445	3.46922
OMS00119	4	27506018	0.199943	0.145561	1532	0.168207	0.169104	0.648445	-4.45956
Omy_RAD52812.28	16	28623729	0.201686	0.319843	1532	0.168207	0.169097	0.648445	-3.76808
Omy_105105.448	14	68303584	0.202929	0.403721	1532	0.168207	0.169092	0.648445	-3.65863
Omy_g12.82	24	14764807	0.20486	0.442885	1532	0.168207	0.169085	0.648445	-3.54054
Omy_carban1.264	16	21454064	0.205133	0.11782	1532	0.168207	0.169084	0.648445	-4.7765
OMS00006	4	63247944	0.212027	0.488251	1532	0.168207	0.169057	0.648445	3.46532
Omy_metA.161	5	24257340	0.213117	0.279373	1532	0.168207	0.169053	0.648445	-3.83483
Omy_105075.162	19	7635334	0.213966	0.098564	1532	0.168207	0.16905	0.648445	4.99195
Omy_RAD23894.58	23	40927121	0.215961	0.285574	1532	0.168207	0.169043	0.648445	-2.85123
Omy_cin.172	22	21602618	0.216614	0.181789	1532	0.168207	0.169041	0.648445	4.10353
Omy_g1.103	28	39287232	0.219177	0.0806136	1532	0.168207	0.169031	0.648445	-5.29166
Omy_ca050.64	25	48651793	0.219449	0.374021	1532	0.168207	0.16903	0.648445	-3.57592
OMS00154	14	56234573	0.219626	0.222585	1532	0.168207	0.16903	0.648445	-3.90891
Omy_RAD3209.10	2	50984953	0.219721	0.476175	1532	0.168207	0.169029	0.648445	2.60395
Omy_cd28.130	14	19036977	0.225469	0.0221932	1532	0.168207	0.169009	0.657184	8.93656
Omy_101993.189	25	21491290	0.226303	0.251305	1532	0.168207	0.169006	0.657184	3.64584
Omy_RAD59950.44	2	17292964	0.228445	0.117493	1532	0.168207	0.168999	0.658139	-3.96216
Omy_112301.202	21	37590554	0.235401	0.029047	1532	0.168207	0.168976	0.666127	7.78866
Omy_NaKATPa3.50	26	23893157	0.235499	0.360966	1532	0.168207	0.168975	0.666127	3.40703
Omy_gh.475	12	62308122	0.236723	0.107376	1532	0.168207	0.168971	0.666127	-4.68847
Omy_tlr3.377	3	56447078	0.245822	0.0910574	1532	0.168207	0.168942	0.68202	4.67354
Omy_RAD30619.61	14	42710419	0.246128	0.0512402	1532	0.168207	0.168941	0.68202	5.4892
OMS00169	23	67568174	0.248572	0.0169713	1532	0.168207	0.168934	0.683353	9.56198
Omy_RAD58213.70	25	58266227	0.250374	0.162206	1532	0.168207	0.168928	0.683353	3.88247
Omy_oxct.85	24	68405894	0.254945	0.153394	1532	0.168207	0.168915	0.690634	3.91912
OMS00003	5	59464348	0.263383	0.134465	1532	0.168207	0.16889	0.70068	3.99033
Omy_RAD33122.47	12	66078752	0.263858	0.325392	1532	0.168207	0.168889	0.70068	2.27927
OmyR40319	23	63158919	0.266886	0.00913838	1532	0.168207	0.16888	0.70068	-12.1761
Omy_RAD26691.36	12	47284987	0.268262	0.078329	1532	0.168207	0.168876	0.70068	4.4771
Omy_RAD58835.15	21	53735338	0.269664	0.216384	1532	0.168207	0.168872	0.70068	3.57486
Omy_RAD73963.73	5	23729539	0.270235	0.28688	1532	0.168207	0.168871	0.70068	-2.58492
OMS00153	17	16303316	0.277118	0.0776762	1532	0.168207	0.168852	0.706074	-4.84131
Omy_RAD55997.10	11	27405886	0.277388	0.00293734	1532	0.168207	0.168851	0.706074	-21.6036
OMS00041	4	18279174	0.278151	0.0163185	1532	0.168207	0.168849	0.706074	9.19893
Omy25_61318852	6	61318852	0.294228	0.292428	1532	0.168207	0.168808	0.734227	2.70326
Omy25_61317685	6	61317685	0.294694	0.290796	1532	0.168207	0.168806	0.734227	2.71172
Omy_117370.400	4	14853962	0.295309	0.425914	1532	0.168207	0.168805	0.734227	3.03052
OMS00064	14	45227750	0.303194	0.372063	1532	0.168207	0.168786	0.742311	-2.99977
Omy_RAD93580.37	15	24247865	0.303509	0.26077	1532	0.168207	0.168785	0.742311	2.46348
OMS00127	2	36268423	0.304695	0.00620104	1532	0.168207	0.168782	0.742311	14.2769
Omy_RAD46452.51	20	27516610	0.308831	0.394256	1532	0.168207	0.168772	0.747371	2.19264
OMS00062	4	14858081	0.319083	0.255548	1532	0.168207	0.168749	0.766395	3.09122
Omy_RAD73204.63	21	24670264	0.320915	0.0842037	1532	0.168207	0.168745	0.766395	3.67555
Omy_txnip.343	18	24435825	0.328892	0.241514	1532	0.168207	0.168727	0.780312	-2.95407
Omy25_61316270	6	61316270	0.337494	0.272846	1532	0.168207	0.168709	0.780356	2.58314
Omy_108007.193	17	43671991	0.338246	0.406332	1532	0.168207	0.168708	0.780356	2.75974
Omy_RAD366.7	14	6230066	0.338252	0.274804	1532	0.168207	0.168708	0.780356	-2.1922
Omy_nxt2.273	18	71969784	0.341146	0.0646214	1532	0.168207	0.168702	0.780356	4.36612
OMS00018	4	46432462	0.342222	0.117493	1532	0.168207	0.168699	0.780356	3.48411
OMS00128	25	14488587	0.344555	0.0234987	1532	0.168207	0.168695	0.780356	6.92752
Omy_ada10.71	29	18315420	0.345223	0.201044	1532	0.168207	0.168693	0.780356	-3.01928
Omy_anp.17	4	30728525	0.346108	0.349869	1532	0.168207	0.168692	0.780356	2.77495
OMY1011SNP	1	54446225	0.351148	0.285574	1532	0.168207	0.168682	0.782287	-2.73627
Omy_116938.264	25	7154463	0.351275	0.0907311	1532	0.168207	0.168681	0.782287	3.92014
OMS00048	9	37125668	0.360031	0.150457	1532	0.168207	0.168664	0.796898	-3.2359
Omy_Ogo4.212	16	12595806	0.366693	0.452676	1532	0.168207	0.168652	0.797568	2.52087
Omy_IL6.320	18	7102407	0.367689	0.22389	1532	0.168207	0.16865	0.797568	-2.8323
OMS00014	8	6297526	0.368235	0.0208877	1532	0.168207	0.168649	0.797568	-6.9386
Omy_sSOD.1	27	39802221	0.369501	0.0163185	1532	0.168207	0.168647	0.797568	7.66272
Omy_rbm4b.203	13	12485117	0.371359	0.209204	1532	0.168207	0.168643	0.797568	2.88542
Omy_RAD23577.43	16	26972288	0.374574	0.00326371	1532	0.168207	0.168637	0.797568	-17.7485
Omy_RAD27740.55	26	42745963	0.377504	0.0636423	1532	0.168207	0.168632	0.797568	-3.68584
OMS00057	14	67908135	0.377911	0.349869	1532	0.168207	0.168631	0.797568	-2.48569
Omy_RAD31408.67	4	48341010	0.380516	0.461488	1532	0.168207	0.168627	0.798425	-1.88127
Omy_101554.306	18	53660117	0.384143	0.0750653	1532	0.168207	0.16862	0.800154	3.86515
Omy_RAD739.59	1	52923702	0.385749	0.143603	1532	0.168207	0.168618	0.800154	-2.52273
OMS00030	3	60401405	0.390562	0.115862	1532	0.168207	0.168609	0.805534	3.1911
Omy_aromat.280	19	3391469	0.39332	0.193211	1532	0.168207	0.168605	0.806639	-2.65567
OMS00017	1	19111591	0.402563	0.237924	1532	0.168207	0.168589	0.819065	2.52034
OMS00078	5	10499333	0.403891	0.288185	1532	0.168207	0.168587	0.819065	2.49366
OMS00138	26	22318448	0.407776	0.098564	1532	0.168207	0.168581	0.822349	3.29932
OMS00039	10	4800495	0.413919	0.441253	1532	0.168207	0.168571	0.830126	-1.74543
Omy_hsf2.146	17	17470364	0.417953	0.295366	1532	0.168207	0.168565	0.830911	-2.36987
Omy_99300.202	22	14697073	0.418889	0.207245	1532	0.168207	0.168564	0.830911	2.50568
Omy_RAD86706.72	17	40479421	0.423691	0.240535	1532	0.168207	0.168556	0.834581	1.97339
Omy_b9.164	7	17599731	0.42724	0.106723	1532	0.168207	0.168551	0.834581	-3.0398
Omy_187760.385	9	23659737	0.42931	0.00391645	1532	0.168207	0.168548	0.834581	-13.5382
Omy_cox1.221	24	47052310	0.429935	0.376632	1532	0.168207	0.168547	0.834581	-2.29686
Omy_RAD3926.22	18	45345547	0.432402	0.130875	1532	0.168207	0.168543	0.834904	2.58288
OmyR19198	23	34973485	0.44007	0.026436	1532	0.168207	0.168532	0.845189	-5.22602
OmyR14589	23	56162785	0.444095	0.0257833	1532	0.168207	0.168527	0.845189	-5.2354
Omy_RAD47955.51	7	23191748	0.444714	0.234661	1532	0.168207	0.168526	0.845189	1.83068
Omy_RAD65959.69	13	36338472	0.447991	0.365535	1532	0.168207	0.168521	0.845451	-1.68341
OMS00180	28	32462775	0.450501	0.371736	1532	0.168207	0.168518	0.845451	-2.15006
OmyR33562	23	47337540	0.451839	0.0261097	1532	0.168207	0.168516	0.845451	-5.12054
Omy_RAD7016.31	7	51490760	0.461642	0.365535	1532	0.168207	0.168503	0.854507	1.56375
Omy_u07.79.166	21	57523676	0.463682	0.103133	1532	0.168207	0.1685	0.854507	2.87664
Omy_RAD40132.55	4	62784779	0.463741	0.324413	1532	0.168207	0.1685	0.854507	-1.6702
OmyR40252	23	31675278	0.470007	0.0296997	1532	0.168207	0.168492	0.86168	-4.52483
Omy_hsp47.86	8	27944494	0.480116	0.238577	1532	0.168207	0.168479	0.87579	2.18145
Omy_RAD26080.69	3	40486618	0.489307	0.342037	1532	0.168207	0.168468	0.882744	2.01618
Omy_BAMBI2.312	1	6112929	0.490445	0.0917102	1532	0.168207	0.168467	0.882744	2.77371
OMS00077	12	48861950	0.49517	0.404373	1532	0.168207	0.168461	0.882744	1.95288
Omy_RAD103359.45	15	40502475	0.495999	0.00685379	1532	0.168207	0.16846	0.882744	-7.92872
Omy_RAD88122.32	4	16334074	0.496088	0.198433	1532	0.168207	0.16846	0.882744	-2.1499
Omy_LDHB.2_i6	22	24130559	0.502704	0.0199086	1532	0.168207	0.168452	0.887783	5.15155
Omy_OmyP9.180	27	15673414	0.503811	0.104765	1532	0.168207	0.168451	0.887783	-2.58709
Omy_RAD2567.8	14	43793241	0.509922	0.497389	1532	0.168207	0.168444	0.891184	1.41074
Omy_u09.56.119	25	41690956	0.510651	0.153721	1532	0.168207	0.168443	0.891184	2.30401
Omy_RAD55404.54	18	43876869	0.524528	0.0838773	1532	0.168207	0.168428	0.907709	-2.57082
M09AAJ.163	4	44843440	0.526419	0.308747	1532	0.168207	0.168426	0.907709	1.90203
Omy_RAD88028.7	16	5676664	0.527621	0.239883	1532	0.168207	0.168425	0.907709	1.59702
Omy_nips.299	16	39788784	0.533132	0.0440601	1532	0.168207	0.168419	0.912863	3.38576
Omy_crb.106	27	30701374	0.543787	0.394256	1532	0.168207	0.168408	0.91906	-1.66609
Omy_nkef.241	17	69427037	0.545972	0.422977	1532	0.168207	0.168406	0.91906	1.76484
Omy_118654.91	21	75458069	0.546401	0.215731	1532	0.168207	0.168406	0.91906	-1.92202
Omy_103705.558	25	7065986	0.546879	0.115862	1532	0.168207	0.168405	0.91906	-2.23412
Omy_mcsf.268	18	48758470	0.551375	0.0391645	1532	0.168207	0.168401	0.921598	-3.54304
OMS00015	8	23730945	0.553467	0.0564621	1532	0.168207	0.168399	0.921598	2.87502
OMS00129	20	22531125	0.562668	0.193211	1532	0.168207	0.16839	0.927043	-1.79289
Omy_RAD22123.69	25	23756920	0.563465	0.416775	1532	0.168207	0.168389	0.927043	1.22586
Omy_107031.704	5	18131799	0.566279	0.159269	1532	0.168207	0.168387	0.927043	1.70039
OMS00052	11	28174967	0.567204	0.192232	1532	0.168207	0.168386	0.927043	-1.83917
OMS00095	3	38704654	0.57007	0.0587467	1532	0.168207	0.168383	0.927043	-2.74559
Omy_RAD20917.11	26	52384497	0.57206	0.139034	1532	0.168207	0.168381	0.927043	-1.60784
Omy_RAD43612.42	2	29118777	0.58714	0.344974	1532	0.168207	0.168368	0.947253	-1.55156
Omy_RAD1186.59	6	70252314	0.59192	0.284922	1532	0.168207	0.168364	0.950738	-1.27855
OMS00058	15	19922139	0.595497	0.434073	1532	0.168207	0.168361	0.950782	1.53763
Omy_UT16_2.173	3	61496264	0.597186	0.0597258	1532	0.168207	0.168359	0.950782	2.558
Omy_104519.624	17	42764123	0.602484	0.337794	1532	0.168207	0.168355	0.953838	-1.50963
OMS00092	1	12518551	0.606852	0.119778	1532	0.168207	0.168352	0.953838	-1.91051
OMS00151	17	23949230	0.608177	0.146867	1532	0.168207	0.168351	0.953838	1.76248
Omy_RAD18903.48	17	61039208	0.609615	0.0323107	1532	0.168207	0.168349	0.953838	-3.00561
Omy_RAD116.59	4	33074866	0.61808	0.0156658	1532	0.168207	0.168343	0.955017	4.23229
Omy_RAD30392.17	23	61772669	0.625767	0.244452	1532	0.168207	0.168337	0.955017	1.15225
Omy_105714.265	7	7594847	0.62761	0.277742	1532	0.168207	0.168336	0.955017	-1.42052
Omy_RAD76060.20	20	21561303	0.630653	0.0822454	1532	0.168207	0.168333	0.955017	-1.70716
Omy_nach.200	28	30001796	0.633319	0.0192559	1532	0.168207	0.168331	0.955017	-3.73822
Omy_129870.756	28	22915161	0.639571	0.16906	1532	0.168207	0.168327	0.955017	1.31857
Omy_u09.54.311	21	42920502	0.642696	0.293081	1532	0.168207	0.168325	0.955017	1.39204
Omy25_61317777	6	61317777	0.643179	0.280026	1532	0.168207	0.168324	0.955017	1.21867
Omy25_61322413	6	61322413	0.650901	0.279047	1532	0.168207	0.168319	0.955017	1.18921
OmyR24370	23	28579373	0.651763	0.0336162	1532	0.168207	0.168318	0.955017	-2.72384
Omy_gdh.271	5	63738413	0.653923	0.095953	1532	0.168207	0.168317	0.955017	-1.79888
Omy_cox2.335	17	50822629	0.657794	0.148172	1532	0.168207	0.168314	0.955017	-1.57211
OMS00176	14	11029167	0.659987	0.073107	1532	0.168207	0.168313	0.955017	-1.97174
Omy_107285.69	7	9809156	0.660637	0.166123	1532	0.168207	0.168312	0.955017	1.46722
Omy_RAD49111.35	1	40050111	0.662369	0.350196	1532	0.168207	0.168311	0.955017	-0.983679
Omy_RAD24287.74	17	28035734	0.66991	0.239883	1532	0.168207	0.168306	0.955017	1.0597
Omy_vatf.406	22	23806220	0.67097	0.390992	1532	0.168207	0.168306	0.955017	-1.26558
OMS00101	11	10475451	0.670974	0.438969	1532	0.168207	0.168306	0.955017	1.17581
OMS00105	1	20264968	0.678071	0.431462	1532	0.168207	0.168301	0.955017	1.16009
Omy_LDHB.1_i2	16	44094440	0.678722	0.105091	1532	0.168207	0.168301	0.955017	1.57052
Omy_97954.618	4	11433435	0.678734	0.128916	1532	0.168207	0.168301	0.955017	-1.44546
Omy_inos.97	11	24547687	0.683683	0.0662533	1532	0.168207	0.168298	0.955017	-1.88066
Omy_vamp5.303	7	33625138	0.686577	0.23564	1532	0.168207	0.168296	0.955017	1.27148
Omy_cd59.206	29	8028322	0.688474	0.288512	1532	0.168207	0.168295	0.955017	1.18397
Omy_111084.526	16	17300850	0.690632	0.163512	1532	0.168207	0.168294	0.955017	-1.36568
Omy_RAD17632.23	18	56074485	0.693346	0.313316	1532	0.168207	0.168292	0.955017	-1.14573
Omy_111666.301	12	70990844	0.694111	0.0199086	1532	0.168207	0.168292	0.955017	-3.05909
Omy_hsc715.80	12	40136309	0.698644	0.438316	1532	0.168207	0.168289	0.955017	1.08481
Omy_RAD3651.48	9	32029860	0.699653	0.44517	1532	0.168207	0.168288	0.955017	0.759463
Omy_RAD38406.19	12	48181130	0.704208	0.102807	1532	0.168207	0.168286	0.955017	1.25798
OMS00111	19	63031581	0.706045	0.146214	1532	0.168207	0.168285	0.955017	-1.30213
OMS00072	18	59971780	0.707999	0.414491	1532	0.168207	0.168284	0.955017	-1.0443
Omy_hsp70aPro.329	12	66828836	0.708517	0.066906	1532	0.168207	0.168283	0.955017	-1.68508
Omy_128923.433	19	16436234	0.711172	0.475522	1532	0.168207	0.168282	0.955017	-1.01825
Omy_RAD35005.13	22	37188435	0.715161	0.0163185	1532	0.168207	0.16828	0.955017	3.00418
OMS00103	13	38335692	0.717426	0.026436	1532	0.168207	0.168279	0.955017	2.53974
OMS00074	12	31104727	0.717454	0.494778	1532	0.168207	0.168279	0.955017	1.02107
OMS00143	16	59233015	0.718068	0.0930157	1532	0.168207	0.168278	0.955017	-1.46026
Omy_128693.455	1	32890059	0.722704	0.0133812	1532	0.168207	0.168276	0.955017	-3.39558
Omy_b1.266	22	41255773	0.727696	0.283616	1532	0.168207	0.168273	0.955017	-1.0344
Omy_109243.222	11	7009687	0.729166	0.190927	1532	0.168207	0.168273	0.955017	-1.12585
Omy_110362.585	23	14307279	0.731981	0.0166449	1532	0.168207	0.168271	0.955017	2.89665
Omy_114315.438	13	64564508	0.735749	0.447781	1532	0.168207	0.168269	0.955017	0.941471
OMS00133	1	23702093	0.73595	0.0326371	1532	0.168207	0.168269	0.955017	2.06731
Omy_cd59b.112	26	38922611	0.735955	0.125	1532	0.168207	0.168269	0.955017	1.21987
Omy_107806.34	9	10095418	0.738975	0.33812	1532	0.168207	0.168268	0.955017	0.968875
Omy_RAD12439.64	14	44537893	0.742227	0.371084	1532	0.168207	0.168266	0.955017	-0.751369
Omy_128996.481	2	30802101	0.743215	0.127937	1532	0.168207	0.168266	0.955017	1.15653
Omy_arp.630	14	57239751	0.744892	0.417428	1532	0.168207	0.168265	0.955017	-0.917996
Omy_ntl.27	18	22071034	0.74541	0.357702	1532	0.168207	0.168265	0.955017	-0.925757
Omy_118205.116	27	33267127	0.748277	0.147193	1532	0.168207	0.168263	0.955017	1.12749
OMS00068	17	17488038	0.74828	0.273499	1532	0.168207	0.168263	0.955017	-0.995263
Omy_RAD57916.29	5	44429931	0.749807	0.49282	1532	0.168207	0.168263	0.955017	-0.63254
Omy_113490.159	28	26494831	0.760772	0.398499	1532	0.168207	0.168258	0.958735	0.912239
Omy_RAD39156.33	7	46886531	0.76198	0.140992	1532	0.168207	0.168257	0.958735	-0.92553
Omy_RAD43694.41	25	57728549	0.764454	0.1547	1532	0.168207	0.168256	0.958735	-0.854903
Omy_RAD7210.8	2	42558654	0.764971	0.465405	1532	0.168207	0.168256	0.958735	-0.838243
OMS00061	16	31231975	0.765932	0.0564621	1532	0.168207	0.168255	0.958735	-1.48378
OMS00106	3	59855697	0.771574	0.217689	1532	0.168207	0.168253	0.959156	0.922594
Omy_110064.419	28	36272850	0.773032	0.375653	1532	0.168207	0.168253	0.959156	-0.832261
Omy_101832.195	25	17015658	0.774195	0.421345	1532	0.168207	0.168252	0.959156	-0.809565
Omy_u09.53.469	26	48859883	0.7802	0.352154	1532	0.168207	0.16825	0.96306	0.801065
Omy_111383.51	16	21239768	0.782652	0.42983	1532	0.168207	0.168249	0.96306	-0.776537
Omy_p53.262	3	46190822	0.787735	0.175914	1532	0.168207	0.168247	0.96532	0.901206
Omy_RAD85131.35	23	75534697	0.789808	0.280026	1532	0.168207	0.168246	0.96532	0.575623
Omy_aspAT.123	29	19289582	0.796319	0.271214	1532	0.168207	0.168243	0.968783	-0.786017
Omy_BAC.B4.324	27	14528635	0.797978	0.416123	1532	0.168207	0.168243	0.968783	0.545001
OMS00114	22	11035495	0.803607	0.0773499	1532	0.168207	0.168241	0.971112	-1.06133
Omy_117815.81	21	67894257	0.80689	0.278721	1532	0.168207	0.16824	0.971112	-0.731394
Omy_RAD19340.24	2	42701841	0.81054	0.0430809	1532	0.168207	0.168238	0.971112	-1.24699
OMS00134	4	47743637	0.814295	0.0137076	1532	0.168207	0.168237	0.971112	-2.2093
Omy_metB.138	26	53792050	0.817274	0.171671	1532	0.168207	0.168236	0.971112	-0.764466
Omy_RAD28236.38	17	40399499	0.81755	0.33094	1532	0.168207	0.168236	0.971112	-0.530527
OMS00002	6	82366395	0.818623	0.303525	1532	0.168207	0.168236	0.971112	0.660065
Omy_RAD36848.7	3	63650747	0.823269	0.496084	1532	0.168207	0.168234	0.972129	0.627665
Omy_stat3.273	5	79898098	0.824837	0.23107	1532	0.168207	0.168234	0.972129	0.684172
Omy_97660.230	20	35742946	0.828515	0.372715	1532	0.168207	0.168233	0.973304	-0.625553
OMS00013	7	10325271	0.836102	0.103786	1532	0.168207	0.16823	0.977329	-0.82706
Omy_RAD619.59	30	289000	0.838803	0.271867	1532	0.168207	0.16823	0.977329	0.475026
Omy_pad.196	14	44470619	0.842085	0.0401436	1532	0.168207	0.168229	0.977329	1.10518
OMS00008	5	77384035	0.845054	0.16906	1532	0.168207	0.168228	0.977329	-0.64677
M09AAC.055	1	53855167	0.846234	0.0626632	1532	0.168207	0.168228	0.977329	-0.908604
Omy_hsf1b.241	18	14516742	0.848095	0.073107	1532	0.168207	0.168227	0.977329	-0.867395
Omy_u09.61.043	23	58840810	0.852207	0.00881201	1532	0.168207	0.168226	0.978959	2.20557
Omy_UBA3b	18	28552649	0.863035	0.14654	1532	0.168207	0.168223	0.987731	0.603853
Omy_RAD66402.36	3	30372084	0.87157	0.198433	1532	0.168207	0.168221	0.987731	-0.432122
Omy_rapd.167	1	27362424	0.88549	0.197128	1532	0.168207	0.168218	0.987731	-0.467143
Omy_RAD29700.18	10	1673196	0.886781	0.235313	1532	0.168207	0.168218	0.987731	-0.435814
OMS00149	12	65894619	0.888037	0.0561358	1532	0.168207	0.168218	0.987731	-0.720964
Omy_1004	22	41944218	0.891764	0.177219	1532	0.168207	0.168217	0.987731	-0.454346
Omy_RAD2976.26	14	58337126	0.892063	0.0662533	1532	0.168207	0.168217	0.987731	-0.540462
Omy_RAD7384.50	14	65241784	0.892892	0.0261097	1532	0.168207	0.168217	0.987731	-0.915639
OMS00173	15	9105891	0.899211	0.126632	1532	0.168207	0.168216	0.987731	0.454308
Omy_131460.646	14	36600038	0.901631	0.0137076	1532	0.168207	0.168215	0.987731	1.14455
Omy_114976.223	25	41462973	0.902101	0.405679	1532	0.168207	0.168215	0.987731	0.338666
Omy_104569.114	22	32178517	0.902787	0.011423	1532	0.168207	0.168215	0.987731	1.25554
Omy_RAD48799.69	9	21581080	0.902983	0.170366	1532	0.168207	0.168215	0.987731	-0.413298
Omy_sys1.188	14	56428776	0.90538	0.136423	1532	0.168207	0.168215	0.987731	0.427121
OMS00156	26	12397197	0.907226	0.362272	1532	0.168207	0.168215	0.987731	-0.329851
OMS00024	9	31418339	0.908678	0.370104	1532	0.168207	0.168214	0.987731	0.333508
Omy_RAD79314.58	4	62728432	0.91096	0.0078329	1532	0.168207	0.168214	0.987731	-1.29787
Omy_96222.125	16	24041111	0.912798	0.037859	1532	0.168207	0.168214	0.987731	-0.610156
OMS00112	12	68382081	0.913121	0.2203	1532	0.168207	0.168214	0.987731	0.339803
Omy_114587.480	26	16204563	0.915104	0.31299	1532	0.168207	0.168213	0.987731	0.318732
Omy_RAD50632.21	5	38986533	0.916984	0.129569	1532	0.168207	0.168213	0.987731	-0.333403
Omy_110201.359	12	28727952	0.922848	0.101828	1532	0.168207	0.168212	0.988425	0.384739
Omy_RAD4848.14	9	5493648	0.923075	0.0355744	1532	0.168207	0.168212	0.988425	0.564738
Omy_Ots249.227	15	18917430	0.930862	0.332245	1532	0.168207	0.168211	0.989875	0.252108
Omy_myoD.178	19	10520793	0.933815	0.133812	1532	0.168207	0.168211	0.989875	-0.292337
OMS00089	18	13150534	0.938506	0.258812	1532	0.168207	0.16821	0.989875	0.233729
Omy_RAD32139.58	3	10773803	0.93947	0.214099	1532	0.168207	0.16821	0.989875	-0.213643
Omy_zg57.91	22	32766740	0.939543	0.115535	1532	0.168207	0.16821	0.989875	0.28702
M09AAE.082	3	32872704	0.94079	0.233355	1532	0.168207	0.16821	0.989875	0.234134
M09AAD.076	2	53717512	0.953863	0.490209	1532	0.168207	0.168209	0.992653	0.124133
Omy_SECC22b.88	23	61828903	0.956595	0.0212141	1532	0.168207	0.168209	0.992653	-0.412444
OMS00118	2	42212299	0.9583	0.388055	1532	0.168207	0.168209	0.992653	0.159269
OMS00121	2	34232991	0.960003	0.463773	1532	0.168207	0.168208	0.992653	-0.137698
Omy_RAD72528.44	5	7354513	0.966906	0.0884465	1532	0.168207	0.168208	0.992653	-0.159285
Omy_105385.406	5	77446133	0.967434	0.391319	1532	0.168207	0.168208	0.992653	0.117652
Omy_109894.185	3	10852282	0.968798	0.332572	1532	0.168207	0.168208	0.992653	-0.112564
Omy_LDHB.2_e5	22	24129907	0.973214	0.168407	1532	0.168207	0.168208	0.992653	0.113649
Omy_RAD9004.13	26	54044836	0.97538	0.197128	1532	0.168207	0.168208	0.992653	0.0742319
Omy_97077.73	14	61875465	0.976752	0.0381854	1532	0.168207	0.168208	0.992653	-0.169115
Omy_102505.102	15	7759328	0.979429	0.36064	1532	0.168207	0.168207	0.992653	0.0717959
OMS00079	19	35250473	0.979472	0.461488	1532	0.168207	0.168207	0.992653	0.0722782
Omy_gadd45.332	5	12240053	0.9813	0.0740862	1532	0.168207	0.168207	0.992653	-0.10256
Omy_cyp17.153	5	64509889	0.981715	0.0143603	1532	0.168207	0.168207	0.992653	-0.207057
Omy_srp09.37	17	21426823	0.985944	0.318864	1532	0.168207	0.168207	0.993288	-0.0519686
Omy_RAD45104.18	25	20693754	0.987816	0.431789	1532	0.168207	0.168207	0.993288	0.0424011
Omy_RAD1919.22	12	53383757	0.99971	0.0055483	1532	0.168207	0.168207	1	-0.00520496
Omy_BAMBI4.238	24	24411085	1	0	1532	NA	NA	1	NA

## Sheet: GAPIT.MLM.eff.speed.GWAS.Result
SNP	Chromosome	Position	P.value	maf	nobs	Rsquare.of.Model.without.SNP	Rsquare.of.Model.with.SNP	FDR_Adjusted_P-values	effect
Omy_GREB1_09	20	11641623	5.0907e-14	0.0381854	1532	0.388852	0.412008	1.21544e-11	165.448
Omy_RAD36952.53	7	40260970	1.00449e-13	0.0793081	1532	0.388852	0.411452	1.21544e-11	119.619
Omy_RAD68634.40	7	40260800	1.00449e-13	0.0793081	1532	0.388852	0.411452	1.21544e-11	119.619
Omy28_11658853	20	11658853	8.67437e-13	0.0375326	1532	0.388852	0.409694	7.87199e-11	159.094
Omy28_11625241	20	11625241	1.1865e-09	0.0440601	1532	0.388852	0.403862	8.61399e-08	121.388
Omy_RAD12439.64	14	44537893	1.65219e-08	0.371084	1532	0.388852	0.401761	9.99573e-07	-48.1603
Omy_RAD52458.17	20	11609794	2.0386e-08	0.0956266	1532	0.388852	0.401594	1.05716e-06	78.7456
Omy_GREB1_05	20	11618027	2.83298e-08	0.0917102	1532	0.388852	0.401332	1.28546e-06	79.6982
Omy_RAD41594.34	29	5600475	3.54211e-08	0.0489556	1532	0.388852	0.401155	1.42865e-06	103.589
Omy_RAD22123.69	25	23756920	5.45401e-08	0.416775	1532	0.388852	0.400813	1.97981e-06	43.2546
Omy_RAD2976.26	14	58337126	3.27177e-07	0.0662533	1532	0.388852	0.399398	1.07968e-05	75.9378
Omy28_11607954	20	11607954	4.2071e-07	0.0345953	1532	0.388852	0.3992	1.27265e-05	116.384
Omy_RAD17849.16	4	44116456	2.68356e-06	0.47846	1532	0.388852	0.397747	7.49332e-05	-37.6185
Omy_RAD92485.64	19	68318464	3.16121e-06	0.210836	1532	0.388852	0.39762	7.89877e-05	41.9632
Omy_RAD35149.9	7	60182501	3.26395e-06	0.303198	1532	0.388852	0.397595	7.89877e-05	40.8567
Omy25_61286316	6	61286316	1.37939e-05	0.324413	1532	0.388852	0.396474	0.000292348	41.6744
Omy25_61287415	6	61287415	1.44966e-05	0.324739	1532	0.388852	0.396436	0.000292348	41.5837
Omy25_61294400	6	61294400	1.44966e-05	0.324739	1532	0.388852	0.396436	0.000292348	41.5837
Omy25_61284413	6	61284413	1.65805e-05	0.323433	1532	0.388852	0.396332	0.000316776	41.2121
Omy25_61285646	6	61285646	2.24085e-05	0.323433	1532	0.388852	0.396099	0.000406714	40.5703
Omy_RAD619.59	30	289000	2.64656e-05	0.271867	1532	0.388852	0.395971	0.000457477	-36.561
M09AAD.076	2	53717512	4.45419e-05	0.490209	1532	0.388852	0.39557	0.000734942	32.6354
Omy_RAD20917.11	26	52384497	4.72702e-05	0.139034	1532	0.388852	0.395524	0.000746047	-43.2524
Omy_RAD16104.20	26	67119313	5.3627e-05	0.498368	1532	0.388852	0.395427	0.000811108	31.7603
Omy28_11632591	20	11632591	7.39829e-05	0.105418	1532	0.388852	0.395181	0.00103292	53.909
Omy_RAD42465.32	2	25034287	7.28765e-05	0.0336162	1532	0.388852	0.395192	0.00103292	88.912
Omy_RAD73963.73	5	23729539	8.82816e-05	0.28688	1532	0.388852	0.395045	0.0011869	34.3036
Omy_RAD78502.57	24	37031757	0.000128085	0.0789817	1532	0.388852	0.394761	0.00166053	57.5316
Omy_star.206	7	36624863	0.000159724	0.0760444	1532	0.388852	0.394593	0.0019993	71.8305
Omy_RAD116.59	4	33074866	0.00025426	0.0156658	1532	0.388852	0.394239	0.00307654	-115.794
Omy_RAD13499.13	21	38408941	0.000606773	0.0877937	1532	0.388852	0.393582	0.00665369	51.7127
Omy_RAD33798.24	21	38336651	0.000606773	0.0877937	1532	0.388852	0.393582	0.00665369	51.7127
Omy_RAD73204.63	21	24670264	0.000614375	0.0842037	1532	0.388852	0.393573	0.00665369	47.3505
Omy_RAD49111.35	1	40050111	0.00062321	0.350196	1532	0.388852	0.393562	0.00665369	-28.7122
Omy_RAD28236.38	17	40399499	0.000647759	0.33094	1532	0.388852	0.393533	0.00671819	29.3506
Omy_hus1.52	16	13042222	0.000808982	0.0789817	1532	0.388852	0.393366	0.00815724	61.2066
Omy_RAD59758.41	6	40219356	0.000965338	0.0590731	1532	0.388852	0.393234	0.00947074	58.7207
Omy_ndk.152	12	56277959	0.00113586	0.0515666	1532	0.388852	0.393113	0.0108504	61.8839
Omy_RAD9004.13	26	54044836	0.00146599	0.197128	1532	0.388852	0.392922	0.013645	-28.4959
Omy_RAD24287.74	17	28035734	0.00175555	0.239883	1532	0.388852	0.392789	0.0156617	-29.2976
Omy_IL1b.163	7	42313129	0.00176895	0.0904047	1532	0.388852	0.392783	0.0156617	43.2165
Omy_GHSR.121	2	11662801	0.00197178	0.0819191	1532	0.388852	0.392702	0.0170418	-60.5008
Omy_RAD85131.35	23	75534697	0.00229488	0.280026	1532	0.388852	0.39259	0.019373	-24.5539
Omy_hsc715.80	12	40136309	0.00241809	0.438316	1532	0.388852	0.392552	0.0199492	-42.3225
Omy_RAD40520.48	30	259000	0.00268105	0.147846	1532	0.388852	0.392475	0.0216271	30.8226
OMS00149	12	65894619	0.00344496	0.0561358	1532	0.388852	0.392291	0.0271853	62.2708
Omy_RAD76060.20	20	21561303	0.00390912	0.0822454	1532	0.388852	0.392198	0.0301917	38.2219
Omy_RAD40641.58	4	17858278	0.00439846	0.0789817	1532	0.388852	0.392112	0.0332633	42.8127
Omy_97077.73	14	61875465	0.00508177	0.0381854	1532	0.388852	0.392007	0.0375735	-65.6504
Omy_RAD4848.14	9	5493648	0.00517541	0.0355744	1532	0.388852	0.391993	0.0375735	60.9075
Omy_RAD27740.55	26	42745963	0.00539465	0.0636423	1532	0.388852	0.391963	0.0383972	43.2113
Omy_RAD2567.8	14	43793241	0.00636722	0.497389	1532	0.388852	0.391843	0.0436456	-21.713
OMS00014	8	6297526	0.0063725	0.0208877	1532	0.388852	0.391842	0.0436456	82.0565
Omy_mcsf.268	18	48758470	0.00724474	0.0391645	1532	0.388852	0.391749	0.0487008	-65.0449
Omy_RAD72528.44	5	7354513	0.00761608	0.0884465	1532	0.388852	0.391713	0.0502661	38.2501
Omy_RAD25042.68	26	32793123	0.00809395	0.0267624	1532	0.388852	0.391669	0.0524662	62.4924
Omy_zg57.91	22	32766740	0.00846116	0.115535	1532	0.388852	0.391637	0.0538842	-44.3664
Omy_120255.332	17	29102820	0.00882717	0.0372063	1532	0.388852	0.391607	0.0552459	-63.0434
Omy_107031.704	5	18131799	0.0107869	0.159269	1532	0.388852	0.391463	0.0663669	28.1721
Omy_RAD65959.69	13	36338472	0.0110551	0.365535	1532	0.388852	0.391445	0.0665794	-20.9917
Omy_RAD60135.12	7	56110072	0.0111883	0.169713	1532	0.388852	0.391437	0.0665794	27.316
Omy25_61316270	6	61316270	0.011668	0.272846	1532	0.388852	0.391407	0.0683142	25.3787
Omy_BAC.F5.284	24	42789302	0.0135391	0.049282	1532	0.388852	0.391301	0.0780113	-53.8155
Omy_ftzf1.217	3	44060919	0.0141024	0.00881201	1532	0.388852	0.391272	0.0799873	-108.629
Omy_114587.480	26	16204563	0.0147047	0.31299	1532	0.388852	0.391242	0.0821203	35.3465
OMS00179	17	25539930	0.0167195	0.298303	1532	0.388852	0.391151	0.0919575	33.9219
Omy_inos.97	11	24547687	0.0188853	0.0662533	1532	0.388852	0.391065	0.100814	-45.5866
Omy_RAD50632.21	5	38986533	0.0187966	0.129569	1532	0.388852	0.391069	0.100814	27.958
Omy_RAD59950.44	2	17292964	0.0202956	0.117493	1532	0.388852	0.391015	0.106772	-28.4001
Omy_RAD366.7	14	6230066	0.0215595	0.274804	1532	0.388852	0.390972	0.111802	19.5503
Omy_RAD86706.72	17	40479421	0.021869	0.240535	1532	0.388852	0.390962	0.111809	-21.1219
Omy_metB.138	26	53792050	0.0235421	0.171671	1532	0.388852	0.390911	0.118691	-34.6916
Omy_131460.646	14	36600038	0.0257167	0.0137076	1532	0.388852	0.390849	0.127879	-79.6797
Omy_MYC_2	24	33841260	0.0271916	0.00489556	1532	0.388852	0.390811	0.133386	127.128
M09AAC.055	1	53855167	0.0292224	0.0626632	1532	0.388852	0.390761	0.141436	42.8812
Omy_RAD19578.59	12	67131514	0.0302409	0.16906	1532	0.388852	0.390737	0.14444	23.6604
Omy_RAD35005.13	22	37188435	0.0312703	0.0163185	1532	0.388852	0.390714	0.147417	-65.6942
Omy_RAD7384.50	14	65241784	0.0359718	0.0261097	1532	0.388852	0.390617	0.167407	-53.3505
Omy_111666.301	12	70990844	0.0393727	0.0199086	1532	0.388852	0.390556	0.180915	62.6365
Omy_tlr5.205	13	60510483	0.0420057	0.0652742	1532	0.388852	0.390512	0.190601	39.8517
Omy_RAD1186.59	6	70252314	0.0463436	0.284922	1532	0.388852	0.390445	0.207688	17.6361
Omy_116938.264	25	7154463	0.0472366	0.0907311	1532	0.388852	0.390432	0.209109	35.9423
Omy_128996.481	2	30802101	0.0484042	0.127937	1532	0.388852	0.390415	0.211696	31.5853
Omy_RAD66402.36	3	30372084	0.0545018	0.198433	1532	0.388852	0.390336	0.235525	19.1344
Omy_RAD12566.14	18	44125336	0.0616686	0.00815927	1532	0.388852	0.390253	0.263361	85.8796
Omy_101554.306	18	53660117	0.0665613	0.0750653	1532	0.388852	0.390202	0.28095	-34.9382
Omy_sSOD.1	27	39802221	0.0681816	0.0163185	1532	0.388852	0.390187	0.281249	60.4901
Omy_RAD77789.54	19	30976138	0.0679617	0.236619	1532	0.388852	0.390189	0.281249	17.5303
Omy_110201.359	12	28727952	0.0728019	0.101828	1532	0.388852	0.390143	0.296933	-31.2058
Omy_RAD38406.19	12	48181130	0.0738762	0.102807	1532	0.388852	0.390134	0.297967	-22.1848
Omy_RAD14033.46	6	60064021	0.0749747	0.0336162	1532	0.388852	0.390124	0.299075	40.2692
OMS00134	4	47743637	0.0797919	0.0137076	1532	0.388852	0.390083	0.314831	-63.3542
Omy_RAD13073.16	23	13954598	0.0862635	0.0629896	1532	0.388852	0.390032	0.334494	28.7884
Omy28_11667578	20	11667578	0.0866184	0.261749	1532	0.388852	0.39003	0.334494	15.4319
Omy_RAD13034.67	29	12537039	0.0978371	0.153394	1532	0.388852	0.389951	0.369946	17.9412
OMS00164	27	17249654	0.097611	0.0212141	1532	0.388852	0.389953	0.369946	49.6566
Omy_RAD30619.61	14	42710419	0.100562	0.0512402	1532	0.388852	0.389934	0.376329	28.9777
OMS00114	22	11035495	0.103314	0.0773499	1532	0.388852	0.389916	0.382685	-29.7839
Omy_Il.1b_.028	1	10329530	0.105095	0.229439	1532	0.388852	0.389905	0.385347	-23.7285
Omy_g1.103	28	39287232	0.110362	0.0806136	1532	0.388852	0.389874	0.400616	-29.4338
Omy_RAD103359.45	15	40502475	0.114924	0.00685379	1532	0.388852	0.389849	0.413044	68.4084
OMS00153	17	16303316	0.120071	0.0776762	1532	0.388852	0.389821	0.415103	29.3589
Omy_IL17.185	15	27226063	0.117091	0.484661	1532	0.388852	0.389837	0.415103	-21.8474
Omy_RAD1919.22	12	53383757	0.119125	0.0055483	1532	0.388852	0.389826	0.415103	-82.575
Omy_RAD78147.27	1	3343451	0.118543	0.357702	1532	0.388852	0.389829	0.415103	-13.4598
Omy_RAD31408.67	4	48341010	0.123108	0.461488	1532	0.388852	0.389805	0.421588	12.28
Omy_111084.526	16	17300850	0.124301	0.163512	1532	0.388852	0.389799	0.421695	-24.1393
Omy_RAD98715.53	11	23448568	0.126855	0.338446	1532	0.388852	0.389787	0.426373	13.022
Omy_RAD47955.51	7	23191748	0.137491	0.234661	1532	0.388852	0.389737	0.457882	-13.2105
OMY1011SNP	1	54446225	0.142877	0.285574	1532	0.388852	0.389713	0.471494	-20.9252
Omy_RAD35417.9	7	15867514	0.148282	0.120757	1532	0.388852	0.38969	0.47634	17.6601
Omy_RAD40132.55	4	62784779	0.147915	0.324413	1532	0.388852	0.389691	0.47634	12.2782
OMS00018	4	46432462	0.148039	0.117493	1532	0.388852	0.389691	0.47634	23.7383
Omy_111383.51	16	21239768	0.158674	0.42983	1532	0.388852	0.389649	0.505251	-19.6366
Omy_118175.396	28	20282478	0.17367	0.00489556	1532	0.388852	0.389594	0.512537	-79.1019
Omy_98683.165	26	8555140	0.166311	0.0248042	1532	0.388852	0.38962	0.512537	37.913
Omy_b1.266	22	41255773	0.167873	0.283616	1532	0.388852	0.389615	0.512537	19.8194
Omy_cin.172	22	21602618	0.170314	0.181789	1532	0.388852	0.389606	0.512537	21.0215
Omy_105075.162	19	7635334	0.170869	0.098564	1532	0.388852	0.389604	0.512537	23.9824
Omy_RAD3926.22	18	45345547	0.17122	0.130875	1532	0.388852	0.389603	0.512537	-17.1116
Omy_RAD66834.17	10	30353244	0.168213	0.122715	1532	0.388852	0.389613	0.512537	-16.3497
Omy_107336.170	6	30017455	0.172761	0.0995431	1532	0.388852	0.389597	0.512537	23.5813
Omy_128693.455	1	32890059	0.16245	0.0133812	1532	0.388852	0.389634	0.512537	51.5008
Omy_101993.189	25	21491290	0.181191	0.251305	1532	0.388852	0.389569	0.518777	19.3214
Omy28_11683204	20	11683204	0.181501	0.266319	1532	0.388852	0.389568	0.518777	12.0216
Omy_RAD33122.47	12	66078752	0.180653	0.325392	1532	0.388852	0.389571	0.518777	-10.1928
Omy_metA.161	5	24257340	0.17785	0.279373	1532	0.388852	0.38958	0.518777	-19.8614
Omy_BAMBI2.312	1	6112929	0.183347	0.0917102	1532	0.388852	0.389562	0.519961	23.3282
Omy_e1.147	9	38313338	0.187666	0.0525457	1532	0.388852	0.389548	0.528083	27.7688
Omy_117815.81	21	67894257	0.191534	0.278721	1532	0.388852	0.389536	0.534823	18.8457
Omy_112820.82	13	21861264	0.200691	0.0195822	1532	0.388852	0.389508	0.556114	39.9044
Omy_cox2.335	17	50822629	0.204285	0.148172	1532	0.388852	0.389498	0.561784	20.387
Omy_RAD26691.36	12	47284987	0.209967	0.078329	1532	0.388852	0.389482	0.573067	-18.9771
Omy_RAD62596.38	14	49977794	0.212112	0.427872	1532	0.388852	0.389476	0.574601	17.321
Omy_129870.756	28	22915161	0.22079	0.16906	1532	0.388852	0.389453	0.59368	-12.8601
Omy_RAD42793.59	24	51408522	0.226828	0.188316	1532	0.388852	0.389437	0.605432	12.1092
Omy_RAD47080.54	20	11667915	0.230719	0.265992	1532	0.388852	0.389428	0.609738	10.7093
Omy_RAD39156.33	7	46886531	0.231801	0.140992	1532	0.388852	0.389425	0.609738	-13.6035
Omy_nach.200	28	30001796	0.237917	0.0192559	1532	0.388852	0.38941	0.619234	-36.2376
Omy_oxct.85	24	68405894	0.238823	0.153394	1532	0.388852	0.389408	0.619234	-18.5673
OMS00071	6	48248474	0.24153	0.403721	1532	0.388852	0.389402	0.619511	-16.2282
Omy_RAD79314.58	4	62728432	0.242343	0.0078329	1532	0.388852	0.3894	0.619511	50.3992
Omy_anp.17	4	30728525	0.251255	0.349869	1532	0.388852	0.38938	0.6378	16.4683
Omy_104569.114	22	32178517	0.254537	0.011423	1532	0.388852	0.389372	0.641429	44.9506
Omy28_11676622	20	11676622	0.256218	0.263708	1532	0.388852	0.389369	0.641429	10.1634
Omy_RAD46672.27	25	58256353	0.262204	0.406984	1532	0.388852	0.389356	0.651449	-9.21703
Omy_102867.443	24	55934332	0.26381	0.0355744	1532	0.388852	0.389352	0.651449	25.9682
OMS00068	17	17488038	0.270779	0.273499	1532	0.388852	0.389338	0.66414	-16.3243
Omy_109525.403	23	84224892	0.278603	0.282963	1532	0.388852	0.389322	0.678744	-15.4173
OmyR40319	23	63158919	0.2894	0.00913838	1532	0.388852	0.389302	0.681181	43.7576
OMS00061	16	31231975	0.294529	0.0564621	1532	0.388852	0.389292	0.681181	21.7126
Omy_RAD93580.37	15	24247865	0.289294	0.26077	1532	0.388852	0.389302	0.681181	-9.42539
Omy_mapK3.103	14	10975716	0.283052	0.0626632	1532	0.388852	0.389314	0.681181	-22.9243
OMS00175	13	50381707	0.294615	0.386097	1532	0.388852	0.389292	0.681181	-14.5524
Omy_hsp70aPro.329	12	66828836	0.289664	0.066906	1532	0.388852	0.389301	0.681181	-20.1902
Omy_RAD29700.18	10	1673196	0.290846	0.235313	1532	0.388852	0.389299	0.681181	15.4252
Omy_RAD57916.29	5	44429931	0.293706	0.49282	1532	0.388852	0.389294	0.681181	7.71589
Omy_116733.349	18	18498042	0.302628	0.28688	1532	0.388852	0.389278	0.695278	14.9133
Omy_RAD43573.37	7	1745954	0.305879	0.292755	1532	0.388852	0.389272	0.698328	-8.88344
Omy_aspAT.123	29	19289582	0.319634	0.271214	1532	0.388852	0.389249	0.706402	14.5277
Omy_RAD58213.70	25	58266227	0.321241	0.162206	1532	0.388852	0.389246	0.706402	15.447
Omy_g12.82	24	14764807	0.324678	0.442885	1532	0.388852	0.389241	0.706402	-13.6624
Omy_LDHB.2_i6	22	24130559	0.330719	0.0199086	1532	0.388852	0.389231	0.706402	29.2498
Omy_u07.79.166	21	57523676	0.337423	0.103133	1532	0.388852	0.389221	0.706402	16.5143
Omy_RAD17632.23	18	56074485	0.327885	0.313316	1532	0.388852	0.389235	0.706402	13.8781
Omy_RAD23577.43	16	26972288	0.337996	0.00326371	1532	0.388852	0.38922	0.706402	71.6491
OMS00058	15	19922139	0.33282	0.434073	1532	0.388852	0.389228	0.706402	13.7837
Omy_114315.438	13	64564508	0.335192	0.447781	1532	0.388852	0.389224	0.706402	-13.3662
Omy_109243.222	11	7009687	0.332884	0.190927	1532	0.388852	0.389228	0.706402	-14.6707
Omy_hsp47.86	8	27944494	0.330069	0.238577	1532	0.388852	0.389232	0.706402	14.3163
OMS00015	8	23730945	0.338606	0.0564621	1532	0.388852	0.389219	0.706402	-19.3285
OMS00003	5	59464348	0.335423	0.134465	1532	0.388852	0.389224	0.706402	15.5239
M09AAJ.163	4	44843440	0.332192	0.308747	1532	0.388852	0.389229	0.706402	-14.1575
Omy_RAD43612.42	2	29118777	0.324598	0.344974	1532	0.388852	0.389241	0.706402	-13.8135
Omy_tlr3.377	3	56447078	0.344725	0.0910574	1532	0.388852	0.38921	0.711252	16.5453
OMS00030	3	60401405	0.344849	0.115862	1532	0.388852	0.389209	0.711252	15.6713
Omy_110064.419	28	36272850	0.348699	0.375653	1532	0.388852	0.389204	0.711299	13.2437
OMS00120	24	51013177	0.351131	0.177546	1532	0.388852	0.3892	0.711299	14.2306
Omy_vatf.406	22	23806220	0.358589	0.390992	1532	0.388852	0.38919	0.711299	13.3589
OMS00103	13	38335692	0.357822	0.026436	1532	0.388852	0.389191	0.711299	25.4737
Omy25_61317685	6	61317685	0.353518	0.290796	1532	0.388852	0.389197	0.711299	8.96228
Omy25_61318852	6	61318852	0.353676	0.292428	1532	0.388852	0.389197	0.711299	8.92218
Omy_RAD3209.10	2	50984953	0.358565	0.476175	1532	0.388852	0.38919	0.711299	-7.23239
OMS00039	10	4800495	0.367332	0.441253	1532	0.388852	0.389177	0.72057	7.12349
OMS00013	7	10325271	0.365663	0.103786	1532	0.388852	0.38918	0.72057	15.8174
Omy_RAD7210.8	2	42558654	0.369218	0.465405	1532	0.388852	0.389175	0.72057	-12.5333
OMS00111	19	63031581	0.375409	0.146214	1532	0.388852	0.389167	0.728735	-13.9591
OMS00121	2	34232991	0.385048	0.463773	1532	0.388852	0.389154	0.743471	11.9006
Omy_RAD46314.35	26	78480158	0.406437	0.0394909	1532	0.388852	0.389128	0.745594	-17.1933
Omy_G3PD_2.246	26	6084071	0.406687	0.00587467	1532	0.388852	0.389128	0.745594	42.1162
OMS00169	23	67568174	0.393886	0.0169713	1532	0.388852	0.389143	0.745594	-28.3143
Omy_112301.202	21	37590554	0.399887	0.029047	1532	0.388852	0.389136	0.745594	22.005
Omy_130524.160	19	28889024	0.39435	0.372063	1532	0.388852	0.389143	0.745594	11.7908
Omy_ntl.27	18	22071034	0.394657	0.357702	1532	0.388852	0.389142	0.745594	11.9544
OMS00074	12	31104727	0.399607	0.494778	1532	0.388852	0.389136	0.745594	11.7649
Omy_107285.69	7	9809156	0.394826	0.166123	1532	0.388852	0.389142	0.745594	13.1213
Omy_97954.618	4	11433435	0.405597	0.128916	1532	0.388852	0.389129	0.745594	-13.1911
OMS00106	3	59855697	0.402538	0.217689	1532	0.388852	0.389133	0.745594	12.5436
Omy_cox1.221	24	47052310	0.418645	0.376632	1532	0.388852	0.389114	0.756061	-11.5621
Omy_rbm4b.203	13	12485117	0.417412	0.209204	1532	0.388852	0.389115	0.756061	12.2637
Omy_rapd.167	1	27362424	0.417233	0.197128	1532	0.388852	0.389115	0.756061	-12.3081
OMS00116	23	11341754	0.423961	0.0538512	1532	0.388852	0.389108	0.761328	-16.7627
OMS00101	11	10475451	0.425757	0.438969	1532	0.388852	0.389106	0.761328	10.983
OMS00062	4	14858081	0.433269	0.255548	1532	0.388852	0.389098	0.770964	11.5761
Omy_RAD5374.56	24	6186937	0.440366	0.11782	1532	0.388852	0.38909	0.77977	9.22201
OMS00053	12	66917868	0.446613	0.408943	1532	0.388852	0.389084	0.783192	10.8322
OMS00017	1	19111591	0.446456	0.237924	1532	0.388852	0.389084	0.783192	11.0187
OMS00154	14	56234573	0.455079	0.222585	1532	0.388852	0.389075	0.7942	-11.1925
Omy_RAD26080.69	3	40486618	0.462646	0.342037	1532	0.388852	0.389068	0.803544	10.4519
OmyR19198	23	34973485	0.469735	0.026436	1532	0.388852	0.389061	0.811971	19.5213
Omy_UT16_2.173	3	61496264	0.472936	0.0597258	1532	0.388852	0.389058	0.813629	14.4891
Omy_RAD78776.10	2	25034326	0.478745	0.066906	1532	0.388852	0.389053	0.819738	11.7716
Omy_103705.558	25	7065986	0.492208	0.115862	1532	0.388852	0.389041	0.829825	11.3697
Omy_u09.61.043	23	58840810	0.491743	0.00881201	1532	0.388852	0.389041	0.829825	31.8836
OmyR33562	23	47337540	0.492231	0.0261097	1532	0.388852	0.389041	0.829825	18.6591
Omy_110362.585	23	14307279	0.498352	0.0166449	1532	0.388852	0.389035	0.829825	-22.2216
OMS00056	13	43771325	0.495478	0.212141	1532	0.388852	0.389038	0.829825	10.1748
Omy_RAD739.59	1	52923702	0.497881	0.143603	1532	0.388852	0.389036	0.829825	-7.30833
Omy_BAC.B4.324	27	14528635	0.510386	0.416123	1532	0.388852	0.389025	0.840251	5.21413
Omy_hsf1b.241	18	14516742	0.512955	0.073107	1532	0.388852	0.389023	0.840251	-12.5142
Omy_txnip.343	18	24435825	0.51447	0.241514	1532	0.388852	0.389022	0.840251	-9.45887
Omy_sys1.188	14	56428776	0.511968	0.136423	1532	0.388852	0.389024	0.840251	10.6166
OMS00002	6	82366395	0.516187	0.303525	1532	0.388852	0.389021	0.840251	-9.12673
Omy_128923.433	19	16436234	0.522135	0.475522	1532	0.388852	0.389016	0.842589	8.78204
Omy_117370.400	4	14853962	0.522266	0.425914	1532	0.388852	0.389016	0.842589	9.1714
Omy_RAD23894.58	23	40927121	0.528669	0.285574	1532	0.388852	0.389011	0.849145	5.37832
Omy28_11671116	20	11671116	0.532313	0.251305	1532	0.388852	0.389008	0.851231	5.68494
OmyR40252	23	31675278	0.547642	0.0296997	1532	0.388852	0.388997	0.864321	14.8891
Omy_gdh.271	5	63738413	0.544576	0.095953	1532	0.388852	0.388999	0.864321	10.5773
Omy_RAD88122.32	4	16334074	0.545349	0.198433	1532	0.388852	0.388998	0.864321	-8.99632
OMS00180	28	32462775	0.558069	0.371736	1532	0.388852	0.388989	0.869166	8.24809
Omy_crb.106	27	30701374	0.564103	0.394256	1532	0.388852	0.388985	0.869166	7.91297
Omy_RAD30392.17	23	61772669	0.565078	0.244452	1532	0.388852	0.388984	0.869166	5.07673
OMS00072	18	59971780	0.563595	0.414491	1532	0.388852	0.388985	0.869166	-8.01575
OMS00052	11	28174967	0.563227	0.192232	1532	0.388852	0.388986	0.869166	8.69894
Omy_RAD36848.7	3	63650747	0.563483	0.496084	1532	0.388852	0.388985	0.869166	8.02515
OMS00090	20	4245997	0.570768	0.488251	1532	0.388852	0.38898	0.874214	8.04134
Omy_RAD47444.53	18	56051917	0.583841	0.172977	1532	0.388852	0.388972	0.883059	-8.28933
Omy_arp.630	14	57239751	0.582507	0.417428	1532	0.388852	0.388973	0.883059	-7.69349
Omy_cyp17.153	5	64509889	0.580454	0.0143603	1532	0.388852	0.388974	0.883059	19.2862
OmyR14589	23	56162785	0.595909	0.0257833	1532	0.388852	0.388964	0.897572	14.477
Omy_myoD.178	19	10520793	0.606541	0.133812	1532	0.388852	0.388958	0.898615	8.21174
Omy_RAD76570.62	12	56297752	0.608979	0.0822454	1532	0.388852	0.388957	0.898615	7.74834
OMS00048	9	37125668	0.6026	0.150457	1532	0.388852	0.38896	0.898615	-8.36414
Omy_b9.164	7	17599731	0.603293	0.106723	1532	0.388852	0.38896	0.898615	-8.78795
Omy_stat3.273	5	79898098	0.606988	0.23107	1532	0.388852	0.388958	0.898615	-7.55706
OMS00138	26	22318448	0.615881	0.098564	1532	0.388852	0.388953	0.905121	8.72545
Omy_RAD46452.51	20	27516610	0.636933	0.394256	1532	0.388852	0.388941	0.910566	3.77156
OMS00087	19	52511964	0.631603	0.140339	1532	0.388852	0.388944	0.910566	7.47792
Omy_hsp90BA.193	17	10667361	0.622437	0.0855091	1532	0.388852	0.388949	0.910566	9.0781
Omy_srp09.37	17	21426823	0.626834	0.318864	1532	0.388852	0.388946	0.910566	6.95076
OMS00078	5	10499333	0.632061	0.288185	1532	0.388852	0.388944	0.910566	6.89344
OMS00095	3	38704654	0.637146	0.0587467	1532	0.388852	0.388941	0.910566	-9.53113
OMS00118	2	42212299	0.635412	0.388055	1532	0.388852	0.388942	0.910566	-7.06385
Omy_cd59.206	29	8028322	0.672844	0.288512	1532	0.388852	0.388923	0.918575	-6.04657
Omy_113490.159	28	26494831	0.68387	0.398499	1532	0.388852	0.388918	0.918575	-5.95195
Omy_cd59b.112	26	38922611	0.657335	0.125	1532	0.388852	0.388931	0.918575	7.21008
Omy_G3PD_2.371	26	6083946	0.678185	0.15829	1532	0.388852	0.388921	0.918575	-6.4318
Omy_RAD45104.18	25	20693754	0.676714	0.431789	1532	0.388852	0.388921	0.918575	-5.75081
Omy_LDHB.2_e5	22	24129907	0.665745	0.168407	1532	0.388852	0.388926	0.918575	6.73397
OMS00096	21	29109394	0.661175	0.178525	1532	0.388852	0.388929	0.918575	6.72523
Omy_UBA3b	18	28552649	0.663919	0.14654	1532	0.388852	0.388927	0.918575	6.91772
Omy_hsf2.146	17	17470364	0.663488	0.295366	1532	0.388852	0.388928	0.918575	6.21767
Omy_96222.125	16	24041111	0.660729	0.037859	1532	0.388852	0.388929	0.918575	9.92862
Omy_187760.385	9	23659737	0.675905	0.00391645	1532	0.388852	0.388922	0.918575	-26.8364
Omy25_61322413	6	61322413	0.677313	0.279047	1532	0.388852	0.388921	0.918575	4.07843
Omy25_61317777	6	61317777	0.682349	0.280026	1532	0.388852	0.388919	0.918575	4.01448
Omy_105385.406	5	77446133	0.674151	0.391319	1532	0.388852	0.388922	0.918575	-5.97732
M09AAE.082	3	32872704	0.673838	0.233355	1532	0.388852	0.388923	0.918575	-6.27653
Omy_p53.262	3	46190822	0.688299	0.175914	1532	0.388852	0.388916	0.918575	-6.18505
Omy_RAD19340.24	2	42701841	0.688139	0.0430809	1532	0.388852	0.388916	0.918575	-7.7404
OMS00133	1	23702093	0.654563	0.0326371	1532	0.388852	0.388932	0.918575	-11.0059
Omy_RAD43694.41	25	57728549	0.691952	0.1547	1532	0.388852	0.388915	0.920068	-4.2212
OMS00070	5	55279296	0.696821	0.487924	1532	0.388852	0.388912	0.920877	-5.57203
OMS00008	5	77384035	0.697634	0.16906	1532	0.388852	0.388912	0.920877	5.95582
Omy_RAD32139.58	3	10773803	0.700424	0.214099	1532	0.388852	0.388911	0.92121	-4.01687
Omy_RAD37816.68	26	73500031	0.707702	0.246084	1532	0.388852	0.388908	0.922712	-3.39114
Omy_RAD55997.10	11	27405886	0.709192	0.00293734	1532	0.388852	0.388907	0.922712	27.6208
OMGH1PROM1.SNP1	5	70466474	0.708525	0.140339	1532	0.388852	0.388908	0.922712	-6.36231
OmyR24370	23	28579373	0.720483	0.0336162	1532	0.388852	0.388903	0.926921	8.45664
Omy_1004	22	41944218	0.718552	0.177219	1532	0.388852	0.388904	0.926921	5.56076
Omy_u09.54.311	21	42920502	0.717104	0.293081	1532	0.388852	0.388904	0.926921	-5.24663
OMS00119	4	27506018	0.722641	0.145561	1532	0.388852	0.388902	0.926921	5.626
Omy_ada10.71	29	18315420	0.741926	0.201044	1532	0.388852	0.388895	0.935911	-4.934
OMS00156	26	12397197	0.749718	0.362272	1532	0.388852	0.388892	0.935911	4.45997
OMS00079	19	35250473	0.737312	0.461488	1532	0.388852	0.388897	0.935911	-4.67075
Omy_IL6.320	18	7102407	0.742205	0.22389	1532	0.388852	0.388895	0.935911	-4.88078
Omy_RAD55404.54	18	43876869	0.748824	0.0838773	1532	0.388852	0.388893	0.935911	-4.96561
Omy_RAD48799.69	9	21581080	0.750275	0.170366	1532	0.388852	0.388892	0.935911	-4.95814
Omy_RAD7016.31	7	51490760	0.744395	0.365535	1532	0.388852	0.388894	0.935911	-2.56894
OMS00174	6	47325393	0.741336	0.0548303	1532	0.388852	0.388895	0.935911	-6.87056
Omy_RAD3651.48	9	32029860	0.756188	0.44517	1532	0.388852	0.38889	0.940056	2.27311
Omy_nkef.241	17	69427037	0.760297	0.422977	1532	0.388852	0.388889	0.941938	-4.38392
Omy_114976.223	25	41462973	0.76763	0.405679	1532	0.388852	0.388887	0.946877	4.0839
Omy_U11_2b.154	25	59466696	0.774175	0.253916	1532	0.388852	0.388885	0.946877	-4.24349
Omy_SECC22b.88	23	61828903	0.777326	0.0212141	1532	0.388852	0.388884	0.946877	-8.64631
Omy_110689.148	18	72350872	0.776368	0.171018	1532	0.388852	0.388884	0.946877	4.42429
OMS00041	4	18279174	0.773201	0.0163185	1532	0.388852	0.388885	0.946877	-9.44981
Omy_RAD52812.28	16	28623729	0.785817	0.319843	1532	0.388852	0.388881	0.954018	3.90489
Omy_LDHB.1_i2	16	44094440	0.789213	0.105091	1532	0.388852	0.38888	0.954948	4.48565
Omy_108007.193	17	43671991	0.794504	0.406332	1532	0.388852	0.388879	0.95764	-3.69383
Omy_107806.34	9	10095418	0.799352	0.33812	1532	0.388852	0.388878	0.95764	-3.61381
Omy_109894.185	3	10852282	0.798001	0.332572	1532	0.388852	0.388878	0.95764	3.59692
Omy_97660.230	20	35742946	0.815236	0.372715	1532	0.388852	0.388874	0.963943	3.3215
Omy_Ots249.227	15	18917430	0.810391	0.332245	1532	0.388852	0.388875	0.963943	-3.41931
Omy_gh.475	12	62308122	0.814189	0.107376	1532	0.388852	0.388874	0.963943	4.06674
Omy_RAD65808.68	5	12187698	0.807692	0.215078	1532	0.388852	0.388875	0.963943	2.3775
Omy_impa1.55	20	36390509	0.832305	0.0652742	1532	0.388852	0.38887	0.980931	3.31129
Omy_OmyP9.180	27	15673414	0.839616	0.104765	1532	0.388852	0.388868	0.983087	-3.45159
Omy_NaKATPa3.50	26	23893157	0.890064	0.360966	1532	0.388852	0.388859	0.983087	-1.94416
Omy_u09.53.469	26	48859883	0.926892	0.352154	1532	0.388852	0.388855	0.983087	1.28907
Omy_ca050.64	25	48651793	0.845377	0.374021	1532	0.388852	0.388867	0.983087	-2.78917
Omy_101832.195	25	17015658	0.8826	0.421345	1532	0.388852	0.38886	0.983087	2.05778
OMS00128	25	14488587	0.917955	0.0234987	1532	0.388852	0.388856	0.983087	2.95845
Omy_bcAKala.380rd	23	53469295	0.908266	0.339099	1532	0.388852	0.388857	0.983087	-1.65007
Omy_99300.202	22	14697073	0.863063	0.207245	1532	0.388852	0.388864	0.983087	-2.53337
Omy_RAD58835.15	21	53735338	0.859879	0.216384	1532	0.388852	0.388864	0.983087	2.67536
Omy_118654.91	21	75458069	0.909039	0.215731	1532	0.388852	0.388857	0.983087	1.7118
OMS00129	20	22531125	0.850949	0.193211	1532	0.388852	0.388866	0.983087	2.772
Omy28_11773194	20	11773194	0.867078	0.233681	1532	0.388852	0.388863	0.983087	1.53745
Omy_aromat.280	19	3391469	0.892311	0.193211	1532	0.388852	0.388859	0.983087	-1.99454
Omy_redd1.410	18	69044121	0.839805	0.208551	1532	0.388852	0.388868	0.983087	-3.02337
OMS00089	18	13150534	0.923995	0.258812	1532	0.388852	0.388855	0.983087	-1.38444
Omy_97865.196	17	82513344	0.880214	0.0564621	1532	0.388852	0.388861	0.983087	-3.01011
Omy_RAD18903.48	17	61039208	0.897177	0.0323107	1532	0.388852	0.388858	0.983087	2.82072
OMS00151	17	23949230	0.922444	0.146867	1532	0.388852	0.388855	0.983087	-1.52847
OMS00132	17	9451350	0.928923	0.415144	1532	0.388852	0.388855	0.983087	1.22478
Omy_RAD88028.7	16	5676664	0.857694	0.239883	1532	0.388852	0.388865	0.983087	1.68184
OMS00143	16	59233015	0.92462	0.0930157	1532	0.388852	0.388855	0.983087	-1.66011
OMS00173	15	9105891	0.853401	0.126632	1532	0.388852	0.388865	0.983087	2.9859
Omy_cd28.130	14	19036977	0.872841	0.0221932	1532	0.388852	0.388862	0.983087	4.62566
OMS00057	14	67908135	0.899758	0.349869	1532	0.388852	0.388858	0.983087	1.75372
OMS00064	14	45227750	0.902416	0.372063	1532	0.388852	0.388858	0.983087	-1.75059
OMS00176	14	11029167	0.927857	0.073107	1532	0.388852	0.388855	0.983087	-1.733
OMS00077	12	48861950	0.868455	0.404373	1532	0.388852	0.388863	0.983087	2.34203
OMS00024	9	31418339	0.924851	0.370104	1532	0.388852	0.388855	0.983087	1.34083
Omy_vamp5.303	7	33625138	0.850515	0.23564	1532	0.388852	0.388866	0.983087	2.82169
Omy_105714.265	7	7594847	0.884445	0.277742	1532	0.388852	0.38886	0.983087	-2.06655
Omy_GH1P1_2	5	70466483	0.92051	0.0355744	1532	0.388852	0.388856	0.983087	2.60121
OMS00006	4	63247944	0.86623	0.488251	1532	0.388852	0.388863	0.983087	-2.32398
Omy_gluR.79	3	7508221	0.890695	0.494452	1532	0.388852	0.388859	0.983087	-1.91365
OMS00092	1	12518551	0.919729	0.119778	1532	0.388852	0.388856	0.983087	-1.66946
OMS00105	1	20264968	0.924634	0.431462	1532	0.388852	0.388855	0.983087	-1.30942
Omy_104519.624	17	42764123	0.932621	0.337794	1532	0.388852	0.388854	0.984132	-1.19849
Omy_u09.56.119	25	41690956	0.944007	0.153721	1532	0.388852	0.388854	0.984696	1.12233
Omy_nxt2.273	18	71969784	0.943897	0.0646214	1532	0.388852	0.388854	0.984696	-1.35941
Omy_pad.196	14	44470619	0.941813	0.0401436	1532	0.388852	0.388854	0.984696	1.64271
OMS00127	2	36268423	0.941446	0.00620104	1532	0.388852	0.388854	0.984696	3.87331
Omy_118205.116	27	33267127	0.956689	0.147193	1532	0.388852	0.388853	0.987823	0.864435
Omy_lpl.220	26	60022813	0.968549	0.146867	1532	0.388852	0.388852	0.987823	0.620932
Omy_117286.374	19	52310165	0.95553	0.0737598	1532	0.388852	0.388853	0.987823	-1.0575
Omy_105105.448	14	68303584	0.96838	0.403721	1532	0.388852	0.388852	0.987823	-0.56162
Omy_117540.259	12	5079371	0.955373	0.102807	1532	0.388852	0.388853	0.987823	0.966229
OMS00112	12	68382081	0.964926	0.2203	1532	0.388852	0.388852	0.987823	-0.650279
Omy_ppie.232	6	54990925	0.958704	0.119778	1532	0.388852	0.388853	0.987823	-0.846458
Omy_RAD10733.10	3	41411754	0.968774	0.0355744	1532	0.388852	0.388852	0.987823	0.820969
Omy_carban1.264	16	21454064	0.979364	0.11782	1532	0.388852	0.388852	0.995823	0.433388
Omy_BAMBI4.238	24	24411085	1	0	1532	NA	NA	1	NA
Omy_Ogo4.212	16	12595806	0.998331	0.452676	1532	0.388852	0.388852	1	-0.0290114
Omy_nips.299	16	39788784	0.999616	0.0440601	1532	0.388852	0.388852	1	-0.0106704
Omy_102505.102	15	7759328	0.999923	0.36064	1532	0.388852	0.388852	1	-0.00133975
Omy_gadd45.332	5	12240053	0.988271	0.0740862	1532	0.388852	0.388852	1	0.274329
Omy_sast.264	2	28252083	0.995661	0.170039	1532	0.388852	0.388852	1	-0.0838761
