# Supplementary material for: Steelhead (Oncorhynchus mykiss) lineages and sexes show variable patterns of association of adult migration timing and age‐at‐maturity traits with two genomic regions
Source: Evol Appl. 2020 Aug 27;13(10):2836–56. doi: 10.1111/eva.13088 (PMC7691471; doi:10.1111/eva.13088)
Supplement: Supplementary file 36 — File S9 [file EVA-13-2836-s036.xlsx]

## Sheet: MLM.ordinal.marked.INTERIOR
SNP	Chromosome	Position	P.value	maf	nobs	Rsquare.of.Model.without.SNP	Rsquare.of.Model.with.SNP	FDR_Adjusted_P-values	effect
Omy28_11607954	20	11607954	1.67586e-19	0.0170797	1493	0.449733	0.480802	6.08337e-18	28.2092
Omy_RAD52458.17	20	11609794	1.13021e-29	0.0733423	1493	0.449733	0.499246	1.36756e-27	17.9994
Omy_GREB1_05	20	11618027	2.48756e-32	0.0696584	1493	0.449733	0.504172	9.02983e-30	19.4502
Omy28_11625241	20	11625241	9.89168e-30	0.0217683	1493	0.449733	0.499353	1.36756e-27	29.9472
Omy28_11632591	20	11632591	1.61973e-24	0.083724	1493	0.449733	0.489814	9.79939e-23	15.6084
Omy_GREB1_09	20	11641623	2.1685e-27	0.016075	1493	0.449733	0.49505	1.96791e-25	34.2588
Omy28_11658853	20	11658853	1.23878e-26	0.0157401	1493	0.449733	0.493666	8.99355e-25	34.0483
Omy28_11667578	20	11667578	1.1979e-20	0.244474	1493	0.449733	0.482847	5.58583e-19	9.03145
Omy_RAD47080.54	20	11667915	3.62763e-20	0.248828	1493	0.449733	0.481987	1.46314e-18	8.84607
Omy28_11671116	20	11671116	1.82751e-17	0.233423	1493	0.449733	0.477187	5.52821e-16	8.34297
Omy28_11676622	20	11676622	2.16383e-19	0.246484	1493	0.449733	0.480604	7.14066e-18	8.67445
Omy28_11683204	20	11683204	1.23104e-20	0.249498	1493	0.449733	0.482825	5.58583e-19	9.00802
Omy28_11773194	20	11773194	8.89066e-15	0.224715	1493	0.449733	0.472463	2.48255e-13	7.711
OMS00169	23	67568174	0.000176322	0.0164099	1493	0.449733	0.454969	0.00457177	12.4674
Omy_tlr5.205	13	60510483	0.000372792	0.0616209	1493	0.449733	0.454444	0.00902158	6.62936
Omy_RAD73963.73	5	23729539	0.00043184	0.292364	1493	0.449733	0.454342	0.00979737	3.28541
OmyR33562	23	47337540	0.000571398	0.0254521	1493	0.449733	0.454147	0.012201	9.38451
Omy_RAD72528.44	5	7354513	0.000699801	0.0830543	1493	0.449733	0.454006	0.0134215	5.38042
OmyR14589	23	56162785	0.000702502	0.0251172	1493	0.449733	0.454003	0.0134215	9.27963
Omy_107031.704	5	18131799	0.000772552	0.14568	1493	0.449733	0.453937	0.0135593	4.10414
OmyR19198	23	34973485	0.000784421	0.025787	1493	0.449733	0.453927	0.0135593	9.09793
OmyR24370	23	28579373	0.00105259	0.0331547	1493	0.449733	0.453723	0.0173677	7.89532
OmyR40252	23	31675278	0.00121422	0.029136	1493	0.449733	0.453625	0.0191635	8.08892
Omy_SECC22b.88	23	61828903	0.00178423	0.0210985	1493	0.449733	0.45336	0.0269865	9.3801
M09AAC.055	1	53855167	0.00240035	0.0626256	1493	0.449733	0.453158	0.0348531	5.58264
Omy_RAD77789.54	19	30976138	0.00281621	0.229404	1493	0.449733	0.453049	0.0385134	-3.10014
Omy_RAD28236.38	17	40399499	0.00286463	0.319491	1493	0.449733	0.453037	0.0385134	2.75335
Omy_RAD40520.48	30	259000	0.00352715	0.139987	1493	0.449733	0.452896	0.0457269	3.28028
Omy_RAD23577.43	16	26972288	0.00404966	0.000669792	1493	0.449733	0.452802	0.0506906	47.9189
Omy_RAD116.59	4	33074866	0.00701663	0.016075	1493	0.449733	0.452433	0.0831698	-9.03534
Omy_RAD25042.68	26	32793123	0.00710265	0.0150703	1493	0.449733	0.452424	0.0831698	8.69616
Omy_RAD12566.14	18	44125336	0.0074011	0.00535834	1493	0.449733	0.452397	0.0839562	15.7512
Omy_Il.1b_.028	1	10329530	0.00819288	0.228734	1493	0.449733	0.452329	0.0901217	-3.10924
Omy_arp.630	14	57239751	0.0110044	0.410583	1493	0.449733	0.452133	0.114313	-2.71755
Omy_RAD60135.12	7	56110072	0.011022	0.167783	1493	0.449733	0.452132	0.114313	2.96488
Omy_RAD32139.58	3	10773803	0.0133712	0.219692	1493	0.449733	0.452005	0.134826	-2.76022
OMS00116	23	11341754	0.0139064	0.054923	1493	0.449733	0.451979	0.136433	-4.87826
Omy_RAD88028.7	16	5676664	0.0157574	0.24079	1493	0.449733	0.451897	0.150524	-2.44021
Omy_RAD65959.69	13	36338472	0.0191893	0.37006	1493	0.449733	0.451769	0.177067	-2.07085
Omy_RAD46672.27	25	58256353	0.0195116	0.403215	1493	0.449733	0.451758	0.177067	-2.05661
Omy_RAD17849.16	4	44116456	0.0200264	0.479571	1493	0.449733	0.451741	0.177307	-1.99805
Omy_110689.148	18	72350872	0.0215628	0.16276	1493	0.449733	0.451693	0.186365	3.02539
Omy_RAD30392.17	23	61772669	0.0222332	0.233088	1493	0.449733	0.451673	0.18769	2.18969
OMS00039	10	4800495	0.0235732	0.441058	1493	0.449733	0.451635	0.194479	1.93438
Omy_metA.161	5	24257340	0.0243987	0.276624	1493	0.449733	0.451613	0.196816	-2.6624
OMS00062	4	14858081	0.0278085	0.256196	1493	0.449733	0.451529	0.218319	-2.61747
Omy_RAD36952.53	7	40260970	0.0288686	0.0609511	1493	0.449733	0.451505	0.218319	3.92732
Omy_RAD68634.40	7	40260800	0.0288686	0.0609511	1493	0.449733	0.451505	0.218319	3.92732
Omy_vatf.406	22	23806220	0.0311519	0.38647	1493	0.449733	0.451457	0.22684	-2.45189
Omy_RAD41594.34	29	5600475	0.0312452	0.0328198	1493	0.449733	0.451455	0.22684	4.98135
OMS00061	16	31231975	0.03349	0.0485599	1493	0.449733	0.451411	0.23837	4.43593
Omy_105714.265	7	7594847	0.0373282	0.276624	1493	0.449733	0.451342	0.256339	2.32372
Omy_hsp90BA.193	17	10667361	0.0374269	0.077361	1493	0.449733	0.45134	0.256339	-3.63007
Omy25_61286316	6	61286316	0.0409312	0.313128	1493	0.449733	0.451284	0.265755	-2.11471
Omy25_61287415	6	61287415	0.040998	0.313463	1493	0.449733	0.451283	0.265755	-2.1147
Omy25_61294400	6	61294400	0.040998	0.313463	1493	0.449733	0.451283	0.265755	-2.1147
Omy_RAD2976.26	14	58337126	0.0446957	0.0666443	1493	0.449733	0.451228	0.284641	3.18198
Omy_97660.230	20	35742946	0.0469502	0.378098	1493	0.449733	0.451198	0.293843	-2.17143
Omy_RAD92485.64	19	68318464	0.0534772	0.203952	1493	0.449733	0.451116	0.319728	1.87869
Omy_metB.138	26	53792050	0.0535704	0.172472	1493	0.449733	0.451115	0.319728	-2.4537
Omy25_61285646	6	61285646	0.0537284	0.312123	1493	0.449733	0.451114	0.319728	-1.99349
Omy_RAD16104.20	26	67119313	0.0559253	0.496651	1493	0.449733	0.451089	0.327433	1.61608
Omy25_61284413	6	61284413	0.0569918	0.312123	1493	0.449733	0.451077	0.328381	-1.96684
Omy25_61322413	6	61322413	0.0581449	0.277629	1493	0.449733	0.451065	0.329791	-2.00285
Omy25_61317777	6	61317777	0.0595542	0.277964	1493	0.449733	0.45105	0.332588	-1.99369
Omy_110201.359	12	28727952	0.0624023	0.0910918	1493	0.449733	0.451021	0.338286	-2.96197
M09AAD.076	2	53717512	0.0624384	0.479571	1493	0.449733	0.451021	0.338286	1.58494
Omy_RAD9004.13	26	54044836	0.0648347	0.199263	1493	0.449733	0.450998	0.339339	-1.7713
OMS00120	24	51013177	0.0651911	0.175486	1493	0.449733	0.450994	0.339339	2.35104
Omy25_61317685	6	61317685	0.0654372	0.285666	1493	0.449733	0.450992	0.339339	-1.91725
Omy25_61318852	6	61318852	0.0693601	0.287341	1493	0.449733	0.450956	0.351134	-1.8817
Omy_OmyP9.180	27	15673414	0.0696463	0.102478	1493	0.449733	0.450954	0.351134	2.74754
Omy_RAD14033.46	6	60064021	0.0711894	0.0281313	1493	0.449733	0.450941	0.353996	4.70566
Omy_112820.82	13	21861264	0.0727172	0.0177495	1493	0.449733	0.450928	0.356707	-5.88107
Omy_107336.170	6	30017455	0.0781703	0.0984595	1493	0.449733	0.450884	0.377293	2.71908
Omy_RAD3651.48	9	32029860	0.0789925	0.442063	1493	0.449733	0.450878	0.377293	1.38346
Omy_109525.403	23	84224892	0.0826243	0.284327	1493	0.449733	0.45085	0.389515	1.93181
Omy_RAD46452.51	20	27516610	0.0851418	0.399866	1493	0.449733	0.450832	0.396237	-1.47504
OMS00164	27	17249654	0.0874081	0.0184193	1493	0.449733	0.450817	0.398765	-5.4674
OMS00048	9	37125668	0.087882	0.142666	1493	0.449733	0.450813	0.398765	2.36189
Omy_RAD12439.64	14	44537893	0.0900943	0.377763	1493	0.449733	0.450799	0.403756	-1.53853
Omy_RAD78502.57	24	37031757	0.0920191	0.0656397	1493	0.449733	0.450786	0.407353	-2.93007
Omy_RAD13073.16	23	13954598	0.0938367	0.0545881	1493	0.449733	0.450774	0.410394	-3.19645
Omy_RAD366.7	14	6230066	0.0956139	0.278969	1493	0.449733	0.450763	0.413189	1.51765
OmyR40319	23	63158919	0.0990162	0.0087073	1493	0.449733	0.450742	0.422857	7.36554
OMS00018	4	46432462	0.100946	0.116544	1493	0.449733	0.450731	0.426088	-2.34813
Omy_u09.61.043	23	58840810	0.107066	0.0087073	1493	0.449733	0.450696	0.445616	7.60349
Omy_RAD33122.47	12	66078752	0.109616	0.314802	1493	0.449733	0.450682	0.445616	-1.30295
OMS00114	22	11035495	0.109928	0.0787006	1493	0.449733	0.450681	0.445616	-2.65134
OMS00143	16	59233015	0.110985	0.0944407	1493	0.449733	0.450675	0.445616	2.50174
Omy_RAD4848.14	9	5493648	0.111711	0.025787	1493	0.449733	0.450671	0.445616	4.29105
Omy_hsf1b.241	18	14516742	0.114962	0.0713329	1493	0.449733	0.450655	0.4536	2.81713
Omy_RAD88122.32	4	16334074	0.122374	0.195579	1493	0.449733	0.450618	0.472063	-1.87737
OMS00041	4	18279174	0.122381	0.0150703	1493	0.449733	0.450618	0.472063	-5.39751
OMS00180	28	32462775	0.123543	0.362693	1493	0.449733	0.450613	0.472063	1.66223
Omy_RAD78147.27	1	3343451	0.127534	0.364702	1493	0.449733	0.450594	0.480593	-1.39941
Omy_114315.438	13	64564508	0.131101	0.451775	1493	0.449733	0.450578	0.480593	-1.5933
Omy_anp.17	4	30728525	0.131135	0.349967	1493	0.449733	0.450578	0.480593	1.6964
OMS00014	8	6297526	0.132903	0.0207636	1493	0.449733	0.450571	0.480593	4.61444
Omy_RAD73204.63	21	24670264	0.132997	0.0800402	1493	0.449733	0.45057	0.480593	-2.27244
Omy_ndk.152	12	56277959	0.133719	0.0344943	1493	0.449733	0.450567	0.480593	3.49141
Omy_BAC.B4.324	27	14528635	0.138962	0.405559	1493	0.449733	0.450545	0.490034	1.2615
OMS00132	17	9451350	0.139045	0.413262	1493	0.449733	0.450545	0.490034	1.54316
Omy_MYC_2	24	33841260	0.141705	0.00133958	1493	0.449733	0.450534	0.49044	17.1632
Omy_b9.164	7	17599731	0.141863	0.109511	1493	0.449733	0.450533	0.49044	-2.16553
OMS00133	1	23702093	0.145427	0.0301407	1493	0.449733	0.450519	0.491601	3.65603
Omy_RAD7016.31	7	51490760	0.145723	0.359344	1493	0.449733	0.450518	0.491601	1.24161
Omy_113490.159	28	26494831	0.146262	0.390824	1493	0.449733	0.450516	0.491601	-1.66015
Omy_RAD18903.48	17	61039208	0.154379	0.0331547	1493	0.449733	0.450485	0.510699	3.30889
Omy_crb.106	27	30701374	0.154757	0.395512	1493	0.449733	0.450484	0.510699	-1.47956
OMS00174	6	47325393	0.157106	0.0555928	1493	0.449733	0.450475	0.513743	-2.78255
Omy_oxct.85	24	68405894	0.159209	0.151708	1493	0.449733	0.450468	0.513743	-1.8717
Omy_RAD76060.20	20	21561303	0.159925	0.0843938	1493	0.449733	0.450465	0.513743	1.96807
Omy_cox1.221	24	47052310	0.17629	0.374749	1493	0.449733	0.450411	0.557828	-1.49544
OMS00017	1	19111591	0.176722	0.241795	1493	0.449733	0.45041	0.557828	-1.54691
Omy_RAD739.59	1	52923702	0.179282	0.138647	1493	0.449733	0.450402	0.561029	-1.59099
Omy_Ots249.227	15	18917430	0.183641	0.323175	1493	0.449733	0.450389	0.569759	-1.47335
Omy_97865.196	17	82513344	0.18703	0.0576021	1493	0.449733	0.450379	0.575249	2.45489
Omy_ca050.64	25	48651793	0.18858	0.378098	1493	0.449733	0.450374	0.575249	1.45294
OMS00077	12	48861950	0.193549	0.396182	1493	0.449733	0.45036	0.577746	1.41646
Omy_RAD65808.68	5	12187698	0.194089	0.211319	1493	0.449733	0.450358	0.577746	-1.37409
Omy_RAD5374.56	24	6186937	0.194174	0.11353	1493	0.449733	0.450358	0.577746	-1.68847
Omy_114976.223	25	41462973	0.198693	0.409243	1493	0.449733	0.450346	0.586386	1.33609
OMS00070	5	55279296	0.201766	0.489953	1493	0.449733	0.450337	0.587948	-1.4124
Omy_108007.193	17	43671991	0.202462	0.398861	1493	0.449733	0.450336	0.587948	-1.39427
Omy_RAD79314.58	4	62728432	0.207382	0.00770261	1493	0.449733	0.450323	0.597456	5.88959
OMS00015	8	23730945	0.211353	0.0535834	1493	0.449733	0.450312	0.599096	2.45077
Omy_RAD47955.51	7	23191748	0.21299	0.239786	1493	0.449733	0.450308	0.599096	-1.18187
Omy_GH1P1_2	5	70466483	0.213326	0.0318151	1493	0.449733	0.450307	0.599096	3.26406
Omy_IL6.320	18	7102407	0.214552	0.227729	1493	0.449733	0.450304	0.599096	1.49
OMS00071	6	48248474	0.218845	0.399196	1493	0.449733	0.450294	0.606417	-1.30148
Omy_hsf2.146	17	17470364	0.229045	0.301072	1493	0.449733	0.45027	0.629873	1.33184
Omy_RAD86706.72	17	40479421	0.238009	0.246149	1493	0.449733	0.450249	0.649603	-1.1507
Omy_RAD35005.13	22	37188435	0.242336	0.0164099	1493	0.449733	0.45024	0.654093	-3.83505
OMS00056	13	43771325	0.243258	0.208305	1493	0.449733	0.450238	0.654093	-1.43051
Omy_RAD7210.8	2	42558654	0.249792	0.46785	1493	0.449733	0.450224	0.65796	-1.22238
Omy_RAD55404.54	18	43876869	0.251644	0.0733423	1493	0.449733	0.45022	0.65796	1.93935
Omy_txnip.343	18	24435825	0.252434	0.237441	1493	0.449733	0.450219	0.65796	1.32807
Omy_RAD46314.35	26	78480158	0.254276	0.0405224	1493	0.449733	0.450215	0.65796	2.49859
Omy_cox2.335	17	50822629	0.257041	0.148694	1493	0.449733	0.450209	0.65796	1.5553
Omy_RAD58213.70	25	58266227	0.257539	0.157736	1493	0.449733	0.450208	0.65796	1.48395
Omy_RAD20917.11	26	52384497	0.258843	0.141996	1493	0.449733	0.450206	0.65796	1.27144
Omy_tlr3.377	3	56447078	0.260303	0.0887475	1493	0.449733	0.450203	0.65796	1.78803
Omy_RAD43612.42	2	29118777	0.262676	0.342934	1493	0.449733	0.450198	0.65796	-1.21802
OMS00119	4	27506018	0.262821	0.143336	1493	0.449733	0.450198	0.65796	1.51821
Omy_RAD26080.69	3	40486618	0.266038	0.342264	1493	0.449733	0.450192	0.661451	1.23343
Omy_105075.162	19	7635334	0.271563	0.0931011	1493	0.449733	0.450181	0.670595	1.74491
Omy_RAD19340.24	2	42701841	0.276705	0.0442063	1493	0.449733	0.450172	0.678676	2.23357
Omy25_61316270	6	61316270	0.280409	0.267247	1493	0.449733	0.450165	0.683145	-1.17356
Omy_u09.54.311	21	42920502	0.282964	0.293369	1493	0.449733	0.450161	0.683303	-1.23167
OMGH1PROM1.SNP1	5	70466474	0.284239	0.138982	1493	0.449733	0.450158	0.683303	-1.57211
Omy_RAD98715.53	11	23448568	0.288972	0.326524	1493	0.449733	0.45015	0.690111	0.975449
Omy_117815.81	21	67894257	0.298248	0.278299	1493	0.449733	0.450134	0.707608	1.18998
Omy_UT16_2.173	3	61496264	0.300923	0.0586068	1493	0.449733	0.45013	0.707656	-1.99069
Omy_RAD42465.32	2	25034287	0.303333	0.019424	1493	0.449733	0.450126	0.707656	-3.0582
Omy_117540.259	12	5079371	0.304116	0.102478	1493	0.449733	0.450125	0.707656	-1.5738
Omy_NaKATPa3.50	26	23893157	0.308435	0.366042	1493	0.449733	0.450118	0.713093	1.10887
Omy_RAD619.59	30	289000	0.310382	0.276624	1493	0.449733	0.450115	0.713093	-0.941687
Omy_103705.558	25	7065986	0.313507	0.108841	1493	0.449733	0.45011	0.715741	1.48723
Omy_109243.222	11	7009687	0.318904	0.191561	1493	0.449733	0.450102	0.723514	-1.25042
Omy_RAD103359.45	15	40502475	0.323369	0.00435365	1493	0.449733	0.450095	0.728693	5.58109
Omy_lpl.220	26	60022813	0.325608	0.14501	1493	0.449733	0.450091	0.728693	1.31753
Omy_RAD1186.59	6	70252314	0.327747	0.282987	1493	0.449733	0.450088	0.728693	0.933224
Omy_cd28.130	14	19036977	0.330969	0.0170797	1493	0.449733	0.450084	0.728693	-3.19746
Omy_99300.202	22	14697073	0.331224	0.20864	1493	0.449733	0.450083	0.728693	1.15094
Omy_RAD47444.53	18	56051917	0.335312	0.171802	1493	0.449733	0.450077	0.733243	1.20174
Omy_RAD2567.8	14	43793241	0.340297	0.488279	1493	0.449733	0.45007	0.739687	0.813625
Omy_RAD3209.10	2	50984953	0.342854	0.476557	1493	0.449733	0.450067	0.740809	0.802745
Omy_128693.455	1	32890059	0.355892	0.0120563	1493	0.449733	0.450049	0.764431	3.67447
OMS00095	3	38704654	0.364305	0.0602813	1493	0.449733	0.450038	0.777899	-1.70251
Omy_RAD37816.68	26	73500031	0.366952	0.242465	1493	0.449733	0.450035	0.778969	-0.882818
Omy_RAD78776.10	2	25034326	0.37091	0.0492297	1493	0.449733	0.45003	0.781012	-1.76311
Omy_rbm4b.203	13	12485117	0.373459	0.205961	1493	0.449733	0.450027	0.781012	1.10787
Omy_ntl.27	18	22071034	0.37437	0.359344	1493	0.449733	0.450026	0.781012	0.962175
OMS00058	15	19922139	0.380094	0.4357	1493	0.449733	0.450019	0.788423	0.971659
Omy_105105.448	14	68303584	0.385294	0.407234	1493	0.449733	0.450013	0.79024	0.946623
OMS00153	17	16303316	0.385324	0.0770261	1493	0.449733	0.450013	0.79024	1.52058
Omy_BAMBI2.312	1	6112929	0.388249	0.0890824	1493	0.449733	0.450009	0.791766	1.36324
Omy_RAD35417.9	7	15867514	0.394194	0.120898	1493	0.449733	0.450002	0.793093	-1.12148
Omy_g1.103	28	39287232	0.39423	0.0827194	1493	0.449733	0.450002	0.793093	1.42215
Omy_IL1b.163	7	42313129	0.399061	0.0763563	1493	0.449733	0.449997	0.793093	-1.30864
Omy_RAD35149.9	7	60182501	0.3992	0.294374	1493	0.449733	0.449997	0.793093	-0.798045
Omy_gh.475	12	62308122	0.399824	0.107167	1493	0.449733	0.449996	0.793093	1.30062
OMS00064	14	45227750	0.4171	0.366376	1493	0.449733	0.449977	0.822866	0.900438
Omy_RAD43573.37	7	1745954	0.422047	0.287006	1493	0.449733	0.449972	0.823115	0.756203
Omy_cyp17.153	5	64509889	0.42251	0.013061	1493	0.449733	0.449972	0.823115	3.00466
Omy_b1.266	22	41255773	0.424117	0.278969	1493	0.449733	0.44997	0.823115	0.905405
Omy_116938.264	25	7154463	0.426296	0.0917616	1493	0.449733	0.449968	0.823115	-1.30285
Omy_sys1.188	14	56428776	0.430647	0.136973	1493	0.449733	0.449964	0.826699	-1.09749
Omy_LDHB.1_i2	16	44094440	0.432708	0.107502	1493	0.449733	0.449961	0.826699	1.14573
Omy_bcAKala.380rd	23	53469295	0.436956	0.331212	1493	0.449733	0.449957	0.830445	-0.865478
Omy_187760.385	9	23659737	0.442599	0.00368386	1493	0.449733	0.449952	0.836788	5.41362
Omy_RAD17632.23	18	56074485	0.447253	0.313463	1493	0.449733	0.449947	0.83735	-0.839792
Omy_pad.196	14	44470619	0.448788	0.0408573	1493	0.449733	0.449946	0.83735	-1.64579
Omy_RAD50632.21	5	38986533	0.449816	0.125251	1493	0.449733	0.449945	0.83735	0.973282
OMS00105	1	20264968	0.461729	0.425653	1493	0.449733	0.449934	0.845013	-0.77981
OMS00176	14	11029167	0.462409	0.0726725	1493	0.449733	0.449934	0.845013	-1.28938
Omy_120255.332	17	29102820	0.462728	0.0351641	1493	0.449733	0.449933	0.845013	1.75313
Omy_RAD39156.33	7	46886531	0.474654	0.144005	1493	0.449733	0.449923	0.845013	-0.864319
OMY1011SNP	1	54446225	0.476413	0.281983	1493	0.449733	0.449921	0.845013	0.797713
Omy_inos.97	11	24547687	0.481261	0.0679839	1493	0.449733	0.449917	0.845013	-1.26289
Omy_p53.262	3	46190822	0.481869	0.178165	1493	0.449733	0.449917	0.845013	-0.903389
Omy_impa1.55	20	36390509	0.482076	0.0669792	1493	0.449733	0.449917	0.845013	1.16711
Omy_111084.526	16	17300850	0.482466	0.167783	1493	0.449733	0.449916	0.845013	0.921921
Omy_128923.433	19	16436234	0.48266	0.475887	1493	0.449733	0.449916	0.845013	0.731836
Omy_myoD.178	19	10520793	0.490531	0.135968	1493	0.449733	0.44991	0.845013	-0.934135
OMS00103	13	38335692	0.490787	0.0247823	1493	0.449733	0.449909	0.845013	1.96485
Omy_RAD40641.58	4	17858278	0.494065	0.0736772	1493	0.449733	0.449907	0.845013	-1.11942
Omy_116733.349	18	18498042	0.496273	0.292029	1493	0.449733	0.449905	0.845013	-0.770159
Omy_UBA3b	18	28552649	0.498097	0.141996	1493	0.449733	0.449903	0.845013	-0.922237
Omy_IL17.185	15	27226063	0.502117	0.48493	1493	0.449733	0.4499	0.845013	0.720927
Omy_129870.756	28	22915161	0.507577	0.171467	1493	0.449733	0.449896	0.845013	0.741862
Omy_mcsf.268	18	48758470	0.509795	0.0375084	1493	0.449733	0.449894	0.845013	-1.57034
OMS00072	18	59971780	0.510522	0.415606	1493	0.449733	0.449894	0.845013	0.694614
Omy_cd59.206	29	8028322	0.511958	0.29002	1493	0.449733	0.449893	0.845013	-0.736227
Omy_109894.185	3	10852282	0.513314	0.331547	1493	0.449733	0.449892	0.845013	-0.717065
Omy_cin.172	22	21602618	0.515175	0.180509	1493	0.449733	0.44989	0.845013	0.833738
OMS00008	5	77384035	0.515499	0.172472	1493	0.449733	0.44989	0.845013	0.822978
OMS00101	11	10475451	0.516379	0.437374	1493	0.449733	0.449889	0.845013	-0.679724
Omy_RAD22123.69	25	23756920	0.516403	0.421634	1493	0.449733	0.449889	0.845013	0.549271
Omy_hsc715.80	12	40136309	0.521884	0.434695	1493	0.449733	0.449885	0.845013	-0.683295
Omy_RAD7384.50	14	65241784	0.523435	0.0267917	1493	0.449733	0.449884	0.845013	1.70973
OMS00092	1	12518551	0.525886	0.117883	1493	0.449733	0.449882	0.845013	-0.920141
Omy_ftzf1.217	3	44060919	0.526294	0.0090422	1493	0.449733	0.449882	0.845013	2.89075
Omy_RAD76570.62	12	56297752	0.5282	0.0649699	1493	0.449733	0.449881	0.845013	-1.08822
Omy_111666.301	12	70990844	0.528328	0.0187542	1493	0.449733	0.449881	0.845013	1.99553
Omy_stat3.273	5	79898098	0.532911	0.227729	1493	0.449733	0.449877	0.845013	0.741505
OMS00057	14	67908135	0.534806	0.346283	1493	0.449733	0.449876	0.845013	0.665541
Omy_118205.116	27	33267127	0.5376	0.149699	1493	0.449733	0.449874	0.845013	-0.833758
Omy_112301.202	21	37590554	0.539058	0.0264568	1493	0.449733	0.449873	0.845013	-1.68467
Omy_98683.165	26	8555140	0.543731	0.022438	1493	0.449733	0.44987	0.845013	-1.75471
Omy_cd59b.112	26	38922611	0.544546	0.124916	1493	0.449733	0.449869	0.845013	0.854401
OMS00134	4	47743637	0.545216	0.0140656	1493	0.449733	0.449869	0.845013	-2.2366
Omy_RAD66834.17	10	30353244	0.546708	0.123242	1493	0.449733	0.449868	0.845013	0.7681
Omy_97077.73	14	61875465	0.549745	0.0375084	1493	0.449733	0.449866	0.845013	-1.39283
Omy_u09.53.469	26	48859883	0.551783	0.352646	1493	0.449733	0.449865	0.845013	-0.652434
Omy_107806.34	9	10095418	0.553506	0.33724	1493	0.449733	0.449863	0.845013	-0.655294
Omy_102867.443	24	55934332	0.556324	0.0361688	1493	0.449733	0.449862	0.845013	1.32268
Omy_104519.624	17	42764123	0.556358	0.341259	1493	0.449733	0.449862	0.845013	-0.647944
Omy_u09.56.119	25	41690956	0.558818	0.142666	1493	0.449733	0.44986	0.845212	-0.801998
Omy_RAD19578.59	12	67131514	0.57272	0.156731	1493	0.449733	0.449851	0.862645	-0.672952
Omy_130524.160	19	28889024	0.575592	0.374079	1493	0.449733	0.44985	0.863388	-0.590744
OMS00128	25	14488587	0.58098	0.0227729	1493	0.449733	0.449846	0.867884	-1.62543
Omy_RAD93580.37	15	24247865	0.58362	0.265238	1493	0.449733	0.449845	0.868254	-0.520488
Omy_zg57.91	22	32766740	0.586573	0.116544	1493	0.449733	0.449843	0.869085	-0.795669
Omy_G3PD_2.246	26	6084071	0.592077	0.00502344	1493	0.449733	0.44984	0.87338	3.05255
Omy_gluR.79	3	7508221	0.594284	0.497991	1493	0.449733	0.449839	0.87338	-0.566517
Omy_LDHB.2_i6	22	24130559	0.600823	0.0170797	1493	0.449733	0.449835	0.87943	-1.74541
Omy_sast.264	2	28252083	0.607196	0.167448	1493	0.449733	0.449831	0.881946	-0.664292
OMS00154	14	56234573	0.61117	0.215003	1493	0.449733	0.449829	0.881946	-0.624053
Omy_RAD13034.67	29	12537039	0.611244	0.148694	1493	0.449733	0.449829	0.881946	0.59436
OMS00173	15	9105891	0.615147	0.12927	1493	0.449733	0.449827	0.881946	-0.693366
Omy_gdh.271	5	63738413	0.616441	0.0907569	1493	0.449733	0.449826	0.881946	0.80057
OMS00175	13	50381707	0.617119	0.381447	1493	0.449733	0.449826	0.881946	0.533174
Omy_97954.618	4	11433435	0.625937	0.131949	1493	0.449733	0.449821	0.888827	-0.652662
Omy_RAD26691.36	12	47284987	0.627405	0.0639652	1493	0.449733	0.449821	0.888827	-0.846738
Omy_101993.189	25	21491290	0.632346	0.255526	1493	0.449733	0.449818	0.888827	-0.549085
Omy_RAD27740.55	26	42745963	0.632873	0.0629605	1493	0.449733	0.449818	0.888827	-0.799942
Omy_RAD31408.67	4	48341010	0.634177	0.461152	1493	0.449733	0.449817	0.888827	0.409068
Omy_RAD62596.38	14	49977794	0.638486	0.431681	1493	0.449733	0.449815	0.891425	-0.495197
Omy_131460.646	14	36600038	0.643931	0.0113865	1493	0.449733	0.449813	0.895582	1.8315
Omy_104569.114	22	32178517	0.648299	0.0103818	1493	0.449733	0.44981	0.896171	-1.9457
Omy_117286.374	19	52310165	0.650534	0.0746818	1493	0.449733	0.449809	0.896171	-0.790242
Omy_redd1.410	18	69044121	0.65176	0.209645	1493	0.449733	0.449809	0.896171	0.553957
Omy_RAD42793.59	24	51408522	0.658056	0.191226	1493	0.449733	0.449806	0.89867	0.474704
Omy_RAD48799.69	9	21581080	0.662999	0.165774	1493	0.449733	0.449804	0.89867	0.574201
Omy_96222.125	16	24041111	0.663211	0.0344943	1493	0.449733	0.449804	0.89867	-1.00736
Omy_RAD3926.22	18	45345547	0.664052	0.117214	1493	0.449733	0.449803	0.89867	0.589112
Omy_RAD52812.28	16	28623729	0.67065	0.313128	1493	0.449733	0.4498	0.89867	0.477962
Omy_hus1.52	16	13042222	0.671282	0.0733423	1493	0.449733	0.4498	0.89867	0.725455
Omy_vamp5.303	7	33625138	0.673733	0.224715	1493	0.449733	0.449799	0.89867	-0.509648
Omy_U11_2b.154	25	59466696	0.673882	0.253182	1493	0.449733	0.449799	0.89867	-0.498157
Omy_u07.79.166	21	57523676	0.675859	0.0971199	1493	0.449733	0.449798	0.89867	0.64684
Omy_carban1.264	16	21454064	0.692808	0.120228	1493	0.449733	0.449791	0.913102	0.573613
OMS00052	11	28174967	0.694495	0.188881	1493	0.449733	0.449791	0.913102	0.486143
Omy_RAD30619.61	14	42710419	0.696001	0.0401875	1493	0.449733	0.44979	0.913102	-0.825082
Omy_hsp70aPro.329	12	66828836	0.699504	0.0659745	1493	0.449733	0.449789	0.913102	0.690109
OMS00179	17	25539930	0.701736	0.295378	1493	0.449733	0.449788	0.913102	0.424935
Omy_111383.51	16	21239768	0.701806	0.427328	1493	0.449733	0.449788	0.913102	-0.407605
OMS00053	12	66917868	0.709087	0.413262	1493	0.449733	0.449785	0.918815	-0.410228
OMS00127	2	36268423	0.71188	0.00401875	1493	0.449733	0.449784	0.918815	-2.49779
OMS00118	2	42212299	0.71379	0.380777	1493	0.449733	0.449783	0.918815	-0.424405
Omy_ada10.71	29	18315420	0.719673	0.198928	1493	0.449733	0.449781	0.921488	-0.442154
Omy_aspAT.123	29	19289582	0.724146	0.271266	1493	0.449733	0.44978	0.921488	0.412014
Omy_105385.406	5	77446133	0.724274	0.385466	1493	0.449733	0.44978	0.921488	-0.386312
Omy_e1.147	9	38313338	0.727923	0.0512391	1493	0.449733	0.449778	0.921488	-0.712958
OMS00006	4	63247944	0.730776	0.488279	1493	0.449733	0.449777	0.921488	-0.361757
Omy_RAD45104.18	25	20693754	0.731098	0.429672	1493	0.449733	0.449777	0.921488	-0.36258
OMS00003	5	59464348	0.740486	0.131614	1493	0.449733	0.449774	0.930091	0.461381
Omy_101554.306	18	53660117	0.747577	0.0770261	1493	0.449733	0.449772	0.933469	0.552639
Omy_RAD58835.15	21	53735338	0.748689	0.211319	1493	0.449733	0.449771	0.933469	-0.400752
Omy_RAD10733.10	3	41411754	0.75089	0.0264568	1493	0.449733	0.449771	0.933469	0.839711
Omy_nips.299	16	39788784	0.753897	0.0425318	1493	0.449733	0.44977	0.934009	0.689718
Omy_RAD85131.35	23	75534697	0.760839	0.283992	1493	0.449733	0.449768	0.93887	-0.261391
OMS00090	20	4245997	0.762993	0.493972	1493	0.449733	0.449767	0.93887	0.32676
OMS00149	12	65894619	0.770548	0.0535834	1493	0.449733	0.449765	0.94199	0.598074
Omy_gadd45.332	5	12240053	0.771135	0.0753516	1493	0.449733	0.449765	0.94199	0.494605
OMS00074	12	31104727	0.776285	0.495646	1493	0.449733	0.449763	0.94199	0.304208
Omy_srp09.37	17	21426823	0.778829	0.323845	1493	0.449733	0.449763	0.94199	0.314599
OMS00002	6	82366395	0.779466	0.305425	1493	0.449733	0.449762	0.94199	0.306172
Omy_star.206	7	36624863	0.781099	0.0689886	1493	0.449733	0.449762	0.94199	0.497998
OMS00013	7	10325271	0.790594	0.093436	1493	0.449733	0.44976	0.950284	0.423421
Omy_nkef.241	17	69427037	0.796578	0.413262	1493	0.449733	0.449758	0.954316	-0.285776
Omy_118175.396	28	20282478	0.802548	0.00502344	1493	0.449733	0.449757	0.958306	-1.51572
Omy_G3PD_2.371	26	6083946	0.805893	0.155727	1493	0.449733	0.449756	0.959144	-0.322465
Omy_GHSR.121	2	11662801	0.816468	0.0810449	1493	0.449733	0.449753	0.965334	0.404184
Omy_RAD1919.22	12	53383757	0.81837	0.00569324	1493	0.449733	0.449753	0.965334	-1.29593
OMS00089	18	13150534	0.819472	0.261554	1493	0.449733	0.449753	0.965334	0.263975
Omy_RAD23894.58	23	40927121	0.822145	0.288681	1493	0.449733	0.449752	0.965334	-0.206502
OMS00079	19	35250473	0.82439	0.457803	1493	0.449733	0.449752	0.965334	0.235793
Omy_RAD40132.55	4	62784779	0.828984	0.321165	1493	0.449733	0.449751	0.967592	0.19681
Omy_RAD38406.19	12	48181130	0.833939	0.0853985	1493	0.449733	0.44975	0.969005	-0.292285
Omy_107285.69	7	9809156	0.837529	0.166778	1493	0.449733	0.449749	0.969005	0.263364
OMS00096	21	29109394	0.842131	0.172472	1493	0.449733	0.449748	0.969005	0.254443
M09AAE.082	3	32872704	0.843546	0.223711	1493	0.449733	0.449748	0.969005	0.238925
OMS00024	9	31418339	0.845696	0.373074	1493	0.449733	0.449747	0.969005	0.215526
Omy_ppie.232	6	54990925	0.847515	0.118553	1493	0.449733	0.449747	0.969005	-0.271826
Omy_RAD29700.18	10	1673196	0.84888	0.230743	1493	0.449733	0.449747	0.969005	0.224164
OMS00112	12	68382081	0.852508	0.224715	1493	0.449733	0.449746	0.970096	-0.220548
Omy_118654.91	21	75458069	0.863147	0.214668	1493	0.449733	0.449744	0.979132	0.211509
Omy_RAD36848.7	3	63650747	0.868179	0.496986	1493	0.449733	0.449744	0.980389	-0.177474
Omy_102505.102	15	7759328	0.872442	0.361688	1493	0.449733	0.449743	0.980389	0.169542
Omy_g12.82	24	14764807	0.874776	0.443068	1493	0.449733	0.449743	0.980389	0.16713
OMS00030	3	60401405	0.886232	0.118553	1493	0.449733	0.449741	0.980389	-0.204519
Omy_1004	22	41944218	0.889533	0.173811	1493	0.449733	0.449741	0.980389	0.180109
Omy_hsp47.86	8	27944494	0.890391	0.232753	1493	0.449733	0.44974	0.980389	-0.163811
OMS00129	20	22531125	0.892444	0.196249	1493	0.449733	0.44974	0.980389	0.159342
Omy_RAD13499.13	21	38408941	0.897479	0.0726725	1493	0.449733	0.44974	0.980389	0.214631
Omy_RAD33798.24	21	38336651	0.897479	0.0726725	1493	0.449733	0.44974	0.980389	0.214631
Omy_110362.585	23	14307279	0.900691	0.0150703	1493	0.449733	0.449739	0.980389	0.445712
Omy_nach.200	28	30001796	0.901845	0.019424	1493	0.449733	0.449739	0.980389	-0.382508
OMS00106	3	59855697	0.902465	0.20864	1493	0.449733	0.449739	0.980389	-0.150243
Omy_101832.195	25	17015658	0.906043	0.41862	1493	0.449733	0.449739	0.980389	0.126478
Omy_RAD57916.29	5	44429931	0.907073	0.488614	1493	0.449733	0.449738	0.980389	0.0922767
Omy_RAD24287.74	17	28035734	0.908852	0.232753	1493	0.449733	0.449738	0.980389	0.114428
OMS00138	26	22318448	0.909981	0.096785	1493	0.449733	0.449738	0.980389	-0.177462
Omy_nxt2.273	18	71969784	0.910168	0.0616209	1493	0.449733	0.449738	0.980389	-0.207152
OMS00068	17	17488038	0.917102	0.271936	1493	0.449733	0.449737	0.984935	0.123915
Omy_rapd.167	1	27362424	0.92053	0.196249	1493	0.449733	0.449737	0.9857	0.124808
Omy_mapK3.103	14	10975716	0.927365	0.0586068	1493	0.449733	0.449737	0.989041	0.180633
Omy_114587.480	26	16204563	0.929099	0.318486	1493	0.449733	0.449736	0.989041	0.100935
Omy_BAC.F5.284	24	42789302	0.93197	0.0492297	1493	0.449733	0.449736	0.989197	0.179387
Omy_117370.400	4	14853962	0.935895	0.422974	1493	0.449733	0.449736	0.989885	0.0883039
Omy_LDHB.2_e5	22	24129907	0.938072	0.16209	1493	0.449733	0.449736	0.989885	0.102042
Omy_RAD59758.41	6	40219356	0.941582	0.0401875	1493	0.449733	0.449735	0.990709	0.160405
Omy_RAD43694.41	25	57728549	0.947886	0.152713	1493	0.449733	0.449735	0.993688	0.0748003
Omy_RAD55997.10	11	27405886	0.949889	0.00167448	1493	0.449733	0.449735	0.993688	-0.651436
Omy_RAD49111.35	1	40050111	0.954625	0.349632	1493	0.449733	0.449735	0.994298	-0.051302
Omy_sSOD.1	27	39802221	0.958992	0.0120563	1493	0.449733	0.449734	0.994298	0.199047
Omy_Ogo4.212	16	12595806	0.960449	0.453784	1493	0.449733	0.449734	0.994298	-0.052566
Omy_110064.419	28	36272850	0.961451	0.382786	1493	0.449733	0.449734	0.994298	0.0528058
OMS00078	5	10499333	0.96635	0.29069	1493	0.449733	0.449734	0.994298	-0.0482836
Omy_RAD59950.44	2	17292964	0.966907	0.119893	1493	0.449733	0.449734	0.994298	0.0540232
Omy_128996.481	2	30802101	0.972124	0.121232	1493	0.449733	0.449734	0.995938	0.0484449
OMS00111	19	63031581	0.973989	0.147354	1493	0.449733	0.449734	0.995938	0.043334
Omy_RAD66402.36	3	30372084	0.979124	0.1929	1493	0.449733	0.449734	0.997939	0.0281645
OMS00156	26	12397197	0.984982	0.364367	1493	0.449733	0.449734	0.997939	-0.0202259
OMS00151	17	23949230	0.985342	0.146015	1493	0.449733	0.449734	0.997939	-0.0243746
Omy_aromat.280	19	3391469	0.986943	0.1929	1493	0.449733	0.449734	0.997939	0.0194857
OMS00121	2	34232991	0.991868	0.463161	1493	0.449733	0.449733	0.998817	0.0105908
OMS00087	19	52511964	0.993702	0.139652	1493	0.449733	0.449733	0.998817	0.0103873
M09AAJ.163	4	44843440	0.996065	0.310449	1493	0.449733	0.449733	0.998817	-0.00564677
Omy_BAMBI4.238	24	24411085	1	0	1493	NA	NA	1	NA

## Sheet: MLM.ordinal.arrived.INTERIOR
SNP	Chromosome	Position	P.value	maf	nobs	Rsquare.of.Model.without.SNP	Rsquare.of.Model.with.SNP	FDR_Adjusted_P-values	effect
Omy28_11607954	20	11607954	3.76499e-10	0.0170797	1493	0.0511832	0.0765748	1.13891e-08	47.7451
Omy_RAD52458.17	20	11609794	2.6079e-18	0.0733423	1493	0.0511832	0.101101	1.89333e-16	33.8897
Omy_GREB1_05	20	11618027	2.04654e-19	0.0696584	1493	0.0511832	0.104487	1.85724e-17	36.0775
Omy28_11625241	20	11625241	2.18394e-22	0.0217683	1493	0.0511832	0.11366	3.96384e-20	62.8858
Omy28_11632591	20	11632591	3.55232e-15	0.083724	1493	0.0511832	0.0915781	1.28949e-13	29.3878
Omy_GREB1_09	20	11641623	3.93134e-24	0.016075	1493	0.0511832	0.119091	1.42708e-21	78.5592
Omy28_11658853	20	11658853	3.46407e-20	0.0157401	1493	0.0511832	0.106859	4.19153e-18	71.8211
Omy28_11667578	20	11667578	9.60495e-16	0.244474	1493	0.0511832	0.0932952	4.35825e-14	19.1395
Omy_RAD47080.54	20	11667915	7.43623e-16	0.248828	1493	0.0511832	0.0936316	3.85622e-14	19.0652
Omy28_11671116	20	11671116	1.59531e-13	0.233423	1493	0.0511832	0.0866064	5.26453e-12	17.8137
Omy28_11676622	20	11676622	4.15579e-16	0.246484	1493	0.0511832	0.0943971	2.51425e-14	19.2824
Omy28_11683204	20	11683204	1.47346e-15	0.249498	1493	0.0511832	0.0927329	5.94295e-14	18.9671
Omy28_11773194	20	11773194	4.79637e-10	0.224715	1493	0.0511832	0.0762649	1.3393e-08	15.1932
Omy_RAD14033.46	6	60064021	2.58598e-06	0.0281313	1493	0.0511832	0.0654055	6.70507e-05	30.2256
Omy_RAD36952.53	7	40260970	1.22486e-05	0.0609511	1493	0.0511832	0.0634771	0.000277891	19.4516
Omy_RAD68634.40	7	40260800	1.22486e-05	0.0609511	1493	0.0511832	0.0634771	0.000277891	19.4516
Omy_RAD40520.48	30	259000	6.56001e-05	0.139987	1493	0.0511832	0.0614151	0.00140075	11.0303
Omy_RAD42465.32	2	25034287	8.64902e-05	0.019424	1493	0.0511832	0.0610776	0.00174422	28.6818
Omy_RAD78147.27	1	3343451	0.000120768	0.364702	1493	0.0511832	0.060671	0.00230731	-8.69502
Omy25_61287415	6	61287415	0.000224802	0.313463	1493	0.0511832	0.0599171	0.0035723	9.39868
Omy25_61294400	6	61294400	0.000224802	0.313463	1493	0.0511832	0.0599171	0.0035723	9.39868
Omy_RAD17849.16	4	44116456	0.000232515	0.479571	1493	0.0511832	0.0598763	0.0035723	-7.77273
Omy25_61285646	6	61285646	0.000235309	0.312123	1493	0.0511832	0.0598618	0.0035723	9.35498
Omy25_61286316	6	61286316	0.000236185	0.313128	1493	0.0511832	0.0598573	0.0035723	9.36333
Omy25_61284413	6	61284413	0.000295211	0.312123	1493	0.0511832	0.0595878	0.00428646	9.20591
Omy_star.206	7	36624863	0.000347738	0.0689886	1493	0.0511832	0.0593902	0.00485496	16.3862
Omy_RAD35149.9	7	60182501	0.000388309	0.294374	1493	0.0511832	0.0592573	0.0052206	8.25247
Omy_RAD43573.37	7	1745954	0.000512021	0.287006	1493	0.0511832	0.0589248	0.00663798	-8.04365
Omy_RAD16104.20	26	67119313	0.000948455	0.496651	1493	0.0511832	0.0581873	0.011872	6.8746
Omy_RAD46672.27	25	58256353	0.00150295	0.403215	1493	0.0511832	0.0576401	0.0181857	-6.88254
Omy_lpl.220	26	60022813	0.00186361	0.14501	1493	0.0511832	0.0573857	0.0214157	-10.9571
OMS00169	23	67568174	0.00188788	0.0164099	1493	0.0511832	0.0573704	0.0214157	25.9087
Omy_mapK3.103	14	10975716	0.00266507	0.0586068	1493	0.0511832	0.0569643	0.0293158	15.3721
Omy_e1.147	9	38313338	0.0116546	0.0512391	1493	0.0511832	0.0552558	0.122819	13.073
Omy_RAD25042.68	26	32793123	0.011842	0.0150703	1493	0.0511832	0.0552377	0.122819	19.9469
OMS00179	17	25539930	0.0124616	0.295378	1493	0.0511832	0.0551797	0.125654	7.49601
Omy_RAD37816.68	26	73500031	0.0138097	0.242465	1493	0.0511832	0.0550632	0.135484	5.91423
Omy_RAD40641.58	4	17858278	0.017795	0.0736772	1493	0.0511832	0.0547771	0.169989	9.5477
Omy_107336.170	6	30017455	0.0200434	0.0984595	1493	0.0511832	0.0546437	0.182697	9.27625
Omy_Il.1b_.028	1	10329530	0.020414	0.228734	1493	0.0511832	0.0546232	0.182697	-7.2951
Omy_RAD92485.64	19	68318464	0.0206352	0.203952	1493	0.0511832	0.0546112	0.182697	5.5313
Omy_102867.443	24	55934332	0.0214484	0.0361688	1493	0.0511832	0.054568	0.184095	13.0313
Omy_MYC_2	24	33841260	0.0218073	0.00133958	1493	0.0511832	0.0545495	0.184095	65.8677
Omy_RAD19578.59	12	67131514	0.0277667	0.156731	1493	0.0511832	0.0542812	0.229075	6.44699
Omy_117286.374	19	52310165	0.029409	0.0746818	1493	0.0511832	0.0542178	0.237233	-9.72162
Omy_116733.349	18	18498042	0.0310615	0.292029	1493	0.0511832	0.0541576	0.245116	6.58673
OMS00116	23	11341754	0.0328485	0.054923	1493	0.0511832	0.0540961	0.253702	-10.7208
Omy_117540.259	12	5079371	0.0389744	0.102478	1493	0.0511832	0.0539093	0.289876	-8.18654
Omy_hus1.52	16	13042222	0.0392664	0.0733423	1493	0.0511832	0.0539012	0.289876	9.02659
Omy_RAD98715.53	11	23448568	0.0399278	0.326524	1493	0.0511832	0.053883	0.289876	4.63569
Omy_RAD66834.17	10	30353244	0.0416333	0.123242	1493	0.0511832	0.0538376	0.294075	-6.3665
Omy_118175.396	28	20282478	0.0421264	0.00502344	1493	0.0511832	0.0538248	0.294075	30.3948
Omy_RAD13499.13	21	38408941	0.0454707	0.0726725	1493	0.0511832	0.0537422	0.305664	8.2385
Omy_RAD33798.24	21	38336651	0.0454707	0.0726725	1493	0.0511832	0.0537422	0.305664	8.2385
Omy_RAD10733.10	3	41411754	0.0500834	0.0264568	1493	0.0511832	0.0536382	0.32376	12.7005
Omy_ppie.232	6	54990925	0.050586	0.118553	1493	0.0511832	0.0536275	0.32376	-7.21122
Omy_120255.332	17	29102820	0.0508383	0.0351641	1493	0.0511832	0.0536221	0.32376	-11.7312
OMS00071	6	48248474	0.0582232	0.399196	1493	0.0511832	0.0534772	0.364397	-5.46348
Omy_RAD46314.35	26	78480158	0.0613243	0.0405224	1493	0.0511832	0.0534221	0.37273	-10.0825
OMS00087	19	52511964	0.0616083	0.139652	1493	0.0511832	0.0534172	0.37273	-6.46971
Omy_RAD739.59	1	52923702	0.0658405	0.138647	1493	0.0511832	0.0533469	0.382533	-5.34503
Omy_gluR.79	3	7508221	0.0662695	0.497991	1493	0.0511832	0.0533401	0.382533	-5.32012
Omy_G3PD_2.371	26	6083946	0.06639	0.155727	1493	0.0511832	0.0533382	0.382533	-6.34326
OMS00096	21	29109394	0.0703272	0.172472	1493	0.0511832	0.0532775	0.398887	-6.11954
Omy_GHSR.121	2	11662801	0.0721261	0.0810449	1493	0.0511832	0.053251	0.399858	8.11968
Omy_GH1P1_2	5	70466483	0.0727015	0.0318151	1493	0.0511832	0.0532427	0.399858	11.9434
Omy_RAD23894.58	23	40927121	0.0745008	0.288681	1493	0.0511832	0.0532171	0.403639	-4.01897
OMS00090	20	4245997	0.0847972	0.493972	1493	0.0511832	0.0530824	0.452668	5.08903
Omy_NaKATPa3.50	26	23893157	0.0925999	0.366042	1493	0.0511832	0.0529916	0.48125	4.96235
Omy_RAD78776.10	2	25034326	0.0928031	0.0492297	1493	0.0511832	0.0529893	0.48125	8.14398
Omy_RAD13073.16	23	13954598	0.0954751	0.0545881	1493	0.0511832	0.0529602	0.485753	7.82186
Omy_ftzf1.217	3	44060919	0.0963476	0.0090422	1493	0.0511832	0.0529509	0.485753	-18.762
OMS00154	14	56234573	0.101266	0.215003	1493	0.0511832	0.0529	0.503555	-5.34896
Omy_RAD72528.44	5	7354513	0.110708	0.0830543	1493	0.0511832	0.0528095	0.535889	6.21147
Omy_cin.172	22	21602618	0.110721	0.180509	1493	0.0511832	0.0528094	0.535889	5.38899
OMS00175	13	50381707	0.117983	0.381447	1493	0.0511832	0.0527454	0.563522	-4.53496
Omy_99300.202	22	14697073	0.122329	0.20864	1493	0.0511832	0.0527092	0.572615	4.88459
Omy_SECC22b.88	23	61828903	0.123041	0.0210985	1493	0.0511832	0.0527034	0.572615	11.6332
Omy_metA.161	5	24257340	0.129043	0.276624	1493	0.0511832	0.0526559	0.58616	-4.80536
Omy_101993.189	25	21491290	0.129181	0.255526	1493	0.0511832	0.0526548	0.58616	4.67349
Omy_RAD65959.69	13	36338472	0.133007	0.37006	1493	0.0511832	0.0526259	0.596069	-3.26018
Omy_RAD3209.10	2	50984953	0.138243	0.476557	1493	0.0511832	0.0525877	0.611978	3.07832
Omy_BAC.F5.284	24	42789302	0.141761	0.0492297	1493	0.0511832	0.052563	0.619991	-7.79161
Omy_110689.148	18	72350872	0.147431	0.16276	1493	0.0511832	0.0525246	0.637111	-5.01652
Omy_97865.196	17	82513344	0.150631	0.0576021	1493	0.0511832	0.0525036	0.643282	-6.80445
OMS00078	5	10499333	0.160379	0.29069	1493	0.0511832	0.0524427	0.654043	4.31664
Omy_109525.403	23	84224892	0.160744	0.284327	1493	0.0511832	0.0524405	0.654043	-4.21291
OMS00003	5	59464348	0.161776	0.131614	1493	0.0511832	0.0524343	0.654043	5.09418
Omy_RAD55997.10	11	27405886	0.162494	0.00167448	1493	0.0511832	0.05243	0.654043	-35.5261
Omy_anp.17	4	30728525	0.163933	0.349967	1493	0.0511832	0.0524215	0.654043	4.22314
Omy_crb.106	27	30701374	0.163961	0.395512	1493	0.0511832	0.0524214	0.654043	-3.95552
Omy_arp.630	14	57239751	0.166268	0.410583	1493	0.0511832	0.0524079	0.656036	-4.02842
OmyR24370	23	28579373	0.168551	0.0331547	1493	0.0511832	0.0523948	0.657893	8.26619
Omy_b9.164	7	17599731	0.170762	0.109511	1493	0.0511832	0.0523823	0.659433	-5.23948
Omy_130524.160	19	28889024	0.181408	0.374079	1493	0.0511832	0.0523246	0.693171	3.84383
OMS00041	4	18279174	0.184634	0.0150703	1493	0.0511832	0.0523079	0.698148	11.4915
Omy_cd28.130	14	19036977	0.190024	0.0170797	1493	0.0511832	0.0522808	0.705824	-10.7049
Omy_RAD35417.9	7	15867514	0.190553	0.120898	1493	0.0511832	0.0522781	0.705824	4.22908
Omy_117370.400	4	14853962	0.193653	0.422974	1493	0.0511832	0.052263	0.705936	3.88758
Omy_ada10.71	29	18315420	0.197459	0.198928	1493	0.0511832	0.0522447	0.705936	-4.215
Omy_RAD13034.67	29	12537039	0.203026	0.148694	1493	0.0511832	0.0522188	0.705936	3.65711
Omy_105075.162	19	7635334	0.20419	0.0931011	1493	0.0511832	0.0522134	0.705936	5.19488
Omy_RAD47444.53	18	56051917	0.205297	0.171802	1493	0.0511832	0.0522084	0.705936	-4.18888
Omy_RAD22123.69	25	23756920	0.206618	0.421634	1493	0.0511832	0.0522024	0.705936	2.62824
OMS00164	27	17249654	0.206854	0.0184193	1493	0.0511832	0.0522014	0.705936	10.0316
Omy_vatf.406	22	23806220	0.206977	0.38647	1493	0.0511832	0.0522008	0.705936	-3.87804
Omy_gh.475	12	62308122	0.209781	0.107167	1493	0.0511832	0.0521884	0.705936	-5.00226
Omy_RAD42793.59	24	51408522	0.210031	0.191226	1493	0.0511832	0.0521873	0.705936	3.29784
Omy_112820.82	13	21861264	0.215571	0.0177495	1493	0.0511832	0.0521632	0.716646	10.0931
OMS00132	17	9451350	0.217674	0.413262	1493	0.0511832	0.0521543	0.716646	-3.51169
Omy_G3PD_2.246	26	6084071	0.21914	0.00502344	1493	0.0511832	0.0521481	0.716646	17.2587
Omy_LDHB.2_i6	22	24130559	0.229619	0.0170797	1493	0.0511832	0.0521054	0.741582	9.96257
Omy_104569.114	22	32178517	0.230851	0.0103818	1493	0.0511832	0.0521006	0.741582	-12.6521
Omy_sast.264	2	28252083	0.240884	0.167448	1493	0.0511832	0.0520621	0.754104	3.99672
Omy_RAD88122.32	4	16334074	0.246324	0.195579	1493	0.0511832	0.052042	0.754104	-3.7456
Omy_RAD93580.37	15	24247865	0.248158	0.265238	1493	0.0511832	0.0520354	0.754104	2.69062
OMS00064	14	45227750	0.248231	0.366376	1493	0.0511832	0.0520351	0.754104	-3.47018
Omy_RAD60135.12	7	56110072	0.24839	0.167783	1493	0.0511832	0.0520345	0.754104	-3.29983
Omy_impa1.55	20	36390509	0.25415	0.0669792	1493	0.0511832	0.0520141	0.754104	-4.65162
OMS00056	13	43771325	0.25701	0.208305	1493	0.0511832	0.0520041	0.754104	3.68898
OmyR33562	23	47337540	0.258056	0.0254521	1493	0.0511832	0.0520005	0.754104	7.71513
Omy_RAD103359.45	15	40502475	0.258691	0.00435365	1493	0.0511832	0.0519984	0.754104	-15.6832
Omy_RAD55404.54	18	43876869	0.260873	0.0733423	1493	0.0511832	0.0519909	0.754104	-4.72682
Omy_RAD7016.31	7	51490760	0.261692	0.359344	1493	0.0511832	0.0519882	0.754104	2.34857
OMS00070	5	55279296	0.263955	0.489953	1493	0.0511832	0.0519806	0.754104	3.35141
Omy_98683.165	26	8555140	0.265307	0.022438	1493	0.0511832	0.0519761	0.754104	8.02037
Omy_BAMBI2.312	1	6112929	0.271136	0.0890824	1493	0.0511832	0.051957	0.754104	4.48216
Omy_mcsf.268	18	48758470	0.27271	0.0375084	1493	0.0511832	0.0519519	0.754104	-6.59227
Omy_carban1.264	16	21454064	0.273249	0.120228	1493	0.0511832	0.0519502	0.754104	-4.14155
Omy_RAD58213.70	25	58266227	0.273286	0.157736	1493	0.0511832	0.0519501	0.754104	3.7837
Omy_116938.264	25	7154463	0.275347	0.0917616	1493	0.0511832	0.0519435	0.754104	4.58877
OmyR40252	23	31675278	0.27564	0.029136	1493	0.0511832	0.0519426	0.754104	6.80594
OmyR19198	23	34973485	0.278103	0.025787	1493	0.0511832	0.0519348	0.754104	7.35721
OmyR14589	23	56162785	0.278374	0.0251172	1493	0.0511832	0.051934	0.754104	7.43273
Omy_RAD43612.42	2	29118777	0.286111	0.342934	1493	0.0511832	0.0519102	0.769321	-3.14151
OMS00030	3	60401405	0.288886	0.118553	1493	0.0511832	0.0519019	0.771071	3.95279
Omy_105105.448	14	68303584	0.292086	0.407234	1493	0.0511832	0.0518924	0.772018	-3.12172
Omy_103705.558	25	7065986	0.295362	0.108841	1493	0.0511832	0.0518828	0.772018	-4.00802
Omy_101554.306	18	53660117	0.295621	0.0770261	1493	0.0511832	0.0518821	0.772018	4.61663
M09AAC.055	1	53855167	0.304663	0.0626256	1493	0.0511832	0.0518564	0.78904	4.79676
Omy_rbm4b.203	13	12485117	0.309637	0.205961	1493	0.0511832	0.0518427	0.78904	3.35519
OMS00092	1	12518551	0.310351	0.117883	1493	0.0511832	0.0518408	0.78904	-3.82913
Omy_110201.359	12	28727952	0.310834	0.0910918	1493	0.0511832	0.0518394	0.78904	-4.14715
OMS00153	17	16303316	0.319458	0.0770261	1493	0.0511832	0.0518165	0.799556	-4.45323
Omy_RAD30619.61	14	42710419	0.321441	0.0401875	1493	0.0511832	0.0518113	0.799556	-5.13868
Omy_U11_2b.154	25	59466696	0.321584	0.253182	1493	0.0511832	0.0518109	0.799556	3.14185
Omy_redd1.410	18	69044121	0.333402	0.209645	1493	0.0511832	0.051781	0.818675	-3.15145
Omy_109243.222	11	7009687	0.335781	0.191561	1493	0.0511832	0.0517751	0.818675	-3.19708
Omy_aromat.280	19	3391469	0.33604	0.1929	1493	0.0511832	0.0517745	0.818675	-3.05585
Omy_RAD40132.55	4	62784779	0.342062	0.321165	1493	0.0511832	0.0517599	0.820319	-2.1257
OMGH1PROM1.SNP1	5	70466474	0.34236	0.138982	1493	0.0511832	0.0517592	0.820319	3.63965
Omy_RAD2976.26	14	58337126	0.350023	0.0666443	1493	0.0511832	0.0517412	0.820319	3.63395
OMS00103	13	38335692	0.352269	0.0247823	1493	0.0511832	0.051736	0.820319	6.61946
Omy_hsp90BA.193	17	10667361	0.355297	0.077361	1493	0.0511832	0.0517291	0.820319	4.12378
OMS00053	12	66917868	0.359391	0.413262	1493	0.0511832	0.0517199	0.820319	2.73453
Omy_RAD26080.69	3	40486618	0.35982	0.342264	1493	0.0511832	0.0517189	0.820319	2.74471
Omy_RAD62596.38	14	49977794	0.360448	0.431681	1493	0.0511832	0.0517175	0.820319	2.63108
Omy_metB.138	26	53792050	0.363801	0.172472	1493	0.0511832	0.0517101	0.820319	-3.04766
Omy_RAD7210.8	2	42558654	0.364049	0.46785	1493	0.0511832	0.0517095	0.820319	-2.62982
Omy_hsp70aPro.329	12	66828836	0.365146	0.0659745	1493	0.0511832	0.0517071	0.820319	-4.12858
Omy_IL17.185	15	27226063	0.369365	0.48493	1493	0.0511832	0.051698	0.820319	-2.61678
OMS00095	3	38704654	0.369703	0.0602813	1493	0.0511832	0.0516973	0.820319	-4.28617
OMS00006	4	63247944	0.371293	0.488279	1493	0.0511832	0.0516939	0.820319	2.56238
Omy_tlr3.377	3	56447078	0.37246	0.0887475	1493	0.0511832	0.0516914	0.820319	3.64494
Omy_RAD52812.28	16	28623729	0.373939	0.313128	1493	0.0511832	0.0516882	0.820319	-2.6989
Omy_cox1.221	24	47052310	0.375132	0.374749	1493	0.0511832	0.0516857	0.820319	-2.65824
OMS00058	15	19922139	0.379162	0.4357	1493	0.0511832	0.0516773	0.824166	2.6369
Omy_RAD59950.44	2	17292964	0.381447	0.119893	1493	0.0511832	0.0516726	0.824197	-2.79778
OMS00119	4	27506018	0.387894	0.143336	1493	0.0511832	0.0516595	0.833169	-3.06844
Omy_ndk.152	12	56277959	0.391213	0.0344943	1493	0.0511832	0.0516529	0.833265	4.90591
Omy_97660.230	20	35742946	0.39253	0.378098	1493	0.0511832	0.0516502	0.833265	-2.53609
Omy_RAD78502.57	24	37031757	0.397179	0.0656397	1493	0.0511832	0.0516411	0.838232	3.61446
OMS00174	6	47325393	0.399631	0.0555928	1493	0.0511832	0.0516364	0.838533	4.1989
Omy_107031.704	5	18131799	0.402224	0.14568	1493	0.0511832	0.0516314	0.839122	2.50379
Omy_108007.193	17	43671991	0.409083	0.398861	1493	0.0511832	0.0516185	0.848507	2.45093
Omy_bcAKala.380rd	23	53469295	0.411397	0.331212	1493	0.0511832	0.0516142	0.848507	2.4741
OMS00077	12	48861950	0.425755	0.396182	1493	0.0511832	0.0515884	0.867639	2.35693
Omy_RAD46452.51	20	27516610	0.431563	0.399866	1493	0.0511832	0.0515784	0.867639	1.65144
Omy_RAD38406.19	12	48181130	0.436693	0.0853985	1493	0.0511832	0.0515696	0.867639	-2.66123
Omy_g12.82	24	14764807	0.436813	0.443068	1493	0.0511832	0.0515694	0.867639	-2.24678
Omy_RAD65808.68	5	12187698	0.441589	0.211319	1493	0.0511832	0.0515615	0.867639	1.99927
M09AAD.076	2	53717512	0.443111	0.479571	1493	0.0511832	0.0515589	0.867639	1.60031
Omy_ca050.64	25	48651793	0.443451	0.378098	1493	0.0511832	0.0515584	0.867639	-2.29561
Omy_111666.301	12	70990844	0.444212	0.0187542	1493	0.0511832	0.0515571	0.867639	-6.02173
Omy_96222.125	16	24041111	0.446219	0.0344943	1493	0.0511832	0.0515539	0.867639	-4.42579
Omy_104519.624	17	42764123	0.448904	0.341259	1493	0.0511832	0.0515495	0.867639	-2.25838
Omy_RAD12566.14	18	44125336	0.44903	0.00535834	1493	0.0511832	0.0515493	0.867639	-10.9215
Omy_RAD41594.34	29	5600475	0.451827	0.0328198	1493	0.0511832	0.0515448	0.867639	4.26677
OMS00013	7	10325271	0.454896	0.093436	1493	0.0511832	0.0515399	0.867639	-3.07063
Omy_RAD30392.17	23	61772669	0.458039	0.233088	1493	0.0511832	0.051535	0.867639	1.74491
Omy_RAD58835.15	21	53735338	0.458715	0.211319	1493	0.0511832	0.0515339	0.867639	2.45753
Omy_IL1b.163	7	42313129	0.461116	0.0763563	1493	0.0511832	0.0515302	0.867639	2.81303
Omy_RAD32139.58	3	10773803	0.461898	0.219692	1493	0.0511832	0.051529	0.867639	-2.01157
OMS00018	4	46432462	0.465139	0.116544	1493	0.0511832	0.051524	0.867639	2.72122
OMS00114	22	11035495	0.46796	0.0787006	1493	0.0511832	0.0515197	0.867639	-3.08612
OMS00127	2	36268423	0.468477	0.00401875	1493	0.0511832	0.0515189	0.867639	-12.0853
Omy_nkef.241	17	69427037	0.475061	0.413262	1493	0.0511832	0.0515091	0.871129	2.14869
Omy_112301.202	21	37590554	0.477951	0.0264568	1493	0.0511832	0.0515048	0.871129	4.86236
Omy_101832.195	25	17015658	0.479268	0.41862	1493	0.0511832	0.0515029	0.871129	-2.05977
Omy_RAD31408.67	4	48341010	0.48072	0.461152	1493	0.0511832	0.0515008	0.871129	-1.48699
Omy_118654.91	21	75458069	0.482361	0.214668	1493	0.0511832	0.0514984	0.871129	-2.29141
OMS00120	24	51013177	0.48581	0.175486	1493	0.0511832	0.0514935	0.873015	-2.34587
OMS00138	26	22318448	0.490071	0.096785	1493	0.0511832	0.0514875	0.875364	2.79391
Omy_RAD3651.48	9	32029860	0.492971	0.442063	1493	0.0511832	0.0514834	0.875364	1.32496
Omy25_61316270	6	61316270	0.496201	0.267247	1493	0.0511832	0.051479	0.875364	1.81828
Omy_RAD28236.38	17	40399499	0.496763	0.319491	1493	0.0511832	0.0514782	0.875364	1.54124
Omy_LDHB.1_i2	16	44094440	0.509996	0.107502	1493	0.0511832	0.0514605	0.887125	2.49883
Omy_RAD57916.29	5	44429931	0.51012	0.488614	1493	0.0511832	0.0514603	0.887125	-1.27575
Omy_129870.756	28	22915161	0.510769	0.171467	1493	0.0511832	0.0514594	0.887125	1.80886
OMS00129	20	22531125	0.51407	0.196249	1493	0.0511832	0.0514552	0.88835	-2.05737
Omy_RAD26691.36	12	47284987	0.519573	0.0639652	1493	0.0511832	0.0514481	0.88835	-2.75924
Omy_oxct.85	24	68405894	0.524021	0.151708	1493	0.0511832	0.0514425	0.88835	2.22783
Omy_Ogo4.212	16	12595806	0.5271	0.453784	1493	0.0511832	0.0514387	0.88835	1.82573
Omy_nxt2.273	18	71969784	0.527205	0.0616209	1493	0.0511832	0.0514385	0.88835	2.95346
Omy_114315.438	13	64564508	0.527922	0.451775	1493	0.0511832	0.0514377	0.88835	-1.81636
Omy_RAD77789.54	19	30976138	0.532938	0.229404	1493	0.0511832	0.0514315	0.88835	1.58736
Omy_g1.103	28	39287232	0.533184	0.0827194	1493	0.0511832	0.0514312	0.88835	-2.66727
Omy_hsp47.86	8	27944494	0.535755	0.232753	1493	0.0511832	0.0514281	0.88835	1.96477
Omy_RAD23577.43	16	26972288	0.537337	0.000669792	1493	0.0511832	0.0514262	0.88835	25.2472
Omy_sSOD.1	27	39802221	0.540379	0.0120563	1493	0.0511832	0.0514226	0.88835	5.87027
Omy_gdh.271	5	63738413	0.541784	0.0907569	1493	0.0511832	0.051421	0.88835	-2.50837
Omy_RAD47955.51	7	23191748	0.543288	0.239786	1493	0.0511832	0.0514192	0.88835	1.41454
Omy_RAD9004.13	26	54044836	0.551499	0.199263	1493	0.0511832	0.0514097	0.897338	-1.4012
Omy_RAD49111.35	1	40050111	0.554227	0.349632	1493	0.0511832	0.0514066	0.897338	-1.30926
Omy25_61318852	6	61318852	0.557902	0.287341	1493	0.0511832	0.0514025	0.897338	1.4915
OMS00057	14	67908135	0.561106	0.346283	1493	0.0511832	0.0513989	0.897338	-1.69373
Omy_RAD59758.41	6	40219356	0.561145	0.0401875	1493	0.0511832	0.0513989	0.897338	3.12164
Omy25_61317685	6	61317685	0.566583	0.285666	1493	0.0511832	0.051393	0.90206	1.46514
Omy_RAD5374.56	24	6186937	0.573053	0.11353	1493	0.0511832	0.051386	0.908377	1.7985
Omy_hsf1b.241	18	14516742	0.583115	0.0713329	1493	0.0511832	0.0513756	0.920308	2.50016
Omy_RAD116.59	4	33074866	0.601013	0.016075	1493	0.0511832	0.0513579	0.941508	-4.29788
Omy_RAD12439.64	14	44537893	0.603044	0.377763	1493	0.0511832	0.0513559	0.941508	-1.15768
Omy_u09.56.119	25	41690956	0.604329	0.142666	1493	0.0511832	0.0513547	0.941508	1.86463
Omy_97954.618	4	11433435	0.611463	0.131949	1493	0.0511832	0.051348	0.941588	-1.78461
Omy_RAD17632.23	18	56074485	0.613306	0.313463	1493	0.0511832	0.0513463	0.941588	-1.50991
Omy_107285.69	7	9809156	0.613762	0.166778	1493	0.0511832	0.0513459	0.941588	1.7104
Omy_97077.73	14	61875465	0.618558	0.0375084	1493	0.0511832	0.0513415	0.941588	-2.91024
Omy_inos.97	11	24547687	0.62142	0.0679839	1493	0.0511832	0.051339	0.941588	-2.25667
Omy_stat3.273	5	79898098	0.621944	0.227729	1493	0.0511832	0.0513385	0.941588	1.56447
Omy_114976.223	25	41462973	0.622538	0.409243	1493	0.0511832	0.051338	0.941588	1.40153
Omy_hsf2.146	17	17470364	0.63366	0.301072	1493	0.0511832	0.0513283	0.954434	-1.42804
Omy_UT16_2.173	3	61496264	0.639872	0.0586068	1493	0.0511832	0.051323	0.95785	2.28548
OMS00052	11	28174967	0.641205	0.188881	1493	0.0511832	0.0513219	0.95785	-1.53001
Omy_RAD73963.73	5	23729539	0.645854	0.292364	1493	0.0511832	0.0513181	0.960841	1.05166
Omy_131460.646	14	36600038	0.651485	0.0113865	1493	0.0511832	0.0513135	0.965225	-4.43101
Omy_1004	22	41944218	0.656476	0.173811	1493	0.0511832	0.0513095	0.965225	-1.52063
OMS00151	17	23949230	0.65867	0.146015	1493	0.0511832	0.0513078	0.965225	1.53956
Omy_RAD2567.8	14	43793241	0.659618	0.488279	1493	0.0511832	0.0513071	0.965225	0.921678
Omy_vamp5.303	7	33625138	0.662096	0.224715	1493	0.0511832	0.0513052	0.965225	1.41244
Omy_128923.433	19	16436234	0.670765	0.475887	1493	0.0511832	0.0512986	0.967521	1.21007
M09AAJ.163	4	44843440	0.670885	0.310449	1493	0.0511832	0.0512985	0.967521	1.31264
Omy_u09.61.043	23	58840810	0.671668	0.0087073	1493	0.0511832	0.0512979	0.967521	4.98484
Omy_srp09.37	17	21426823	0.678969	0.323845	1493	0.0511832	0.0512926	0.971506	1.25002
Omy_RAD86706.72	17	40479421	0.679989	0.246149	1493	0.0511832	0.0512918	0.971506	0.98883
Omy_nips.299	16	39788784	0.682463	0.0425318	1493	0.0511832	0.0512901	0.971506	2.26673
OMS00128	25	14488587	0.691659	0.0227729	1493	0.0511832	0.0512836	0.980366	2.90707
OMS00017	1	19111591	0.694788	0.241795	1493	0.0511832	0.0512815	0.980366	1.2063
Omy_IL6.320	18	7102407	0.696789	0.227729	1493	0.0511832	0.0512802	0.980366	-1.2461
Omy_RAD27740.55	26	42745963	0.702424	0.0629605	1493	0.0511832	0.0512764	0.982966	-1.56988
Omy_110064.419	28	36272850	0.704053	0.382786	1493	0.0511832	0.0512753	0.982966	-1.12429
Omy_RAD39156.33	7	46886531	0.713429	0.144005	1493	0.0511832	0.0512693	0.989629	-1.09005
Omy_LDHB.2_e5	22	24129907	0.72475	0.16209	1493	0.0511832	0.0512624	0.989629	1.21797
Omy_RAD366.7	14	6230066	0.724909	0.278969	1493	0.0511832	0.0512623	0.989629	-0.785817
OMS00176	14	11029167	0.725207	0.0726725	1493	0.0511832	0.0512621	0.989629	-1.58187
Omy_gadd45.332	5	12240053	0.726457	0.0753516	1493	0.0511832	0.0512613	0.989629	1.52396
Omy_RAD619.59	30	289000	0.73131	0.276624	1493	0.0511832	0.0512585	0.989629	-0.7821
Omy_cox2.335	17	50822629	0.731728	0.148694	1493	0.0511832	0.0512582	0.989629	1.23088
Omy_u09.53.469	26	48859883	0.734967	0.352646	1493	0.0511832	0.0512564	0.989629	-1.00382
OMS00149	12	65894619	0.738744	0.0535834	1493	0.0511832	0.0512542	0.989629	1.73472
Omy_RAD43694.41	25	57728549	0.747256	0.152713	1493	0.0511832	0.0512495	0.989629	-0.906768
OMS00015	8	23730945	0.747837	0.0535834	1493	0.0511832	0.0512492	0.989629	1.59762
Omy_u07.79.166	21	57523676	0.749387	0.0971199	1493	0.0511832	0.0512484	0.989629	1.2759
Omy_RAD79314.58	4	62728432	0.749662	0.00770261	1493	0.0511832	0.0512482	0.989629	3.65511
Omy_cd59b.112	26	38922611	0.755171	0.124916	1493	0.0511832	0.0512453	0.989629	1.14632
Omy_RAD4848.14	9	5493648	0.755672	0.025787	1493	0.0511832	0.051245	0.989629	2.05659
OmyR40319	23	63158919	0.758232	0.0087073	1493	0.0511832	0.0512437	0.989629	3.38515
OMY1011SNP	1	54446225	0.759143	0.281983	1493	0.0511832	0.0512432	0.989629	-0.926599
Omy_110362.585	23	14307279	0.76225	0.0150703	1493	0.0511832	0.0512416	0.989629	2.68086
Omy_RAD7384.50	14	65241784	0.763197	0.0267917	1493	0.0511832	0.0512411	0.989629	1.98676
Omy_RAD35005.13	22	37188435	0.76335	0.0164099	1493	0.0511832	0.0512411	0.989629	-2.41923
Omy_RAD19340.24	2	42701841	0.777957	0.0442063	1493	0.0511832	0.051234	0.990716	1.41924
Omy_RAD50632.21	5	38986533	0.780311	0.125251	1493	0.0511832	0.0512329	0.990716	0.881661
Omy_b1.266	22	41255773	0.782613	0.278969	1493	0.0511832	0.0512318	0.990716	-0.841315
Omy_rapd.167	1	27362424	0.783624	0.196249	1493	0.0511832	0.0512313	0.990716	0.911242
Omy_BAC.B4.324	27	14528635	0.791155	0.405559	1493	0.0511832	0.051228	0.990716	0.553693
Omy_RAD48799.69	9	21581080	0.791991	0.165774	1493	0.0511832	0.0512276	0.990716	-0.914111
OMS00048	9	37125668	0.795366	0.142666	1493	0.0511832	0.0512261	0.990716	-0.939057
Omy25_61322413	6	61322413	0.796293	0.277629	1493	0.0511832	0.0512257	0.990716	0.670277
OMS00061	16	31231975	0.803276	0.0485599	1493	0.0511832	0.0512228	0.990716	-1.31251
Omy_RAD88028.7	16	5676664	0.807726	0.24079	1493	0.0511832	0.051221	0.990716	-0.602632
Omy_109894.185	3	10852282	0.808206	0.331547	1493	0.0511832	0.0512208	0.990716	-0.719498
Omy25_61317777	6	61317777	0.822018	0.277964	1493	0.0511832	0.0512155	0.990716	0.584703
Omy_OmyP9.180	27	15673414	0.827191	0.102478	1493	0.0511832	0.0512136	0.990716	-0.855566
Omy_RAD73204.63	21	24670264	0.827631	0.0800402	1493	0.0511832	0.0512135	0.990716	0.808759
OMS00134	4	47743637	0.828623	0.0140656	1493	0.0511832	0.0512131	0.990716	-1.9829
OMS00002	6	82366395	0.830245	0.305425	1493	0.0511832	0.0512125	0.990716	0.634073
Omy_txnip.343	18	24435825	0.832906	0.237441	1493	0.0511832	0.0512116	0.990716	-0.656097
OMS00143	16	59233015	0.833804	0.0944407	1493	0.0511832	0.0512113	0.990716	0.847981
OMS00111	19	63031581	0.833851	0.147354	1493	0.0511832	0.0512113	0.990716	-0.732173
Omy_UBA3b	18	28552649	0.837915	0.141996	1493	0.0511832	0.0512099	0.990716	-0.729624
OMS00014	8	6297526	0.839051	0.0207636	1493	0.0511832	0.0512095	0.990716	-1.54999
Omy_Ots249.227	15	18917430	0.840986	0.323175	1493	0.0511832	0.0512089	0.990716	0.601734
Omy_118205.116	27	33267127	0.841681	0.149699	1493	0.0511832	0.0512087	0.990716	0.707474
Omy_myoD.178	19	10520793	0.842501	0.135968	1493	0.0511832	0.0512084	0.990716	-0.705025
OMS00068	17	17488038	0.846623	0.271936	1493	0.0511832	0.0512071	0.990716	-0.616303
Omy_RAD20917.11	26	52384497	0.847439	0.141996	1493	0.0511832	0.0512068	0.990716	0.532016
Omy_tlr5.205	13	60510483	0.852827	0.0616209	1493	0.0511832	0.0512052	0.990716	0.876317
OMS00173	15	9105891	0.853328	0.12927	1493	0.0511832	0.051205	0.990716	0.666665
Omy_RAD33122.47	12	66078752	0.855233	0.314802	1493	0.0511832	0.0512044	0.990716	0.365197
Omy_117815.81	21	67894257	0.859225	0.278299	1493	0.0511832	0.0512033	0.990716	0.545007
Omy_cyp17.153	5	64509889	0.86067	0.013061	1493	0.0511832	0.0512028	0.990716	1.63119
Omy_RAD29700.18	10	1673196	0.862181	0.230743	1493	0.0511832	0.0512024	0.990716	-0.54594
Omy_128693.455	1	32890059	0.865127	0.0120563	1493	0.0511832	0.0512016	0.990716	1.67393
Omy_105385.406	5	77446133	0.874889	0.385466	1493	0.0511832	0.051199	0.990716	0.468264
Omy_sys1.188	14	56428776	0.875101	0.136973	1493	0.0511832	0.0511989	0.990716	-0.571835
Omy_nach.200	28	30001796	0.876696	0.019424	1493	0.0511832	0.0511985	0.990716	-1.1999
OMS00121	2	34232991	0.878781	0.463161	1493	0.0511832	0.051198	0.990716	0.432915
Omy_RAD24287.74	17	28035734	0.880356	0.232753	1493	0.0511832	0.0511976	0.990716	-0.370635
OMS00101	11	10475451	0.881556	0.437374	1493	0.0511832	0.0511973	0.990716	0.425961
OMS00079	19	35250473	0.881577	0.457803	1493	0.0511832	0.0511973	0.990716	0.431128
OMS00072	18	59971780	0.883555	0.415606	1493	0.0511832	0.0511969	0.990716	-0.421784
Omy_RAD76570.62	12	56297752	0.884897	0.0649699	1493	0.0511832	0.0511966	0.990716	0.61449
OMS00156	26	12397197	0.88824	0.364367	1493	0.0511832	0.0511958	0.990716	-0.410361
Omy_111084.526	16	17300850	0.888455	0.167783	1493	0.0511832	0.0511957	0.990716	-0.484429
Omy_RAD1186.59	6	70252314	0.890145	0.282987	1493	0.0511832	0.0511954	0.990716	-0.322991
Omy_RAD76060.20	20	21561303	0.892351	0.0843938	1493	0.0511832	0.0511949	0.990716	0.46551
Omy_128996.481	2	30802101	0.892463	0.121232	1493	0.0511832	0.0511948	0.990716	0.489724
OMS00074	12	31104727	0.896034	0.495646	1493	0.0511832	0.0511941	0.99086	0.380441
OMS00089	18	13150534	0.898053	0.261554	1493	0.0511832	0.0511937	0.99086	0.397088
Omy_RAD85131.35	23	75534697	0.909427	0.283992	1493	0.0511832	0.0511914	0.996109	0.23993
Omy_aspAT.123	29	19289582	0.909865	0.271266	1493	0.0511832	0.0511914	0.996109	0.35412
Omy_u09.54.311	21	42920502	0.911042	0.293369	1493	0.0511832	0.0511911	0.996109	0.3444
Omy_cd59.206	29	8028322	0.914829	0.29002	1493	0.0511832	0.0511905	0.996593	-0.32378
OMS00039	10	4800495	0.916976	0.441058	1493	0.0511832	0.0511901	0.996593	0.218044
Omy_RAD1919.22	12	53383757	0.93072	0.00569324	1493	0.0511832	0.051188	0.999635	-1.20266
OMS00133	1	23702093	0.935998	0.0301407	1493	0.0511832	0.0511873	0.999635	0.505424
Omy_p53.262	3	46190822	0.941165	0.178165	1493	0.0511832	0.0511866	0.999635	-0.249965
Omy_RAD45104.18	25	20693754	0.945433	0.429672	1493	0.0511832	0.0511862	0.999635	-0.196728
OMS00118	2	42212299	0.945922	0.380777	1493	0.0511832	0.0511861	0.999635	0.212422
Omy_187760.385	9	23659737	0.946051	0.00368386	1493	0.0511832	0.0511861	0.999635	1.17356
Omy_105714.265	7	7594847	0.948281	0.276624	1493	0.0511832	0.0511859	0.999635	0.195094
OMS00008	5	77384035	0.95194	0.172472	1493	0.0511832	0.0511855	0.999635	0.201678
Omy_RAD66402.36	3	30372084	0.953354	0.1929	1493	0.0511832	0.0511854	0.999635	-0.154616
Omy_zg57.91	22	32766740	0.956614	0.116544	1493	0.0511832	0.0511851	0.999635	0.207083
Omy_111383.51	16	21239768	0.956946	0.427328	1493	0.0511832	0.051185	0.999635	-0.156422
M09AAE.082	3	32872704	0.957432	0.223711	1493	0.0511832	0.051185	0.999635	0.172153
Omy_ntl.27	18	22071034	0.965379	0.359344	1493	0.0511832	0.0511844	0.999635	-0.127563
OMS00180	28	32462775	0.965456	0.362693	1493	0.0511832	0.0511844	0.999635	0.127136
Omy_RAD18903.48	17	61039208	0.967577	0.0331547	1493	0.0511832	0.0511842	0.999635	0.231451
OMS00024	9	31418339	0.97314	0.373074	1493	0.0511832	0.0511839	0.999635	0.100862
Omy_113490.159	28	26494831	0.976091	0.390824	1493	0.0511832	0.0511837	0.999635	0.092483
Omy_114587.480	26	16204563	0.979798	0.318486	1493	0.0511832	0.0511836	0.999635	0.0774157
Omy_RAD3926.22	18	45345547	0.983599	0.117214	1493	0.0511832	0.0511834	0.999635	0.0689876
Omy_107806.34	9	10095418	0.987145	0.33724	1493	0.0511832	0.0511833	0.999635	-0.0481864
Omy_102505.102	15	7759328	0.987442	0.361688	1493	0.0511832	0.0511833	0.999635	-0.0453048
OMS00062	4	14858081	0.988494	0.256196	1493	0.0511832	0.0511833	0.999635	-0.0458655
Omy_pad.196	14	44470619	0.989033	0.0408573	1493	0.0511832	0.0511833	0.999635	0.0751931
Omy_RAD36848.7	3	63650747	0.98958	0.496986	1493	0.0511832	0.0511833	0.999635	-0.0379467
OMS00112	12	68382081	0.992887	0.224715	1493	0.0511832	0.0511832	0.999635	0.0282608
Omy_hsc715.80	12	40136309	0.993328	0.434695	1493	0.0511832	0.0511832	0.999635	-0.0243054
OMS00106	3	59855697	0.994127	0.20864	1493	0.0511832	0.0511832	0.999635	0.0239902
OMS00105	1	20264968	0.99844	0.425653	1493	0.0511832	0.0511832	1	-0.00563709
Omy_BAMBI4.238	24	24411085	1	0	1493	NA	NA	1	NA

## Sheet: MLM.ordinal.marked.INT+INT
SNP	Chromosome	Position	P.value	maf	nobs	Rsquare.of.Model.without.SNP	Rsquare.of.Model.with.SNP	FDR_Adjusted_P-values	effect
Omy28_11607954	20	11607954	1.70555e-27	0.0238569	1509	0.45211	0.496918	8.84448e-26	30.1157
Omy_RAD52458.17	20	11609794	3.71032e-35	0.0821736	1509	0.45211	0.51091	2.69369e-33	19.3321
Omy_GREB1_05	20	11618027	3.88987e-38	0.0785288	1509	0.45211	0.516445	1.20228e-35	20.7288
Omy28_11625241	20	11625241	6.62416e-38	0.0308151	1509	0.45211	0.516014	1.20228e-35	29.9875
Omy28_11632591	20	11632591	5.11371e-30	0.092114	1509	0.45211	0.501486	3.0938e-28	17.2047
Omy_GREB1_09	20	11641623	8.60652e-37	0.0248509	1509	0.45211	0.51394	1.04139e-34	33.43
Omy28_11658853	20	11658853	4.36742e-36	0.0245195	1509	0.45211	0.51263	3.96343e-34	33.3287
Omy28_11667578	20	11667578	2.64574e-23	0.25116	1509	0.45211	0.489416	1.2005e-21	9.75254
Omy_RAD47080.54	20	11667915	8.84649e-23	0.255467	1509	0.45211	0.488486	3.21128e-21	9.55977
Omy28_11671116	20	11671116	2.14189e-20	0.240225	1509	0.45211	0.484274	6.47923e-19	9.16657
Omy28_11676622	20	11676622	5.2015e-22	0.253148	1509	0.45211	0.487123	1.71649e-20	9.39888
Omy28_11683204	20	11683204	3.10553e-23	0.25613	1509	0.45211	0.489293	1.25256e-21	9.71911
Omy28_11773194	20	11773194	5.50681e-16	0.228628	1509	0.45211	0.47658	1.53767e-14	8.13202
Omy_107031.704	5	18131799	4.52766e-05	0.149437	1509	0.45211	0.458214	0.00117396	5.00136
Omy_tlr5.205	13	60510483	9.704e-05	0.0632869	1509	0.45211	0.457682	0.00234837	7.36391
Omy_RAD72528.44	5	7354513	0.000188627	0.0851557	1509	0.45211	0.45722	0.00427947	5.91725
Omy_RAD36952.53	7	40260970	0.000246249	0.0672631	1509	0.45211	0.457036	0.00478753	6.48259
Omy_RAD68634.40	7	40260800	0.000246249	0.0672631	1509	0.45211	0.457036	0.00478753	6.48259
OMS00169	23	67568174	0.000250587	0.0165673	1509	0.45211	0.457024	0.00478753	12.3341
Omy_RAD28236.38	17	40399499	0.000628499	0.324056	1509	0.45211	0.456392	0.0114073	3.1942
Omy_RAD23577.43	16	26972288	0.00073538	0.00132538	1509	0.45211	0.456284	0.0127116	41.0129
Omy_RAD25042.68	26	32793123	0.000815243	0.0188867	1509	0.45211	0.456214	0.0134515	9.76765
Omy_ndk.152	12	56277959	0.000885365	0.0400928	1509	0.45211	0.456158	0.0139734	7.35161
OmyR33562	23	47337540	0.0013777	0.0258449	1509	0.45211	0.455857	0.0208376	8.80196
OmyR14589	23	56162785	0.00161044	0.0255136	1509	0.45211	0.455751	0.0225083	8.7216
Omy_RAD73963.73	5	23729539	0.00161216	0.290921	1509	0.45211	0.455751	0.0225083	2.97928
OmyR19198	23	34973485	0.00188147	0.0261763	1509	0.45211	0.455646	0.0251515	8.50433
Omy_RAD41594.34	29	5600475	0.00194006	0.0381047	1509	0.45211	0.455626	0.0251515	6.75083
Omy_RAD40520.48	30	259000	0.00211911	0.142147	1509	0.45211	0.455566	0.0265255	3.48279
Omy_MYC_2	24	33841260	0.00284265	0.00298211	1509	0.45211	0.455369	0.034396	24.4796
OmyR24370	23	28579373	0.00311241	0.0334659	1509	0.45211	0.455308	0.0364453	7.20427
OmyR40252	23	31675278	0.00325534	0.0294897	1509	0.45211	0.455278	0.0369277	7.43829
Omy_RAD32139.58	3	10773803	0.00498453	0.217362	1509	0.45211	0.454994	0.0548298	-3.18189
Omy_RAD116.59	4	33074866	0.00771265	0.0159046	1509	0.45211	0.454706	0.0809362	-9.08813
M09AAC.055	1	53855167	0.00806774	0.0619616	1509	0.45211	0.454676	0.0809362	4.99017
Omy_metA.161	5	24257340	0.00850962	0.277005	1509	0.45211	0.454642	0.0809362	-3.21606
Omy_SECC22b.88	23	61828903	0.0087133	0.0208748	1509	0.45211	0.454626	0.0809362	8.04192
Omy_RAD60135.12	7	56110072	0.00873133	0.167992	1509	0.45211	0.454625	0.0809362	3.09876
Omy_RAD12566.14	18	44125336	0.00891454	0.00629556	1509	0.45211	0.454611	0.0809362	14.5355
Omy_RAD59758.41	6	40219356	0.00891859	0.047051	1509	0.45211	0.454611	0.0809362	5.35142
Omy_RAD30392.17	23	61772669	0.00986742	0.236581	1509	0.45211	0.454545	0.0856161	2.48453
Omy_RAD77789.54	19	30976138	0.00990599	0.231942	1509	0.45211	0.454542	0.0856161	-2.70015
Omy_RAD88028.7	16	5676664	0.0123824	0.240225	1509	0.45211	0.454397	0.10453	-2.55811
OMS00116	23	11341754	0.013797	0.054672	1509	0.45211	0.454327	0.113825	-4.98914
Omy_RAD14033.46	6	60064021	0.0141298	0.0311465	1509	0.45211	0.454311	0.11398	6.1922
Omy_RAD4848.14	9	5493648	0.0157206	0.0298211	1509	0.45211	0.454242	0.124056	6.09208
Omy_RAD92485.64	19	68318464	0.0186261	0.206097	1509	0.45211	0.454133	0.143857	2.31397
Omy_RAD65959.69	13	36338472	0.0192935	0.369119	1509	0.45211	0.454111	0.145907	-2.09766
Omy_Il.1b_.028	1	10329530	0.0199365	0.22896	1509	0.45211	0.45409	0.147693	-2.8332
OMS00039	10	4800495	0.0240501	0.441021	1509	0.45211	0.45397	0.174604	1.94956
Omy_arp.630	14	57239751	0.0256571	0.41385	1509	0.45211	0.453929	0.182618	-2.47972
OMS00062	4	14858081	0.0312565	0.255136	1509	0.45211	0.453805	0.218194	-2.6545
Omy_110689.148	18	72350872	0.034973	0.165673	1509	0.45211	0.453734	0.236224	2.84842
Omy_RAD17849.16	4	44116456	0.0352482	0.479125	1509	0.45211	0.45373	0.236224	-1.83528
Omy_vatf.406	22	23806220	0.036647	0.388999	1509	0.45211	0.453705	0.236224	-2.46542
Omy_RAD2976.26	14	58337126	0.0369335	0.0666004	1509	0.45211	0.4537	0.236224	3.35274
Omy_105714.265	7	7594847	0.0370931	0.277336	1509	0.45211	0.453698	0.236224	2.41191
Omy_97660.230	20	35742946	0.0385751	0.375414	1509	0.45211	0.453673	0.241235	-2.35101
Omy_OmyP9.180	27	15673414	0.0392089	0.103711	1509	0.45211	0.453663	0.241235	3.18852
OMS00061	16	31231975	0.0400513	0.0510272	1509	0.45211	0.45365	0.242311	4.27282
Omy_RAD55404.54	18	43876869	0.045094	0.0768721	1509	0.45211	0.453577	0.268347	3.38134
M09AAD.076	2	53717512	0.0463625	0.483433	1509	0.45211	0.453559	0.271445	1.72111
Omy_BAC.B4.324	27	14528635	0.0507607	0.409874	1509	0.45211	0.453504	0.287915	1.6842
Omy_RAD3651.48	9	32029860	0.0507618	0.443009	1509	0.45211	0.453504	0.287915	1.556
Omy_metB.138	26	53792050	0.0516376	0.171968	1509	0.45211	0.453493	0.288376	-2.55334
Omy_RAD7016.31	7	51490760	0.060616	0.360504	1509	0.45211	0.453396	0.32698	1.61841
Omy_112820.82	13	21861264	0.0606289	0.018224	1509	0.45211	0.453395	0.32698	-6.19192
Omy_GH1P1_2	5	70466483	0.0618147	0.0337972	1509	0.45211	0.453384	0.32698	4.82364
Omy_RAD9004.13	26	54044836	0.0621532	0.198807	1509	0.45211	0.45338	0.32698	-1.80951
OMS00018	4	46432462	0.0635455	0.116302	1509	0.45211	0.453367	0.329529	-2.72932
OMS00015	8	23730945	0.0661104	0.0553347	1509	0.45211	0.453343	0.33398	3.62013
Omy_RAD46452.51	20	27516610	0.0662439	0.398277	1509	0.45211	0.453342	0.33398	-1.5972
OMS00048	9	37125668	0.0725247	0.144798	1509	0.45211	0.453288	0.355123	2.55117
Omy_RAD12439.64	14	44537893	0.0730608	0.375083	1509	0.45211	0.453283	0.355123	-1.64998
OmyR40319	23	63158919	0.0736801	0.00894632	1509	0.45211	0.453278	0.355123	8.00068
Omy_RAD78147.27	1	3343451	0.0743508	0.361498	1509	0.45211	0.453273	0.355123	-1.66326
Omy_RAD46672.27	25	58256353	0.0780379	0.403579	1509	0.45211	0.453244	0.367893	-1.56863
Omy_hsf1b.241	18	14516742	0.0792368	0.0725646	1509	0.45211	0.453235	0.368756	3.18994
Omy_131460.646	14	36600038	0.0821145	0.0125911	1509	0.45211	0.453214	0.373286	6.71371
Omy_RAD43573.37	7	1745954	0.0824052	0.289927	1509	0.45211	0.453211	0.373286	1.64555
Omy_RAD16104.20	26	67119313	0.0832952	0.498675	1509	0.45211	0.453205	0.373286	1.48401
Omy_hsp90BA.193	17	10667361	0.0859772	0.0798542	1509	0.45211	0.453186	0.380606	-3.02212
Omy_113490.159	28	26494831	0.0929155	0.394301	1509	0.45211	0.453141	0.401578	-1.99024
OMS00114	22	11035495	0.0929273	0.0778661	1509	0.45211	0.453141	0.401578	-2.86289
Omy_109525.403	23	84224892	0.0997328	0.284626	1509	0.45211	0.453099	0.418018	1.90146
Omy_oxct.85	24	68405894	0.101572	0.151756	1509	0.45211	0.453089	0.418018	-2.2391
OMS00077	12	48861950	0.101609	0.39894	1509	0.45211	0.453088	0.418018	1.8495
Omy_RAD103359.45	15	40502475	0.101866	0.00497018	1509	0.45211	0.453087	0.418018	8.95698
Omy_anp.17	4	30728525	0.102489	0.350895	1509	0.45211	0.453083	0.418018	1.89794
Omy_RAD98715.53	11	23448568	0.104769	0.330351	1509	0.45211	0.453071	0.422567	1.50924
Omy_RAD13499.13	21	38408941	0.113181	0.0775348	1509	0.45211	0.453026	0.446574	2.61906
Omy_RAD33798.24	21	38336651	0.113181	0.0775348	1509	0.45211	0.453026	0.446574	2.61906
OMS00120	24	51013177	0.116159	0.176276	1509	0.45211	0.453011	0.453395	2.05973
Omy_RAD10733.10	3	41411754	0.119299	0.0284957	1509	0.45211	0.452996	0.460697	3.95541
OMS00174	6	47325393	0.123426	0.0550033	1509	0.45211	0.452976	0.471617	-3.10435
Omy_RAD366.7	14	6230066	0.128592	0.277336	1509	0.45211	0.452953	0.482751	1.40319
Omy_RAD65808.68	5	12187698	0.129408	0.213055	1509	0.45211	0.452949	0.482751	-1.61414
Omy_tlr3.377	3	56447078	0.13033	0.0897946	1509	0.45211	0.452945	0.482751	2.45681
Omy_RAD73204.63	21	24670264	0.135002	0.0808482	1509	0.45211	0.452925	0.495008	-2.28413
Omy_RAD86706.72	17	40479421	0.138281	0.243539	1509	0.45211	0.452912	0.498542	-1.46954
Omy_108007.193	17	43671991	0.140911	0.400265	1509	0.45211	0.452901	0.498542	-1.67134
OMS00071	6	48248474	0.141398	0.400596	1509	0.45211	0.452899	0.498542	-1.61657
OMS00017	1	19111591	0.142618	0.240225	1509	0.45211	0.452894	0.498542	-1.7409
OMS00132	17	9451350	0.14392	0.414513	1509	0.45211	0.452889	0.498542	1.58434
Omy_RAD47955.51	7	23191748	0.148075	0.238237	1509	0.45211	0.452873	0.498542	-1.39363
OMS00143	16	59233015	0.148224	0.0934394	1509	0.45211	0.452873	0.498542	2.33367
Omy_RAD18903.48	17	61039208	0.148525	0.0328032	1509	0.45211	0.452872	0.498542	3.41523
Omy_Ots249.227	15	18917430	0.148862	0.326706	1509	0.45211	0.45287	0.498542	-1.65594
Omy_crb.106	27	30701374	0.1497	0.394632	1509	0.45211	0.452867	0.498542	-1.5596
Omy_cyp17.153	5	64509889	0.15761	0.0135852	1509	0.45211	0.452839	0.518811	5.28148
Omy_RAD88122.32	4	16334074	0.158645	0.196819	1509	0.45211	0.452835	0.518811	-1.76721
OMS00133	1	23702093	0.167038	0.0308151	1509	0.45211	0.452807	0.524982	3.50453
OMS00180	28	32462775	0.169329	0.366137	1509	0.45211	0.452799	0.524982	1.54262
Omy_RAD739.59	1	52923702	0.169453	0.140159	1509	0.45211	0.452799	0.524982	-1.64048
Omy_u09.61.043	23	58840810	0.169577	0.00861498	1509	0.45211	0.452798	0.524982	6.61649
Omy_b9.164	7	17599731	0.169947	0.10835	1509	0.45211	0.452797	0.524982	-2.08445
Omy_RAD47444.53	18	56051917	0.170572	0.173294	1509	0.45211	0.452795	0.524982	1.75649
Omy_RAD26080.69	3	40486618	0.17066	0.342611	1509	0.45211	0.452795	0.524982	1.57666
Omy_107336.170	6	30017455	0.173293	0.0980782	1509	0.45211	0.452787	0.524982	2.15627
Omy25_61317777	6	61317777	0.173842	0.279987	1509	0.45211	0.452785	0.524982	-1.45304
Omy_RAD76060.20	20	21561303	0.174994	0.083499	1509	0.45211	0.452781	0.524982	1.93331
Omy_RAD50632.21	5	38986533	0.179471	0.127568	1509	0.45211	0.452767	0.534	1.74363
Omy25_61322413	6	61322413	0.182764	0.279324	1509	0.45211	0.452758	0.5354	-1.42216
OMS00014	8	6297526	0.182891	0.0208748	1509	0.45211	0.452757	0.5354	4.14285
Omy_RAD3926.22	18	45345547	0.185049	0.122266	1509	0.45211	0.452751	0.536682	1.80212
Omy25_61317685	6	61317685	0.186286	0.287276	1509	0.45211	0.452747	0.536682	-1.38974
Omy25_61318852	6	61318852	0.19159	0.288933	1509	0.45211	0.452732	0.547615	-1.36732
Omy_RAD38406.19	12	48181130	0.19512	0.0917826	1509	0.45211	0.452722	0.549014	1.77959
Omy_cox1.221	24	47052310	0.196001	0.377071	1509	0.45211	0.45272	0.549014	-1.4811
Omy_110201.359	12	28727952	0.196617	0.0954274	1509	0.45211	0.452718	0.549014	-2.07102
Omy_BAMBI2.312	1	6112929	0.199202	0.0907886	1509	0.45211	0.452711	0.551988	2.06533
Omy_ca050.64	25	48651793	0.202634	0.376077	1509	0.45211	0.452702	0.557243	1.46198
Omy_hsf2.146	17	17470364	0.210536	0.298542	1509	0.45211	0.452682	0.571076	1.44192
Omy_RAD5374.56	24	6186937	0.21081	0.113651	1509	0.45211	0.452681	0.571076	-1.6481
Omy_114315.438	13	64564508	0.214433	0.450298	1509	0.45211	0.452672	0.576588	-1.36288
Omy_97865.196	17	82513344	0.216787	0.0569914	1509	0.45211	0.452666	0.578629	2.35702
Omy_RAD35005.13	22	37188435	0.222378	0.0162359	1509	0.45211	0.452653	0.58168	-4.07156
Omy_txnip.343	18	24435825	0.222523	0.2389	1509	0.45211	0.452653	0.58168	1.4637
Omy_RAD2567.8	14	43793241	0.222896	0.491716	1509	0.45211	0.452652	0.58168	1.05415
Omy_RAD43612.42	2	29118777	0.225662	0.343936	1509	0.45211	0.452645	0.58168	-1.36524
Omy_cox2.335	17	50822629	0.225942	0.149105	1509	0.45211	0.452645	0.58168	1.70922
Omy_105075.162	19	7635334	0.228055	0.0944334	1509	0.45211	0.45264	0.582986	1.9543
Omy_RAD26691.36	12	47284987	0.230092	0.0695825	1509	0.45211	0.452635	0.58408	2.03553
Omy_RAD58213.70	25	58266227	0.236353	0.160371	1509	0.45211	0.452621	0.595807	1.59163
OMS00164	27	17249654	0.245597	0.019218	1509	0.45211	0.452602	0.61484	-3.71205
Omy_RAD7210.8	2	42558654	0.252122	0.466203	1509	0.45211	0.452588	0.62685	-1.26541
Omy_RAD42465.32	2	25034287	0.258703	0.0238569	1509	0.45211	0.452575	0.638839	3.11668
OMS00119	4	27506018	0.264992	0.143804	1509	0.45211	0.452563	0.649946	1.55207
Omy_RAD1186.59	6	70252314	0.272271	0.2833	1509	0.45211	0.452549	0.663317	1.06036
Omy_114976.223	25	41462973	0.278069	0.40888	1509	0.45211	0.452539	0.666984	1.17309
Omy_99300.202	22	14697073	0.279834	0.20941	1509	0.45211	0.452536	0.666984	1.3242
Omy_RAD37816.68	26	73500031	0.282165	0.24387	1509	0.45211	0.452532	0.666984	-1.06324
Omy25_61286316	6	61286316	0.284618	0.318754	1509	0.45211	0.452527	0.666984	-1.11123
Omy25_61287415	6	61287415	0.2848	0.319085	1509	0.45211	0.452527	0.666984	-1.11118
Omy25_61294400	6	61294400	0.2848	0.319085	1509	0.45211	0.452527	0.666984	-1.11118
Omy_RAD30619.61	14	42710419	0.293447	0.0444003	1509	0.45211	0.452512	0.681412	2.12766
Omy_103705.558	25	7065986	0.294964	0.112657	1509	0.45211	0.45251	0.681412	1.56098
OMS00153	17	16303316	0.299495	0.0772034	1509	0.45211	0.452502	0.681412	1.8557
Omy_116938.264	25	7154463	0.300171	0.0911199	1509	0.45211	0.452501	0.681412	-1.74049
Omy_117540.259	12	5079371	0.300347	0.102054	1509	0.45211	0.452501	0.681412	-1.62964
OMS00064	14	45227750	0.303071	0.36945	1509	0.45211	0.452497	0.681872	1.18334
Omy_RAD19340.24	2	42701841	0.304307	0.0437376	1509	0.45211	0.452495	0.681872	2.14589
Omy_109243.222	11	7009687	0.306784	0.190192	1509	0.45211	0.452491	0.683207	-1.32558
Omy_RAD619.59	30	289000	0.313233	0.274685	1509	0.45211	0.452481	0.689747	-0.948964
OMS00095	3	38704654	0.313522	0.0596421	1509	0.45211	0.45248	0.689747	-1.94041
Omy_G3PD_2.246	26	6084071	0.317197	0.00530152	1509	0.45211	0.452475	0.690983	5.64703
Omy_RAD33122.47	12	66078752	0.318355	0.320411	1509	0.45211	0.452473	0.690983	-0.821414
Omy_lpl.220	26	60022813	0.319794	0.146786	1509	0.45211	0.452471	0.690983	1.36763
Omy_hus1.52	16	13042222	0.323235	0.0765408	1509	0.45211	0.452466	0.694285	1.69546
OMS00070	5	55279296	0.33103	0.489066	1509	0.45211	0.452454	0.706846	-1.11698
Omy_IL6.320	18	7102407	0.34065	0.225977	1509	0.45211	0.452441	0.723133	1.18392
Omy25_61285646	6	61285646	0.344791	0.31776	1509	0.45211	0.452435	0.727669	-0.979868
Omy_RAD17632.23	18	56074485	0.351409	0.312127	1509	0.45211	0.452426	0.735674	-1.06873
Omy_RAD93580.37	15	24247865	0.352637	0.264082	1509	0.45211	0.452425	0.735674	-0.895357
Omy25_61284413	6	61284413	0.35808	0.31776	1509	0.45211	0.452418	0.74276	-0.953103
Omy_RAD79314.58	4	62728432	0.368353	0.00762094	1509	0.45211	0.452405	0.753599	4.26919
Omy_sys1.188	14	56428776	0.369405	0.136183	1509	0.45211	0.452404	0.753599	-1.28663
Omy_NaKATPa3.50	26	23893157	0.369533	0.363486	1509	0.45211	0.452403	0.753599	1.0146
Omy_UT16_2.173	3	61496264	0.374235	0.0593108	1509	0.45211	0.452398	0.756701	-1.73664
Omy_inos.97	11	24547687	0.375224	0.0672631	1509	0.45211	0.452397	0.756701	-1.63075
Omy_RAD35417.9	7	15867514	0.380592	0.120941	1509	0.45211	0.45239	0.760803	-1.16852
Omy_RAD46314.35	26	78480158	0.381449	0.0400928	1509	0.45211	0.452389	0.760803	1.95138
OMS00041	4	18279174	0.388426	0.0159046	1509	0.45211	0.452381	0.766726	-2.98213
Omy_120255.332	17	29102820	0.39068	0.0361166	1509	0.45211	0.452378	0.766726	2.07181
OMS00013	7	10325271	0.392187	0.0967528	1509	0.45211	0.452377	0.766726	1.3853
OMS00176	14	11029167	0.392868	0.0722333	1509	0.45211	0.452376	0.766726	-1.53641
Omy_RAD3209.10	2	50984953	0.399033	0.475812	1509	0.45211	0.452369	0.769851	0.723312
Omy_128693.455	1	32890059	0.400694	0.0125911	1509	0.45211	0.452367	0.769851	3.32981
Omy_pad.196	14	44470619	0.407766	0.0404241	1509	0.45211	0.45236	0.769851	-1.84061
Omy_u09.54.311	21	42920502	0.407954	0.293241	1509	0.45211	0.452359	0.769851	-0.981236
Omy_RAD76570.62	12	56297752	0.408317	0.0705765	1509	0.45211	0.452359	0.769851	1.3992
Omy_IL17.185	15	27226063	0.408368	0.485752	1509	0.45211	0.452359	0.769851	0.921776
Omy_RAD78776.10	2	25034326	0.409315	0.0553347	1509	0.45211	0.452358	0.769851	1.56846
Omy_hsc715.80	12	40136309	0.414035	0.436713	1509	0.45211	0.452353	0.772412	-0.903679
Omy_cd59b.112	26	38922611	0.414932	0.125249	1509	0.45211	0.452352	0.772412	1.17818
Omy_104569.114	22	32178517	0.420817	0.010603	1509	0.45211	0.452346	0.776542	-3.45384
Omy_p53.262	3	46190822	0.423188	0.17727	1509	0.45211	0.452344	0.776542	-1.06201
Omy_cd59.206	29	8028322	0.423608	0.287608	1509	0.45211	0.452343	0.776542	-0.932991
OMS00128	25	14488587	0.42807	0.0225315	1509	0.45211	0.452339	0.776542	-2.38085
Omy_ntl.27	18	22071034	0.429938	0.358847	1509	0.45211	0.452337	0.776542	0.886553
Omy_myoD.178	19	10520793	0.429986	0.135189	1509	0.45211	0.452337	0.776542	-1.10203
Omy_RAD39156.33	7	46886531	0.434296	0.143141	1509	0.45211	0.452333	0.778708	-0.959759
Omy_rbm4b.203	13	12485117	0.43794	0.207091	1509	0.45211	0.452329	0.778708	0.996152
OMS00134	4	47743637	0.437998	0.0139165	1509	0.45211	0.452329	0.778708	-2.92337
Omy_101993.189	25	21491290	0.439766	0.254473	1509	0.45211	0.452327	0.778708	-0.918805
Omy_RAD20917.11	26	52384497	0.444644	0.141153	1509	0.45211	0.452323	0.781189	0.873749
OMS00072	18	59971780	0.445892	0.414513	1509	0.45211	0.452322	0.781189	0.837023
OMS00057	14	67908135	0.447623	0.348575	1509	0.45211	0.45232	0.781189	0.845059
Omy_116733.349	18	18498042	0.453997	0.289927	1509	0.45211	0.452314	0.78852	-0.88052
OMS00105	1	20264968	0.459652	0.427767	1509	0.45211	0.452309	0.79153	-0.814144
Omy_109894.185	3	10852282	0.460091	0.331345	1509	0.45211	0.452309	0.79153	-0.840841
Omy_96222.125	16	24041111	0.463996	0.0351226	1509	0.45211	0.452305	0.794484	-1.71249
Omy_187760.385	9	23659737	0.471658	0.00397614	1509	0.45211	0.452299	0.803811	4.95479
OMGH1PROM1.SNP1	5	70466474	0.478935	0.140159	1509	0.45211	0.452292	0.810201	-1.06392
Omy_97954.618	4	11433435	0.479871	0.13055	1509	0.45211	0.452292	0.810201	-0.976515
OMS00092	1	12518551	0.484939	0.118622	1509	0.45211	0.452288	0.814379	-1.03488
Omy_111666.301	12	70990844	0.486833	0.0188867	1509	0.45211	0.452286	0.814379	2.22944
Omy_mapK3.103	14	10975716	0.489107	0.0606362	1509	0.45211	0.452284	0.81443	1.38103
Omy_u07.79.166	21	57523676	0.49693	0.0984095	1509	0.45211	0.452278	0.822653	1.07534
Omy_130524.160	19	28889024	0.499228	0.373095	1509	0.45211	0.452276	0.822653	-0.742147
Omy_RAD13034.67	29	12537039	0.502454	0.150762	1509	0.45211	0.452274	0.822653	0.791608
Omy_117815.81	21	67894257	0.509532	0.276673	1509	0.45211	0.452268	0.822653	0.781316
Omy_RAD66834.17	10	30353244	0.511769	0.122929	1509	0.45211	0.452267	0.822653	0.847824
Omy_LDHB.1_i2	16	44094440	0.511833	0.106693	1509	0.45211	0.452267	0.822653	0.986191
OMS00056	13	43771325	0.513417	0.210073	1509	0.45211	0.452265	0.822653	-0.825394
Omy_111084.526	16	17300850	0.51478	0.166004	1509	0.45211	0.452264	0.822653	0.88374
Omy_RAD31408.67	4	48341010	0.5166	0.462227	1509	0.45211	0.452263	0.822653	0.563816
Omy_gh.475	12	62308122	0.517124	0.106362	1509	0.45211	0.452263	0.822653	1.02817
Omy_mcsf.268	18	48758470	0.520403	0.0384361	1509	0.45211	0.45226	0.822653	-1.54608
Omy_118205.116	27	33267127	0.52124	0.148774	1509	0.45211	0.45226	0.822653	-0.894066
Omy_105385.406	5	77446133	0.532503	0.387343	1509	0.45211	0.452252	0.83679	-0.710014
OMS00101	11	10475451	0.542085	0.437376	1509	0.45211	0.452245	0.848177	-0.663883
Omy_ftzf1.217	3	44060919	0.549611	0.00894632	1509	0.45211	0.45224	0.85327	2.78237
Omy_gdh.271	5	63738413	0.550497	0.0911199	1509	0.45211	0.45224	0.85327	0.976545
Omy_128923.433	19	16436234	0.552392	0.476474	1509	0.45211	0.452238	0.85327	0.643607
Omy_b1.266	22	41255773	0.558233	0.278993	1509	0.45211	0.452235	0.855489	0.686636
Omy_RAD42793.59	24	51408522	0.558542	0.190524	1509	0.45211	0.452234	0.855489	0.635764
Omy_107806.34	9	10095418	0.562912	0.337309	1509	0.45211	0.452232	0.856086	-0.663583
Omy_117286.374	19	52310165	0.563649	0.0745527	1509	0.45211	0.452231	0.856086	-1.03025
OMS00173	15	9105891	0.5661	0.128231	1509	0.45211	0.45223	0.856102	-0.815712
Omy_RAD27740.55	26	42745963	0.569862	0.0639496	1509	0.45211	0.452227	0.856102	-0.958556
Omy_RAD7384.50	14	65241784	0.570734	0.0265076	1509	0.45211	0.452227	0.856102	1.54711
OMS00175	13	50381707	0.575027	0.383698	1509	0.45211	0.452224	0.85899	0.621195
Omy_RAD40641.58	4	17858278	0.581837	0.0755467	1509	0.45211	0.45222	0.862467	-0.903567
Omy_RAD62596.38	14	49977794	0.58422	0.428429	1509	0.45211	0.452219	0.862467	-0.60094
Omy_RAD48799.69	9	21581080	0.590438	0.166998	1509	0.45211	0.452215	0.862467	0.728236
Omy_105105.448	14	68303584	0.590609	0.405898	1509	0.45211	0.452215	0.862467	0.609254
Omy_nkef.241	17	69427037	0.592495	0.416832	1509	0.45211	0.452214	0.862467	-0.615907
Omy_RAD45104.18	25	20693754	0.595116	0.429092	1509	0.45211	0.452213	0.862467	-0.581342
Omy_ppie.232	6	54990925	0.596011	0.118622	1509	0.45211	0.452212	0.862467	-0.770103
Omy_g1.103	28	39287232	0.596361	0.0818423	1509	0.45211	0.452212	0.862467	0.907325
Omy25_61316270	6	61316270	0.60257	0.269052	1509	0.45211	0.452208	0.86472	-0.571502
Omy_RAD35149.9	7	60182501	0.603892	0.297879	1509	0.45211	0.452208	0.86472	-0.496703
OMS00008	5	77384035	0.605534	0.171306	1509	0.45211	0.452207	0.86472	0.675541
Omy_cin.172	22	21602618	0.609039	0.180915	1509	0.45211	0.452205	0.86472	0.674289
Omy_bcAKala.380rd	23	53469295	0.60983	0.334327	1509	0.45211	0.452205	0.86472	-0.590029
Omy_110362.585	23	14307279	0.612661	0.0159046	1509	0.45211	0.452203	0.865354	1.79292
Omy_u09.56.119	25	41690956	0.625306	0.147449	1509	0.45211	0.452197	0.876912	-0.684087
Omy_RAD13073.16	23	13954598	0.626562	0.05666	1509	0.45211	0.452196	0.876912	-0.922748
Omy_97077.73	14	61875465	0.628092	0.037442	1509	0.45211	0.452195	0.876912	-1.14924
OMS00127	2	36268423	0.640439	0.00463883	1509	0.45211	0.452189	0.880671	2.98579
Omy_stat3.273	5	79898098	0.64351	0.227634	1509	0.45211	0.452188	0.880671	0.568006
OMS00079	19	35250473	0.644795	0.460239	1509	0.45211	0.452187	0.880671	0.509472
Omy_RAD29700.18	10	1673196	0.649201	0.232936	1509	0.45211	0.452185	0.880671	0.551303
Omy_101832.195	25	17015658	0.649964	0.417495	1509	0.45211	0.452185	0.880671	-0.504617
Omy_sast.264	2	28252083	0.650468	0.168323	1509	0.45211	0.452184	0.880671	-0.602604
Omy_LDHB.2_i6	22	24130559	0.65139	0.0188867	1509	0.45211	0.452184	0.880671	1.45141
Omy_ada10.71	29	18315420	0.652383	0.198476	1509	0.45211	0.452184	0.880671	-0.572402
Omy_U11_2b.154	25	59466696	0.652618	0.252154	1509	0.45211	0.452183	0.880671	-0.551854
Omy_u09.53.469	26	48859883	0.656583	0.351557	1509	0.45211	0.452182	0.882739	-0.505616
Omy_RAD85131.35	23	75534697	0.675331	0.282638	1509	0.45211	0.452174	0.904594	-0.364745
Omy_RAD22123.69	25	23756920	0.680081	0.420146	1509	0.45211	0.452172	0.907204	0.353477
Omy_srp09.37	17	21426823	0.682277	0.323062	1509	0.45211	0.452171	0.907204	0.475419
Omy_118175.396	28	20282478	0.688371	0.00497018	1509	0.45211	0.452168	0.909532	-2.47628
M09AAE.082	3	32872704	0.690858	0.228297	1509	0.45211	0.452167	0.909532	0.497527
Omy_gluR.79	3	7508221	0.691545	0.498012	1509	0.45211	0.452167	0.909532	-0.438741
Omy_e1.147	9	38313338	0.694821	0.0516899	1509	0.45211	0.452166	0.910542	-0.816097
Omy_zg57.91	22	32766740	0.700239	0.116634	1509	0.45211	0.452164	0.913654	-0.578372
OMY1011SNP	1	54446225	0.70223	0.283963	1509	0.45211	0.452163	0.913654	0.443977
Omy_G3PD_2.371	26	6083946	0.708194	0.15507	1509	0.45211	0.452161	0.91462	-0.506298
OMS00053	12	66917868	0.709264	0.411199	1509	0.45211	0.45216	0.91462	-0.425663
OMS00003	5	59464348	0.713121	0.132869	1509	0.45211	0.452159	0.91462	0.52376
OMS00074	12	31104727	0.713696	0.49503	1509	0.45211	0.452159	0.91462	0.407828
Omy_102505.102	15	7759328	0.718612	0.361829	1509	0.45211	0.452157	0.91462	0.394907
Omy_111383.51	16	21239768	0.721202	0.428429	1509	0.45211	0.452156	0.91462	-0.395217
OMS00103	13	38335692	0.72299	0.0248509	1509	0.45211	0.452155	0.91462	1.02627
OMS00121	2	34232991	0.723129	0.462227	1509	0.45211	0.452155	0.91462	-0.382624
Omy_nxt2.273	18	71969784	0.743621	0.0632869	1509	0.45211	0.452149	0.937104	0.607305
OMS00087	19	52511964	0.746966	0.139828	1509	0.45211	0.452148	0.937104	0.436427
Omy_impa1.55	20	36390509	0.74865	0.0662691	1509	0.45211	0.452147	0.937104	0.540588
Omy_star.206	7	36624863	0.753463	0.0709079	1509	0.45211	0.452146	0.938052	0.57219
Omy_RAD57916.29	5	44429931	0.756158	0.489066	1509	0.45211	0.452145	0.938052	0.248671
Omy_rapd.167	1	27362424	0.761733	0.195494	1509	0.45211	0.452143	0.938052	-0.390271
OMS00118	2	42212299	0.76554	0.383366	1509	0.45211	0.452142	0.938052	-0.35811
Omy_RAD40132.55	4	62784779	0.768973	0.32273	1509	0.45211	0.452141	0.938052	0.270867
Omy_102867.443	24	55934332	0.773032	0.0357853	1509	0.45211	0.45214	0.938052	0.66289
Omy_cd28.130	14	19036977	0.773771	0.018224	1509	0.45211	0.45214	0.938052	0.934195
Omy_RAD24287.74	17	28035734	0.774652	0.234592	1509	0.45211	0.452139	0.938052	0.289057
Omy_112301.202	21	37590554	0.77855	0.026839	1509	0.45211	0.452138	0.938052	-0.779025
Omy_RAD78502.57	24	37031757	0.780279	0.0702452	1509	0.45211	0.452138	0.938052	-0.472125
Omy_UBA3b	18	28552649	0.780414	0.143472	1509	0.45211	0.452138	0.938052	-0.387911
Omy_sSOD.1	27	39802221	0.780418	0.0125911	1509	0.45211	0.452138	0.938052	1.07349
Omy_Ogo4.212	16	12595806	0.791002	0.451624	1509	0.45211	0.452135	0.941164	-0.292105
Omy_RAD23894.58	23	40927121	0.791202	0.286945	1509	0.45211	0.452135	0.941164	-0.246754
Omy_aspAT.123	29	19289582	0.792666	0.272034	1509	0.45211	0.452135	0.941164	0.316895
OMS00138	26	22318448	0.793378	0.0980782	1509	0.45211	0.452135	0.941164	0.418517
Omy_128996.481	2	30802101	0.798152	0.123923	1509	0.45211	0.452133	0.943743	0.36179
OMS00030	3	60401405	0.800819	0.117628	1509	0.45211	0.452133	0.943822	-0.371577
Omy_101554.306	18	53660117	0.80568	0.0762094	1509	0.45211	0.452132	0.946478	0.434206
Omy_RAD1919.22	12	53383757	0.808582	0.00563287	1509	0.45211	0.452131	0.946823	-1.39095
OMS00078	5	10499333	0.811947	0.290258	1509	0.45211	0.45213	0.947707	-0.28112
Omy_129870.756	28	22915161	0.81566	0.16998	1509	0.45211	0.452129	0.948989	0.264614
OMS00106	3	59855697	0.823706	0.212061	1509	0.45211	0.452128	0.955288	0.281707
Omy_RAD43694.41	25	57728549	0.828733	0.154738	1509	0.45211	0.452127	0.955584	0.249676
Omy_RAD52812.28	16	28623729	0.829226	0.316103	1509	0.45211	0.452126	0.955584	0.251608
Omy_redd1.410	18	69044121	0.838862	0.20941	1509	0.45211	0.452125	0.9605	0.256906
Omy_carban1.264	16	21454064	0.842186	0.119284	1509	0.45211	0.452124	0.9605	0.297741
OMS00096	21	29109394	0.842387	0.173625	1509	0.45211	0.452124	0.9605	0.26152
Omy_1004	22	41944218	0.846785	0.175944	1509	0.45211	0.452123	0.9605	0.256927
OMS00111	19	63031581	0.84733	0.147117	1509	0.45211	0.452123	0.9605	0.263569
OMS00179	17	25539930	0.849444	0.296223	1509	0.45211	0.452123	0.9605	0.217576
Omy_117370.400	4	14853962	0.857241	0.424122	1509	0.45211	0.452121	0.9605	-0.20533
OMS00149	12	65894619	0.859401	0.0536779	1509	0.45211	0.452121	0.9605	0.370017
Omy_gadd45.332	5	12240053	0.863292	0.074884	1509	0.45211	0.45212	0.9605	0.300185
Omy_hsp70aPro.329	12	66828836	0.864283	0.065275	1509	0.45211	0.45212	0.9605	0.313358
OMS00024	9	31418339	0.864426	0.370444	1509	0.45211	0.45212	0.9605	0.19635
OMS00112	12	68382081	0.865244	0.223327	1509	0.45211	0.45212	0.9605	0.208396
Omy_RAD66402.36	3	30372084	0.870957	0.195162	1509	0.45211	0.452119	0.960781	0.176099
Omy_BAC.F5.284	24	42789302	0.875035	0.0487078	1509	0.45211	0.452119	0.960781	-0.338079
Omy_RAD55997.10	11	27405886	0.875388	0.00198807	1509	0.45211	0.452118	0.960781	1.51119
M09AAJ.163	4	44843440	0.876084	0.309808	1509	0.45211	0.452118	0.960781	0.184851
Omy_RAD59950.44	2	17292964	0.879434	0.118953	1509	0.45211	0.452118	0.961549	-0.200621
OMS00151	17	23949230	0.882787	0.145461	1509	0.45211	0.452117	0.962318	-0.201642
Omy_114587.480	26	16204563	0.890788	0.315772	1509	0.45211	0.452116	0.968131	0.161758
OMS00090	20	4245997	0.906649	0.491716	1509	0.45211	0.452115	0.977211	0.131925
Omy_nips.299	16	39788784	0.907483	0.0420808	1509	0.45211	0.452114	0.977211	0.261577
OMS00068	17	17488038	0.912543	0.272366	1509	0.45211	0.452114	0.977211	-0.13498
Omy_hsp47.86	8	27944494	0.912734	0.234261	1509	0.45211	0.452114	0.977211	-0.134488
Omy_nach.200	28	30001796	0.91425	0.0195494	1509	0.45211	0.452114	0.977211	-0.338189
Omy_LDHB.2_e5	22	24129907	0.920476	0.163685	1509	0.45211	0.452113	0.977211	-0.134699
OMS00089	18	13150534	0.921072	0.259775	1509	0.45211	0.452113	0.977211	0.118693
Omy_104519.624	17	42764123	0.926439	0.340623	1509	0.45211	0.452113	0.977211	-0.105401
Omy_RAD49111.35	1	40050111	0.929025	0.351226	1509	0.45211	0.452112	0.977211	0.0811148
OMS00058	15	19922139	0.930207	0.435056	1509	0.45211	0.452112	0.977211	0.100343
OMS00052	11	28174967	0.931191	0.189529	1509	0.45211	0.452112	0.977211	0.110176
Omy_IL1b.163	7	42313129	0.931446	0.0811796	1509	0.45211	0.452112	0.977211	0.131556
Omy_vamp5.303	7	33625138	0.940071	0.228628	1509	0.45211	0.452112	0.980556	-0.0939643
Omy_g12.82	24	14764807	0.941018	0.44334	1509	0.45211	0.452112	0.980556	-0.0814847
OMS00002	6	82366395	0.948793	0.303844	1509	0.45211	0.452111	0.980556	0.0729001
Omy_aromat.280	19	3391469	0.951904	0.193506	1509	0.45211	0.452111	0.980556	0.0742917
Omy_RAD36848.7	3	63650747	0.957503	0.496024	1509	0.45211	0.452111	0.980556	0.0591952
Omy_118654.91	21	75458069	0.958563	0.214712	1509	0.45211	0.452111	0.980556	0.0657027
Omy_110064.419	28	36272850	0.959455	0.379059	1509	0.45211	0.45211	0.980556	0.057747
Omy_RAD19578.59	12	67131514	0.960985	0.161034	1509	0.45211	0.45211	0.980556	0.0585025
OMS00156	26	12397197	0.961386	0.363817	1509	0.45211	0.45211	0.980556	0.0540354
Omy_RAD58835.15	21	53735338	0.963459	0.213386	1509	0.45211	0.45211	0.980556	-0.0590516
Omy_GHSR.121	2	11662801	0.964348	0.0815109	1509	0.45211	0.45211	0.980556	0.0796348
Omy_107285.69	7	9809156	0.971037	0.166335	1509	0.45211	0.45211	0.982586	0.0481186
OMS00154	14	56234573	0.973598	0.218025	1509	0.45211	0.45211	0.982586	0.0418202
OMS00006	4	63247944	0.975709	0.488403	1509	0.45211	0.45211	0.982586	-0.0332944
OMS00129	20	22531125	0.977173	0.195162	1509	0.45211	0.45211	0.982586	0.0349526
Omy_98683.165	26	8555140	0.986661	0.0235255	1509	0.45211	0.45211	0.989386	0.0483098
Omy_BAMBI4.238	24	24411085	1	0	1509	NA	NA	1	NA

## Sheet: MLM.ordinal.arrived.INT+INT
SNP	Chromosome	Position	P.value	maf	nobs	Rsquare.of.Model.without.SNP	Rsquare.of.Model.with.SNP	FDR_Adjusted_P-values	effect
Omy28_11607954	20	11607954	7.52247e-13	0.0238569	1509	0.0689088	0.101336	2.27555e-11	48.2211
Omy_RAD52458.17	20	11609794	3.97927e-20	0.0821736	1509	0.0689088	0.122766	2.88895e-18	34.8245
Omy_GREB1_05	20	11618027	2.27419e-21	0.0785288	1509	0.0689088	0.126486	2.75178e-19	36.9064
Omy28_11625241	20	11625241	1.27322e-24	0.0308151	1509	0.0689088	0.136297	3.29476e-22	57.9683
Omy28_11632591	20	11632591	2.54758e-16	0.092114	1509	0.0689088	0.111479	9.24772e-15	30.0687
Omy_GREB1_09	20	11641623	1.81529e-24	0.0248509	1509	0.0689088	0.13583	3.29476e-22	65.5074
Omy28_11658853	20	11658853	3.24222e-21	0.0245195	1509	0.0689088	0.126024	2.94232e-19	60.9988
Omy28_11667578	20	11667578	4.44375e-17	0.25116	1509	0.0689088	0.113715	2.01635e-15	20.1288
Omy_RAD47080.54	20	11667915	3.72699e-17	0.255467	1509	0.0689088	0.11394	1.93271e-15	20.0293
Omy28_11671116	20	11671116	5.45401e-15	0.240225	1509	0.0689088	0.107572	1.79982e-13	18.9306
Omy28_11676622	20	11676622	1.91505e-17	0.253148	1509	0.0689088	0.114795	1.1586e-15	20.2618
Omy28_11683204	20	11683204	7.83948e-17	0.25613	1509	0.0689088	0.112987	3.16192e-15	19.929
Omy28_11773194	20	11773194	3.17742e-11	0.228628	1509	0.0689088	0.0966386	8.87232e-10	16.2863
Omy_RAD42465.32	2	25034287	8.57198e-08	0.0238569	1509	0.0689088	0.0868597	2.22259e-06	36.3608
Omy_RAD14033.46	6	60064021	1.26576e-07	0.0311465	1509	0.0689088	0.0863829	3.06313e-06	32.7886
Omy_RAD36952.53	7	40260970	2.22692e-06	0.0672631	1509	0.0689088	0.0828962	4.75513e-05	20.5674
Omy_RAD68634.40	7	40260800	2.22692e-06	0.0672631	1509	0.0689088	0.0828962	4.75513e-05	20.5674
Omy_RAD40520.48	30	259000	2.07518e-05	0.142147	1509	0.0689088	0.0802127	0.000418494	11.8292
Omy25_61287415	6	61287415	3.47804e-05	0.319085	1509	0.0689088	0.0795964	0.000606929	10.5653
Omy25_61294400	6	61294400	3.47804e-05	0.319085	1509	0.0689088	0.0795964	0.000606929	10.5653
Omy25_61285646	6	61285646	3.54978e-05	0.31776	1509	0.0689088	0.0795721	0.000606929	10.5357
Omy25_61286316	6	61286316	3.67836e-05	0.318754	1509	0.0689088	0.0795297	0.000606929	10.5287
Omy25_61284413	6	61284413	4.54206e-05	0.31776	1509	0.0689088	0.0792787	0.000716856	10.3889
Omy_RAD78147.27	1	3343451	6.01104e-05	0.361498	1509	0.0689088	0.0789458	0.000909169	-9.18209
Omy_RAD35149.9	7	60182501	0.000141206	0.297879	1509	0.0689088	0.0779352	0.00205032	8.93901
Omy_MYC_2	24	33841260	0.000322316	0.00298211	1509	0.0689088	0.0769652	0.00450003	72.3916
Omy_star.206	7	36624863	0.000444092	0.0709079	1509	0.0689088	0.0765905	0.00597057	15.9841
Omy_RAD17849.16	4	44116456	0.000534328	0.479125	1509	0.0689088	0.0763749	0.00692718	-7.40045
Omy_mapK3.103	14	10975716	0.000666203	0.0606362	1509	0.0689088	0.0761182	0.00833902	17.0518
Omy_RAD46672.27	25	58256353	0.00162731	0.403579	1509	0.0689088	0.075086	0.0196904	-6.88369
Omy_RAD40641.58	4	17858278	0.00181205	0.0755467	1509	0.0689088	0.0749626	0.0212185	12.5613
Omy_RAD16104.20	26	67119313	0.00213693	0.498675	1509	0.0689088	0.0747736	0.0242407	6.45293
OMS00169	23	67568174	0.00252762	0.0165673	1509	0.0689088	0.0745817	0.0269685	25.1493
Omy_RAD13499.13	21	38408941	0.00260027	0.0775348	1509	0.0689088	0.0745494	0.0269685	12.2439
Omy_RAD33798.24	21	38336651	0.00260027	0.0775348	1509	0.0689088	0.0745494	0.0269685	12.2439
Omy_hus1.52	16	13042222	0.00315236	0.0765408	1509	0.0689088	0.0743301	0.0317238	12.681
Omy_RAD78776.10	2	25034326	0.00323356	0.0553347	1509	0.0689088	0.0743012	0.0317238	13.7381
Omy_lpl.220	26	60022813	0.00332497	0.146786	1509	0.0689088	0.0742695	0.0317622	-10.2074
Omy_e1.147	9	38313338	0.00467159	0.0516899	1509	0.0689088	0.0738844	0.0434817	14.6227
Omy_RAD25042.68	26	32793123	0.00745472	0.0188867	1509	0.0689088	0.0733594	0.0676516	19.1073
Omy_RAD98715.53	11	23448568	0.00974539	0.330351	1509	0.0689088	0.0730609	0.0862824	5.8889
Omy_RAD43573.37	7	1745954	0.0105021	0.289927	1509	0.0689088	0.0729779	0.0907682	-5.93772
Omy_RAD37816.68	26	73500031	0.0116057	0.24387	1509	0.0689088	0.0728674	0.0979739	6.11282
Omy_RAD92485.64	19	68318464	0.0130638	0.206097	1509	0.0689088	0.0727368	0.107776	5.9786
Omy_RAD10733.10	3	41411754	0.0183629	0.0284957	1509	0.0689088	0.0723637	0.145959	14.6555
Omy_117286.374	19	52310165	0.0184962	0.0745527	1509	0.0689088	0.0723559	0.145959	-10.4964
Omy_RAD19578.59	12	67131514	0.0194683	0.161034	1509	0.0689088	0.0723001	0.150361	6.84769
Omy_RAD41594.34	29	5600475	0.0247105	0.0381047	1509	0.0689088	0.0720419	0.185401	11.9734
Omy_GH1P1_2	5	70466483	0.0251222	0.0337972	1509	0.0689088	0.0720241	0.185401	14.3959
OMS00116	23	11341754	0.0255374	0.054672	1509	0.0689088	0.0720065	0.185401	-11.24
OMS00179	17	25539930	0.0293827	0.296223	1509	0.0689088	0.0718559	0.205324	6.39813
Omy_102867.443	24	55934332	0.0294128	0.0357853	1509	0.0689088	0.0718548	0.205324	12.4117
OMS00071	6	48248474	0.0347073	0.400596	1509	0.0689088	0.0716783	0.234196	-5.96873
Omy_Il.1b_.028	1	10329530	0.0354303	0.22896	1509	0.0689088	0.0716564	0.234196	-6.52432
Omy_ndk.152	12	56277959	0.0357844	0.0400928	1509	0.0689088	0.0716459	0.234196	11.3644
Omy_ppie.232	6	54990925	0.0363741	0.118622	1509	0.0689088	0.0716285	0.234196	-7.66013
Omy_116733.349	18	18498042	0.0367746	0.289927	1509	0.0689088	0.0716169	0.234196	6.28427
Omy_107336.170	6	30017455	0.0383028	0.0980782	1509	0.0689088	0.0715738	0.239723	8.22724
Omy_RAD55997.10	11	27405886	0.0431297	0.00198807	1509	0.0689088	0.0714487	0.264184	-47.7337
Omy_117540.259	12	5079371	0.0436668	0.102054	1509	0.0689088	0.0714357	0.264184	-7.96858
Omy_RAD59758.41	6	40219356	0.0452755	0.047051	1509	0.0689088	0.0713977	0.269426	10.0358
Omy_RAD66834.17	10	30353244	0.0492314	0.122929	1509	0.0689088	0.0713101	0.283404	-6.2217
Omy_RAD46314.35	26	78480158	0.0498517	0.0400928	1509	0.0689088	0.0712971	0.283404	-10.7186
Omy_RAD13073.16	23	13954598	0.0500075	0.05666	1509	0.0689088	0.0712938	0.283404	9.11416
Omy_RAD23577.43	16	26972288	0.0507472	0.00132538	1509	0.0689088	0.0712785	0.283404	58.0694
Omy_118175.396	28	20282478	0.0534537	0.00497018	1509	0.0689088	0.0712245	0.293995	29.2741
Omy_RAD72528.44	5	7354513	0.0623031	0.0851557	1509	0.0689088	0.0710662	0.337553	7.22501
OMS00096	21	29109394	0.0632659	0.173625	1509	0.0689088	0.0710504	0.337728	-6.19659
Omy_G3PD_2.371	26	6083946	0.06661	0.15507	1509	0.0689088	0.0709976	0.350426	-6.27813
Omy_metA.161	5	24257340	0.0681483	0.277005	1509	0.0689088	0.0709742	0.353398	-5.68122
Omy_120255.332	17	29102820	0.0722617	0.0361166	1509	0.0689088	0.0709145	0.369451	-10.7499
Omy_G3PD_2.246	26	6084071	0.0842877	0.00530152	1509	0.0689088	0.0707587	0.424951	23.9239
Omy_RAD58213.70	25	58266227	0.0903557	0.160371	1509	0.0689088	0.070689	0.449303	5.76314
OMS00090	20	4245997	0.0928074	0.491716	1509	0.0689088	0.0706623	0.451998	4.86174
OMS00164	27	17249654	0.0933881	0.019218	1509	0.0689088	0.070656	0.451998	13.2171
Omy_cin.172	22	21602618	0.0972646	0.180915	1509	0.0689088	0.0706156	0.454218	5.53659
Omy_gluR.79	3	7508221	0.098643	0.498012	1509	0.0689088	0.0706016	0.454218	-4.69348
OMS00087	19	52511964	0.100447	0.139828	1509	0.0689088	0.0705836	0.454218	-5.61985
Omy_ftzf1.217	3	44060919	0.100679	0.00894632	1509	0.0689088	0.0705813	0.454218	-18.7605
OMS00175	13	50381707	0.101126	0.383698	1509	0.0689088	0.070577	0.454218	-4.66578
Omy_RAD23894.58	23	40927121	0.101354	0.286945	1509	0.0689088	0.0705747	0.454218	-3.73826
Omy_BAC.F5.284	24	42789302	0.103745	0.0487078	1509	0.0689088	0.0705517	0.45926	-8.67594
Omy_IL1b.163	7	42313129	0.108452	0.0811796	1509	0.0689088	0.070508	0.471302	6.02072
Omy_anp.17	4	30728525	0.109468	0.350895	1509	0.0689088	0.0704988	0.471302	4.76245
Omy_RAD78502.57	24	37031757	0.110528	0.0702452	1509	0.0689088	0.0704893	0.471302	6.61974
Omy_GHSR.121	2	11662801	0.111658	0.0815109	1509	0.0689088	0.0704794	0.471302	7.11918
Omy_RAD13034.67	29	12537039	0.116407	0.150762	1509	0.0689088	0.0704386	0.485699	4.54076
Omy_98683.165	26	8555140	0.119891	0.0235255	1509	0.0689088	0.0704099	0.49455	11.0887
Omy_99300.202	22	14697073	0.122752	0.20941	1509	0.0689088	0.070387	0.495995	4.81385
Omy_NaKATPa3.50	26	23893157	0.124141	0.363486	1509	0.0689088	0.0703761	0.495995	4.45737
Omy_RAD739.59	1	52923702	0.12434	0.140159	1509	0.0689088	0.0703745	0.495995	-4.49093
Omy_RAD42793.59	24	51408522	0.131573	0.190524	1509	0.0689088	0.0703199	0.519142	4.01206
OMS00154	14	56234573	0.141009	0.218025	1509	0.0689088	0.0702535	0.55039	-4.72861
Omy_97865.196	17	82513344	0.144121	0.0569914	1509	0.0689088	0.0702327	0.551249	-6.93934
Omy_RAD3209.10	2	50984953	0.144266	0.475812	1509	0.0689088	0.0702317	0.551249	3.06613
Omy_109525.403	23	84224892	0.156507	0.284626	1509	0.0689088	0.0701546	0.591793	-4.18716
OMS00056	13	43771325	0.161802	0.210073	1509	0.0689088	0.0701233	0.605508	4.48901
Omy_BAMBI2.312	1	6112929	0.174255	0.0907886	1509	0.0689088	0.0700542	0.643213	5.47715
OMGH1PROM1.SNP1	5	70466474	0.17602	0.140159	1509	0.0689088	0.0700449	0.643213	5.12706
Omy_101993.189	25	21491290	0.177194	0.254473	1509	0.0689088	0.0700387	0.643213	4.09584
Omy_SECC22b.88	23	61828903	0.182967	0.0208748	1509	0.0689088	0.0700091	0.652192	10.1011
Omy_112820.82	13	21861264	0.187313	0.018224	1509	0.0689088	0.0699876	0.652192	10.7206
Omy_gh.475	12	62308122	0.187616	0.106362	1509	0.0689088	0.0699861	0.652192	-5.24274
Omy_b9.164	7	17599731	0.187651	0.10835	1509	0.0689088	0.0699859	0.652192	-5.02671
OMS00132	17	9451350	0.18865	0.414513	1509	0.0689088	0.069981	0.652192	-3.66716
Omy_RAD7016.31	7	51490760	0.190933	0.360504	1509	0.0689088	0.06997	0.653857	2.76027
Omy_RAD88122.32	4	16334074	0.196931	0.196819	1509	0.0689088	0.0699419	0.666238	-4.11093
Omy_impa1.55	20	36390509	0.19822	0.0662691	1509	0.0689088	0.0699359	0.666238	-5.31864
Omy_117370.400	4	14853962	0.200732	0.424122	1509	0.0689088	0.0699245	0.668493	3.75369
Omy_112301.202	21	37590554	0.205857	0.026839	1509	0.0689088	0.0699017	0.678187	8.65358
Omy_LDHB.2_i6	22	24130559	0.20738	0.0188867	1509	0.0689088	0.0698951	0.678187	9.98123
Omy_RAD65959.69	13	36338472	0.213219	0.369119	1509	0.0689088	0.0698701	0.686099	-2.73125
Omy_105075.162	19	7635334	0.213629	0.0944334	1509	0.0689088	0.0698684	0.686099	5.05107
Omy_arp.630	14	57239751	0.216813	0.41385	1509	0.0689088	0.0698552	0.686099	-3.5254
Omy_carban1.264	16	21454064	0.218227	0.119284	1509	0.0689088	0.0698494	0.686099	-4.6332
Omy_crb.106	27	30701374	0.221801	0.394632	1509	0.0689088	0.0698349	0.686099	-3.40375
OMS00003	5	59464348	0.222499	0.132869	1509	0.0689088	0.0698321	0.686099	4.38255
Omy_105105.448	14	68303584	0.226445	0.405898	1509	0.0689088	0.0698165	0.686099	-3.51729
Omy_107031.704	5	18131799	0.226737	0.149437	1509	0.0689088	0.0698154	0.686099	3.61923
Omy_110689.148	18	72350872	0.22681	0.165673	1509	0.0689088	0.0698151	0.686099	-4.12791
Omy_tlr3.377	3	56447078	0.232119	0.0897946	1509	0.0689088	0.0697946	0.695607	4.85659
Omy_ada10.71	29	18315420	0.234304	0.198476	1509	0.0689088	0.0697864	0.695607	-3.83804
Omy_130524.160	19	28889024	0.235701	0.373095	1509	0.0689088	0.0697812	0.695607	3.34781
Omy_109243.222	11	7009687	0.245543	0.190192	1509	0.0689088	0.0697454	0.718809	-3.81958
Omy_redd1.410	18	69044121	0.249307	0.20941	1509	0.0689088	0.0697322	0.723987	-3.6966
Omy_sast.264	2	28252083	0.256324	0.168323	1509	0.0689088	0.0697082	0.736571	3.82232
Omy_RAD3651.48	9	32029860	0.257698	0.443009	1509	0.0689088	0.0697036	0.736571	2.20654
Omy_RAD60135.12	7	56110072	0.260199	0.167992	1509	0.0689088	0.0696952	0.737908	-3.2538
OMS00077	12	48861950	0.265553	0.39894	1509	0.0689088	0.0696778	0.744684	3.22817
Omy_RAD28236.38	17	40399499	0.270629	0.324056	1509	0.0689088	0.0696616	0.744684	2.51795
OMS00078	5	10499333	0.274223	0.290258	1509	0.0689088	0.0696504	0.744684	3.29956
Omy_cox1.221	24	47052310	0.275312	0.377071	1509	0.0689088	0.0696471	0.744684	-3.20448
OmyR24370	23	28579373	0.275725	0.0334659	1509	0.0689088	0.0696458	0.744684	6.54449
OMS00120	24	51013177	0.276468	0.176276	1509	0.0689088	0.0696435	0.744684	-3.61402
OMS00006	4	63247944	0.281486	0.488403	1509	0.0689088	0.0696283	0.744684	3.02786
Omy_vatf.406	22	23806220	0.281886	0.388999	1509	0.0689088	0.0696272	0.744684	-3.24895
Omy_hsp90BA.193	17	10667361	0.283938	0.0798542	1509	0.0689088	0.0696211	0.744684	4.7091
OMS00070	5	55279296	0.285131	0.489066	1509	0.0689088	0.0696175	0.744684	3.14983
Omy_RAD35417.9	7	15867514	0.285155	0.120941	1509	0.0689088	0.0696175	0.744684	3.48769
Omy_RAD59950.44	2	17292964	0.289851	0.118953	1509	0.0689088	0.0696038	0.747048	-3.42834
Omy_RAD77789.54	19	30976138	0.290428	0.231942	1509	0.0689088	0.0696021	0.747048	2.70873
Omy_101554.306	18	53660117	0.292234	0.0762094	1509	0.0689088	0.0695969	0.747048	4.65005
Omy_RAD76570.62	12	56297752	0.29442	0.0705765	1509	0.0689088	0.0695907	0.747374	4.35107
Omy_rbm4b.203	13	12485117	0.309536	0.207091	1509	0.0689088	0.0695494	0.776095	3.31317
Omy_hsp70aPro.329	12	66828836	0.310921	0.065275	1509	0.0689088	0.0695457	0.776095	-4.62953
Omy_metB.138	26	53792050	0.312257	0.171968	1509	0.0689088	0.0695422	0.776095	-3.35673
Omy_RAD26080.69	3	40486618	0.314286	0.342611	1509	0.0689088	0.0695369	0.776095	2.96466
Omy_RAD52812.28	16	28623729	0.319419	0.316103	1509	0.0689088	0.0695237	0.778406	-2.97295
Omy_mcsf.268	18	48758470	0.319511	0.0384361	1509	0.0689088	0.0695235	0.778406	-5.93928
Omy_RAD47444.53	18	56051917	0.324923	0.173294	1509	0.0689088	0.0695099	0.786313	-3.20244
Omy_RAD32139.58	3	10773803	0.331893	0.217362	1509	0.0689088	0.0694928	0.797076	-2.68813
Omy_bcAKala.380rd	23	53469295	0.333762	0.334327	1509	0.0689088	0.0694883	0.797076	2.8628
OMS00095	3	38704654	0.338819	0.0596421	1509	0.0689088	0.0694763	0.803864	-4.58548
OMS00041	4	18279174	0.345355	0.0159046	1509	0.0689088	0.0694611	0.811712	8.02768
OMS00030	3	60401405	0.348658	0.117628	1509	0.0689088	0.0694536	0.811712	3.47549
OMS00053	12	66917868	0.34884	0.411199	1509	0.0689088	0.0694532	0.811712	2.74364
Omy_RAD43612.42	2	29118777	0.352705	0.343936	1509	0.0689088	0.0694445	0.811712	-2.68403
Omy_97660.230	20	35742946	0.353307	0.375414	1509	0.0689088	0.0694432	0.811712	-2.70504
Omy_RAD58835.15	21	53735338	0.357001	0.213386	1509	0.0689088	0.0694351	0.812012	3.0136
Omy_RAD27740.55	26	42745963	0.361465	0.0639496	1509	0.0689088	0.0694254	0.812012	-3.76882
Omy_RAD30392.17	23	61772669	0.362309	0.236581	1509	0.0689088	0.0694236	0.812012	2.14673
M09AAC.055	1	53855167	0.362385	0.0619616	1509	0.0689088	0.0694234	0.812012	4.26663
OMS00092	1	12518551	0.365526	0.118622	1509	0.0689088	0.0694167	0.812431	-3.37384
Omy_101832.195	25	17015658	0.367049	0.417495	1509	0.0689088	0.0694135	0.812431	-2.57499
Omy_RAD22123.69	25	23756920	0.370671	0.420146	1509	0.0689088	0.0694059	0.814636	1.88045
Omy_RAD93580.37	15	24247865	0.372533	0.264082	1509	0.0689088	0.069402	0.814636	2.10269
Omy_116938.264	25	7154463	0.381446	0.0911199	1509	0.0689088	0.069384	0.820684	3.67602
Omy_IL17.185	15	27226063	0.382895	0.485752	1509	0.0689088	0.0693811	0.820684	-2.4958
OmyR33562	23	47337540	0.383823	0.0258449	1509	0.0689088	0.0693792	0.820684	5.91618
Omy_U11_2b.154	25	59466696	0.384342	0.252154	1509	0.0689088	0.0693782	0.820684	2.71884
Omy_104569.114	22	32178517	0.391249	0.010603	1509	0.0689088	0.0693647	0.830547	-9.0443
Omy_96222.125	16	24041111	0.39806	0.0351226	1509	0.0689088	0.0693518	0.836346	-4.89132
Omy_nxt2.273	18	71969784	0.398589	0.0632869	1509	0.0689088	0.0693508	0.836346	3.90448
Omy_RAD50632.21	5	38986533	0.401309	0.127568	1509	0.0689088	0.0693457	0.837214	2.66897
OmyR14589	23	56162785	0.406751	0.0255136	1509	0.0689088	0.0693357	0.841177	5.6646
Omy_aromat.280	19	3391469	0.407843	0.193506	1509	0.0689088	0.0693337	0.841177	-2.59475
OmyR19198	23	34973485	0.411845	0.0261763	1509	0.0689088	0.0693265	0.844631	5.54415
OMS00174	6	47325393	0.414275	0.0550033	1509	0.0689088	0.0693222	0.844841	4.08735
OmyR40252	23	31675278	0.423231	0.0294897	1509	0.0689088	0.0693066	0.846036	4.9933
Omy_g1.103	28	39287232	0.423735	0.0818423	1509	0.0689088	0.0693057	0.846036	-3.4242
OMS00114	22	11035495	0.424298	0.0778661	1509	0.0689088	0.0693048	0.846036	-3.40021
OMS00103	13	38335692	0.424908	0.0248509	1509	0.0689088	0.0693037	0.846036	5.701
Omy_RAD2976.26	14	58337126	0.426514	0.0666004	1509	0.0689088	0.069301	0.846036	3.12677
OMS00018	4	46432462	0.429681	0.116302	1509	0.0689088	0.0692956	0.847685	2.92214
Omy_RAD7210.8	2	42558654	0.433282	0.466203	1509	0.0689088	0.0692896	0.848251	-2.22624
Omy_g12.82	24	14764807	0.440088	0.44334	1509	0.0689088	0.0692785	0.848251	-2.18564
OMS00138	26	22318448	0.445203	0.0980782	1509	0.0689088	0.0692703	0.848251	3.05739
Omy_RAD62596.38	14	49977794	0.445226	0.428429	1509	0.0689088	0.0692703	0.848251	2.15612
Omy_LDHB.1_i2	16	44094440	0.446901	0.106693	1509	0.0689088	0.0692676	0.848251	2.8738
Omy_RAD12439.64	14	44537893	0.449038	0.375083	1509	0.0689088	0.0692642	0.848251	-1.70528
Omy_RAD3926.22	18	45345547	0.449062	0.122266	1509	0.0689088	0.0692642	0.848251	2.52944
OMS00153	17	16303316	0.449089	0.0772034	1509	0.0689088	0.0692642	0.848251	-3.37619
Omy_RAD17632.23	18	56074485	0.450998	0.312127	1509	0.0689088	0.0692612	0.848251	-2.21387
Omy_111666.301	12	70990844	0.461425	0.0188867	1509	0.0689088	0.0692452	0.863389	-5.81787
OMS00015	8	23730945	0.472606	0.0553347	1509	0.0689088	0.0692288	0.87826	3.5166
OMS00119	4	27506018	0.474212	0.143804	1509	0.0689088	0.0692264	0.87826	-2.51547
Omy_RAD4848.14	9	5493648	0.47935	0.0298211	1509	0.0689088	0.0692191	0.883269	4.36223
Omy_cd59b.112	26	38922611	0.48342	0.125249	1509	0.0689088	0.0692134	0.885869	2.5505
Omy_118654.91	21	75458069	0.487878	0.214712	1509	0.0689088	0.0692073	0.885869	-2.22933
Omy_RAD2567.8	14	43793241	0.492456	0.491716	1509	0.0689088	0.069201	0.885869	1.45296
Omy_BAC.B4.324	27	14528635	0.495701	0.409874	1509	0.0689088	0.0691967	0.885869	1.43729
Omy_Ogo4.212	16	12595806	0.499423	0.451624	1509	0.0689088	0.0691917	0.885869	1.91295
Omy_hsf1b.241	18	14516742	0.499866	0.0725646	1509	0.0689088	0.0691911	0.885869	3.05522
Omy_gdh.271	5	63738413	0.50006	0.0911199	1509	0.0689088	0.0691909	0.885869	-2.76057
Omy_RAD9004.13	26	54044836	0.500284	0.198807	1509	0.0689088	0.0691906	0.885869	-1.60017
Omy_97077.73	14	61875465	0.50866	0.037442	1509	0.0689088	0.0691797	0.890793	-3.87968
Omy_RAD40132.55	4	62784779	0.510896	0.32273	1509	0.0689088	0.0691769	0.890793	-1.48477
Omy_ca050.64	25	48651793	0.513444	0.376077	1509	0.0689088	0.0691737	0.890793	-1.92241
OMS00052	11	28174967	0.515297	0.189529	1509	0.0689088	0.0691713	0.890793	-2.10751
Omy_RAD73204.63	21	24670264	0.519854	0.0808482	1509	0.0689088	0.0691657	0.890793	2.4084
OMS00133	1	23702093	0.521428	0.0308151	1509	0.0689088	0.0691637	0.890793	4.02024
OMS00064	14	45227750	0.524727	0.36945	1509	0.0689088	0.0691597	0.890793	-1.87325
M09AAJ.163	4	44843440	0.525911	0.309808	1509	0.0689088	0.0691583	0.890793	1.92374
OMS00129	20	22531125	0.529315	0.195162	1509	0.0689088	0.0691542	0.890793	-1.95807
Omy_nkef.241	17	69427037	0.531019	0.416832	1509	0.0689088	0.0691522	0.890793	1.84924
Omy_inos.97	11	24547687	0.531538	0.0672631	1509	0.0689088	0.0691516	0.890793	-2.86624
M09AAD.076	2	53717512	0.534786	0.483433	1509	0.0689088	0.0691478	0.890793	1.31229
Omy_97954.618	4	11433435	0.534966	0.13055	1509	0.0689088	0.0691475	0.890793	-2.16538
Omy_110201.359	12	28727952	0.546651	0.0954274	1509	0.0689088	0.0691342	0.906093	-2.42199
Omy_RAD33122.47	12	66078752	0.549332	0.320411	1509	0.0689088	0.0691312	0.906398	1.20783
Omy_RAD31408.67	4	48341010	0.55348	0.462227	1509	0.0689088	0.0691266	0.90911	-1.26073
OMS00013	7	10325271	0.565541	0.0967528	1509	0.0689088	0.0691136	0.919916	-2.33047
Omy_RAD46452.51	20	27516610	0.568795	0.398277	1509	0.0689088	0.0691102	0.919916	1.21208
Omy_hsp47.86	8	27944494	0.569934	0.234261	1509	0.0689088	0.069109	0.919916	1.77517
Omy25_61316270	6	61316270	0.570196	0.269052	1509	0.0689088	0.0691087	0.919916	1.52681
OMS00176	14	11029167	0.581753	0.0722333	1509	0.0689088	0.069097	0.934409	-2.4747
Omy_RAD47955.51	7	23191748	0.59655	0.238237	1509	0.0689088	0.0690826	0.950379	1.24822
Omy_RAD116.59	4	33074866	0.596932	0.0159046	1509	0.0689088	0.0690822	0.950379	-4.41227
Omy_129870.756	28	22915161	0.605845	0.16998	1509	0.0689088	0.0690739	0.957864	1.43481
Omy_RAD65808.68	5	12187698	0.612779	0.213055	1509	0.0689088	0.0690677	0.957864	1.31879
Omy_104519.624	17	42764123	0.614941	0.340623	1509	0.0689088	0.0690657	0.957864	-1.47187
Omy_hsf2.146	17	17470364	0.615194	0.298542	1509	0.0689088	0.0690655	0.957864	-1.48261
Omy_128996.481	2	30802101	0.616213	0.123923	1509	0.0689088	0.0690646	0.957864	1.78827
Omy_RAD49111.35	1	40050111	0.619875	0.351226	1509	0.0689088	0.0690614	0.957864	-1.10616
Omy_RAD5374.56	24	6186937	0.620105	0.113651	1509	0.0689088	0.0690612	0.957864	1.59816
Omy_IL6.320	18	7102407	0.626981	0.225977	1509	0.0689088	0.0690553	0.964381	-1.5355
OMS00058	15	19922139	0.629881	0.435056	1509	0.0689088	0.0690528	0.964754	1.41552
Omy_114976.223	25	41462973	0.638661	0.40888	1509	0.0689088	0.0690456	0.970824	1.30844
Omy_RAD73963.73	5	23729539	0.639193	0.290921	1509	0.0689088	0.0690451	0.970824	1.08308
Omy25_61318852	6	61318852	0.651953	0.288933	1509	0.0689088	0.069035	0.983489	1.15685
Omy_107285.69	7	9809156	0.653276	0.166335	1509	0.0689088	0.069034	0.983489	1.50735
OMS00151	17	23949230	0.659192	0.145461	1509	0.0689088	0.0690294	0.983489	1.52401
Omy25_61317685	6	61317685	0.660893	0.287276	1509	0.0689088	0.0690281	0.983489	1.12993
Omy_oxct.85	24	68405894	0.661078	0.151756	1509	0.0689088	0.069028	0.983489	1.51551
OMS00057	14	67908135	0.674497	0.348575	1509	0.0689088	0.0690182	0.991125	-1.19982
Omy_103705.558	25	7065986	0.674502	0.112657	1509	0.0689088	0.0690182	0.991125	-1.5743
OMS00106	3	59855697	0.675791	0.212061	1509	0.0689088	0.0690173	0.991125	1.34398
OMS00074	12	31104727	0.682672	0.49503	1509	0.0689088	0.0690125	0.991125	1.16703
Omy_RAD57916.29	5	44429931	0.68376	0.489066	1509	0.0689088	0.0690117	0.991125	-0.798147
Omy_108007.193	17	43671991	0.685641	0.400265	1509	0.0689088	0.0690104	0.991125	1.17854
OMY1011SNP	1	54446225	0.689583	0.283963	1509	0.0689088	0.0690077	0.991125	-1.18668
Omy_RAD39156.33	7	46886531	0.692748	0.143141	1509	0.0689088	0.0690056	0.991125	-1.1877
OMS00134	4	47743637	0.695595	0.0139165	1509	0.0689088	0.0690037	0.991125	-3.62653
Omy_RAD88028.7	16	5676664	0.695716	0.240225	1509	0.0689088	0.0690037	0.991125	-0.978077
OMS00068	17	17488038	0.696644	0.272366	1509	0.0689088	0.0690031	0.991125	-1.22134
Omy_srp09.37	17	21426823	0.705122	0.323062	1509	0.0689088	0.0689976	0.991125	1.12401
OMS00079	19	35250473	0.706692	0.460239	1509	0.0689088	0.0689966	0.991125	1.06862
Omy_109894.185	3	10852282	0.711065	0.331345	1509	0.0689088	0.0689939	0.991125	-1.07944
Omy_gadd45.332	5	12240053	0.711507	0.074884	1509	0.0689088	0.0689936	0.991125	1.61021
OMS00014	8	6297526	0.713226	0.0208748	1509	0.0689088	0.0689926	0.991125	-2.81508
Omy_u09.61.043	23	58840810	0.717975	0.00861498	1509	0.0689088	0.0689897	0.991125	4.2897
Omy_u07.79.166	21	57523676	0.718864	0.0984095	1509	0.0689088	0.0689892	0.991125	1.42831
OmyR40319	23	63158919	0.719014	0.00894632	1509	0.0689088	0.0689891	0.991125	3.94598
Omy_RAD35005.13	22	37188435	0.720818	0.0162359	1509	0.0689088	0.068988	0.991125	-2.91665
Omy_UT16_2.173	3	61496264	0.726887	0.0593108	1509	0.0689088	0.0689845	0.995572	1.69775
Omy_cd28.130	14	19036977	0.729538	0.018224	1509	0.0689088	0.0689829	0.995572	-2.76693
Omy_114315.438	13	64564508	0.736966	0.450298	1509	0.0689088	0.0689788	1	-0.94789
Omy_tlr5.205	13	60510483	0.738973	0.0632869	1509	0.0689088	0.0689777	1	1.5628
Omy_nips.299	16	39788784	0.742989	0.0420808	1509	0.0689088	0.0689755	1	1.82865
Omy_stat3.273	5	79898098	0.748087	0.227634	1509	0.0689088	0.0689728	1	1.00338
Omy_b1.266	22	41255773	0.762838	0.278993	1509	0.0689088	0.0689653	1	-0.904539
Omy_RAD366.7	14	6230066	0.767726	0.277336	1509	0.0689088	0.0689629	1	-0.667328
Omy_RAD30619.61	14	42710419	0.770736	0.0444003	1509	0.0689088	0.0689615	1	-1.44488
Omy_vamp5.303	7	33625138	0.770764	0.228628	1509	0.0689088	0.0689615	1	0.927315
OMS00128	25	14488587	0.770893	0.0225315	1509	0.0689088	0.0689614	1	2.15583
Omy_LDHB.2_e5	22	24129907	0.772392	0.163685	1509	0.0689088	0.0689607	1	0.987434
Omy_105714.265	7	7594847	0.773067	0.277336	1509	0.0689088	0.0689604	1	0.85279
Omy_110064.419	28	36272850	0.77372	0.379059	1509	0.0689088	0.0689601	1	-0.836992
Omy_RAD55404.54	18	43876869	0.777045	0.0768721	1509	0.0689088	0.0689585	1	-1.17566
Omy_RAD43694.41	25	57728549	0.777206	0.154738	1509	0.0689088	0.0689585	1	0.800436
Omy_txnip.343	18	24435825	0.77795	0.2389	1509	0.0689088	0.0689581	1	-0.862946
Omy_RAD26691.36	12	47284987	0.781692	0.0695825	1509	0.0689088	0.0689564	1	1.15156
M09AAE.082	3	32872704	0.79452	0.228297	1509	0.0689088	0.0689509	1	0.828711
Omy_107806.34	9	10095418	0.804648	0.337309	1509	0.0689088	0.0689467	1	0.726621
Omy_myoD.178	19	10520793	0.809167	0.135189	1509	0.0689088	0.068945	1	-0.850772
Omy_nach.200	28	30001796	0.810688	0.0195494	1509	0.0689088	0.0689444	1	-1.85566
Omy_RAD19340.24	2	42701841	0.817048	0.0437376	1509	0.0689088	0.068942	1	1.18247
Omy_187760.385	9	23659737	0.818257	0.00397614	1509	0.0689088	0.0689416	1	-3.87632
OMS00017	1	19111591	0.818947	0.240225	1509	0.0689088	0.0689413	1	0.693546
OMS00127	2	36268423	0.821129	0.00463883	1509	0.0689088	0.0689405	1	3.54539
Omy_128923.433	19	16436234	0.821765	0.476474	1509	0.0689088	0.0689403	1	0.627785
Omy_118205.116	27	33267127	0.823288	0.148774	1509	0.0689088	0.0689397	1	0.78532
Omy_cox2.335	17	50822629	0.825093	0.149105	1509	0.0689088	0.0689391	1	0.78669
Omy_RAD86706.72	17	40479421	0.826675	0.243539	1509	0.0689088	0.0689385	1	0.531802
Omy_cd59.206	29	8028322	0.827136	0.287608	1509	0.0689088	0.0689384	1	-0.651126
Omy_u09.56.119	25	41690956	0.827425	0.147449	1509	0.0689088	0.0689383	1	0.771446
Omy_RAD1186.59	6	70252314	0.829569	0.2833	1509	0.0689088	0.0689375	1	-0.508787
Omy_131460.646	14	36600038	0.835041	0.0125911	1509	0.0689088	0.0689357	1	1.9766
OMS00143	16	59233015	0.835504	0.0934394	1509	0.0689088	0.0689355	1	0.838744
OMS00048	9	37125668	0.837031	0.144798	1509	0.0689088	0.068935	1	-0.736866
Omy_RAD7384.50	14	65241784	0.8377	0.0265076	1509	0.0689088	0.0689348	1	1.37024
Omy_RAD45104.18	25	20693754	0.839799	0.429092	1509	0.0689088	0.0689341	1	-0.568413
Omy_RAD12566.14	18	44125336	0.840725	0.00629556	1509	0.0689088	0.0689339	1	-2.73252
Omy_111383.51	16	21239768	0.851044	0.428429	1509	0.0689088	0.0689307	1	-0.534197
Omy_cyp17.153	5	64509889	0.854263	0.0135852	1509	0.0689088	0.0689297	1	1.68892
Omy_117815.81	21	67894257	0.857241	0.276673	1509	0.0689088	0.0689289	1	-0.544069
Omy_UBA3b	18	28552649	0.85739	0.143472	1509	0.0689088	0.0689288	1	-0.631354
Omy_RAD103359.45	15	40502475	0.860037	0.00497018	1509	0.0689088	0.0689281	1	-2.36378
OMS00118	2	42212299	0.862935	0.383366	1509	0.0689088	0.0689273	1	-0.531156
OMS00105	1	20264968	0.864579	0.427767	1509	0.0689088	0.0689268	1	0.482345
OMS00121	2	34232991	0.864642	0.462227	1509	0.0689088	0.0689268	1	-0.473778
Omy_128693.455	1	32890059	0.872344	0.0125911	1509	0.0689088	0.0689248	1	1.56528
Omy_rapd.167	1	27362424	0.875106	0.195494	1509	0.0689088	0.0689241	1	-0.513614
Omy_sys1.188	14	56428776	0.879959	0.136183	1509	0.0689088	0.068923	1	-0.545498
OMS00008	5	77384035	0.880591	0.171306	1509	0.0689088	0.0689228	1	0.49794
Omy_sSOD.1	27	39802221	0.881845	0.0125911	1509	0.0689088	0.0689225	1	1.40737
Omy_RAD38406.19	12	48181130	0.883679	0.0917826	1509	0.0689088	0.0689221	1	-0.492117
Omy25_61322413	6	61322413	0.885098	0.279324	1509	0.0689088	0.0689218	1	0.377832
OMS00112	12	68382081	0.887017	0.223327	1509	0.0689088	0.0689213	1	0.44435
Omy_u09.53.469	26	48859883	0.891035	0.351557	1509	0.0689088	0.0689204	1	-0.399
OMS00111	19	63031581	0.892425	0.147117	1509	0.0689088	0.0689201	1	-0.467748
Omy_RAD85131.35	23	75534697	0.892556	0.282638	1509	0.0689088	0.0689201	1	0.288104
Omy_111084.526	16	17300850	0.901849	0.166004	1509	0.0689088	0.0689182	1	-0.422984
Omy_p53.262	3	46190822	0.903456	0.17727	1509	0.0689088	0.0689179	1	-0.407063
Omy_113490.159	28	26494831	0.908145	0.394301	1509	0.0689088	0.0689171	1	-0.349704
Omy_Ots249.227	15	18917430	0.909558	0.326706	1509	0.0689088	0.0689168	1	-0.333867
Omy25_61317777	6	61317777	0.909629	0.279987	1509	0.0689088	0.0689168	1	0.297039
Omy_OmyP9.180	27	15673414	0.910364	0.103711	1509	0.0689088	0.0689167	1	0.436773
Omy_RAD76060.20	20	21561303	0.918635	0.083499	1509	0.0689088	0.0689153	1	0.356595
OMS00002	6	82366395	0.924602	0.303844	1509	0.0689088	0.0689144	1	0.275149
Omy_RAD1919.22	12	53383757	0.92513	0.00563287	1509	0.0689088	0.0689143	1	-1.32033
Omy_110362.585	23	14307279	0.927861	0.0159046	1509	0.0689088	0.0689139	1	0.789079
Omy_105385.406	5	77446133	0.928314	0.387343	1509	0.0689088	0.0689138	1	-0.262595
Omy_u09.54.311	21	42920502	0.931849	0.293241	1509	0.0689088	0.0689133	1	0.258985
Omy_1004	22	41944218	0.938632	0.175944	1509	0.0689088	0.0689125	1	-0.259213
Omy_RAD619.59	30	289000	0.943427	0.274685	1509	0.0689088	0.0689119	1	-0.163459
Omy_RAD36848.7	3	63650747	0.943436	0.496024	1509	0.0689088	0.0689119	1	0.202325
OMS00180	28	32462775	0.946666	0.366137	1509	0.0689088	0.0689116	1	-0.192767
OMS00024	9	31418339	0.95058	0.370444	1509	0.0689088	0.0689112	1	-0.182544
OMS00156	26	12397197	0.950864	0.363817	1509	0.0689088	0.0689112	1	-0.176556
OMS00089	18	13150534	0.951735	0.259775	1509	0.0689088	0.0689111	1	0.184903
Omy_RAD20917.11	26	52384497	0.955099	0.141153	1509	0.0689088	0.0689108	1	-0.157633
OMS00101	11	10475451	0.959227	0.437376	1509	0.0689088	0.0689104	1	-0.143194
Omy_zg57.91	22	32766740	0.965156	0.116634	1509	0.0689088	0.06891	1	-0.165081
OMS00061	16	31231975	0.965166	0.0510272	1509	0.0689088	0.06891	1	-0.225533
Omy_RAD18903.48	17	61039208	0.965897	0.0328032	1509	0.0689088	0.0689099	1	0.247253
Omy_114587.480	26	16204563	0.967035	0.315772	1509	0.0689088	0.0689099	1	0.124475
Omy_RAD79314.58	4	62728432	0.967734	0.00762094	1509	0.0689088	0.0689098	1	0.469799
OMS00149	12	65894619	0.96982	0.0536779	1509	0.0689088	0.0689097	1	-0.196472
OMS00173	15	9105891	0.971935	0.128231	1509	0.0689088	0.0689096	1	0.126081
Omy_102505.102	15	7759328	0.974888	0.361829	1509	0.0689088	0.0689094	1	0.0886988
OMS00062	4	14858081	0.975207	0.255136	1509	0.0689088	0.0689094	1	-0.0975319
Omy_RAD24287.74	17	28035734	0.975238	0.234592	1509	0.0689088	0.0689094	1	-0.0768852
Omy_hsc715.80	12	40136309	0.975718	0.436713	1509	0.0689088	0.0689094	1	0.086552
Omy_RAD29700.18	10	1673196	0.980832	0.232936	1509	0.0689088	0.0689092	1	-0.0742059
Omy_RAD66402.36	3	30372084	0.988016	0.195162	1509	0.0689088	0.0689089	1	0.0398806
Omy_pad.196	14	44470619	0.990278	0.0404241	1509	0.0689088	0.0689089	1	-0.0671059
OMS00072	18	59971780	0.992376	0.414513	1509	0.0689088	0.0689089	1	-0.0269783
Omy_RAD48799.69	9	21581080	0.994433	0.166998	1509	0.0689088	0.0689088	1	0.0238727
Omy_aspAT.123	29	19289582	0.995944	0.272034	1509	0.0689088	0.0689088	1	0.0156329
OMS00039	10	4800495	0.99831	0.441021	1509	0.0689088	0.0689088	1	0.00447256
Omy_ntl.27	18	22071034	0.999348	0.358847	1509	0.0689088	0.0689088	1	-0.00235617
Omy_BAMBI4.238	24	24411085	1	0	1509	NA	NA	1	NA
