# Supplementary material for: Steelhead (Oncorhynchus mykiss) lineages and sexes show variable patterns of association of adult migration timing and age‐at‐maturity traits with two genomic regions
Source: Evol Appl. 2020 Aug 27;13(10):2836–56. doi: 10.1111/eva.13088 (PMC7691471; doi:10.1111/eva.13088)
Supplement: Supplementary file 37 — File S10 [file EVA-13-2836-s037.xlsx]

## Sheet: Bonneville.hapscore
	ADDITIVE
	1	2	3	4	5	6	7	8	9	10	11	12	13
	5	4	1	6	7	2	8	9	3	10	11	12	13	Hap-Freq	Hap-Score	p-val	sim p-val
	2	1	1	2	1	1	2	1	2	2	1	2	1	0.69607	9.74226	0	0	haplo.base
	2	1	1	2	1	1	2	2	1	1	2	1	2	0.15713	-2.99239	0.00277	0.00315	genoSCWhs.20
	1	2	2	1	2	2	1	2	1	1	2	1	2	0.02503	-13.0278	0	0	genoSCWhs.7
	2	1	1	2	1	1	2	2	1	1	2	1	1	0.01801	0.40711	0.68393	0.67885	genoSCWhs.19
	2	2	2	2	2	1	2	2	1	1	2	1	2	0.01676	-4.02169	6e-05	0.0001	genoSCWhs.47
	2	1	1	2	1	1	2	1	2	2	1	2	2	0.0141	2.09921	0.0358	0.0358	genoSCWhs.18
	2	2	2	2	2	1	2	2	1	2	2	1	2	0.01044	-1.29893	0.19397	0.19445	genoSCWhs.49
	2	1	1	2	2	1	2	1	2	2	1	2	1	0.01024	0.7834	0.43339	0.42945	genoSCWhs.26
	2	2	2	2	2	1	2	2	1	1	2	1	1	0.00852	-1.21653	0.22378	0.22375	genoSCWhs.46
	2	2	2	1	2	2	1	2	1	1	2	1	1	0.00736	-6.40689	0	0	genoSCWhs.35
	1	2	2	1	2	2	1	2	1	1	2	1	1	0.00345	-2.22278	0.02623	0.02885	genoSCWhs.6
	2	2	2	2	2	1	2	2	1	2	2	1	1	0.00287	-1.78319	0.07456	0.07985
	1	2	2	2	2	1	2	1	2	2	1	2	1	0.00254	-1.1121	0.2661	0.2623
	2	2	2	2	2	1	2	1	2	2	1	2	1	0.00248	-0.90366	0.36618	0.35915
	2	1	1	2	1	1	2	1	1	1	2	1	1	0.0023	2.29741	0.0216	0.02445
	2	2	2	2	1	1	2	2	1	1	2	1	1	0.00218	-0.76357	0.44512	0.4351
	DOMINANT
	1	2	3	4	5	6	7	8	9	10	11	12	13
	5	4	1	6	7	2	8	9	3	10	11	12	13	Hap-Freq	Hap-Score	p-val	sim p-val
	2	1	1	2	1	1	2	1	2	2	1	2	1	0.69607	9.09933	0	0
	2	1	1	2	1	1	2	2	1	1	2	1	2	0.15713	-2.83263	0.00462	0.00495
	1	2	2	1	2	2	1	2	1	1	2	1	2	0.02503	-13.5059	0	0
	2	1	1	2	1	1	2	2	1	1	2	1	1	0.01801	0.52623	0.59873	0.59965
	2	2	2	2	2	1	2	2	1	1	2	1	2	0.01676	-3.83167	0.00013	0.0001
	2	1	1	2	1	1	2	1	2	2	1	2	2	0.0141	2.09926	0.03579	0.03745
	2	2	2	2	2	1	2	2	1	2	2	1	2	0.01044	-1.29893	0.19397	0.1969
	2	1	1	2	2	1	2	1	2	2	1	2	1	0.01024	0.7834	0.43339	0.4304
	2	2	2	2	2	1	2	2	1	1	2	1	1	0.00852	-1.21653	0.22378	0.22315
	2	2	2	1	2	2	1	2	1	1	2	1	1	0.00736	-7.16118	0	0
	1	2	2	1	2	2	1	2	1	1	2	1	1	0.00345	-2.22278	0.02623	0.02865

## Sheet: Arrival.hapscore
	Additive
	1	2	3	4	5	6	7	8	9	10	11	12	13
	5	4	1	6	7	2	8	9	3	10	11	12	13	Hap-Freq	Hap-Score	p-val	sim p-val
	2	1	1	2	1	1	2	1	2	2	1	2	1	0.69607	7.76842	0	0
	2	1	1	2	1	1	2	2	1	1	2	1	2	0.15713	-3.06981	0.00214	0.0021
	1	2	2	1	2	2	1	2	1	1	2	1	2	0.02503	-9.8063	0	0
	2	1	1	2	1	1	2	2	1	1	2	1	1	0.01801	0.66635	0.50518	0.50685
	2	2	2	2	2	1	2	2	1	1	2	1	2	0.01676	-2.48174	0.01307	0.01415
	2	1	1	2	1	1	2	1	2	2	1	2	2	0.0141	2.63311	0.00846	0.00895
	2	2	2	2	2	1	2	2	1	2	2	1	2	0.01044	-0.73278	0.46369	0.473
	2	1	1	2	2	1	2	1	2	2	1	2	1	0.01024	2.31209	0.02077	0.0205
	2	2	2	2	2	1	2	2	1	1	2	1	1	0.00852	-0.1155	0.90805	0.9103
	2	2	2	1	2	2	1	2	1	1	2	1	1	0.00736	-5.1101	0	0
	1	2	2	1	2	2	1	2	1	1	2	1	1	0.00345	-2.13407	0.03284	0.03105
	2	2	2	2	2	1	2	2	1	2	2	1	1	0.00287	-2.64894	0.00807	0.0148
	1	2	2	2	2	1	2	1	2	2	1	2	1	0.00254	0.27149	0.78601	0.78905
	2	2	2	2	2	1	2	1	2	2	1	2	1	0.00248	-2.61195	0.009	0.0147
	2	1	1	2	1	1	2	1	1	1	2	1	1	0.0023	0.20032	0.84123	0.84855
	2	2	2	2	1	1	2	2	1	1	2	1	1	0.00218	0.08626	0.93126	0.93245
	Dominant
	1	2	3	4	5	6	7	8	9	10	11	12	13
	5	4	1	6	7	2	8	9	3	10	11	12	13	Hap-Freq	Hap-Score	p-val	sim p-val
	2	1	1	2	1	1	2	1	2	2	1	2	1	0.69607	6.62532	0	0
	2	1	1	2	1	1	2	2	1	1	2	1	2	0.15713	-2.93458	0.00334	0.00285
	1	2	2	1	2	2	1	2	1	1	2	1	2	0.02503	-9.73784	0	0
	2	1	1	2	1	1	2	2	1	1	2	1	1	0.01801	0.57708	0.56389	0.5579
	2	2	2	2	2	1	2	2	1	1	2	1	2	0.01676	-2.78382	0.00537	0.00655
	2	1	1	2	1	1	2	1	2	2	1	2	2	0.0141	2.63312	0.00846	0.00805
	2	2	2	2	2	1	2	2	1	2	2	1	2	0.01044	-0.73278	0.46369	0.46085
	2	1	1	2	2	1	2	1	2	2	1	2	1	0.01024	2.31209	0.02077	0.02115
	2	2	2	2	2	1	2	2	1	1	2	1	1	0.00852	-0.1155	0.90805	0.90835
	2	2	2	1	2	2	1	2	1	1	2	1	1	0.00736	-5.95698	0	0
	1	2	2	1	2	2	1	2	1	1	2	1	1	0.00345	-2.13407	0.03284	0.03245
