# Supplementary material for: Steelhead (Oncorhynchus mykiss) lineages and sexes show variable patterns of association of adult migration timing and age‐at‐maturity traits with two genomic regions
Source: Evol Appl. 2020 Aug 27;13(10):2836–56. doi: 10.1111/eva.13088 (PMC7691471; doi:10.1111/eva.13088)
Supplement: Supplementary file 38 — File S11 [file EVA-13-2836-s038.xlsx]

## Sheet: MLM.fork.length
SNP	Chromosome	Position	P.value	maf	nobs	Rsquare.of.Model.without.SNP	Rsquare.of.Model.with.SNP	FDR_Adjusted_P-values	effect
Omy25_61284413	6	61284413	3.06777e-65	0.323127	1535	0.410146	0.533747	1.856e-63	-5.07596
Omy25_61285646	6	61285646	9.56226e-66	0.323453	1535	0.410146	0.534831	8.67775e-64	-5.09331
Omy25_61286316	6	61286316	9.24748e-66	0.324104	1535	0.410146	0.534863	8.67775e-64	-5.10009
Omy25_61287415	6	61287415	2.86567e-66	0.32443	1535	0.410146	0.535955	5.2012e-64	-5.11753
Omy25_61294400	6	61294400	2.86567e-66	0.32443	1535	0.410146	0.535955	5.2012e-64	-5.11753
Omy25_61316270	6	61316270	2.99698e-65	0.271661	1535	0.410146	0.533768	1.856e-63	-5.34586
Omy25_61317685	6	61317685	4.93876e-59	0.289577	1535	0.410146	0.520583	1.99197e-57	-4.92802
Omy25_61317777	6	61317777	2.36073e-60	0.278502	1535	0.410146	0.523363	1.22421e-58	-5.05853
Omy25_61318852	6	61318852	8.60111e-59	0.291205	1535	0.410146	0.520077	3.1222e-57	-4.89902
Omy25_61322413	6	61322413	8.62752e-60	0.277524	1535	0.410146	0.522177	3.91474e-58	-5.03369
Omy_RAD88028.7	16	5676664	2.46629e-05	0.239414	1535	0.410146	0.417047	0.000813875	-1.33146
Omy_RAD31408.67	4	48341010	4.99737e-05	0.461238	1535	0.410146	0.416524	0.00151171	1.08262
Omy_RAD65959.69	13	36338472	6.94843e-05	0.365798	1535	0.410146	0.416281	0.00194021	-1.09869
Omy_RAD1186.59	6	70252314	0.000121579	0.285016	1535	0.410146	0.415869	0.00315237	-1.14282
Omy_RAD19340.24	2	42701841	0.000139418	0.0433225	1535	0.410146	0.415768	0.00337392	2.46359
Omy_RAD78502.57	24	37031757	0.000362784	0.0801303	1535	0.410146	0.41507	0.00823067	-1.77163
Omy_RAD59758.41	6	40219356	0.000507877	0.0596091	1535	0.410146	0.414826	0.0108447	-2.03755
Omy_RAD35149.9	7	60182501	0.000692473	0.304235	1535	0.410146	0.414601	0.0139649	-0.994661
Omy_inos.97	11	24547687	0.00112913	0.0661238	1535	0.410146	0.414249	0.0215723	-1.87418
Omy_RAD78147.27	1	3343451	0.00162497	0.356352	1535	0.410146	0.413988	0.0294727	-0.909332
Omy_RAD48799.69	9	21581080	0.00170503	0.17101	1535	0.410146	0.413954	0.0294727	1.32309
OmyR33562	23	47337540	0.00346153	0.0260586	1535	0.410146	0.413451	0.0571152	-2.47811
Omy_cyp17.153	5	64509889	0.00417234	0.0143322	1535	0.410146	0.41332	0.0614768	-3.22999
Omy_97077.73	14	61875465	0.00421125	0.0387622	1535	0.410146	0.413313	0.0614768	2.05967
Omy_RAD49111.35	1	40050111	0.00423394	0.350163	1535	0.410146	0.413309	0.0614768	0.802256
OmyR19198	23	34973485	0.00456359	0.0263844	1535	0.410146	0.413257	0.0637147	-2.39109
OmyR14589	23	56162785	0.00488695	0.0257329	1535	0.410146	0.413209	0.0657024	-2.39775
Omy_RAD76060.20	20	21561303	0.00624825	0.081759	1535	0.410146	0.413037	0.081004	1.21343
OmyR24370	23	28579373	0.00669014	0.0335505	1535	0.410146	0.412989	0.0837421	-2.04298
OmyR40252	23	31675278	0.00753126	0.029316	1535	0.410146	0.412907	0.0908243	-2.09741
Omy_SECC22b.88	23	61828903	0.00775635	0.0208469	1535	0.410146	0.412886	0.0908243	-2.5303
Omy_RAD32139.58	3	10773803	0.0102733	0.213029	1535	0.410146	0.412692	0.116538	-0.897822
Omy_RAD40132.55	4	62784779	0.0132659	0.325081	1535	0.410146	0.412516	0.145652	-0.703886
OMS00039	10	4800495	0.0139525	0.441042	1535	0.410146	0.412482	0.145652	-0.655781
Omy_RAD77789.54	19	30976138	0.0142337	0.236808	1535	0.410146	0.412468	0.145652	-0.785863
Omy_RAD39156.33	7	46886531	0.0144448	0.140717	1535	0.410146	0.412458	0.145652	-0.93373
Omy_RAD35417.9	7	15867514	0.0159752	0.121498	1535	0.410146	0.412389	0.153196	-0.983476
Omy_RAD2567.8	14	43793241	0.0160371	0.498371	1535	0.410146	0.412387	0.153196	0.642293
Omy_RAD65808.68	5	12187698	0.0170244	0.216287	1535	0.410146	0.412346	0.158458	-0.779331
Omy_hsf1b.241	18	14516742	0.0184068	0.0739414	1535	0.410146	0.412293	0.167042	1.32523
Omy_110689.148	18	72350872	0.0206041	0.172313	1535	0.410146	0.412217	0.179803	0.973948
Omy_impa1.55	20	36390509	0.021076	0.0651466	1535	0.410146	0.412201	0.179803	-1.20968
Omy_G3PD_2.246	26	6084071	0.021299	0.00586319	1535	0.410146	0.412194	0.179803	-3.85387
OMS00169	23	67568174	0.0235458	0.0166124	1535	0.410146	0.412127	0.194253	-2.3576
Omy_112301.202	21	37590554	0.0250959	0.0296417	1535	0.410146	0.412084	0.20244	1.82403
Omy_nach.200	28	30001796	0.0263994	0.0192182	1535	0.410146	0.41205	0.208326	2.17044
Omy_RAD41594.34	29	5600475	0.0274106	0.0508143	1535	0.410146	0.412025	0.211703	-1.36049
Omy_g1.103	28	39287232	0.0303532	0.0807818	1535	0.410146	0.411957	0.228562	1.16169
Omy_mcsf.268	18	48758470	0.0308527	0.0390879	1535	0.410146	0.411946	0.228562	1.60196
Omy_myoD.178	19	10520793	0.0323439	0.13355	1535	0.410146	0.411915	0.234817	0.939117
Omy_RAD73963.73	5	23729539	0.0332702	0.285993	1535	0.410146	0.411896	0.236806	0.623129
Omy_RAD3926.22	18	45345547	0.0344547	0.133225	1535	0.410146	0.411873	0.24052	0.860052
Omy_RAD40520.48	30	259000	0.0366393	0.148534	1535	0.410146	0.411833	0.250944	0.716472
Omy_RAD3651.48	9	32029860	0.0374503	0.445928	1535	0.410146	0.411818	0.251749	0.511372
OMS00096	21	29109394	0.0414768	0.180456	1535	0.410146	0.411751	0.26576	-0.833976
Omy_RAD12439.64	14	44537893	0.0416243	0.37101	1535	0.410146	0.411749	0.26576	-0.581771
Omy_RAD72528.44	5	7354513	0.0417309	0.0892508	1535	0.410146	0.411747	0.26576	0.965535
Omy_RAD9004.13	26	54044836	0.0462174	0.196091	1535	0.410146	0.41168	0.289257	0.598883
Omy_RAD24287.74	17	28035734	0.0490001	0.239739	1535	0.410146	0.411642	0.301475	0.610129
Omy_RAD66402.36	3	30372084	0.0512692	0.199349	1535	0.410146	0.411613	0.310179	-0.647552
Omy_118205.116	27	33267127	0.0572919	0.147231	1535	0.410146	0.411541	0.340934	-0.831943
Omy_RAD66834.17	10	30353244	0.0609117	0.123127	1535	0.410146	0.411502	0.356628	-0.748225
Omy_RAD55404.54	18	43876869	0.0631887	0.0859935	1535	0.410146	0.411479	0.364087	0.925891
Omy_hsp90BA.193	17	10667361	0.0652693	0.0856678	1535	0.410146	0.411458	0.370199	-0.984489
Omy_hus1.52	16	13042222	0.0666829	0.0798046	1535	0.410146	0.411444	0.372398	0.968216
Omy_RAD13034.67	29	12537039	0.0693347	0.154072	1535	0.410146	0.411419	0.381341	0.656958
OMS00120	24	51013177	0.071988	0.178827	1535	0.410146	0.411396	0.38468	0.734903
Omy_RAD79314.58	4	62728432	0.0720613	0.00781759	1535	0.410146	0.411395	0.38468	2.60797
Omy_b9.164	7	17599731	0.07445	0.107166	1535	0.410146	0.411374	0.391672	-0.849787
OMS00002	6	82366395	0.0764002	0.303583	1535	0.410146	0.411358	0.396189	-0.635466
Omy_117540.259	12	5079371	0.078224	0.102932	1535	0.410146	0.411343	0.399934	0.862808
Omy_RAD23894.58	23	40927121	0.0803086	0.285342	1535	0.410146	0.411327	0.404889	-0.503425
OMGH1PROM1.SNP1	5	70466474	0.0833667	0.139739	1535	0.410146	0.411303	0.41119	-0.816061
OMS00116	23	11341754	0.084031	0.0543974	1535	0.410146	0.411298	0.41119	-1.08294
Omy_cin.172	22	21602618	0.0852991	0.181759	1535	0.410146	0.411289	0.41119	0.711995
Omy_metB.138	26	53792050	0.0860894	0.171661	1535	0.410146	0.411283	0.41119	0.707576
Omy_107031.704	5	18131799	0.0878683	0.160261	1535	0.410146	0.41127	0.411646	0.629553
Omy_101832.195	25	17015658	0.0884529	0.422476	1535	0.410146	0.411266	0.411646	0.598343
Omy_RAD25042.68	26	32793123	0.0901233	0.0276873	1535	0.410146	0.411255	0.414111	-1.32208
Omy_112820.82	13	21861264	0.0915695	0.019544	1535	0.410146	0.411245	0.415497	1.67874
Omy_99300.202	22	14697073	0.0928966	0.207818	1535	0.410146	0.411236	0.416314	-0.647418
OMS00103	13	38335692	0.101809	0.0273616	1535	0.410146	0.411179	0.443524	1.41434
Omy_RAD26080.69	3	40486618	0.101854	0.34202	1535	0.410146	0.411179	0.443524	-0.593396
Omy_OmyP9.180	27	15673414	0.103265	0.105212	1535	0.410146	0.411171	0.443524	0.783601
Omy_101554.306	18	53660117	0.104582	0.0749186	1535	0.410146	0.411163	0.443524	0.899584
Omy_114587.480	26	16204563	0.10553	0.313029	1535	0.410146	0.411157	0.443524	0.602275
Omy_gh.475	12	62308122	0.106483	0.10684	1535	0.410146	0.411152	0.443524	-0.798428
Omy_RAD20917.11	26	52384497	0.107521	0.138436	1535	0.410146	0.411146	0.443524	0.57264
Omy_RAD42793.59	24	51408522	0.114118	0.187622	1535	0.410146	0.411109	0.452875	-0.532681
Omy28_11658853	20	11658853	0.114874	0.0374593	1535	0.410146	0.411105	0.452875	-1.11265
Omy_GREB1_09	20	11641623	0.115398	0.0381107	1535	0.410146	0.411103	0.452875	-1.09854
Omy28_11773194	20	11773194	0.116194	0.233225	1535	0.410146	0.411098	0.452875	0.475989
Omy_RAD30392.17	23	61772669	0.117141	0.246254	1535	0.410146	0.411094	0.452875	0.461602
Omy_lpl.220	26	60022813	0.117273	0.147557	1535	0.410146	0.411093	0.452875	0.673909
Omy_RAD29700.18	10	1673196	0.124433	0.236156	1535	0.410146	0.411057	0.473994	0.585371
Omy_RAD19578.59	12	67131514	0.125354	0.170358	1535	0.410146	0.411053	0.473994	-0.559521
OMS00133	1	23702093	0.12734	0.0325733	1535	0.410146	0.411043	0.47654	1.16635
Omy_RAD739.59	1	52923702	0.129765	0.143322	1535	0.410146	0.411032	0.479437	-0.5514
Omy_128923.433	19	16436234	0.131233	0.47557	1535	0.410146	0.411025	0.479437	-0.516639
Omy_zg57.91	22	32766740	0.132858	0.115309	1535	0.410146	0.411018	0.479437	0.709401
Omy_RAD18903.48	17	61039208	0.135859	0.0325733	1535	0.410146	0.411004	0.479437	1.09091
Omy28_11683204	20	11683204	0.135915	0.266124	1535	0.410146	0.411004	0.479437	0.435562
Omy_RAD1919.22	12	53383757	0.136663	0.00553746	1535	0.410146	0.411001	0.479437	2.65974
OmyR40319	23	63158919	0.137359	0.00944625	1535	0.410146	0.410998	0.479437	-2.00515
Omy_RAD27740.55	26	42745963	0.144781	0.0631922	1535	0.410146	0.410967	0.500528	0.761869
Omy_vatf.406	22	23806220	0.147176	0.392182	1535	0.410146	0.410957	0.503772	-0.538015
OMS00173	15	9105891	0.148495	0.126384	1535	0.410146	0.410952	0.503772	0.646578
Omy_vamp5.303	7	33625138	0.151554	0.237459	1535	0.410146	0.41094	0.506149	-0.56233
OMS00090	20	4245997	0.151984	0.488274	1535	0.410146	0.410938	0.506149	-0.51043
Omy_u09.54.311	21	42920502	0.160077	0.29316	1535	0.410146	0.410908	0.520632	-0.52544
Omy_RAD22123.69	25	23756920	0.162719	0.416287	1535	0.410146	0.410898	0.520632	-0.369991
Omy_LDHB.2_i6	22	24130559	0.163522	0.0201954	1535	0.410146	0.410895	0.520632	-1.32984
Omy_RAD47080.54	20	11667915	0.163898	0.265472	1535	0.410146	0.410894	0.520632	0.403823
OMS00071	6	48248474	0.165627	0.404886	1535	0.410146	0.410888	0.520632	0.481809
Omy_RAD85131.35	23	75534697	0.16886	0.279479	1535	0.410146	0.410876	0.520632	0.371575
Omy_RAD98715.53	11	23448568	0.169642	0.340065	1535	0.410146	0.410874	0.520632	0.394478
Omy_RAD45104.18	25	20693754	0.169888	0.431596	1535	0.410146	0.410873	0.520632	-0.47385
Omy_IL6.320	18	7102407	0.17042	0.225081	1535	0.410146	0.410871	0.520632	-0.534778
OMS00006	4	63247944	0.171347	0.487622	1535	0.410146	0.410868	0.520632	0.472577
Omy_e1.147	9	38313338	0.17211	0.0530945	1535	0.410146	0.410865	0.520632	-0.869566
Omy_118175.396	28	20282478	0.186017	0.00488599	1535	0.410146	0.410821	0.558052	2.54471
Omy_109525.403	23	84224892	0.194705	0.282085	1535	0.410146	0.410795	0.564344	0.473384
Omy_RAD13499.13	21	38408941	0.195005	0.0895765	1535	0.410146	0.410794	0.564344	0.636577
Omy_RAD33798.24	21	38336651	0.195005	0.0895765	1535	0.410146	0.410794	0.564344	0.636577
OMS00070	5	55279296	0.195839	0.487296	1535	0.410146	0.410792	0.564344	-0.468126
Omy_110362.585	23	14307279	0.195888	0.0166124	1535	0.410146	0.410791	0.564344	1.36626
Omy_ndk.152	12	56277959	0.204545	0.0527687	1535	0.410146	0.410767	0.574577	-0.78878
OMS00153	17	16303316	0.20671	0.0781759	1535	0.410146	0.410761	0.574577	0.697998
Omy_Il.1b_.028	1	10329530	0.206792	0.230619	1535	0.410146	0.410761	0.574577	0.482375
Omy28_11676622	20	11676622	0.207022	0.263192	1535	0.410146	0.41076	0.574577	0.366969
Omy_131460.646	14	36600038	0.208781	0.0140065	1535	0.410146	0.410756	0.574577	1.44148
Omy_96222.125	16	24041111	0.20921	0.0390879	1535	0.410146	0.410754	0.574577	-0.859956
Omy_aromat.280	19	3391469	0.210595	0.193485	1535	0.410146	0.410751	0.574577	-0.485087
OMS00180	28	32462775	0.215893	0.372313	1535	0.410146	0.410737	0.574577	0.43887
Omy_117815.81	21	67894257	0.216051	0.278827	1535	0.410146	0.410736	0.574577	-0.4611
Omy28_11667578	20	11667578	0.21623	0.261238	1535	0.410146	0.410736	0.574577	0.361711
Omy_116938.264	25	7154463	0.216851	0.0905537	1535	0.410146	0.410734	0.574577	-0.647734
OMS00127	2	36268423	0.219481	0.00651466	1535	0.410146	0.410728	0.575995	-2.08629
Omy_LDHB.2_e5	22	24129907	0.22056	0.168078	1535	0.410146	0.410725	0.575995	-0.517098
Omy_109894.185	3	10852282	0.225164	0.332573	1535	0.410146	0.410714	0.582522	0.434895
Omy_110064.419	28	36272850	0.226269	0.37557	1535	0.410146	0.410711	0.582522	0.435045
Omy_RAD16104.20	26	67119313	0.228776	0.498697	1535	0.410146	0.410705	0.583455	0.316356
Omy_cox2.335	17	50822629	0.230584	0.148534	1535	0.410146	0.4107	0.583455	-0.529637
Omy_G3PD_2.371	26	6083946	0.231453	0.15798	1535	0.410146	0.410698	0.583455	-0.50247
Omy_RAD42465.32	2	25034287	0.240812	0.0348534	1535	0.410146	0.410677	0.599708	-0.855146
Omy28_11625241	20	11625241	0.243293	0.0439739	1535	0.410146	0.410671	0.599708	-0.743699
Omy_114976.223	25	41462973	0.244116	0.405212	1535	0.410146	0.410669	0.599708	0.399523
Omy_98683.165	26	8555140	0.244703	0.0254072	1535	0.410146	0.410668	0.599708	0.999896
Omy_RAD93580.37	15	24247865	0.246161	0.259935	1535	0.410146	0.410665	0.599708	0.346986
Omy_GH1P1_2	5	70466483	0.247834	0.0355049	1535	0.410146	0.410661	0.599759	0.906496
Omy28_11671116	20	11671116	0.249976	0.250814	1535	0.410146	0.410657	0.600937	0.340558
OMS00149	12	65894619	0.258597	0.0560261	1535	0.410146	0.410638	0.61757	-0.721827
Omy_RAD43573.37	7	1745954	0.261614	0.292834	1535	0.410146	0.410632	0.620691	0.327744
M09AAJ.163	4	44843440	0.264135	0.308469	1535	0.410146	0.410627	0.622605	-0.417353
OMS00072	18	59971780	0.266234	0.414332	1535	0.410146	0.410623	0.623503	0.386051
Omy_111084.526	16	17300850	0.268838	0.162866	1535	0.410146	0.410618	0.624071	0.473235
Omy_RAD13073.16	23	13954598	0.269915	0.0651466	1535	0.410146	0.410616	0.624071	0.603456
Omy_Ots249.227	15	18917430	0.273061	0.334528	1535	0.410146	0.410609	0.626894	-0.39648
OMS00179	17	25539930	0.27459	0.299349	1535	0.410146	0.410606	0.626894	0.394259
OMS00132	17	9451350	0.278604	0.416287	1535	0.410146	0.410599	0.632084	-0.370759
Omy_RAD17849.16	4	44116456	0.282999	0.478827	1535	0.410146	0.410591	0.638066	0.288022
Omy_RAD36952.53	7	40260970	0.290415	0.0811075	1535	0.410146	0.410577	0.646455	0.550453
Omy_RAD68634.40	7	40260800	0.290415	0.0811075	1535	0.410146	0.410577	0.646455	0.550453
Omy_120255.332	17	29102820	0.292062	0.0368078	1535	0.410146	0.410574	0.646455	0.785081
OMS00092	1	12518551	0.298088	0.119544	1535	0.410146	0.410564	0.647267	0.482784
Omy_u09.61.043	23	58840810	0.299583	0.00846906	1535	0.410146	0.410561	0.647267	-1.56079
OMS00101	11	10475451	0.299616	0.439414	1535	0.410146	0.410561	0.647267	0.357492
Omy_RAD43694.41	25	57728549	0.301341	0.154723	1535	0.410146	0.410558	0.647267	-0.368302
Omy_RAD37816.68	26	73500031	0.301345	0.245928	1535	0.410146	0.410558	0.647267	0.3147
Omy_hsp70aPro.329	12	66828836	0.305378	0.0667752	1535	0.410146	0.410551	0.652073	-0.576866
OMS00089	18	13150534	0.307705	0.259283	1535	0.410146	0.410547	0.653199	0.385078
OMS00095	3	38704654	0.314917	0.0586319	1535	0.410146	0.410536	0.66462	0.606414
OMS00052	11	28174967	0.322053	0.191531	1535	0.410146	0.410524	0.675753	0.39723
OMS00068	17	17488038	0.325198	0.272638	1535	0.410146	0.410519	0.675936	-0.379814
OMS00061	16	31231975	0.326023	0.057329	1535	0.410146	0.410518	0.675936	-0.608164
Omy_txnip.343	18	24435825	0.327726	0.241368	1535	0.410146	0.410515	0.675936	-0.369035
Omy_RAD619.59	30	289000	0.33108	0.272638	1535	0.410146	0.41051	0.678994	-0.282913
OMS00018	4	46432462	0.33832	0.11759	1535	0.410146	0.4105	0.685176	-0.4378
Omy_gdh.271	5	63738413	0.338666	0.0964169	1535	0.410146	0.410499	0.685176	-0.478404
Omy_114315.438	13	64564508	0.339757	0.448208	1535	0.410146	0.410498	0.685176	0.331843
Omy_UBA3b	18	28552649	0.344907	0.147883	1535	0.410146	0.41049	0.687199	-0.410763
Omy_RAD38406.19	12	48181130	0.346132	0.103909	1535	0.410146	0.410488	0.687199	0.387669
Omy_RAD47444.53	18	56051917	0.347262	0.172638	1535	0.410146	0.410487	0.687199	-0.37948
Omy_RAD50632.21	5	38986533	0.348332	0.12899	1535	0.410146	0.410485	0.687199	-0.374849
Omy_RAD57916.29	5	44429931	0.356469	0.494137	1535	0.410146	0.410474	0.699451	-0.228466
Omy_RAD3209.10	2	50984953	0.359727	0.476547	1535	0.410146	0.41047	0.702047	0.242512
Omy_sast.264	2	28252083	0.36734	0.169707	1535	0.410146	0.410459	0.713072	0.374521
Omy_109243.222	11	7009687	0.369913	0.191205	1535	0.410146	0.410456	0.714247	0.36296
Omy_RAD5374.56	24	6186937	0.389534	0.118567	1535	0.410146	0.410432	0.747112	0.343622
Omy_nxt2.273	18	71969784	0.39105	0.0644951	1535	0.410146	0.41043	0.747112	-0.491158
Omy_RAD58213.70	25	58266227	0.401555	0.162866	1535	0.410146	0.410417	0.761392	-0.35343
Omy_cd59b.112	26	38922611	0.404243	0.125081	1535	0.410146	0.410414	0.761392	0.375952
OMS00062	4	14858081	0.404817	0.256026	1535	0.410146	0.410414	0.761392	0.321218
Omy_nkef.241	17	69427037	0.409842	0.423779	1535	0.410146	0.410408	0.763706	-0.299452
OMS00013	7	10325271	0.410255	0.104235	1535	0.410146	0.410408	0.763706	-0.410916
Omy_102867.443	24	55934332	0.412514	0.0358306	1535	0.410146	0.410405	0.763993	0.585373
Omy_RAD28236.38	17	40399499	0.41785	0.332248	1535	0.410146	0.410399	0.769948	-0.2325
Omy_star.206	7	36624863	0.421371	0.076873	1535	0.410146	0.410395	0.772513	0.4471
OMS00064	14	45227750	0.425728	0.372313	1535	0.410146	0.410391	0.773105	0.288952
Omy_g12.82	24	14764807	0.432775	0.442671	1535	0.410146	0.410383	0.773105	-0.272688
Omy_crb.106	27	30701374	0.436712	0.393485	1535	0.410146	0.410379	0.773105	-0.265955
Omy_111383.51	16	21239768	0.436788	0.430293	1535	0.410146	0.410379	0.773105	-0.272264
OMS00121	2	34232991	0.436946	0.463192	1535	0.410146	0.410379	0.773105	-0.265807
OMS00003	5	59464348	0.437549	0.135179	1535	0.410146	0.410378	0.773105	-0.344952
OMS00087	19	52511964	0.439356	0.140391	1535	0.410146	0.410377	0.773105	-0.328024
Omy_105385.406	5	77446133	0.441781	0.392182	1535	0.410146	0.410374	0.773105	0.276152
Omy_RAD62596.38	14	49977794	0.442292	0.428339	1535	0.410146	0.410374	0.773105	-0.266461
Omy_cd59.206	29	8028322	0.445574	0.288925	1535	0.410146	0.41037	0.773105	-0.280328
Omy_RAD60135.12	7	56110072	0.446742	0.169381	1535	0.410146	0.410369	0.773105	0.275302
Omy_118654.91	21	75458069	0.447251	0.215635	1535	0.410146	0.410369	0.773105	0.302598
OMS00143	16	59233015	0.456354	0.0931596	1535	0.410146	0.41036	0.782944	-0.375553
Omy_103705.558	25	7065986	0.457839	0.115961	1535	0.410146	0.410359	0.782944	-0.342965
OMS00030	3	60401405	0.459413	0.115635	1535	0.410146	0.410357	0.782944	-0.343146
Omy_RAD47955.51	7	23191748	0.467181	0.233876	1535	0.410146	0.41035	0.788139	0.217776
Omy_carban1.264	16	21454064	0.469525	0.118241	1535	0.410146	0.410348	0.788139	0.339276
OMS00041	4	18279174	0.472263	0.0169381	1535	0.410146	0.410345	0.788139	0.749576
Omy_cox1.221	24	47052310	0.473288	0.376873	1535	0.410146	0.410344	0.788139	-0.259613
Omy_RAD2976.26	14	58337126	0.473365	0.0664495	1535	0.410146	0.410344	0.788139	0.356444
Omy_107336.170	6	30017455	0.475489	0.1	1535	0.410146	0.410342	0.788139	-0.351211
Omy_tlr5.205	13	60510483	0.478218	0.0648208	1535	0.410146	0.41034	0.788337	-0.414096
Omy_Ogo4.212	16	12595806	0.479952	0.452443	1535	0.410146	0.410338	0.788337	-0.245677
Omy_RAD46672.27	25	58256353	0.490302	0.406515	1535	0.410146	0.41033	0.801073	-0.188989
Omy_128996.481	2	30802101	0.493627	0.128339	1535	0.410146	0.410327	0.801073	-0.301213
OMS00118	2	42212299	0.496077	0.388925	1535	0.410146	0.410325	0.801073	0.258353
Omy28_11607954	20	11607954	0.496533	0.0345277	1535	0.410146	0.410324	0.801073	-0.505106
OMS00176	14	11029167	0.504269	0.0732899	1535	0.410146	0.410318	0.809955	-0.373075
Omy_RAD103359.45	15	40502475	0.50821	0.00749186	1535	0.410146	0.410315	0.812689	0.90428
Omy28_11632591	20	11632591	0.511408	0.105537	1535	0.410146	0.410312	0.814215	0.288305
Omy_ca050.64	25	48651793	0.516643	0.373616	1535	0.410146	0.410308	0.81557	0.235181
OMS00058	15	19922139	0.516752	0.434853	1535	0.410146	0.410308	0.81557	-0.233265
M09AAE.082	3	32872704	0.522373	0.232899	1535	0.410146	0.410304	0.818457	0.250945
Omy_BAC.B4.324	27	14528635	0.523091	0.415961	1535	0.410146	0.410303	0.818457	-0.170019
Omy_97865.196	17	82513344	0.530165	0.0566775	1535	0.410146	0.410298	0.824447	0.374001
OMS00048	9	37125668	0.531818	0.150489	1535	0.410146	0.410297	0.824447	0.275194
Omy_cd28.130	14	19036977	0.5352	0.0228013	1535	0.410146	0.410294	0.824447	-0.558786
Omy_sSOD.1	27	39802221	0.540965	0.0169381	1535	0.410146	0.41029	0.824447	-0.643763
Omy_ntl.27	18	22071034	0.54127	0.357655	1535	0.410146	0.41029	0.824447	0.216954
OMS00156	26	12397197	0.54218	0.362541	1535	0.410146	0.410289	0.824447	-0.214736
Omy_hsp47.86	8	27944494	0.549211	0.239739	1535	0.410146	0.410284	0.824447	0.230583
Omy_130524.160	19	28889024	0.549922	0.371987	1535	0.410146	0.410284	0.824447	-0.20806
Omy_anp.17	4	30728525	0.553145	0.349511	1535	0.410146	0.410282	0.824447	0.217781
Omy_nips.299	16	39788784	0.5536	0.0436482	1535	0.410146	0.410281	0.824447	-0.402881
Omy_oxct.85	24	68405894	0.555376	0.153746	1535	0.410146	0.41028	0.824447	-0.252812
Omy_GHSR.121	2	11662801	0.557128	0.081759	1535	0.410146	0.410279	0.824447	0.32665
OMS00008	5	77384035	0.559471	0.169381	1535	0.410146	0.410277	0.824447	-0.240269
OMS00024	9	31418339	0.562903	0.369055	1535	0.410146	0.410275	0.824447	-0.209574
OMS00129	20	22531125	0.563238	0.19316	1535	0.410146	0.410275	0.824447	0.223108
OMS00164	27	17249654	0.564236	0.0221498	1535	0.410146	0.410274	0.824447	0.536084
Omy_RAD7384.50	14	65241784	0.56553	0.0260586	1535	0.410146	0.410273	0.824447	0.488459
Omy_metA.161	5	24257340	0.569488	0.279805	1535	0.410146	0.410271	0.826897	-0.218289
Omy_UT16_2.173	3	61496264	0.573716	0.0596091	1535	0.410146	0.410268	0.829717	0.339948
OMS00175	13	50381707	0.576414	0.386971	1535	0.410146	0.410266	0.830311	-0.195032
Omy_aspAT.123	29	19289582	0.596747	0.270684	1535	0.410146	0.410254	0.856023	-0.20069
Omy_105075.162	19	7635334	0.59898	0.0996743	1535	0.410146	0.410253	0.856023	-0.261604
Omy_128693.455	1	32890059	0.605958	0.013355	1535	0.410146	0.410249	0.858535	-0.616724
OMS00078	5	10499333	0.606098	0.288274	1535	0.410146	0.410249	0.858535	0.191812
Omy_104519.624	17	42764123	0.607834	0.337134	1535	0.410146	0.410248	0.858535	0.185381
Omy_RAD30619.61	14	42710419	0.613546	0.0527687	1535	0.410146	0.410244	0.863245	0.297004
Omy_113490.159	28	26494831	0.617143	0.398371	1535	0.410146	0.410242	0.864143	0.186765
Omy_tlr3.377	3	56447078	0.618945	0.0915309	1535	0.410146	0.410241	0.864143	0.249459
OMS00111	19	63031581	0.625789	0.145928	1535	0.410146	0.410238	0.869291	-0.210018
Omy_RAD58835.15	21	53735338	0.627422	0.217915	1535	0.410146	0.410237	0.869291	-0.19534
Omy_RAD10733.10	3	41411754	0.633556	0.0374593	1535	0.410146	0.410234	0.871706	-0.329784
Omy_RAD116.59	4	33074866	0.636578	0.0156352	1535	0.410146	0.410232	0.871706	0.501535
OMS00105	1	20264968	0.638493	0.432248	1535	0.410146	0.410231	0.871706	-0.163452
OMS00057	14	67908135	0.640051	0.349186	1535	0.410146	0.41023	0.871706	0.164232
Omy_stat3.273	5	79898098	0.641714	0.23127	1535	0.410146	0.410229	0.871706	-0.179208
Omy_p53.262	3	46190822	0.65274	0.175896	1535	0.410146	0.410224	0.871706	-0.187992
OMS00015	8	23730945	0.654946	0.057329	1535	0.410146	0.410223	0.871706	0.268064
OMS00106	3	59855697	0.655172	0.217264	1535	0.410146	0.410223	0.871706	0.177049
Omy_RAD4848.14	9	5493648	0.655358	0.0361564	1535	0.410146	0.410223	0.871706	-0.321351
Omy_RAD43612.42	2	29118777	0.655506	0.344625	1535	0.410146	0.410223	0.871706	0.158542
OMY1011SNP	1	54446225	0.656858	0.287296	1535	0.410146	0.410222	0.871706	0.16231
Omy_b1.266	22	41255773	0.657982	0.284039	1535	0.410146	0.410222	0.871706	0.163844
Omy_187760.385	9	23659737	0.661453	0.00390879	1535	0.410146	0.41022	0.873118	-0.937432
OMS00128	25	14488587	0.666269	0.0237785	1535	0.410146	0.410218	0.873204	0.392728
Omy_RAD17632.23	18	56074485	0.668777	0.312704	1535	0.410146	0.410217	0.873204	0.154846
Omy_105714.265	7	7594847	0.670748	0.278176	1535	0.410146	0.410216	0.873204	0.154952
OMS00174	6	47325393	0.671489	0.0550489	1535	0.410146	0.410215	0.873204	-0.26572
Omy_116733.349	18	18498042	0.675151	0.285993	1535	0.410146	0.410214	0.873204	0.156142
Omy_RAD55997.10	11	27405886	0.675951	0.0029316	1535	0.410146	0.410213	0.873204	-1.03865
Omy_RAD78776.10	2	25034326	0.684095	0.0684039	1535	0.410146	0.41021	0.880591	-0.22335
Omy_107806.34	9	10095418	0.68906	0.339088	1535	0.410146	0.410208	0.883847	-0.145091
Omy_RAD366.7	14	6230066	0.691551	0.274593	1535	0.410146	0.410207	0.883919	0.113424
Omy_ada10.71	29	18315420	0.697694	0.200977	1535	0.410146	0.410204	0.888642	-0.15479
Omy_RAD7210.8	2	42558654	0.703054	0.464821	1535	0.410146	0.410202	0.889569	0.133052
Omy_ftzf1.217	3	44060919	0.703323	0.00879479	1535	0.410146	0.410202	0.889569	0.551726
Omy_MYC_2	24	33841260	0.711924	0.00586319	1535	0.410146	0.410199	0.89732	-0.624531
M09AAD.076	2	53717512	0.717287	0.491531	1535	0.410146	0.410197	0.900952	-0.0971916
Omy_RAD88122.32	4	16334074	0.725219	0.198371	1535	0.410146	0.410194	0.907774	-0.138393
Omy_RAD7016.31	7	51490760	0.730327	0.366775	1535	0.410146	0.410192	0.908053	0.0915166
Omy_bcAKala.380rd	23	53469295	0.730445	0.340065	1535	0.410146	0.410192	0.908053	0.125715
M09AAC.055	1	53855167	0.738085	0.0625407	1535	0.410146	0.410189	0.914419	-0.195682
OMS00112	12	68382081	0.742567	0.220195	1535	0.410146	0.410188	0.916844	-0.127582
Omy_u09.56.119	25	41690956	0.747522	0.155049	1535	0.410146	0.410186	0.919761	-0.140383
Omy_108007.193	17	43671991	0.752088	0.407166	1535	0.410146	0.410184	0.919761	-0.113347
Omy_RAD40641.58	4	17858278	0.752532	0.0794788	1535	0.410146	0.410184	0.919761	0.157104
OMS00138	26	22318448	0.75697	0.0986971	1535	0.410146	0.410183	0.922081	-0.153828
Omy_RAD76570.62	12	56297752	0.763611	0.0840391	1535	0.410146	0.410181	0.922214	0.150025
Omy_107285.69	7	9809156	0.764332	0.166124	1535	0.410146	0.410181	0.922214	0.125103
Omy_104569.114	22	32178517	0.764701	0.0117264	1535	0.410146	0.410181	0.922214	-0.379593
Omy_RAD26691.36	12	47284987	0.773307	0.080456	1535	0.410146	0.410178	0.925224	-0.143886
OMS00079	19	35250473	0.775974	0.461238	1535	0.410146	0.410177	0.925224	-0.0994678
Omy_NaKATPa3.50	26	23893157	0.779426	0.359609	1535	0.410146	0.410176	0.925224	-0.100305
OMS00151	17	23949230	0.779501	0.146254	1535	0.410146	0.410176	0.925224	0.120024
OMS00134	4	47743637	0.780977	0.0136808	1535	0.410146	0.410176	0.925224	-0.326907
OMS00074	12	31104727	0.784781	0.494137	1535	0.410146	0.410175	0.925224	-0.0959879
Omy_RAD46452.51	20	27516610	0.787921	0.394463	1535	0.410146	0.410174	0.925224	0.0722805
OMS00114	22	11035495	0.79294	0.0771987	1535	0.410146	0.410173	0.925224	-0.139898
Omy_105105.448	14	68303584	0.795012	0.403583	1535	0.410146	0.410172	0.925224	0.0929218
Omy_RAD36848.7	3	63650747	0.799313	0.494463	1535	0.410146	0.410171	0.925224	0.0891025
Omy_RAD33122.47	12	66078752	0.800743	0.327687	1535	0.410146	0.410171	0.925224	0.0642129
Omy_pad.196	14	44470619	0.801581	0.0403909	1535	0.410146	0.41017	0.925224	0.17364
OMS00017	1	19111591	0.803866	0.238762	1535	0.410146	0.41017	0.925224	0.0931348
Omy_hsc715.80	12	40136309	0.808439	0.439088	1535	0.410146	0.410169	0.925224	-0.0845149
Omy_RAD86706.72	17	40479421	0.809239	0.240065	1535	0.410146	0.410168	0.925224	0.0744383
Omy_RAD12566.14	18	44125336	0.813805	0.00879479	1535	0.410146	0.410167	0.925224	0.35187
Omy_ppie.232	6	54990925	0.813916	0.11987	1535	0.410146	0.410167	0.925224	0.10726
Omy_U11_2b.154	25	59466696	0.81448	0.253746	1535	0.410146	0.410167	0.925224	0.090557
Omy_RAD14033.46	6	60064021	0.815624	0.034202	1535	0.410146	0.410167	0.925224	0.175089
Omy_RAD73204.63	21	24670264	0.820472	0.0837134	1535	0.410146	0.410166	0.927823	0.10506
Omy_mapK3.103	14	10975716	0.828497	0.0628664	1535	0.410146	0.410164	0.932655	-0.133633
Omy_RAD59950.44	2	17292964	0.829883	0.116938	1535	0.410146	0.410164	0.932655	-0.0883958
Omy_gluR.79	3	7508221	0.835104	0.494463	1535	0.410146	0.410163	0.933301	-0.0728277
OMS00077	12	48861950	0.836684	0.405863	1535	0.410146	0.410162	0.933301	-0.0735286
Omy_LDHB.1_i2	16	44094440	0.838171	0.105537	1535	0.410146	0.410162	0.933301	0.0964919
Omy_97954.618	4	11433435	0.848381	0.128339	1535	0.410146	0.41016	0.936541	-0.0832745
Omy_RAD92485.64	19	68318464	0.850593	0.211401	1535	0.410146	0.41016	0.936541	0.0566627
Omy_RAD52812.28	16	28623729	0.851193	0.320521	1535	0.410146	0.41016	0.936541	0.0690367
Omy_u07.79.166	21	57523676	0.853068	0.104886	1535	0.410146	0.410159	0.936541	0.0897031
Omy_BAMBI2.312	1	6112929	0.857347	0.0918567	1535	0.410146	0.410158	0.936541	-0.0901472
OMS00053	12	66917868	0.857904	0.408143	1535	0.410146	0.410158	0.936541	-0.0645453
Omy_gadd45.332	5	12240053	0.861225	0.0739414	1535	0.410146	0.410158	0.936541	0.0954833
Omy_RAD35005.13	22	37188435	0.861721	0.0162866	1535	0.410146	0.410158	0.936541	0.179309
OMS00119	4	27506018	0.867841	0.144951	1535	0.410146	0.410157	0.93673	0.0721826
Omy_u09.53.469	26	48859883	0.86929	0.35342	1535	0.410146	0.410156	0.93673	-0.0588538
Omy_rapd.167	1	27362424	0.870866	0.197068	1535	0.410146	0.410156	0.93673	-0.0657496
Omy_redd1.410	18	69044121	0.87301	0.210098	1535	0.410146	0.410156	0.93673	-0.0634983
Omy_97660.230	20	35742946	0.874798	0.371336	1535	0.410146	0.410156	0.93673	0.0567403
Omy_IL17.185	15	27226063	0.882453	0.484691	1535	0.410146	0.410154	0.942148	0.0522098
Omy_sys1.188	14	56428776	0.888399	0.137459	1535	0.410146	0.410154	0.945715	0.0625637
Omy_RAD46314.35	26	78480158	0.895361	0.0400651	1535	0.410146	0.410153	0.950339	-0.0906014
Omy_hsf2.146	17	17470364	0.906094	0.295765	1535	0.410146	0.410151	0.958928	-0.0429847
Omy_BAC.F5.284	24	42789302	0.91277	0.0495114	1535	0.410146	0.410151	0.959054	-0.0726838
Omy_101993.189	25	21491290	0.913756	0.251792	1535	0.410146	0.41015	0.959054	0.0406733
Omy_GREB1_05	20	11618027	0.914139	0.0915309	1535	0.410146	0.41015	0.959054	-0.0497104
Omy_1004	22	41944218	0.924259	0.178176	1535	0.410146	0.410149	0.966876	-0.0394732
Omy_rbm4b.203	13	12485117	0.934401	0.209446	1535	0.410146	0.410149	0.968956	0.033067
Omy_RAD52458.17	20	11609794	0.93449	0.0954397	1535	0.410146	0.410149	0.968956	-0.0370026
Omy_102505.102	15	7759328	0.936445	0.361238	1535	0.410146	0.410148	0.968956	0.0276534
Omy_IL1b.163	7	42313129	0.936925	0.0921824	1535	0.410146	0.410148	0.968956	-0.03609
OMS00014	8	6297526	0.944137	0.0205212	1535	0.410146	0.410148	0.973641	-0.0678707
Omy_arp.630	14	57239751	0.953433	0.417264	1535	0.410146	0.410147	0.980442	0.0204984
Omy_srp09.37	17	21426823	0.959623	0.318893	1535	0.410146	0.410147	0.98402	-0.0185873
Omy_129870.756	28	22915161	0.970856	0.169381	1535	0.410146	0.410146	0.992735	-0.0128403
Omy_111666.301	12	70990844	0.974346	0.0201954	1535	0.410146	0.410146	0.993505	-0.0310436
Omy_RAD23577.43	16	26972288	0.97972	0.00390879	1535	0.410146	0.410146	0.994599	-0.0584468
OMS00056	13	43771325	0.981904	0.211726	1535	0.410146	0.410146	0.994599	-0.00900188
Omy_117370.400	4	14853962	0.983936	0.425733	1535	0.410146	0.410146	0.994599	-0.00725945
Omy_117286.374	19	52310165	0.986379	0.0736156	1535	0.410146	0.410146	0.994599	0.00953448
Omy_110201.359	12	28727952	0.990797	0.102932	1535	0.410146	0.410146	0.996286	-0.00567427
OMS00154	14	56234573	0.998536	0.224104	1535	0.410146	0.410146	1	-0.000726675
Omy_BAMBI4.238	24	24411085	1	0	1535	NA	NA	1	NA

## Sheet: Blink.fork.length
SNP	Chromosome	Position	P.value	maf	nobs	Rsquare.of.Model.without.SNP	Rsquare.of.Model.with.SNP	FDR_Adjusted_P-values	effect
Omy25_61285646	6	61285646	1.03562e-20	NA	Omy25_61285646	NA	NA	3.75931e-18	NA
Omy25_61317777	6	61317777	9.76814e-13	NA	Omy25_61317777	NA	NA	1.77292e-10	NA
Omy_RAD32139.58	3	10773803	2.24657e-06	NA	Omy_RAD32139.58	NA	NA	0.000271835	NA
Omy_97077.73	14	61875465	7.41695e-06	NA	Omy_97077.73	NA	NA	0.000589668	NA
OmyR33562	23	47337540	8.12214e-06	NA	OmyR33562	NA	NA	0.000589668	NA
OMS00116	23	11341754	1.35645e-05	NA	OMS00116	NA	NA	0.000757303	NA
Omy_RAD65959.69	13	36338472	1.46036e-05	NA	Omy_RAD65959.69	NA	NA	0.000757303	NA
OMGH1PROM1.SNP1	5	70466474	1.97056e-05	NA	OMGH1PROM1.SNP1	NA	NA	0.000894142	NA
Omy_b9.164	7	17599731	4.84219e-05	NA	Omy_b9.164	NA	NA	0.00174655	NA
Omy_RAD31408.67	4	48341010	5.05727e-05	NA	Omy_RAD31408.67	NA	NA	0.00174655	NA
Omy_RAD19340.24	2	42701841	5.29258e-05	NA	Omy_RAD19340.24	NA	NA	0.00174655	NA
Omy_RAD88028.7	16	5676664	7.65819e-05	NA	Omy_RAD88028.7	NA	NA	0.00216836	NA
Omy_RAD1186.59	6	70252314	7.76546e-05	NA	Omy_RAD1186.59	NA	NA	0.00216836	NA
Omy_105105.448	14	68303584	0.000256528	NA	Omy_105105.448	NA	NA	0.00649073	NA
OMS00070	5	55279296	0.000268212	NA	OMS00070	NA	NA	0.00649073	NA
OMS00064	14	45227750	0.00035764	NA	OMS00064	NA	NA	0.00785623	NA
Omy_RAD12439.64	14	44537893	0.000383172	NA	Omy_RAD12439.64	NA	NA	0.00785623	NA
Omy_RAD2567.8	14	43793241	0.000389565	NA	Omy_RAD2567.8	NA	NA	0.00785623	NA
Omy_GH1P1_2	5	70466483	0.000704172	NA	Omy_GH1P1_2	NA	NA	0.0134534	NA
OMS00106	3	59855697	0.000830912	NA	OMS00106	NA	NA	0.015081	NA
Omy_RAD78502.57	24	37031757	0.000889101	NA	Omy_RAD78502.57	NA	NA	0.0153688	NA
OMS00089	18	13150534	0.000950727	NA	OMS00089	NA	NA	0.015687	NA
Omy_hus1.52	16	13042222	0.00157001	NA	Omy_hus1.52	NA	NA	0.0247789	NA
Omy_114587.480	26	16204563	0.00181199	NA	Omy_114587.480	NA	NA	0.0274064	NA
Omy_u09.54.311	21	42920502	0.00207025	NA	Omy_u09.54.311	NA	NA	0.03006	NA
Omy_RAD59758.41	6	40219356	0.00224597	NA	Omy_RAD59758.41	NA	NA	0.0313571	NA
Omy_RAD76060.20	20	21561303	0.00275319	NA	Omy_RAD76060.20	NA	NA	0.0370151	NA
Omy_RAD3926.22	18	45345547	0.00304352	NA	Omy_RAD3926.22	NA	NA	0.0394571	NA
Omy_RAD24287.74	17	28035734	0.0031884	NA	Omy_RAD24287.74	NA	NA	0.03991	NA
Omy_RAD48799.69	9	21581080	0.00333922	NA	Omy_RAD48799.69	NA	NA	0.0404045	NA
Omy_myoD.178	19	10520793	0.00416369	NA	Omy_myoD.178	NA	NA	0.0487554	NA
Omy_aspAT.123	29	19289582	0.00644069	NA	Omy_aspAT.123	NA	NA	0.0714514	NA
Omy_metB.138	26	53792050	0.00649558	NA	Omy_metB.138	NA	NA	0.0714514	NA
OMS00006	4	63247944	0.00855704	NA	OMS00006	NA	NA	0.091359	NA
Omy_110689.148	18	72350872	0.0105858	NA	Omy_110689.148	NA	NA	0.10979	NA
Omy_hsp70aPro.329	12	66828836	0.0129286	NA	Omy_hsp70aPro.329	NA	NA	0.126201	NA
Omy_oxct.85	24	68405894	0.0132011	NA	Omy_oxct.85	NA	NA	0.126201	NA
Omy_RAD23894.58	23	40927121	0.0132111	NA	Omy_RAD23894.58	NA	NA	0.126201	NA
Omy_cyp17.153	5	64509889	0.0140111	NA	Omy_cyp17.153	NA	NA	0.130411	NA
Omy_gh.475	12	62308122	0.0149226	NA	Omy_gh.475	NA	NA	0.135423	NA
Omy_anp.17	4	30728525	0.0169342	NA	Omy_anp.17	NA	NA	0.14993	NA
Omy_OmyP9.180	27	15673414	0.0176153	NA	Omy_OmyP9.180	NA	NA	0.150742	NA
Omy_RAD58213.70	25	58266227	0.0178565	NA	Omy_RAD58213.70	NA	NA	0.150742	NA
Omy_RAD36952.53	7	40260970	0.0242543	NA	Omy_RAD36952.53	NA	NA	0.195652	NA
Omy_RAD68634.40	7	40260800	0.0242543	NA	Omy_RAD68634.40	NA	NA	0.195652	NA
Omy_RAD17632.23	18	56074485	0.0268769	NA	Omy_RAD17632.23	NA	NA	0.209402	NA
Omy_RAD20917.11	26	52384497	0.0274558	NA	Omy_RAD20917.11	NA	NA	0.209402	NA
Omy_vatf.406	22	23806220	0.0280672	NA	Omy_vatf.406	NA	NA	0.209402	NA
Omy_114976.223	25	41462973	0.0303542	NA	Omy_114976.223	NA	NA	0.209402	NA
Omy_sast.264	2	28252083	0.0306561	NA	Omy_sast.264	NA	NA	0.209402	NA
Omy_g1.103	28	39287232	0.0313596	NA	Omy_g1.103	NA	NA	0.209402	NA
Omy_RAD43573.37	7	1745954	0.0317455	NA	Omy_RAD43573.37	NA	NA	0.209402	NA
Omy_RAD13499.13	21	38408941	0.0322478	NA	Omy_RAD13499.13	NA	NA	0.209402	NA
Omy_RAD33798.24	21	38336651	0.0322478	NA	Omy_RAD33798.24	NA	NA	0.209402	NA
Omy_ntl.27	18	22071034	0.0324042	NA	Omy_ntl.27	NA	NA	0.209402	NA
OMS00071	6	48248474	0.0324523	NA	OMS00071	NA	NA	0.209402	NA
Omy_RAD22123.69	25	23756920	0.033379	NA	Omy_RAD22123.69	NA	NA	0.209402	NA
Omy_117540.259	12	5079371	0.0335852	NA	Omy_117540.259	NA	NA	0.209402	NA
Omy_RAD27740.55	26	42745963	0.0348592	NA	Omy_RAD27740.55	NA	NA	0.209402	NA
Omy_RAD43694.41	25	57728549	0.035309	NA	Omy_RAD43694.41	NA	NA	0.209402	NA
Omy_RAD79314.58	4	62728432	0.0354553	NA	Omy_RAD79314.58	NA	NA	0.209402	NA
Omy_RAD43612.42	2	29118777	0.0357657	NA	Omy_RAD43612.42	NA	NA	0.209402	NA
Omy_hsp90BA.193	17	10667361	0.0439999	NA	Omy_hsp90BA.193	NA	NA	0.251923	NA
Omy_RAD30392.17	23	61772669	0.0444163	NA	Omy_RAD30392.17	NA	NA	0.251923	NA
Omy_RAD66402.36	3	30372084	0.0461125	NA	Omy_RAD66402.36	NA	NA	0.254155	NA
Omy_RAD58835.15	21	53735338	0.04621	NA	Omy_RAD58835.15	NA	NA	0.254155	NA
Omy_bcAKala.380rd	23	53469295	0.0484173	NA	Omy_bcAKala.380rd	NA	NA	0.26232	NA
OMS00143	16	59233015	0.0498469	NA	OMS00143	NA	NA	0.263518	NA
OMS00024	9	31418339	0.0507022	NA	OMS00024	NA	NA	0.263518	NA
OMS00120	24	51013177	0.0508162	NA	OMS00120	NA	NA	0.263518	NA
OMS00121	2	34232991	0.0533668	NA	OMS00121	NA	NA	0.271892	NA
OMS00039	10	4800495	0.053929	NA	OMS00039	NA	NA	0.271892	NA
Omy_inos.97	11	24547687	0.0551811	NA	Omy_inos.97	NA	NA	0.274394	NA
Omy_112820.82	13	21861264	0.0567363	NA	Omy_112820.82	NA	NA	0.276681	NA
Omy_RAD19578.59	12	67131514	0.0571655	NA	Omy_RAD19578.59	NA	NA	0.276681	NA
OMS00077	12	48861950	0.0616292	NA	OMS00077	NA	NA	0.294075	NA
Omy_RAD49111.35	1	40050111	0.0623795	NA	Omy_RAD49111.35	NA	NA	0.294075	NA
Omy_RAD46452.51	20	27516610	0.0647149	NA	Omy_RAD46452.51	NA	NA	0.300355	NA
Omy_118654.91	21	75458069	0.0653665	NA	Omy_118654.91	NA	NA	0.300355	NA
Omy_RAD40132.55	4	62784779	0.0663281	NA	Omy_RAD40132.55	NA	NA	0.300964	NA
OMS00133	1	23702093	0.072311	NA	OMS00133	NA	NA	0.321825	NA
Omy_RAD85131.35	23	75534697	0.0740296	NA	Omy_RAD85131.35	NA	NA	0.321825	NA
Omy_RAD3651.48	9	32029860	0.0743161	NA	Omy_RAD3651.48	NA	NA	0.321825	NA
OMS00164	27	17249654	0.0744719	NA	OMS00164	NA	NA	0.321825	NA
Omy_RAD77789.54	19	30976138	0.0770643	NA	Omy_RAD77789.54	NA	NA	0.32911	NA
OMS00132	17	9451350	0.0815002	NA	OMS00132	NA	NA	0.335502	NA
Omy_116938.264	25	7154463	0.0816127	NA	Omy_116938.264	NA	NA	0.335502	NA
Omy_RAD98715.53	11	23448568	0.0817885	NA	Omy_RAD98715.53	NA	NA	0.335502	NA
Omy_G3PD_2.246	26	6084071	0.0826046	NA	Omy_G3PD_2.246	NA	NA	0.335502	NA
Omy_RAD35149.9	7	60182501	0.0842476	NA	Omy_RAD35149.9	NA	NA	0.335502	NA
Omy_RAD7384.50	14	65241784	0.0843448	NA	Omy_RAD7384.50	NA	NA	0.335502	NA
Omy_113490.159	28	26494831	0.0850307	NA	Omy_113490.159	NA	NA	0.335502	NA
Omy_RAD13073.16	23	13954598	0.0868249	NA	Omy_RAD13073.16	NA	NA	0.338897	NA
Omy_RAD37816.68	26	73500031	0.0880765	NA	Omy_RAD37816.68	NA	NA	0.340125	NA
Omy_RAD13034.67	29	12537039	0.090214	NA	Omy_RAD13034.67	NA	NA	0.341625	NA
Omy_RAD65808.68	5	12187698	0.0914336	NA	Omy_RAD65808.68	NA	NA	0.341625	NA
Omy_101554.306	18	53660117	0.0918201	NA	Omy_101554.306	NA	NA	0.341625	NA
OMS00053	12	66917868	0.0922292	NA	OMS00053	NA	NA	0.341625	NA
Omy_112301.202	21	37590554	0.0949996	NA	Omy_112301.202	NA	NA	0.346705	NA
Omy_stat3.273	5	79898098	0.0956653	NA	Omy_stat3.273	NA	NA	0.346705	NA
Omy_RAD40520.48	30	259000	0.096466	NA	Omy_RAD40520.48	NA	NA	0.346705	NA
OMS00127	2	36268423	0.0988097	NA	OMS00127	NA	NA	0.351646	NA
Omy_cin.172	22	21602618	0.101056	NA	Omy_cin.172	NA	NA	0.353776	NA
OMS00002	6	82366395	0.101357	NA	OMS00002	NA	NA	0.353776	NA
OMS00118	2	42212299	0.104305	NA	OMS00118	NA	NA	0.360596	NA
OMS00018	4	46432462	0.108677	NA	OMS00018	NA	NA	0.36964	NA
Omy_mcsf.268	18	48758470	0.108957	NA	Omy_mcsf.268	NA	NA	0.36964	NA
Omy_RAD9004.13	26	54044836	0.112159	NA	Omy_RAD9004.13	NA	NA	0.376979	NA
Omy_nxt2.273	18	71969784	0.118395	NA	Omy_nxt2.273	NA	NA	0.394289	NA
Omy_118205.116	27	33267127	0.122283	NA	Omy_118205.116	NA	NA	0.401728	NA
Omy_116733.349	18	18498042	0.125115	NA	Omy_116733.349	NA	NA	0.401728	NA
Omy_RAD41594.34	29	5600475	0.125556	NA	Omy_RAD41594.34	NA	NA	0.401728	NA
Omy_zg57.91	22	32766740	0.12671	NA	Omy_zg57.91	NA	NA	0.401728	NA
OmyR24370	23	28579373	0.127672	NA	OmyR24370	NA	NA	0.401728	NA
Omy_97954.618	4	11433435	0.129262	NA	Omy_97954.618	NA	NA	0.401728	NA
Omy25_61322413	6	61322413	0.130285	NA	Omy25_61322413	NA	NA	0.401728	NA
Omy_RAD73963.73	5	23729539	0.130878	NA	Omy_RAD73963.73	NA	NA	0.401728	NA
Omy_RAD29700.18	10	1673196	0.131232	NA	Omy_RAD29700.18	NA	NA	0.401728	NA
Omy_RAD1919.22	12	53383757	0.131696	NA	Omy_RAD1919.22	NA	NA	0.401728	NA
Omy_RAD55404.54	18	43876869	0.133355	NA	Omy_RAD55404.54	NA	NA	0.403399	NA
Omy_107031.704	5	18131799	0.135105	NA	Omy_107031.704	NA	NA	0.405315	NA
Omy_96222.125	16	24041111	0.13666	NA	Omy_96222.125	NA	NA	0.406618	NA
Omy28_11773194	20	11773194	0.13828	NA	Omy28_11773194	NA	NA	0.408096	NA
OMS00103	13	38335692	0.143055	NA	OMS00103	NA	NA	0.41298	NA
Omy_RAD42793.59	24	51408522	0.143242	NA	Omy_RAD42793.59	NA	NA	0.41298	NA
Omy_108007.193	17	43671991	0.145242	NA	Omy_108007.193	NA	NA	0.41298	NA
M09AAC.055	1	53855167	0.145408	NA	M09AAC.055	NA	NA	0.41298	NA
Omy_107336.170	6	30017455	0.145624	NA	Omy_107336.170	NA	NA	0.41298	NA
Omy_carban1.264	16	21454064	0.155586	NA	Omy_carban1.264	NA	NA	0.435141	NA
OMS00105	1	20264968	0.155836	NA	OMS00105	NA	NA	0.435141	NA
Omy_ndk.152	12	56277959	0.160058	NA	Omy_ndk.152	NA	NA	0.439999	NA
OMS00175	13	50381707	0.160249	NA	OMS00175	NA	NA	0.439999	NA
Omy_RAD35417.9	7	15867514	0.161501	NA	Omy_RAD35417.9	NA	NA	0.439999	NA
Omy_RAD7210.8	2	42558654	0.163533	NA	Omy_RAD7210.8	NA	NA	0.439999	NA
OmyR19198	23	34973485	0.163822	NA	OmyR19198	NA	NA	0.439999	NA
Omy_NaKATPa3.50	26	23893157	0.164848	NA	Omy_NaKATPa3.50	NA	NA	0.439999	NA
Omy_RAD5374.56	24	6186937	0.168833	NA	Omy_RAD5374.56	NA	NA	0.443553	NA
Omy_105385.406	5	77446133	0.169538	NA	Omy_105385.406	NA	NA	0.443553	NA
Omy_IL6.320	18	7102407	0.169845	NA	Omy_IL6.320	NA	NA	0.443553	NA
Omy_RAD36848.7	3	63650747	0.172598	NA	Omy_RAD36848.7	NA	NA	0.447521	NA
Omy25_61316270	6	61316270	0.17534	NA	Omy25_61316270	NA	NA	0.451408	NA
Omy_RAD116.59	4	33074866	0.183025	NA	Omy_RAD116.59	NA	NA	0.467874	NA
Omy_impa1.55	20	36390509	0.196934	NA	Omy_impa1.55	NA	NA	0.499909	NA
Omy_cd59b.112	26	38922611	0.199259	NA	Omy_cd59b.112	NA	NA	0.500367	NA
Omy_hsf1b.241	18	14516742	0.199871	NA	Omy_hsf1b.241	NA	NA	0.500367	NA
Omy_1004	22	41944218	0.201894	NA	Omy_1004	NA	NA	0.500771	NA
Omy_RAD72528.44	5	7354513	0.202792	NA	Omy_RAD72528.44	NA	NA	0.500771	NA
Omy_nach.200	28	30001796	0.211044	NA	Omy_nach.200	NA	NA	0.514487	NA
Omy_hsf2.146	17	17470364	0.211726	NA	Omy_hsf2.146	NA	NA	0.514487	NA
OMS00074	12	31104727	0.212598	NA	OMS00074	NA	NA	0.514487	NA
Omy_rbm4b.203	13	12485117	0.215319	NA	Omy_rbm4b.203	NA	NA	0.51762	NA
Omy_101993.189	25	21491290	0.221901	NA	Omy_101993.189	NA	NA	0.529934	NA
Omy_99300.202	22	14697073	0.228118	NA	Omy_99300.202	NA	NA	0.541221	NA
Omy_g12.82	24	14764807	0.23459	NA	Omy_g12.82	NA	NA	0.552962	NA
Omy_gadd45.332	5	12240053	0.240379	NA	Omy_gadd45.332	NA	NA	0.562952	NA
Omy_98683.165	26	8555140	0.242592	NA	Omy_98683.165	NA	NA	0.564494	NA
Omy_metA.161	5	24257340	0.244707	NA	Omy_metA.161	NA	NA	0.565787	NA
OMY1011SNP	1	54446225	0.248654	NA	OMY1011SNP	NA	NA	0.571276	NA
Omy_128996.481	2	30802101	0.261624	NA	Omy_128996.481	NA	NA	0.597291	NA
Omy_Il.1b_.028	1	10329530	0.269455	NA	Omy_Il.1b_.028	NA	NA	0.605474	NA
M09AAE.082	3	32872704	0.270709	NA	M09AAE.082	NA	NA	0.605474	NA
Omy_111383.51	16	21239768	0.271372	NA	Omy_111383.51	NA	NA	0.605474	NA
OMS00078	5	10499333	0.271974	NA	OMS00078	NA	NA	0.605474	NA
Omy_RAD78147.27	1	3343451	0.273547	NA	Omy_RAD78147.27	NA	NA	0.605474	NA
OMS00173	15	9105891	0.275404	NA	OMS00173	NA	NA	0.605888	NA
Omy_srp09.37	17	21426823	0.283241	NA	Omy_srp09.37	NA	NA	0.619375	NA
OMS00112	12	68382081	0.288959	NA	OMS00112	NA	NA	0.624396	NA
Omy_105714.265	7	7594847	0.288977	NA	Omy_105714.265	NA	NA	0.624396	NA
Omy_102867.443	24	55934332	0.290845	NA	Omy_102867.443	NA	NA	0.624714	NA
Omy_110201.359	12	28727952	0.297846	NA	Omy_110201.359	NA	NA	0.630568	NA
OMS00072	18	59971780	0.299596	NA	OMS00072	NA	NA	0.630568	NA
Omy25_61284413	6	61284413	0.301044	NA	Omy25_61284413	NA	NA	0.630568	NA
Omy_nips.299	16	39788784	0.302133	NA	Omy_nips.299	NA	NA	0.630568	NA
Omy_RAD33122.47	12	66078752	0.303498	NA	Omy_RAD33122.47	NA	NA	0.630568	NA
Omy_111084.526	16	17300850	0.305362	NA	Omy_111084.526	NA	NA	0.630568	NA
Omy_crb.106	27	30701374	0.309504	NA	Omy_crb.106	NA	NA	0.630568	NA
Omy_nkef.241	17	69427037	0.310204	NA	Omy_nkef.241	NA	NA	0.630568	NA
Omy_RAD66834.17	10	30353244	0.3118	NA	Omy_RAD66834.17	NA	NA	0.630568	NA
OMS00176	14	11029167	0.31725	NA	OMS00176	NA	NA	0.630568	NA
Omy_IL1b.163	7	42313129	0.317725	NA	Omy_IL1b.163	NA	NA	0.630568	NA
OMS00151	17	23949230	0.319314	NA	OMS00151	NA	NA	0.630568	NA
Omy_tlr3.377	3	56447078	0.320337	NA	Omy_tlr3.377	NA	NA	0.630568	NA
Omy_txnip.343	18	24435825	0.320405	NA	Omy_txnip.343	NA	NA	0.630568	NA
Omy_RAD62596.38	14	49977794	0.320476	NA	Omy_RAD62596.38	NA	NA	0.630568	NA
OMS00153	17	16303316	0.321542	NA	OMS00153	NA	NA	0.630568	NA
Omy_131460.646	14	36600038	0.324082	NA	Omy_131460.646	NA	NA	0.630568	NA
Omy_hsc715.80	12	40136309	0.324838	NA	Omy_hsc715.80	NA	NA	0.630568	NA
Omy_107285.69	7	9809156	0.334623	NA	Omy_107285.69	NA	NA	0.643485	NA
OMS00129	20	22531125	0.335037	NA	OMS00129	NA	NA	0.643485	NA
Omy_117815.81	21	67894257	0.340717	NA	Omy_117815.81	NA	NA	0.650948	NA
Omy_U11_2b.154	25	59466696	0.34677	NA	Omy_U11_2b.154	NA	NA	0.655739	NA
OMS00095	3	38704654	0.347166	NA	OMS00095	NA	NA	0.655739	NA
OMS00179	17	25539930	0.350115	NA	OMS00179	NA	NA	0.655739	NA
Omy25_61317685	6	61317685	0.352043	NA	Omy25_61317685	NA	NA	0.655739	NA
Omy_lpl.220	26	60022813	0.35397	NA	Omy_lpl.220	NA	NA	0.655739	NA
Omy_129870.756	28	22915161	0.355454	NA	Omy_129870.756	NA	NA	0.655739	NA
Omy_vamp5.303	7	33625138	0.357682	NA	Omy_vamp5.303	NA	NA	0.655739	NA
OMS00174	6	47325393	0.359356	NA	OMS00174	NA	NA	0.655739	NA
Omy_117370.400	4	14853962	0.359482	NA	Omy_117370.400	NA	NA	0.655739	NA
OMS00061	16	31231975	0.362666	NA	OMS00061	NA	NA	0.655802	NA
OMS00138	26	22318448	0.36313	NA	OMS00138	NA	NA	0.655802	NA
Omy_LDHB.2_e5	22	24129907	0.375176	NA	Omy_LDHB.2_e5	NA	NA	0.674202	NA
Omy_120255.332	17	29102820	0.382471	NA	Omy_120255.332	NA	NA	0.680073	NA
OMS00096	21	29109394	0.382623	NA	OMS00096	NA	NA	0.680073	NA
Omy_RAD47080.54	20	11667915	0.384197	NA	Omy_RAD47080.54	NA	NA	0.680073	NA
OMS00014	8	6297526	0.386599	NA	OMS00014	NA	NA	0.680073	NA
Omy_gdh.271	5	63738413	0.38781	NA	Omy_gdh.271	NA	NA	0.680073	NA
Omy_RAD38406.19	12	48181130	0.400707	NA	Omy_RAD38406.19	NA	NA	0.697628	NA
Omy_star.206	7	36624863	0.401664	NA	Omy_star.206	NA	NA	0.697628	NA
Omy_97660.230	20	35742946	0.407878	NA	Omy_97660.230	NA	NA	0.701596	NA
OMS00030	3	60401405	0.408403	NA	OMS00030	NA	NA	0.701596	NA
Omy_RAD39156.33	7	46886531	0.410273	NA	Omy_RAD39156.33	NA	NA	0.701596	NA
Omy_RAD93580.37	15	24247865	0.412712	NA	Omy_RAD93580.37	NA	NA	0.701596	NA
Omy_cd59.206	29	8028322	0.416323	NA	Omy_cd59.206	NA	NA	0.701596	NA
Omy28_11683204	20	11683204	0.416344	NA	Omy28_11683204	NA	NA	0.701596	NA
Omy_RAD59950.44	2	17292964	0.41999	NA	Omy_RAD59950.44	NA	NA	0.701596	NA
Omy_RAD45104.18	25	20693754	0.420098	NA	Omy_RAD45104.18	NA	NA	0.701596	NA
OMS00092	1	12518551	0.421344	NA	OMS00092	NA	NA	0.701596	NA
OMS00048	9	37125668	0.426512	NA	OMS00048	NA	NA	0.706958	NA
OMS00062	4	14858081	0.433832	NA	OMS00062	NA	NA	0.715822	NA
OmyR40252	23	31675278	0.439403	NA	OmyR40252	NA	NA	0.721734	NA
Omy_UBA3b	18	28552649	0.444172	NA	Omy_UBA3b	NA	NA	0.723275	NA
Omy_Ogo4.212	16	12595806	0.445725	NA	Omy_Ogo4.212	NA	NA	0.723275	NA
Omy28_11671116	20	11671116	0.446319	NA	Omy28_11671116	NA	NA	0.723275	NA
Omy_RAD619.59	30	289000	0.450211	NA	Omy_RAD619.59	NA	NA	0.726327	NA
Omy_RAD52812.28	16	28623729	0.452204	NA	Omy_RAD52812.28	NA	NA	0.726327	NA
Omy_ada10.71	29	18315420	0.457112	NA	Omy_ada10.71	NA	NA	0.72774	NA
Omy_u07.79.166	21	57523676	0.457431	NA	Omy_u07.79.166	NA	NA	0.72774	NA
Omy_97865.196	17	82513344	0.459713	NA	Omy_97865.196	NA	NA	0.72774	NA
Omy_110064.419	28	36272850	0.462652	NA	Omy_110064.419	NA	NA	0.72774	NA
Omy_RAD88122.32	4	16334074	0.463107	NA	Omy_RAD88122.32	NA	NA	0.72774	NA
OMS00068	17	17488038	0.470267	NA	OMS00068	NA	NA	0.731314	NA
Omy_RAD60135.12	7	56110072	0.470382	NA	Omy_RAD60135.12	NA	NA	0.731314	NA
Omy_RAD26080.69	3	40486618	0.471426	NA	Omy_RAD26080.69	NA	NA	0.731314	NA
Omy_111666.301	12	70990844	0.475432	NA	Omy_111666.301	NA	NA	0.733914	NA
Omy_BAMBI2.312	1	6112929	0.477145	NA	Omy_BAMBI2.312	NA	NA	0.733914	NA
Omy_arp.630	14	57239751	0.482454	NA	Omy_arp.630	NA	NA	0.738949	NA
OmyR14589	23	56162785	0.485936	NA	OmyR14589	NA	NA	0.741155	NA
Omy_RAD3209.10	2	50984953	0.490284	NA	Omy_RAD3209.10	NA	NA	0.744658	NA
Omy_110362.585	23	14307279	0.496534	NA	Omy_110362.585	NA	NA	0.746038	NA
Omy28_11667578	20	11667578	0.496906	NA	Omy28_11667578	NA	NA	0.746038	NA
Omy_RAD25042.68	26	32793123	0.497629	NA	Omy_RAD25042.68	NA	NA	0.746038	NA
OMS00017	1	19111591	0.50091	NA	OMS00017	NA	NA	0.746038	NA
OMS00052	11	28174967	0.501469	NA	OMS00052	NA	NA	0.746038	NA
Omy_RAD46672.27	25	58256353	0.507897	NA	Omy_RAD46672.27	NA	NA	0.747279	NA
Omy_105075.162	19	7635334	0.508131	NA	Omy_105075.162	NA	NA	0.747279	NA
Omy_107806.34	9	10095418	0.508479	NA	Omy_107806.34	NA	NA	0.747279	NA
Omy_RAD18903.48	17	61039208	0.519268	NA	Omy_RAD18903.48	NA	NA	0.757458	NA
Omy_RAD10733.10	3	41411754	0.519579	NA	Omy_RAD10733.10	NA	NA	0.757458	NA
Omy28_11676622	20	11676622	0.531678	NA	Omy28_11676622	NA	NA	0.771996	NA
OMS00057	14	67908135	0.536069	NA	OMS00057	NA	NA	0.775271	NA
Omy_RAD739.59	1	52923702	0.538343	NA	Omy_RAD739.59	NA	NA	0.77547	NA
Omy_hsp47.86	8	27944494	0.54471	NA	Omy_hsp47.86	NA	NA	0.78154	NA
Omy_MYC_2	24	33841260	0.55196	NA	Omy_MYC_2	NA	NA	0.788825	NA
Omy_RAD28236.38	17	40399499	0.556879	NA	Omy_RAD28236.38	NA	NA	0.790706	NA
Omy_cox2.335	17	50822629	0.557633	NA	Omy_cox2.335	NA	NA	0.790706	NA
OMS00114	22	11035495	0.572111	NA	OMS00114	NA	NA	0.805716	NA
Omy25_61287415	6	61287415	0.574877	NA	Omy25_61287415	NA	NA	0.805716	NA
Omy25_61294400	6	61294400	0.574877	NA	Omy25_61294400	NA	NA	0.805716	NA
Omy_BAC.F5.284	24	42789302	0.579107	NA	Omy_BAC.F5.284	NA	NA	0.808522	NA
Omy_redd1.410	18	69044121	0.585525	NA	Omy_redd1.410	NA	NA	0.813591	NA
OMS00180	28	32462775	0.58995	NA	OMS00180	NA	NA	0.813591	NA
Omy_cd28.130	14	19036977	0.591327	NA	Omy_cd28.130	NA	NA	0.813591	NA
Omy_p53.262	3	46190822	0.591702	NA	Omy_p53.262	NA	NA	0.813591	NA
Omy_RAD17849.16	4	44116456	0.597448	NA	Omy_RAD17849.16	NA	NA	0.814185	NA
Omy_RAD14033.46	6	60064021	0.597713	NA	Omy_RAD14033.46	NA	NA	0.814185	NA
OMS00013	7	10325271	0.598863	NA	OMS00013	NA	NA	0.814185	NA
Omy_130524.160	19	28889024	0.603648	NA	Omy_130524.160	NA	NA	0.815812	NA
Omy_104569.114	22	32178517	0.604555	NA	Omy_104569.114	NA	NA	0.815812	NA
Omy_tlr5.205	13	60510483	0.610317	NA	Omy_tlr5.205	NA	NA	0.820538	NA
Omy_RAD26691.36	12	47284987	0.616109	NA	Omy_RAD26691.36	NA	NA	0.825268	NA
Omy_RAD42465.32	2	25034287	0.626203	NA	Omy_RAD42465.32	NA	NA	0.833225	NA
Omy_128923.433	19	16436234	0.633619	NA	Omy_128923.433	NA	NA	0.833225	NA
OMS00056	13	43771325	0.63564	NA	OMS00056	NA	NA	0.833225	NA
OMS00090	20	4245997	0.635737	NA	OMS00090	NA	NA	0.833225	NA
Omy_UT16_2.173	3	61496264	0.63604	NA	Omy_UT16_2.173	NA	NA	0.833225	NA
Omy_sSOD.1	27	39802221	0.63641	NA	Omy_sSOD.1	NA	NA	0.833225	NA
Omy_G3PD_2.371	26	6083946	0.638117	NA	Omy_G3PD_2.371	NA	NA	0.833225	NA
Omy_RAD55997.10	11	27405886	0.647427	NA	Omy_RAD55997.10	NA	NA	0.839608	NA
Omy_u09.53.469	26	48859883	0.647631	NA	Omy_u09.53.469	NA	NA	0.839608	NA
Omy_104519.624	17	42764123	0.661201	NA	Omy_104519.624	NA	NA	0.854149	NA
Omy_114315.438	13	64564508	0.668588	NA	Omy_114315.438	NA	NA	0.856502	NA
Omy_gluR.79	3	7508221	0.669886	NA	Omy_gluR.79	NA	NA	0.856502	NA
Omy_RAD30619.61	14	42710419	0.672705	NA	Omy_RAD30619.61	NA	NA	0.856502	NA
OMS00119	4	27506018	0.672804	NA	OMS00119	NA	NA	0.856502	NA
Omy_IL17.185	15	27226063	0.680916	NA	Omy_IL17.185	NA	NA	0.856502	NA
OMS00003	5	59464348	0.681056	NA	OMS00003	NA	NA	0.856502	NA
OMS00015	8	23730945	0.68387	NA	OMS00015	NA	NA	0.856502	NA
Omy_rapd.167	1	27362424	0.685854	NA	Omy_rapd.167	NA	NA	0.856502	NA
Omy_RAD12566.14	18	44125336	0.685956	NA	Omy_RAD12566.14	NA	NA	0.856502	NA
OMS00149	12	65894619	0.691708	NA	OMS00149	NA	NA	0.856502	NA
Omy_GHSR.121	2	11662801	0.696059	NA	Omy_GHSR.121	NA	NA	0.856502	NA
OMS00101	11	10475451	0.700374	NA	OMS00101	NA	NA	0.856502	NA
OMS00154	14	56234573	0.703922	NA	OMS00154	NA	NA	0.856502	NA
Omy_RAD76570.62	12	56297752	0.705987	NA	Omy_RAD76570.62	NA	NA	0.856502	NA
Omy_RAD78776.10	2	25034326	0.708814	NA	Omy_RAD78776.10	NA	NA	0.856502	NA
OMS00111	19	63031581	0.708987	NA	OMS00111	NA	NA	0.856502	NA
Omy_128693.455	1	32890059	0.710929	NA	Omy_128693.455	NA	NA	0.856502	NA
Omy_Ots249.227	15	18917430	0.712195	NA	Omy_Ots249.227	NA	NA	0.856502	NA
Omy25_61318852	6	61318852	0.71441	NA	Omy25_61318852	NA	NA	0.856502	NA
Omy_mapK3.103	14	10975716	0.715277	NA	Omy_mapK3.103	NA	NA	0.856502	NA
Omy_ca050.64	25	48651793	0.721111	NA	Omy_ca050.64	NA	NA	0.856502	NA
Omy_b1.266	22	41255773	0.721306	NA	Omy_b1.266	NA	NA	0.856502	NA
Omy_RAD47444.53	18	56051917	0.722631	NA	Omy_RAD47444.53	NA	NA	0.856502	NA
Omy_187760.385	9	23659737	0.725974	NA	Omy_187760.385	NA	NA	0.856502	NA
Omy28_11625241	20	11625241	0.726405	NA	Omy28_11625241	NA	NA	0.856502	NA
Omy28_11632591	20	11632591	0.727557	NA	Omy28_11632591	NA	NA	0.856502	NA
Omy_RAD46314.35	26	78480158	0.728703	NA	Omy_RAD46314.35	NA	NA	0.856502	NA
Omy_RAD52458.17	20	11609794	0.729088	NA	Omy_RAD52458.17	NA	NA	0.856502	NA
Omy_RAD40641.58	4	17858278	0.744442	NA	Omy_RAD40641.58	NA	NA	0.871718	NA
Omy_pad.196	14	44470619	0.758539	NA	Omy_pad.196	NA	NA	0.884313	NA
Omy_LDHB.1_i2	16	44094440	0.760071	NA	Omy_LDHB.1_i2	NA	NA	0.884313	NA
Omy_aromat.280	19	3391469	0.763779	NA	Omy_aromat.280	NA	NA	0.885789	NA
OMS00058	15	19922139	0.769994	NA	OMS00058	NA	NA	0.890152	NA
Omy_u09.56.119	25	41690956	0.777076	NA	Omy_u09.56.119	NA	NA	0.893168	NA
Omy25_61286316	6	61286316	0.777524	NA	Omy25_61286316	NA	NA	0.893168	NA
Omy_GREB1_05	20	11618027	0.78022	NA	Omy_GREB1_05	NA	NA	0.893438	NA
Omy_ppie.232	6	54990925	0.785294	NA	Omy_ppie.232	NA	NA	0.89642	NA
OMS00087	19	52511964	0.792243	NA	OMS00087	NA	NA	0.899079	NA
M09AAD.076	2	53717512	0.792576	NA	M09AAD.076	NA	NA	0.899079	NA
Omy_103705.558	25	7065986	0.800942	NA	Omy_103705.558	NA	NA	0.90453	NA
Omy_109894.185	3	10852282	0.802366	NA	Omy_109894.185	NA	NA	0.90453	NA
Omy_cox1.221	24	47052310	0.806674	NA	Omy_cox1.221	NA	NA	0.906572	NA
OMS00079	19	35250473	0.812078	NA	OMS00079	NA	NA	0.909185	NA
Omy_RAD16104.20	26	67119313	0.814009	NA	Omy_RAD16104.20	NA	NA	0.909185	NA
OMS00169	23	67568174	0.824175	NA	OMS00169	NA	NA	0.917716	NA
Omy_e1.147	9	38313338	0.830197	NA	Omy_e1.147	NA	NA	0.921595	NA
Omy_RAD4848.14	9	5493648	0.837273	NA	Omy_RAD4848.14	NA	NA	0.926616	NA
Omy_109243.222	11	7009687	0.846566	NA	Omy_109243.222	NA	NA	0.934053	NA
Omy_BAC.B4.324	27	14528635	0.850022	NA	Omy_BAC.B4.324	NA	NA	0.935024	NA
Omy_RAD86706.72	17	40479421	0.862975	NA	Omy_RAD86706.72	NA	NA	0.946405	NA
Omy_RAD2976.26	14	58337126	0.876768	NA	Omy_RAD2976.26	NA	NA	0.958635	NA
Omy_LDHB.2_i6	22	24130559	0.880145	NA	Omy_LDHB.2_i6	NA	NA	0.959437	NA
Omy28_11607954	20	11607954	0.88308	NA	Omy28_11607954	NA	NA	0.959755	NA
OMS00008	5	77384035	0.890187	NA	OMS00008	NA	NA	0.963202	NA
Omy_118175.396	28	20282478	0.894781	NA	Omy_118175.396	NA	NA	0.963202	NA
Omy_117286.374	19	52310165	0.899256	NA	Omy_117286.374	NA	NA	0.963202	NA
OmyR40319	23	63158919	0.900257	NA	OmyR40319	NA	NA	0.963202	NA
Omy_RAD73204.63	21	24670264	0.901817	NA	Omy_RAD73204.63	NA	NA	0.963202	NA
Omy_sys1.188	14	56428776	0.902173	NA	Omy_sys1.188	NA	NA	0.963202	NA
Omy_RAD47955.51	7	23191748	0.90676	NA	Omy_RAD47955.51	NA	NA	0.96526	NA
Omy_u09.61.043	23	58840810	0.927422	NA	Omy_u09.61.043	NA	NA	0.982305	NA
OMS00156	26	12397197	0.928183	NA	OMS00156	NA	NA	0.982305	NA
Omy_ftzf1.217	3	44060919	0.94321	NA	Omy_ftzf1.217	NA	NA	0.989379	NA
Omy_102505.102	15	7759328	0.947782	NA	Omy_102505.102	NA	NA	0.989379	NA
Omy_RAD92485.64	19	68318464	0.950333	NA	Omy_RAD92485.64	NA	NA	0.989379	NA
M09AAJ.163	4	44843440	0.952304	NA	M09AAJ.163	NA	NA	0.989379	NA
Omy_RAD57916.29	5	44429931	0.952331	NA	Omy_RAD57916.29	NA	NA	0.989379	NA
Omy_SECC22b.88	23	61828903	0.955128	NA	Omy_SECC22b.88	NA	NA	0.989379	NA
Omy_RAD7016.31	7	51490760	0.958607	NA	Omy_RAD7016.31	NA	NA	0.989379	NA
Omy_101832.195	25	17015658	0.959395	NA	Omy_101832.195	NA	NA	0.989379	NA
OMS00041	4	18279174	0.959968	NA	OMS00041	NA	NA	0.989379	NA
OMS00128	25	14488587	0.965156	NA	OMS00128	NA	NA	0.989379	NA
Omy_RAD50632.21	5	38986533	0.966662	NA	Omy_RAD50632.21	NA	NA	0.989379	NA
OMS00134	4	47743637	0.971629	NA	OMS00134	NA	NA	0.989379	NA
Omy_RAD366.7	14	6230066	0.972389	NA	Omy_RAD366.7	NA	NA	0.989379	NA
Omy_RAD23577.43	16	26972288	0.973026	NA	Omy_RAD23577.43	NA	NA	0.989379	NA
Omy_109525.403	23	84224892	0.979048	NA	Omy_109525.403	NA	NA	0.990416	NA
Omy_GREB1_09	20	11641623	0.979503	NA	Omy_GREB1_09	NA	NA	0.990416	NA
Omy_RAD103359.45	15	40502475	0.983159	NA	Omy_RAD103359.45	NA	NA	0.991352	NA
Omy_RAD35005.13	22	37188435	0.987484	NA	Omy_RAD35005.13	NA	NA	0.992955	NA
Omy28_11658853	20	11658853	0.995377	NA	Omy28_11658853	NA	NA	0.998127	NA
Omy_BAMBI4.238	24	24411085	1	NA	Omy_BAMBI4.238	NA	NA	1	NA

## Sheet: MLM.ocean.age
SNP	Chromosome	Position	P.value	maf	nobs	Rsquare.of.Model.without.SNP	Rsquare.of.Model.with.SNP	FDR_Adjusted_P-values	effect
Omy25_61284413	6	61284413	3.8993e-38	0.325798	1504	0.155579	0.254941	3.39807e-36	-0.242843
Omy25_61285646	6	61285646	4.68054e-38	0.325798	1504	0.155579	0.254713	3.39807e-36	-0.242346
Omy25_61286316	6	61286316	1.53744e-38	0.326795	1504	0.155579	0.256108	1.86031e-36	-0.244286
Omy25_61287415	6	61287415	1.20255e-38	0.327128	1504	0.155579	0.256416	1.86031e-36	-0.244429
Omy25_61294400	6	61294400	1.20255e-38	0.327128	1504	0.155579	0.256416	1.86031e-36	-0.244429
Omy25_61316270	6	61316270	6.37633e-36	0.273936	1504	0.155579	0.248581	3.85768e-34	-0.247015
Omy25_61317685	6	61317685	2.64521e-34	0.291223	1504	0.155579	0.243961	9.83056e-33	-0.234845
Omy25_61317777	6	61317777	7.91428e-35	0.27992	1504	0.155579	0.245455	4.10412e-33	-0.240157
Omy25_61318852	6	61318852	2.70814e-34	0.292553	1504	0.155579	0.243932	9.83056e-33	-0.233797
Omy25_61322413	6	61322413	1.48954e-34	0.278923	1504	0.155579	0.244672	6.7588e-33	-0.239163
Omy_RAD52458.17	20	11609794	9.74134e-06	0.0950798	1504	0.155579	0.166675	0.000321464	-0.128385
Omy_GREB1_05	20	11618027	1.74267e-05	0.0910904	1504	0.155579	0.166041	0.000527159	-0.127789
Omy28_11625241	20	11625241	5.0863e-05	0.0435505	1504	0.155579	0.164881	0.00134485	-0.166972
Omy28_11658853	20	11658853	5.18673e-05	0.0369016	1504	0.155579	0.16486	0.00134485	-0.18508
Omy_GREB1_09	20	11641623	7.77795e-05	0.0375665	1504	0.155579	0.164423	0.00188226	-0.178672
Omy_RAD35149.9	7	60182501	8.72767e-05	0.305851	1504	0.155579	0.164299	0.00198009	-0.0744054
Omy28_11632591	20	11632591	0.000143157	0.104388	1504	0.155579	0.163767	0.00305682	-0.107712
Omy_ndk.152	12	56277959	0.000250045	0.0535239	1504	0.155579	0.163171	0.00504258	-0.145567
Omy28_11667578	20	11667578	0.000906523	0.259973	1504	0.155579	0.161806	0.0173194	-0.0624488
Omy_RAD66402.36	3	30372084	0.000993747	0.198803	1504	0.155579	0.16171	0.0180365	-0.0706542
Omy_RAD59758.41	6	40219356	0.00121599	0.0605053	1504	0.155579	0.161498	0.0210193	-0.121152
Omy_RAD19340.24	2	42701841	0.00131914	0.0422207	1504	0.155579	0.161412	0.0215798	0.135743
Omy28_11676622	20	11676622	0.00136731	0.261636	1504	0.155579	0.161375	0.0215798	-0.0599405
Omy28_11683204	20	11683204	0.0016077	0.264628	1504	0.155579	0.161205	0.0231643	-0.0592882
Omy_RAD88028.7	16	5676664	0.00162394	0.242354	1504	0.155579	0.161195	0.0231643	-0.0640275
Omy_RAD47080.54	20	11667915	0.00165915	0.263963	1504	0.155579	0.161173	0.0231643	-0.0587334
Omy_RAD76060.20	20	21561303	0.00190511	0.0814495	1504	0.155579	0.161028	0.0256132	0.0890222
Omy_RAD9004.13	26	54044836	0.00203594	0.196144	1504	0.155579	0.160959	0.0257673	0.0599054
Omy_RAD1186.59	6	70252314	0.00205855	0.285572	1504	0.155579	0.160948	0.0257673	-0.0591614
Omy_RAD25042.68	26	32793123	0.00226248	0.0275931	1504	0.155579	0.16085	0.027376	-0.153556
Omy_RAD73963.73	5	23729539	0.00299118	0.287234	1504	0.155579	0.16056	0.0350257	0.0559649
Omy28_11671116	20	11671116	0.00365891	0.249668	1504	0.155579	0.160352	0.0415058	-0.0551852
Omy28_11607954	20	11607954	0.00501225	0.0339096	1504	0.155579	0.160029	0.0551347	-0.135967
Omy_118205.116	27	33267127	0.00532878	0.145279	1504	0.155579	0.159966	0.0568926	-0.0732193
Omy_RAD31408.67	4	48341010	0.00564803	0.460771	1504	0.155579	0.159907	0.0585781	0.0475911
Omy_RAD65959.69	13	36338472	0.0062833	0.367686	1504	0.155579	0.159798	0.0633566	-0.0487214
Omy_RAD48799.69	9	21581080	0.00712221	0.17121	1504	0.155579	0.15967	0.0698747	0.0671008
Omy_RAD78502.57	24	37031757	0.00782839	0.0807846	1504	0.155579	0.159574	0.0747817	-0.0846109
Omy_RAD41594.34	29	5600475	0.00951936	0.0518617	1504	0.155579	0.159376	0.0886033	-0.102165
Omy_nach.200	28	30001796	0.0107081	0.0192819	1504	0.155579	0.159258	0.0971757	0.157843
Omy_RAD42465.32	2	25034287	0.0126599	0.0345745	1504	0.155579	0.159089	0.112087	-0.117559
Omy_110689.148	18	72350872	0.0140675	0.172207	1504	0.155579	0.158984	0.121584	0.0609904
OMS00039	10	4800495	0.0172368	0.44016	1504	0.155579	0.158782	0.145511	-0.0411386
Omy_RAD78776.10	2	25034326	0.0261725	0.0681516	1504	0.155579	0.15837	0.215923	-0.0788944
Omy_inos.97	11	24547687	0.0280223	0.0674867	1504	0.155579	0.158304	0.226047	-0.0775229
OMS00127	2	36268423	0.0348857	0.00664894	1504	0.155579	0.158091	0.275293	-0.22783
Omy_RAD47955.51	7	23191748	0.0373197	0.235372	1504	0.155579	0.158026	0.284284	0.0402789
Omy_RAD45104.18	25	20693754	0.0375912	0.430519	1504	0.155579	0.158019	0.284284	-0.0404971
Omy_RAD43612.42	2	29118777	0.0470399	0.34641	1504	0.155579	0.157805	0.34323	0.0401604
OMS00120	24	51013177	0.0472769	0.180519	1504	0.155579	0.1578	0.34323	0.0476475
Omy_b9.164	7	17599731	0.0506679	0.106715	1504	0.155579	0.157734	0.360636	-0.0565255
Omy_IL1b.163	7	42313129	0.0555151	0.0910904	1504	0.155579	0.157648	0.371839	-0.0563079
OmyR40252	23	31675278	0.0556882	0.0292553	1504	0.155579	0.157645	0.371839	-0.0946936
Omy_RAD39156.33	7	46886531	0.0566173	0.139628	1504	0.155579	0.15763	0.371839	-0.047124
OMS00096	21	29109394	0.0568003	0.181184	1504	0.155579	0.157627	0.371839	-0.0456273
OmyR24370	23	28579373	0.0573754	0.0335771	1504	0.155579	0.157617	0.371839	-0.0904881
OmyR33562	23	47337540	0.0588669	0.0255984	1504	0.155579	0.157593	0.371839	-0.10144
Omy_RAD27740.55	26	42745963	0.0594123	0.0638298	1504	0.155579	0.157584	0.371839	0.0632859
OMS00175	13	50381707	0.0624396	0.385971	1504	0.155579	0.157538	0.384162	-0.0368327
Omy_metB.138	26	53792050	0.0640404	0.170213	1504	0.155579	0.157514	0.385315	0.0451296
OMS00061	16	31231975	0.0647499	0.0561835	1504	0.155579	0.157504	0.385315	-0.0716208
OMS00002	6	82366395	0.0676291	0.304521	1504	0.155579	0.157463	0.395958	-0.0372843
Omy_cyp17.153	5	64509889	0.0691215	0.0146277	1504	0.155579	0.157443	0.398271	-0.129288
Omy_hsp90BA.193	17	10667361	0.0711436	0.0867686	1504	0.155579	0.157416	0.403518	-0.0586999
OMS00064	14	45227750	0.0739123	0.374668	1504	0.155579	0.157381	0.412772	0.0369512
Omy_101832.195	25	17015658	0.0779473	0.425532	1504	0.155579	0.157332	0.4222	0.0350744
Omy_117815.81	21	67894257	0.0786472	0.27992	1504	0.155579	0.157324	0.4222	-0.0376294
Omy_RAD17849.16	4	44116456	0.0795089	0.477726	1504	0.155579	0.157314	0.4222	0.0304948
Omy28_11773194	20	11773194	0.080592	0.230718	1504	0.155579	0.157301	0.4222	-0.0341545
OmyR14589	23	56162785	0.081416	0.025266	1504	0.155579	0.157292	0.4222	-0.0940743
OmyR19198	23	34973485	0.0836552	0.0259309	1504	0.155579	0.157267	0.427702	-0.0923726
Omy_97077.73	14	61875465	0.0905438	0.0388963	1504	0.155579	0.157195	0.449834	0.076255
Omy_LDHB.2_i6	22	24130559	0.090912	0.0202793	1504	0.155579	0.157192	0.449834	-0.102168
Omy_107336.170	6	30017455	0.0917016	0.0984043	1504	0.155579	0.157184	0.449834	-0.0506551
Omy_RAD26691.36	12	47284987	0.093044	0.0801197	1504	0.155579	0.15717	0.450333	-0.0540956
Omy_RAD12439.64	14	44537893	0.0995784	0.372673	1504	0.155579	0.157109	0.470476	-0.0303172
OmyR40319	23	63158919	0.100873	0.00964096	1504	0.155579	0.157098	0.470476	-0.140968
OMS00048	9	37125668	0.101094	0.151928	1504	0.155579	0.157096	0.470476	0.042867
Omy_RAD3651.48	9	32029860	0.103876	0.445479	1504	0.155579	0.157071	0.477305	0.0259009
Omy_RAD76570.62	12	56297752	0.107269	0.0844415	1504	0.155579	0.157042	0.480923	-0.0514793
OMS00132	17	9451350	0.107313	0.417886	1504	0.155579	0.157042	0.480923	-0.030935
OMS00014	8	6297526	0.121241	0.0212766	1504	0.155579	0.156934	0.524035	-0.0940232
Omy_G3PD_2.246	26	6084071	0.121935	0.00598404	1504	0.155579	0.156929	0.524035	-0.164497
Omy_impa1.55	20	36390509	0.123115	0.0644947	1504	0.155579	0.15692	0.524035	-0.05224
Omy_128923.433	19	16436234	0.125124	0.475731	1504	0.155579	0.156906	0.524035	-0.0295184
Omy_105714.265	7	7594847	0.127134	0.279255	1504	0.155579	0.156892	0.524035	0.0316861
Omy_myoD.178	19	10520793	0.127147	0.133644	1504	0.155579	0.156892	0.524035	0.0398828
Omy_112301.202	21	37590554	0.127545	0.0289229	1504	0.155579	0.156889	0.524035	0.0789018
Omy_e1.147	9	38313338	0.128818	0.052859	1504	0.155579	0.15688	0.524035	-0.0604128
Omy_RAD78147.27	1	3343451	0.129926	0.355386	1504	0.155579	0.156873	0.524035	-0.0281082
Omy_cox1.221	24	47052310	0.134301	0.37766	1504	0.155579	0.156844	0.535726	-0.0308378
Omy_zg57.91	22	32766740	0.136642	0.114362	1504	0.155579	0.156829	0.53914	0.0427207
OMS00173	15	9105891	0.144766	0.126995	1504	0.155579	0.156779	0.554463	0.0389838
Omy_RAD19578.59	12	67131514	0.144857	0.16988	1504	0.155579	0.156778	0.554463	-0.0344021
Omy_131460.646	14	36600038	0.146205	0.0132979	1504	0.155579	0.15677	0.554463	0.108808
Omy_Ots249.227	15	18917430	0.147356	0.332447	1504	0.155579	0.156763	0.554463	-0.0298507
Omy_gluR.79	3	7508221	0.148162	0.494681	1504	0.155579	0.156759	0.554463	-0.0285665
Omy_mcsf.268	18	48758470	0.152817	0.0395612	1504	0.155579	0.156732	0.562337	0.0659301
Omy_RAD22123.69	25	23756920	0.153365	0.415559	1504	0.155579	0.156729	0.562337	-0.0243545
OMY1011SNP	1	54446225	0.155229	0.287234	1504	0.155579	0.156718	0.563397	0.0296801
Omy_SECC22b.88	23	61828903	0.158727	0.0202793	1504	0.155579	0.156699	0.563397	-0.0849331
Omy_116938.264	25	7154463	0.160782	0.0917553	1504	0.155579	0.156688	0.563397	-0.0447931
OMS00095	3	38704654	0.161364	0.0578457	1504	0.155579	0.156685	0.563397	0.0525734
Omy_vatf.406	22	23806220	0.163718	0.389628	1504	0.155579	0.156673	0.563397	-0.0295855
Omy_RAD36952.53	7	40260970	0.164518	0.0801197	1504	0.155579	0.156669	0.563397	-0.0467554
Omy_RAD68634.40	7	40260800	0.164518	0.0801197	1504	0.155579	0.156669	0.563397	-0.0467554
OMS00179	17	25539930	0.166335	0.29887	1504	0.155579	0.15666	0.563413	0.0285237
Omy_96222.125	16	24041111	0.167643	0.0392287	1504	0.155579	0.156653	0.563413	-0.0590823
Omy_RAD49111.35	1	40050111	0.171391	0.351064	1504	0.155579	0.156634	0.563413	0.0248142
Omy_star.206	7	36624863	0.17178	0.0761303	1504	0.155579	0.156632	0.563413	-0.046901
OMS00052	11	28174967	0.172283	0.193484	1504	0.155579	0.15663	0.563413	0.0319721
Omy_RAD58835.15	21	53735338	0.177369	0.21875	1504	0.155579	0.156605	0.570279	-0.0317264
Omy_u09.54.311	21	42920502	0.178602	0.290559	1504	0.155579	0.1566	0.570279	-0.0290396
Omy_hsp70aPro.329	12	66828836	0.18051	0.068484	1504	0.155579	0.156591	0.570279	-0.0460391
Omy_111084.526	16	17300850	0.18263	0.161902	1504	0.155579	0.156581	0.570279	0.0340645
Omy_RAD40132.55	4	62784779	0.18278	0.32613	1504	0.155579	0.15658	0.570279	-0.0243934
OMGH1PROM1.SNP1	5	70466474	0.184477	0.13996	1504	0.155579	0.156572	0.570279	-0.0372553
Omy_RAD65808.68	5	12187698	0.185434	0.216423	1504	0.155579	0.156568	0.570279	-0.0279729
Omy_110362.585	23	14307279	0.187322	0.0162899	1504	0.155579	0.15656	0.570279	0.0894452
Omy_114976.223	25	41462973	0.189731	0.40492	1504	0.155579	0.156549	0.570279	0.0252835
Omy_aromat.280	19	3391469	0.190728	0.194481	1504	0.155579	0.156545	0.570279	-0.0295327
Omy_110064.419	28	36272850	0.191664	0.374003	1504	0.155579	0.156541	0.570279	0.0268001
OMS00169	23	67568174	0.193956	0.0159574	1504	0.155579	0.156531	0.572407	-0.0864498
Omy_101554.306	18	53660117	0.197027	0.0748005	1504	0.155579	0.156518	0.57678	0.0437062
Omy_UBA3b	18	28552649	0.200363	0.147274	1504	0.155579	0.156504	0.581037	-0.0332481
Omy_RAD66834.17	10	30353244	0.202256	0.123005	1504	0.155579	0.156496	0.581037	-0.032891
Omy_g1.103	28	39287232	0.203707	0.0807846	1504	0.155579	0.15649	0.581037	0.0417661
OMS00153	17	16303316	0.204884	0.0787899	1504	0.155579	0.156486	0.581037	0.0430018
OMS00013	7	10325271	0.20698	0.104056	1504	0.155579	0.156477	0.582432	-0.0382225
Omy_gh.475	12	62308122	0.210327	0.108378	1504	0.155579	0.156464	0.583357	-0.0375086
Omy_carban1.264	16	21454064	0.210971	0.119681	1504	0.155579	0.156462	0.583357	0.0352251
Omy_RAD20917.11	26	52384497	0.21213	0.137965	1504	0.155579	0.156457	0.583357	0.0286633
OMS00092	1	12518551	0.220139	0.118019	1504	0.155579	0.156427	0.600831	0.0343911
Omy_Ogo4.212	16	12595806	0.222152	0.452793	1504	0.155579	0.15642	0.601799	-0.0240469
Omy_RAD85131.35	23	75534697	0.225857	0.27992	1504	0.155579	0.156406	0.607305	0.0210551
Omy_nips.299	16	39788784	0.236757	0.043883	1504	0.155579	0.156369	0.631933	-0.050251
Omy_ntl.27	18	22071034	0.239958	0.356715	1504	0.155579	0.156358	0.635801	0.0236841
Omy_Il.1b_.028	1	10329530	0.245597	0.230718	1504	0.155579	0.156339	0.640187	0.0256864
Omy_RAD35417.9	7	15867514	0.247993	0.119681	1504	0.155579	0.156332	0.640187	-0.0306011
Omy_OmyP9.180	27	15673414	0.248138	0.103391	1504	0.155579	0.156331	0.640187	0.0337875
Omy_RAD23577.43	16	26972288	0.248668	0.00398936	1504	0.155579	0.15633	0.640187	-0.169414
Omy_109894.185	3	10852282	0.252987	0.333777	1504	0.155579	0.156316	0.646721	0.0234015
OMS00068	17	17488038	0.26227	0.272606	1504	0.155579	0.156288	0.665763	-0.025044
Omy_vamp5.303	7	33625138	0.267336	0.235705	1504	0.155579	0.156273	0.673908	-0.0252881
OMS00024	9	31418339	0.269968	0.371011	1504	0.155579	0.156265	0.675851	-0.022807
Omy_102867.443	24	55934332	0.274576	0.0355718	1504	0.155579	0.156252	0.679764	0.0490253
OMS00176	14	11029167	0.275277	0.0724734	1504	0.155579	0.15625	0.679764	-0.0374615
Omy_111383.51	16	21239768	0.278886	0.428524	1504	0.155579	0.15624	0.681221	-0.0214697
Omy_oxct.85	24	68405894	0.280402	0.15359	1504	0.155579	0.156236	0.681221	-0.0274582
Omy_IL6.320	18	7102407	0.281496	0.226064	1504	0.155579	0.156233	0.681221	-0.0245207
Omy_nxt2.273	18	71969784	0.285771	0.0634973	1504	0.155579	0.156222	0.684958	-0.0379161
Omy_p53.262	3	46190822	0.288388	0.176197	1504	0.155579	0.156215	0.684958	-0.0261698
Omy_RAD14033.46	6	60064021	0.289986	0.034242	1504	0.155579	0.156211	0.684958	-0.0511772
Omy_RAD739.59	1	52923702	0.294766	0.145279	1504	0.155579	0.156198	0.684958	-0.0245552
Omy_RAD30392.17	23	61772669	0.295185	0.246011	1504	0.155579	0.156197	0.684958	0.0198895
Omy_u09.61.043	23	58840810	0.29624	0.00864362	1504	0.155579	0.156194	0.684958	-0.0986606
OMS00071	6	48248474	0.297934	0.40359	1504	0.155579	0.15619	0.684958	0.0204601
Omy_crb.106	27	30701374	0.298609	0.394947	1504	0.155579	0.156188	0.684958	-0.0199902
OMS00129	20	22531125	0.300023	0.192487	1504	0.155579	0.156185	0.684958	0.0232625
OMS00003	5	59464348	0.31007	0.134309	1504	0.155579	0.15616	0.701383	-0.0270972
OMS00105	1	20264968	0.311082	0.433511	1504	0.155579	0.156158	0.701383	-0.0198996
Omy_u09.56.119	25	41690956	0.313529	0.15492	1504	0.155579	0.156152	0.701948	-0.0261154
Omy_RAD4848.14	9	5493648	0.3152	0.0359043	1504	0.155579	0.156148	0.701948	-0.047454
Omy_UT16_2.173	3	61496264	0.319592	0.0591755	1504	0.155579	0.156138	0.704203	0.0376205
Omy_RAD12566.14	18	44125336	0.320092	0.00897606	1504	0.155579	0.156137	0.704203	-0.0948629
Omy_RAD93580.37	15	24247865	0.323339	0.259309	1504	0.155579	0.156129	0.706523	0.0190674
Omy_stat3.273	5	79898098	0.32504	0.23238	1504	0.155579	0.156125	0.706523	-0.0219691
Omy_ftzf1.217	3	44060919	0.330871	0.00897606	1504	0.155579	0.156112	0.707448	-0.0893933
OMS00058	15	19922139	0.331253	0.436503	1504	0.155579	0.156111	0.707448	0.0198621
Omy_112820.82	13	21861264	0.331428	0.0199468	1504	0.155579	0.156111	0.707448	0.0607709
OMS00101	11	10475451	0.333261	0.440492	1504	0.155579	0.156107	0.707448	0.0187799
Omy_RAD40641.58	4	17858278	0.336968	0.0807846	1504	0.155579	0.156099	0.709864	-0.0306529
Omy_cin.172	22	21602618	0.33831	0.181184	1504	0.155579	0.156096	0.709864	0.0234409
Omy_cd28.130	14	19036977	0.342527	0.0232713	1504	0.155579	0.156087	0.714582	-0.0537829
Omy_RAD2976.26	14	58337126	0.34548	0.0668218	1504	0.155579	0.156081	0.714771	0.0301758
Omy_RAD38406.19	12	48181130	0.346556	0.102394	1504	0.155579	0.156079	0.714771	-0.025144
Omy_110201.359	12	28727952	0.358721	0.102061	1504	0.155579	0.156054	0.735683	-0.027589
Omy_187760.385	9	23659737	0.362895	0.00398936	1504	0.155579	0.156046	0.740061	-0.124344
Omy_105105.448	14	68303584	0.368595	0.40359	1504	0.155579	0.156035	0.741422	0.0182391
OMS00053	12	66917868	0.369378	0.40758	1504	0.155579	0.156034	0.741422	-0.0184651
OMS00017	1	19111591	0.370763	0.237035	1504	0.155579	0.156031	0.741422	0.019438
Omy_129870.756	28	22915161	0.372729	0.169215	1504	0.155579	0.156027	0.741422	0.020169
Omy_RAD79314.58	4	62728432	0.373775	0.00797872	1504	0.155579	0.156025	0.741422	0.0825231
Omy_RAD46452.51	20	27516610	0.376797	0.394947	1504	0.155579	0.15602	0.743354	-0.0154011
M09AAJ.163	4	44843440	0.379586	0.308511	1504	0.155579	0.156015	0.744809	-0.0188151
Omy_105385.406	5	77446133	0.383769	0.391622	1504	0.155579	0.156007	0.747435	0.0177964
Omy_109525.403	23	84224892	0.385042	0.283245	1504	0.155579	0.156005	0.747435	0.018153
Omy_redd1.410	18	69044121	0.394623	0.209441	1504	0.155579	0.155988	0.761959	-0.0197848
OMS00018	4	46432462	0.400774	0.118019	1504	0.155579	0.155977	0.768819	-0.0230252
OMS00119	4	27506018	0.402412	0.145279	1504	0.155579	0.155975	0.768819	-0.0215639
Omy_RAD98715.53	11	23448568	0.408237	0.340093	1504	0.155579	0.155965	0.775864	0.0153918
Omy_lpl.220	26	60022813	0.416183	0.146941	1504	0.155579	0.155952	0.780432	0.0208629
OMS00079	19	35250473	0.416682	0.461436	1504	0.155579	0.155951	0.780432	-0.0160671
Omy_arp.630	14	57239751	0.41709	0.417221	1504	0.155579	0.155951	0.780432	0.0160694
Omy_RAD10733.10	3	41411754	0.421755	0.0365691	1504	0.155579	0.155943	0.785112	-0.0362978
Omy_MYC_2	24	33841260	0.428195	0.00598404	1504	0.155579	0.155933	0.788271	-0.0852002
Omy_117370.400	4	14853962	0.428996	0.425864	1504	0.155579	0.155932	0.788271	0.0161137
Omy_RAD72528.44	5	7354513	0.429966	0.0897606	1504	0.155579	0.15593	0.788271	0.0240591
Omy_RAD47444.53	18	56051917	0.433876	0.174202	1504	0.155579	0.155925	0.791443	-0.0184887
Omy_RAD43694.41	25	57728549	0.439658	0.153258	1504	0.155579	0.155916	0.792613	-0.0177983
OMS00118	2	42212299	0.440906	0.390293	1504	0.155579	0.155914	0.792613	0.0166589
Omy_118175.396	28	20282478	0.441068	0.00432181	1504	0.155579	0.155914	0.792613	0.101191
OMS00072	18	59971780	0.447268	0.414229	1504	0.155579	0.155905	0.799795	0.014882
Omy_BAMBI2.312	1	6112929	0.451271	0.0910904	1504	0.155579	0.155899	0.802997	-0.0230062
Omy_RAD59950.44	2	17292964	0.454505	0.117354	1504	0.155579	0.155895	0.804023	-0.0198382
Omy_RAD3209.10	2	50984953	0.458141	0.478391	1504	0.155579	0.15589	0.804023	0.0127071
Omy_G3PD_2.371	26	6083946	0.45966	0.159907	1504	0.155579	0.155888	0.804023	-0.0182637
Omy_RAD13073.16	23	13954598	0.464059	0.0651596	1504	0.155579	0.155882	0.804023	-0.0257304
Omy_RAD1919.22	12	53383757	0.464945	0.00531915	1504	0.155579	0.15588	0.804023	0.0862041
OMS00151	17	23949230	0.467878	0.147606	1504	0.155579	0.155876	0.804023	-0.0184384
OMS00149	12	65894619	0.469434	0.056516	1504	0.155579	0.155874	0.804023	-0.0285531
Omy_1004	22	41944218	0.469567	0.179521	1504	0.155579	0.155874	0.804023	0.0176672
Omy_RAD57916.29	5	44429931	0.473948	0.494016	1504	0.155579	0.155868	0.807714	-0.0114591
OMS00112	12	68382081	0.478537	0.22141	1504	0.155579	0.155862	0.809174	-0.0160276
OMS00111	19	63031581	0.479263	0.145944	1504	0.155579	0.155861	0.809174	-0.0181427
Omy_128693.455	1	32890059	0.485912	0.0136303	1504	0.155579	0.155853	0.816602	-0.0526958
Omy_RAD62596.38	14	49977794	0.494641	0.428191	1504	0.155579	0.155842	0.822325	0.0132964
Omy_RAD23894.58	23	40927121	0.496992	0.284574	1504	0.155579	0.155839	0.822325	-0.0126467
OMS00070	5	55279296	0.498839	0.487035	1504	0.155579	0.155837	0.822325	-0.013922
OMS00133	1	23702093	0.499743	0.0335771	1504	0.155579	0.155836	0.822325	0.0320573
OMS00089	18	13150534	0.502426	0.258644	1504	0.155579	0.155833	0.822325	0.0146454
Omy_RAD30619.61	14	42710419	0.503045	0.0525266	1504	0.155579	0.155832	0.822325	-0.0254111
Omy_RAD40520.48	30	259000	0.507519	0.146609	1504	0.155579	0.155827	0.822325	-0.0148151
Omy_u07.79.166	21	57523676	0.507881	0.104056	1504	0.155579	0.155826	0.822325	0.0194372
Omy_RAD55997.10	11	27405886	0.509706	0.00299202	1504	0.155579	0.155824	0.822325	-0.104688
Omy_RAD46672.27	25	58256353	0.512292	0.405253	1504	0.155579	0.155821	0.82284	-0.0115779
Omy_RAD16104.20	26	67119313	0.522104	0.497673	1504	0.155579	0.15581	0.834906	0.0108611
Omy_RAD3926.22	18	45345547	0.536201	0.133976	1504	0.155579	0.155795	0.849988	-0.0160586
Omy_117540.259	12	5079371	0.536704	0.103723	1504	0.155579	0.155794	0.849988	0.0182694
Omy_114315.438	13	64564508	0.53856	0.445479	1504	0.155579	0.155793	0.849988	0.0120688
Omy_97954.618	4	11433435	0.544802	0.126995	1504	0.155579	0.155786	0.856117	-0.015814
OMS00006	4	63247944	0.548417	0.488364	1504	0.155579	0.155782	0.858084	0.0116904
OMS00116	23	11341754	0.554681	0.0541888	1504	0.155579	0.155776	0.858852	-0.0230657
Omy_hus1.52	16	13042222	0.55573	0.0787899	1504	0.155579	0.155775	0.858852	0.0191092
Omy_txnip.343	18	24435825	0.55676	0.240359	1504	0.155579	0.155774	0.858852	-0.0127737
Omy_RAD366.7	14	6230066	0.558372	0.275598	1504	0.155579	0.155772	0.858852	-0.0107923
OMS00087	19	52511964	0.566956	0.139628	1504	0.155579	0.155764	0.865121	-0.0144027
Omy_NaKATPa3.50	26	23893157	0.567215	0.361702	1504	0.155579	0.155764	0.865121	-0.0116527
Omy_105075.162	19	7635334	0.571212	0.100731	1504	0.155579	0.15576	0.867573	-0.0170517
Omy_114587.480	26	16204563	0.575829	0.313497	1504	0.155579	0.155756	0.870941	0.0119282
Omy_pad.196	14	44470619	0.578551	0.0392287	1504	0.155579	0.155753	0.871427	0.0243616
Omy_rbm4b.203	13	12485117	0.589238	0.209441	1504	0.155579	0.155744	0.87416	0.0127199
OMS00030	3	60401405	0.594456	0.114029	1504	0.155579	0.155739	0.87416	-0.0149159
Omy_128996.481	2	30802101	0.594969	0.129654	1504	0.155579	0.155739	0.87416	-0.013905
Omy_RAD26080.69	3	40486618	0.596471	0.341755	1504	0.155579	0.155737	0.87416	-0.0109792
Omy_RAD2567.8	14	43793241	0.596643	0.497008	1504	0.155579	0.155737	0.87416	0.00913284
Omy_RAD36848.7	3	63650747	0.59683	0.495013	1504	0.155579	0.155737	0.87416	0.0104773
Omy_107031.704	5	18131799	0.597222	0.160904	1504	0.155579	0.155737	0.87416	-0.0125442
Omy_IL17.185	15	27226063	0.605538	0.485372	1504	0.155579	0.15573	0.877802	0.0103442
Omy_104569.114	22	32178517	0.609974	0.0113032	1504	0.155579	0.155726	0.877802	0.0420989
OMS00090	20	4245997	0.611279	0.485372	1504	0.155579	0.155725	0.877802	-0.010221
Omy_RAD7210.8	2	42558654	0.611955	0.463763	1504	0.155579	0.155724	0.877802	-0.00997512
Omy_RAD46314.35	26	78480158	0.615888	0.0395612	1504	0.155579	0.155721	0.877802	-0.0224092
Omy_RAD116.59	4	33074866	0.621617	0.0146277	1504	0.155579	0.155717	0.877802	0.0348459
Omy_hsp47.86	8	27944494	0.621807	0.240027	1504	0.155579	0.155717	0.877802	0.0110529
OMS00138	26	22318448	0.621936	0.0970745	1504	0.155579	0.155716	0.877802	-0.0149646
Omy_RAD58213.70	25	58266227	0.622147	0.161902	1504	0.155579	0.155716	0.877802	-0.0123098
Omy_ppie.232	6	54990925	0.624342	0.119681	1504	0.155579	0.155715	0.877802	0.0133455
OMS00134	4	47743637	0.626311	0.0136303	1504	0.155579	0.155713	0.877802	-0.036655
OMS00164	27	17249654	0.63421	0.021609	1504	0.155579	0.155707	0.88281	0.0284248
OMS00121	2	34232991	0.634748	0.460771	1504	0.155579	0.155707	0.88281	-0.00913892
Omy_sys1.188	14	56428776	0.653781	0.137965	1504	0.155579	0.155693	0.90581	0.0119261
Omy_tlr5.205	13	60510483	0.657038	0.0648271	1504	0.155579	0.15569	0.906251	-0.0160515
OMS00062	4	14858081	0.659092	0.254654	1504	0.155579	0.155689	0.906251	-0.00988272
Omy_RAD17632.23	18	56074485	0.667641	0.314162	1504	0.155579	0.155683	0.909287	0.00885817
Omy_g12.82	24	14764807	0.66997	0.442487	1504	0.155579	0.155682	0.909287	0.00834165
Omy_RAD37816.68	26	73500031	0.671076	0.245013	1504	0.155579	0.155681	0.909287	0.00836136
Omy_gadd45.332	5	12240053	0.67132	0.0744681	1504	0.155579	0.155681	0.909287	-0.0142018
Omy_hsf2.146	17	17470364	0.676744	0.293551	1504	0.155579	0.155677	0.911899	-0.0086719
Omy_GHSR.121	2	11662801	0.682334	0.0814495	1504	0.155579	0.155674	0.911899	0.0137779
Omy_bcAKala.380rd	23	53469295	0.682984	0.341423	1504	0.155579	0.155673	0.911899	0.0085214
M09AAE.082	3	32872704	0.684619	0.235372	1504	0.155579	0.155672	0.911899	0.00925981
Omy_RAD32139.58	3	10773803	0.686464	0.213763	1504	0.155579	0.155671	0.911899	0.00911771
OMS00156	26	12397197	0.689574	0.362699	1504	0.155579	0.155669	0.911899	-0.00799042
OMS00128	25	14488587	0.690833	0.0239362	1504	0.155579	0.155669	0.911899	0.0229417
Omy_ada10.71	29	18315420	0.695273	0.199468	1504	0.155579	0.155666	0.914435	0.00916154
Omy_cd59.206	29	8028322	0.701135	0.290226	1504	0.155579	0.155662	0.916015	-0.00808947
Omy_RAD18903.48	17	61039208	0.704239	0.0319149	1504	0.155579	0.155661	0.916015	0.0181079
OMS00008	5	77384035	0.707937	0.16988	1504	0.155579	0.155658	0.916015	-0.00906976
Omy_RAD77789.54	19	30976138	0.709195	0.237367	1504	0.155579	0.155658	0.916015	-0.00767261
Omy_mapK3.103	14	10975716	0.710716	0.0615027	1504	0.155579	0.155657	0.916015	-0.0140287
Omy_99300.202	22	14697073	0.71427	0.208444	1504	0.155579	0.155655	0.916015	0.00821007
Omy_101993.189	25	21491290	0.714779	0.25133	1504	0.155579	0.155655	0.916015	0.0079491
Omy_srp09.37	17	21426823	0.718046	0.318484	1504	0.155579	0.155653	0.916015	-0.00761308
Omy_BAC.F5.284	24	42789302	0.720779	0.0501995	1504	0.155579	0.155651	0.916015	0.0147564
Omy_RAD7016.31	7	51490760	0.721803	0.367354	1504	0.155579	0.155651	0.916015	-0.00610854
Omy_hsf1b.241	18	14516742	0.72999	0.0741356	1504	0.155579	0.155647	0.916015	0.011937
Omy_RAD50632.21	5	38986533	0.732621	0.130319	1504	0.155579	0.155645	0.916015	-0.00877994
Omy_RAD55404.54	18	43876869	0.738669	0.0864362	1504	0.155579	0.155642	0.916015	-0.010549
Omy_LDHB.2_e5	22	24129907	0.741642	0.168551	1504	0.155579	0.155641	0.916015	-0.00819794
Omy_107285.69	7	9809156	0.742217	0.166223	1504	0.155579	0.15564	0.916015	-0.00815265
Omy_97660.230	20	35742946	0.742655	0.371676	1504	0.155579	0.15564	0.916015	-0.00669622
Omy_aspAT.123	29	19289582	0.743959	0.273604	1504	0.155579	0.155639	0.916015	-0.00715756
Omy_sSOD.1	27	39802221	0.746739	0.0172872	1504	0.155579	0.155638	0.916015	0.02144
Omy_gdh.271	5	63738413	0.747274	0.0950798	1504	0.155579	0.155638	0.916015	-0.00985788
Omy_sast.264	2	28252083	0.750045	0.17121	1504	0.155579	0.155637	0.916015	-0.0078053
Omy_nkef.241	17	69427037	0.752758	0.426529	1504	0.155579	0.155635	0.916015	-0.00650223
Omy_U11_2b.154	25	59466696	0.753456	0.253324	1504	0.155579	0.155635	0.916015	0.00702607
Omy_metA.161	5	24257340	0.754514	0.280585	1504	0.155579	0.155634	0.916015	-0.00693557
Omy_104519.624	17	42764123	0.759508	0.334441	1504	0.155579	0.155632	0.919004	0.00632361
Omy_109243.222	11	7009687	0.770451	0.19016	1504	0.155579	0.155627	0.929148	0.00694348
Omy_97865.196	17	82513344	0.781699	0.0558511	1504	0.155579	0.155623	0.930749	0.0103262
OMS00180	28	32462775	0.782287	0.373338	1504	0.155579	0.155622	0.930749	0.00553071
Omy_LDHB.1_i2	16	44094440	0.786077	0.104388	1504	0.155579	0.155621	0.930749	0.00777908
Omy_anp.17	4	30728525	0.787721	0.349402	1504	0.155579	0.15562	0.930749	0.00566207
Omy_ca050.64	25	48651793	0.788909	0.374003	1504	0.155579	0.15562	0.930749	-0.00554156
OMS00078	5	10499333	0.789571	0.290226	1504	0.155579	0.15562	0.930749	0.00570916
Omy_103705.558	25	7065986	0.792617	0.116024	1504	0.155579	0.155618	0.930749	0.007298
Omy_rapd.167	1	27362424	0.793866	0.196476	1504	0.155579	0.155618	0.930749	-0.00619288
Omy_130524.160	19	28889024	0.794854	0.37234	1504	0.155579	0.155617	0.930749	-0.00511538
Omy_111666.301	12	70990844	0.800076	0.0206117	1504	0.155579	0.155616	0.933851	0.0153892
OMS00103	13	38335692	0.819334	0.0275931	1504	0.155579	0.155609	0.947967	0.0124412
Omy_116733.349	18	18498042	0.820788	0.284907	1504	0.155579	0.155608	0.947967	0.00483027
Omy_98683.165	26	8555140	0.820815	0.0246011	1504	0.155579	0.155608	0.947967	-0.0124903
Omy_RAD43573.37	7	1745954	0.822616	0.292553	1504	0.155579	0.155608	0.947967	0.00422494
Omy_cox2.335	17	50822629	0.827931	0.149601	1504	0.155579	0.155606	0.951072	0.00572992
Omy_cd59b.112	26	38922611	0.839664	0.124003	1504	0.155579	0.155602	0.958942	0.00548072
Omy_107806.34	9	10095418	0.84031	0.338098	1504	0.155579	0.155602	0.958942	-0.00418571
Omy_RAD24287.74	17	28035734	0.84524	0.239029	1504	0.155579	0.155601	0.958942	0.00389837
OMS00143	16	59233015	0.845348	0.09375	1504	0.155579	0.155601	0.958942	-0.00598685
OMS00074	12	31104727	0.855744	0.492354	1504	0.155579	0.155598	0.962665	-0.00361881
Omy_RAD60135.12	7	56110072	0.856262	0.168218	1504	0.155579	0.155598	0.962665	-0.00424161
OMS00057	14	67908135	0.856586	0.349734	1504	0.155579	0.155598	0.962665	-0.00359316
M09AAD.076	2	53717512	0.864506	0.493684	1504	0.155579	0.155596	0.966797	0.0029508
Omy_RAD103359.45	15	40502475	0.865589	0.00764628	1504	0.155579	0.155596	0.966797	0.0147697
Omy_hsc715.80	12	40136309	0.872359	0.438497	1504	0.155579	0.155594	0.969279	-0.00315759
OMS00077	12	48861950	0.873152	0.40359	1504	0.155579	0.155594	0.969279	0.00322246
Omy_RAD28236.38	17	40399499	0.878313	0.333777	1504	0.155579	0.155593	0.972035	0.00282519
Omy_b1.266	22	41255773	0.888951	0.286237	1504	0.155579	0.15559	0.974391	0.00296431
Omy_RAD13034.67	29	12537039	0.890794	0.154588	1504	0.155579	0.15559	0.974391	0.00319112
Omy_117286.374	19	52310165	0.890897	0.075133	1504	0.155579	0.15559	0.974391	0.0046808
OMS00056	13	43771325	0.891183	0.212101	1504	0.155579	0.15559	0.974391	0.00316534
Omy_RAD619.59	30	289000	0.897192	0.270944	1504	0.155579	0.155589	0.974391	-0.00242263
Omy_u09.53.469	26	48859883	0.897714	0.351729	1504	0.155579	0.155589	0.974391	0.00261851
Omy_RAD92485.64	19	68318464	0.89927	0.213098	1504	0.155579	0.155588	0.974391	-0.00244809
Omy_RAD29700.18	10	1673196	0.901916	0.23371	1504	0.155579	0.155588	0.974391	0.00272405
OMS00015	8	23730945	0.904882	0.056516	1504	0.155579	0.155587	0.974695	-0.00446234
Omy_RAD33122.47	12	66078752	0.908247	0.326795	1504	0.155579	0.155587	0.975425	0.00189241
OMS00106	3	59855697	0.912332	0.217753	1504	0.155579	0.155586	0.97683	0.00253888
OMS00154	14	56234573	0.91618	0.223404	1504	0.155579	0.155586	0.97683	-0.00244544
Omy_120255.332	17	29102820	0.917628	0.0375665	1504	0.155579	0.155585	0.97683	-0.0047925
Omy_113490.159	28	26494831	0.927444	0.399269	1504	0.155579	0.155584	0.981361	-0.00194294
Omy_RAD88122.32	4	16334074	0.92896	0.197806	1504	0.155579	0.155584	0.981361	-0.00205584
Omy_RAD7384.50	14	65241784	0.929995	0.0259309	1504	0.155579	0.155584	0.981361	-0.00481015
OMS00041	4	18279174	0.943631	0.0172872	1504	0.155579	0.155582	0.992329	-0.00465825
Omy_118654.91	21	75458069	0.948174	0.217753	1504	0.155579	0.155582	0.992329	0.00150559
OMS00114	22	11035495	0.94859	0.0761303	1504	0.155579	0.155582	0.992329	0.00212505
Omy_RAD52812.28	16	28623729	0.95739	0.320811	1504	0.155579	0.155581	0.996447	0.0011205
Omy_RAD5374.56	24	6186937	0.958253	0.118351	1504	0.155579	0.155581	0.996447	0.00135732
Omy_RAD42793.59	24	51408522	0.961462	0.188497	1504	0.155579	0.155581	0.996447	-0.00105282
Omy_108007.193	17	43671991	0.964021	0.409907	1504	0.155579	0.155581	0.996447	-0.000916712
OMS00174	6	47325393	0.966252	0.0555186	1504	0.155579	0.15558	0.996447	-0.00164267
Omy_BAC.B4.324	27	14528635	0.970215	0.416556	1504	0.155579	0.15558	0.9977	-0.000641919
Omy_GH1P1_2	5	70466483	0.975153	0.0365691	1504	0.155579	0.15558	0.999945	-0.0014931
Omy_102505.102	15	7759328	0.978232	0.361037	1504	0.155579	0.15558	1	-0.000532382
Omy_RAD13499.13	21	38408941	0.983508	0.0897606	1504	0.155579	0.15558	1	-0.000647813
Omy_RAD33798.24	21	38336651	0.983508	0.0897606	1504	0.155579	0.15558	1	-0.000647813
Omy_RAD86706.72	17	40479421	0.990011	0.238364	1504	0.155579	0.155579	1	0.000250366
Omy_RAD35005.13	22	37188435	0.992334	0.0162899	1504	0.155579	0.155579	1	-0.000640051
M09AAC.055	1	53855167	0.994679	0.0628324	1504	0.155579	0.155579	1	0.000241023
Omy_tlr3.377	3	56447078	0.996231	0.090758	1504	0.155579	0.155579	1	-0.000145393
Omy_RAD73204.63	21	24670264	0.99857	0.0837766	1504	0.155579	0.155579	1	5.3448e-05
Omy_BAMBI4.238	24	24411085	1	0	1504	NA	NA	1	NA

## Sheet: Blink.ocean.age
SNP	Chromosome	Position	P.value	maf	nobs	Rsquare.of.Model.without.SNP	Rsquare.of.Model.with.SNP	FDR_Adjusted_P-values	effect
Omy25_61287415	6	61287415	1.30264e-09	NA	Omy25_61287415	NA	NA	4.72857e-07	NA
Omy25_61317777	6	61317777	1.00426e-08	NA	Omy25_61317777	NA	NA	1.82274e-06	NA
Omy_RAD52458.17	20	11609794	0.000596186	NA	Omy_RAD52458.17	NA	NA	0.0566505	NA
Omy_b9.164	7	17599731	0.000624247	NA	Omy_b9.164	NA	NA	0.0566505	NA
Omy_RAD66402.36	3	30372084	0.00108671	NA	Omy_RAD66402.36	NA	NA	0.0788951	NA
Omy_ndk.152	12	56277959	0.00141736	NA	Omy_ndk.152	NA	NA	0.0808805	NA
Omy_RAD43612.42	2	29118777	0.00186152	NA	Omy_RAD43612.42	NA	NA	0.0808805	NA
Omy_RAD35149.9	7	60182501	0.00201207	NA	Omy_RAD35149.9	NA	NA	0.0808805	NA
Omy_RAD65959.69	13	36338472	0.00209525	NA	Omy_RAD65959.69	NA	NA	0.0808805	NA
Omy_RAD31408.67	4	48341010	0.00222811	NA	Omy_RAD31408.67	NA	NA	0.0808805	NA
Omy_RAD1186.59	6	70252314	0.00331914	NA	Omy_RAD1186.59	NA	NA	0.109532	NA
Omy_RAD88028.7	16	5676664	0.00432876	NA	Omy_RAD88028.7	NA	NA	0.130945	NA
Omy_RAD9004.13	26	54044836	0.00502366	NA	Omy_RAD9004.13	NA	NA	0.140276	NA
OMS00064	14	45227750	0.00656295	NA	OMS00064	NA	NA	0.170168	NA
OMS00120	24	51013177	0.0078807	NA	OMS00120	NA	NA	0.180409	NA
Omy_RAD12439.64	14	44537893	0.00795192	NA	Omy_RAD12439.64	NA	NA	0.180409	NA
Omy_RAD76060.20	20	21561303	0.0104627	NA	Omy_RAD76060.20	NA	NA	0.221047	NA
Omy_107336.170	6	30017455	0.010961	NA	Omy_107336.170	NA	NA	0.221047	NA
Omy_nach.200	28	30001796	0.0120476	NA	Omy_nach.200	NA	NA	0.230172	NA
Omy_nips.299	16	39788784	0.014212	NA	Omy_nips.299	NA	NA	0.248537	NA
Omy_RAD73963.73	5	23729539	0.0151502	NA	Omy_RAD73963.73	NA	NA	0.248537	NA
OMS00048	9	37125668	0.0151758	NA	OMS00048	NA	NA	0.248537	NA
Omy_RAD19340.24	2	42701841	0.0157475	NA	Omy_RAD19340.24	NA	NA	0.248537	NA
OMS00175	13	50381707	0.01653	NA	OMS00175	NA	NA	0.250016	NA
Omy_110689.148	18	72350872	0.0230009	NA	Omy_110689.148	NA	NA	0.333973	NA
OMS00106	3	59855697	0.0242296	NA	OMS00106	NA	NA	0.338282	NA
Omy_RAD13499.13	21	38408941	0.030307	NA	Omy_RAD13499.13	NA	NA	0.392909	NA
Omy_RAD33798.24	21	38336651	0.030307	NA	Omy_RAD33798.24	NA	NA	0.392909	NA
Omy_97077.73	14	61875465	0.03816	NA	Omy_97077.73	NA	NA	0.46256	NA
Omy_RAD76570.62	12	56297752	0.0390833	NA	Omy_RAD76570.62	NA	NA	0.46256	NA
Omy_metB.138	26	53792050	0.0397296	NA	Omy_metB.138	NA	NA	0.46256	NA
Omy_105105.448	14	68303584	0.0411425	NA	Omy_105105.448	NA	NA	0.46256	NA
Omy_RAD22123.69	25	23756920	0.0420509	NA	Omy_RAD22123.69	NA	NA	0.46256	NA
Omy_RAD85131.35	23	75534697	0.0438479	NA	Omy_RAD85131.35	NA	NA	0.468141	NA
Omy_myoD.178	19	10520793	0.0465429	NA	Omy_myoD.178	NA	NA	0.482717	NA
Omy_118205.116	27	33267127	0.0529533	NA	Omy_118205.116	NA	NA	0.500079	NA
OMS00039	10	4800495	0.0558743	NA	OMS00039	NA	NA	0.500079	NA
OMS00070	5	55279296	0.0559723	NA	OMS00070	NA	NA	0.500079	NA
Omy_RAD27740.55	26	42745963	0.0571303	NA	Omy_RAD27740.55	NA	NA	0.500079	NA
Omy_131460.646	14	36600038	0.0591801	NA	Omy_131460.646	NA	NA	0.500079	NA
Omy_sSOD.1	27	39802221	0.0603709	NA	Omy_sSOD.1	NA	NA	0.500079	NA
Omy_hsp70aPro.329	12	66828836	0.0611756	NA	Omy_hsp70aPro.329	NA	NA	0.500079	NA
Omy_RAD20917.11	26	52384497	0.0613631	NA	Omy_RAD20917.11	NA	NA	0.500079	NA
Omy_112301.202	21	37590554	0.0631895	NA	Omy_112301.202	NA	NA	0.500079	NA
Omy_116938.264	25	7154463	0.0648591	NA	Omy_116938.264	NA	NA	0.500079	NA
Omy_RAD58835.15	21	53735338	0.0662421	NA	Omy_RAD58835.15	NA	NA	0.500079	NA
Omy_ntl.27	18	22071034	0.0665919	NA	Omy_ntl.27	NA	NA	0.500079	NA
Omy_u07.79.166	21	57523676	0.068062	NA	Omy_u07.79.166	NA	NA	0.500079	NA
Omy_RAD3651.48	9	32029860	0.0683511	NA	Omy_RAD3651.48	NA	NA	0.500079	NA
Omy_RAD7210.8	2	42558654	0.0688814	NA	Omy_RAD7210.8	NA	NA	0.500079	NA
Omy_RAD48799.69	9	21581080	0.0704304	NA	Omy_RAD48799.69	NA	NA	0.501299	NA
OMS00105	1	20264968	0.0755566	NA	OMS00105	NA	NA	0.527443	NA
Omy_112820.82	13	21861264	0.084381	NA	Omy_112820.82	NA	NA	0.574107	NA
OMY1011SNP	1	54446225	0.0868422	NA	OMY1011SNP	NA	NA	0.574107	NA
Omy_RAD98715.53	11	23448568	0.0877652	NA	Omy_RAD98715.53	NA	NA	0.574107	NA
OMS00164	27	17249654	0.0926234	NA	OMS00164	NA	NA	0.574107	NA
Omy_RAD30392.17	23	61772669	0.0928851	NA	Omy_RAD30392.17	NA	NA	0.574107	NA
Omy_OmyP9.180	27	15673414	0.0932391	NA	Omy_OmyP9.180	NA	NA	0.574107	NA
Omy_u09.54.311	21	42920502	0.0933122	NA	Omy_u09.54.311	NA	NA	0.574107	NA
Omy_102867.443	24	55934332	0.100825	NA	Omy_102867.443	NA	NA	0.609989	NA
OMS00176	14	11029167	0.10461	NA	OMS00176	NA	NA	0.615452	NA
Omy_97660.230	20	35742946	0.10667	NA	Omy_97660.230	NA	NA	0.615452	NA
Omy_111383.51	16	21239768	0.106814	NA	Omy_111383.51	NA	NA	0.615452	NA
M09AAC.055	1	53855167	0.112995	NA	M09AAC.055	NA	NA	0.627596	NA
Omy_RAD47955.51	7	23191748	0.113741	NA	Omy_RAD47955.51	NA	NA	0.627596	NA
OMS00132	17	9451350	0.114108	NA	OMS00132	NA	NA	0.627596	NA
Omy_oxct.85	24	68405894	0.121809	NA	Omy_oxct.85	NA	NA	0.659949	NA
Omy_RAD2567.8	14	43793241	0.124558	NA	Omy_RAD2567.8	NA	NA	0.664917	NA
Omy_110362.585	23	14307279	0.126909	NA	Omy_110362.585	NA	NA	0.66765	NA
Omy_RAD26691.36	12	47284987	0.133196	NA	Omy_RAD26691.36	NA	NA	0.680109	NA
Omy_mcsf.268	18	48758470	0.133349	NA	Omy_mcsf.268	NA	NA	0.680109	NA
OmyR24370	23	28579373	0.134898	NA	OmyR24370	NA	NA	0.680109	NA
Omy_tlr3.377	3	56447078	0.139851	NA	Omy_tlr3.377	NA	NA	0.682155	NA
Omy_105714.265	7	7594847	0.14347	NA	Omy_105714.265	NA	NA	0.682155	NA
Omy_RAD24287.74	17	28035734	0.144635	NA	Omy_RAD24287.74	NA	NA	0.682155	NA
OmyR40252	23	31675278	0.147138	NA	OmyR40252	NA	NA	0.682155	NA
OMS00089	18	13150534	0.151029	NA	OMS00089	NA	NA	0.682155	NA
Omy_cd59.206	29	8028322	0.151849	NA	Omy_cd59.206	NA	NA	0.682155	NA
Omy_RAD36952.53	7	40260970	0.153218	NA	Omy_RAD36952.53	NA	NA	0.682155	NA
Omy_RAD68634.40	7	40260800	0.153218	NA	Omy_RAD68634.40	NA	NA	0.682155	NA
Omy_RAD55404.54	18	43876869	0.155221	NA	Omy_RAD55404.54	NA	NA	0.682155	NA
Omy_hsp90BA.193	17	10667361	0.156324	NA	Omy_hsp90BA.193	NA	NA	0.682155	NA
OMS00002	6	82366395	0.158171	NA	OMS00002	NA	NA	0.682155	NA
Omy_101832.195	25	17015658	0.158879	NA	Omy_101832.195	NA	NA	0.682155	NA
Omy_117815.81	21	67894257	0.159733	NA	Omy_117815.81	NA	NA	0.682155	NA
Omy_RAD62596.38	14	49977794	0.165409	NA	Omy_RAD62596.38	NA	NA	0.692623	NA
OMS00024	9	31418339	0.166443	NA	OMS00024	NA	NA	0.692623	NA
Omy_RAD45104.18	25	20693754	0.169079	NA	Omy_RAD45104.18	NA	NA	0.692623	NA
Omy_RAD38406.19	12	48181130	0.169817	NA	Omy_RAD38406.19	NA	NA	0.692623	NA
OMS00127	2	36268423	0.173441	NA	OMS00127	NA	NA	0.699545	NA
Omy_101554.306	18	53660117	0.17915	NA	Omy_101554.306	NA	NA	0.700436	NA
Omy_Ots249.227	15	18917430	0.179387	NA	Omy_Ots249.227	NA	NA	0.700436	NA
OMS00153	17	16303316	0.182118	NA	OMS00153	NA	NA	0.700436	NA
Omy_mapK3.103	14	10975716	0.183451	NA	Omy_mapK3.103	NA	NA	0.700436	NA
Omy_RAD43694.41	25	57728549	0.193946	NA	Omy_RAD43694.41	NA	NA	0.700436	NA
Omy_aspAT.123	29	19289582	0.197341	NA	Omy_aspAT.123	NA	NA	0.700436	NA
Omy_cox1.221	24	47052310	0.198158	NA	Omy_cox1.221	NA	NA	0.700436	NA
OMS00058	15	19922139	0.199203	NA	OMS00058	NA	NA	0.700436	NA
Omy_111666.301	12	70990844	0.201662	NA	Omy_111666.301	NA	NA	0.700436	NA
Omy_RAD3209.10	2	50984953	0.20422	NA	Omy_RAD3209.10	NA	NA	0.700436	NA
Omy28_11667578	20	11667578	0.205751	NA	Omy28_11667578	NA	NA	0.700436	NA
Omy_109894.185	3	10852282	0.20785	NA	Omy_109894.185	NA	NA	0.700436	NA
OMS00014	8	6297526	0.209685	NA	OMS00014	NA	NA	0.700436	NA
Omy_116733.349	18	18498042	0.210169	NA	Omy_116733.349	NA	NA	0.700436	NA
Omy_RAD39156.33	7	46886531	0.214831	NA	Omy_RAD39156.33	NA	NA	0.700436	NA
Omy_103705.558	25	7065986	0.21506	NA	Omy_103705.558	NA	NA	0.700436	NA
Omy_RAD36848.7	3	63650747	0.218731	NA	Omy_RAD36848.7	NA	NA	0.700436	NA
Omy_inos.97	11	24547687	0.220793	NA	Omy_inos.97	NA	NA	0.700436	NA
Omy_bcAKala.380rd	23	53469295	0.222226	NA	Omy_bcAKala.380rd	NA	NA	0.700436	NA
Omy_RAD49111.35	1	40050111	0.222831	NA	Omy_RAD49111.35	NA	NA	0.700436	NA
Omy_RAD32139.58	3	10773803	0.225724	NA	Omy_RAD32139.58	NA	NA	0.700436	NA
Omy_RAD79314.58	4	62728432	0.226025	NA	Omy_RAD79314.58	NA	NA	0.700436	NA
OMGH1PROM1.SNP1	5	70466474	0.228943	NA	OMGH1PROM1.SNP1	NA	NA	0.700436	NA
Omy28_11676622	20	11676622	0.230832	NA	Omy28_11676622	NA	NA	0.700436	NA
Omy_hus1.52	16	13042222	0.232465	NA	Omy_hus1.52	NA	NA	0.700436	NA
Omy28_11671116	20	11671116	0.2359	NA	Omy28_11671116	NA	NA	0.700436	NA
Omy_RAD37816.68	26	73500031	0.235982	NA	Omy_RAD37816.68	NA	NA	0.700436	NA
Omy_ftzf1.217	3	44060919	0.236608	NA	Omy_ftzf1.217	NA	NA	0.700436	NA
OMS00061	16	31231975	0.238432	NA	OMS00061	NA	NA	0.700436	NA
Omy_gh.475	12	62308122	0.239785	NA	Omy_gh.475	NA	NA	0.700436	NA
Omy_e1.147	9	38313338	0.241102	NA	Omy_e1.147	NA	NA	0.700436	NA
Omy_u09.61.043	23	58840810	0.243431	NA	Omy_u09.61.043	NA	NA	0.700436	NA
Omy_RAD103359.45	15	40502475	0.244756	NA	Omy_RAD103359.45	NA	NA	0.700436	NA
Omy_impa1.55	20	36390509	0.245498	NA	Omy_impa1.55	NA	NA	0.700436	NA
Omy_111084.526	16	17300850	0.246911	NA	Omy_111084.526	NA	NA	0.700436	NA
OMS00057	14	67908135	0.247127	NA	OMS00057	NA	NA	0.700436	NA
OMS00119	4	27506018	0.249026	NA	OMS00119	NA	NA	0.700436	NA
Omy_cin.172	22	21602618	0.251082	NA	Omy_cin.172	NA	NA	0.700436	NA
Omy_gluR.79	3	7508221	0.25244	NA	Omy_gluR.79	NA	NA	0.700436	NA
Omy_113490.159	28	26494831	0.252904	NA	Omy_113490.159	NA	NA	0.700436	NA
Omy_cyp17.153	5	64509889	0.25732	NA	Omy_cyp17.153	NA	NA	0.700436	NA
Omy_arp.630	14	57239751	0.258944	NA	Omy_arp.630	NA	NA	0.700436	NA
Omy_RAD46672.27	25	58256353	0.259942	NA	Omy_RAD46672.27	NA	NA	0.700436	NA
Omy_anp.17	4	30728525	0.260046	NA	Omy_anp.17	NA	NA	0.700436	NA
OmyR40319	23	63158919	0.260493	NA	OmyR40319	NA	NA	0.700436	NA
Omy_97954.618	4	11433435	0.264194	NA	Omy_97954.618	NA	NA	0.705164	NA
OMS00095	3	38704654	0.266259	NA	OMS00095	NA	NA	0.70549	NA
Omy28_11683204	20	11683204	0.275879	NA	Omy28_11683204	NA	NA	0.725681	NA
Omy_RAD13034.67	29	12537039	0.284063	NA	Omy_RAD13034.67	NA	NA	0.728802	NA
Omy_IL1b.163	7	42313129	0.284636	NA	Omy_IL1b.163	NA	NA	0.728802	NA
Omy_RAD26080.69	3	40486618	0.286901	NA	Omy_RAD26080.69	NA	NA	0.728802	NA
OMS00116	23	11341754	0.287317	NA	OMS00116	NA	NA	0.728802	NA
Omy_RAD3926.22	18	45345547	0.288854	NA	Omy_RAD3926.22	NA	NA	0.728802	NA
Omy_RAD59950.44	2	17292964	0.289112	NA	Omy_RAD59950.44	NA	NA	0.728802	NA
OmyR33562	23	47337540	0.292062	NA	OmyR33562	NA	NA	0.729166	NA
Omy_redd1.410	18	69044121	0.294262	NA	Omy_redd1.410	NA	NA	0.729166	NA
OMS00052	11	28174967	0.296778	NA	OMS00052	NA	NA	0.729166	NA
OMS00015	8	23730945	0.297291	NA	OMS00015	NA	NA	0.729166	NA
Omy_GHSR.121	2	11662801	0.303946	NA	Omy_GHSR.121	NA	NA	0.737057	NA
OMS00017	1	19111591	0.306124	NA	OMS00017	NA	NA	0.737057	NA
Omy_RAD47080.54	20	11667915	0.306599	NA	Omy_RAD47080.54	NA	NA	0.737057	NA
Omy_RAD93580.37	15	24247865	0.319311	NA	Omy_RAD93580.37	NA	NA	0.762565	NA
Omy_117540.259	12	5079371	0.322268	NA	Omy_117540.259	NA	NA	0.764597	NA
Omy_nxt2.273	18	71969784	0.329664	NA	Omy_nxt2.273	NA	NA	0.777066	NA
Omy_g1.103	28	39287232	0.332821	NA	Omy_g1.103	NA	NA	0.777433	NA
Omy_star.206	7	36624863	0.339885	NA	Omy_star.206	NA	NA	0.777433	NA
Omy_U11_2b.154	25	59466696	0.341658	NA	Omy_U11_2b.154	NA	NA	0.777433	NA
Omy_108007.193	17	43671991	0.342957	NA	Omy_108007.193	NA	NA	0.777433	NA
OmyR14589	23	56162785	0.344111	NA	OmyR14589	NA	NA	0.777433	NA
Omy_RAD366.7	14	6230066	0.34518	NA	Omy_RAD366.7	NA	NA	0.777433	NA
Omy_RAD78147.27	1	3343451	0.34593	NA	Omy_RAD78147.27	NA	NA	0.777433	NA
Omy_RAD2976.26	14	58337126	0.346954	NA	Omy_RAD2976.26	NA	NA	0.777433	NA
Omy_Il.1b_.028	1	10329530	0.353578	NA	Omy_Il.1b_.028	NA	NA	0.778513	NA
Omy_Ogo4.212	16	12595806	0.353722	NA	Omy_Ogo4.212	NA	NA	0.778513	NA
Omy_RAD23894.58	23	40927121	0.35593	NA	Omy_RAD23894.58	NA	NA	0.778513	NA
Omy_sast.264	2	28252083	0.356014	NA	Omy_sast.264	NA	NA	0.778513	NA
Omy_104569.114	22	32178517	0.359407	NA	Omy_104569.114	NA	NA	0.781227	NA
Omy_RAD33122.47	12	66078752	0.37456	NA	Omy_RAD33122.47	NA	NA	0.802466	NA
Omy_zg57.91	22	32766740	0.378326	NA	Omy_zg57.91	NA	NA	0.802466	NA
Omy_128923.433	19	16436234	0.378329	NA	Omy_128923.433	NA	NA	0.802466	NA
OMS00096	21	29109394	0.38092	NA	OMS00096	NA	NA	0.802466	NA
Omy_RAD116.59	4	33074866	0.381036	NA	Omy_RAD116.59	NA	NA	0.802466	NA
Omy_UBA3b	18	28552649	0.384493	NA	Omy_UBA3b	NA	NA	0.802466	NA
OmyR19198	23	34973485	0.384653	NA	OmyR19198	NA	NA	0.802466	NA
OMS00013	7	10325271	0.389465	NA	OMS00013	NA	NA	0.807861	NA
OMS00003	5	59464348	0.392763	NA	OMS00003	NA	NA	0.809431	NA
Omy25_61316270	6	61316270	0.394681	NA	Omy25_61316270	NA	NA	0.809431	NA
Omy_crb.106	27	30701374	0.399088	NA	Omy_crb.106	NA	NA	0.810786	NA
Omy_RAD40641.58	4	17858278	0.401449	NA	Omy_RAD40641.58	NA	NA	0.810786	NA
OMS00071	6	48248474	0.403079	NA	OMS00071	NA	NA	0.810786	NA
Omy_BAC.F5.284	24	42789302	0.406487	NA	Omy_BAC.F5.284	NA	NA	0.810786	NA
Omy_RAD13073.16	23	13954598	0.40681	NA	Omy_RAD13073.16	NA	NA	0.810786	NA
OMS00169	23	67568174	0.408744	NA	OMS00169	NA	NA	0.810786	NA
Omy_MYC_2	24	33841260	0.411278	NA	Omy_MYC_2	NA	NA	0.81138	NA
Omy25_61284413	6	61284413	0.419192	NA	Omy25_61284413	NA	NA	0.822523	NA
Omy_G3PD_2.246	26	6084071	0.421975	NA	Omy_G3PD_2.246	NA	NA	0.823532	NA
OMS00112	12	68382081	0.428523	NA	OMS00112	NA	NA	0.831839	NA
OMS00079	19	35250473	0.434498	NA	OMS00079	NA	NA	0.83895	NA
Omy_96222.125	16	24041111	0.441196	NA	Omy_96222.125	NA	NA	0.843812	NA
M09AAJ.163	4	44843440	0.443463	NA	M09AAJ.163	NA	NA	0.843812	NA
Omy_RAD46452.51	20	27516610	0.444471	NA	Omy_RAD46452.51	NA	NA	0.843812	NA
OMS00129	20	22531125	0.446378	NA	OMS00129	NA	NA	0.843812	NA
Omy_UT16_2.173	3	61496264	0.452204	NA	Omy_UT16_2.173	NA	NA	0.843812	NA
Omy_RAD1919.22	12	53383757	0.454083	NA	Omy_RAD1919.22	NA	NA	0.843812	NA
Omy_sys1.188	14	56428776	0.456055	NA	Omy_sys1.188	NA	NA	0.843812	NA
OMS00018	4	46432462	0.457363	NA	OMS00018	NA	NA	0.843812	NA
Omy_BAC.B4.324	27	14528635	0.458867	NA	Omy_BAC.B4.324	NA	NA	0.843812	NA
Omy_RAD40132.55	4	62784779	0.460261	NA	Omy_RAD40132.55	NA	NA	0.843812	NA
Omy_metA.161	5	24257340	0.463877	NA	Omy_metA.161	NA	NA	0.844481	NA
Omy_ca050.64	25	48651793	0.466242	NA	Omy_ca050.64	NA	NA	0.844481	NA
Omy_105385.406	5	77446133	0.468415	NA	Omy_105385.406	NA	NA	0.844481	NA
OMS00030	3	60401405	0.469931	NA	OMS00030	NA	NA	0.844481	NA
Omy_RAD66834.17	10	30353244	0.480926	NA	Omy_RAD66834.17	NA	NA	0.859981	NA
Omy_srp09.37	17	21426823	0.484541	NA	Omy_srp09.37	NA	NA	0.862198	NA
Omy_cd59b.112	26	38922611	0.487226	NA	Omy_cd59b.112	NA	NA	0.862746	NA
Omy_104519.624	17	42764123	0.492471	NA	Omy_104519.624	NA	NA	0.867549	NA
Omy_RAD72528.44	5	7354513	0.494718	NA	Omy_RAD72528.44	NA	NA	0.867549	NA
Omy_RAD77789.54	19	30976138	0.500336	NA	Omy_RAD77789.54	NA	NA	0.873183	NA
Omy25_61317685	6	61317685	0.504819	NA	Omy25_61317685	NA	NA	0.874661	NA
OMS00133	1	23702093	0.506002	NA	OMS00133	NA	NA	0.874661	NA
Omy_RAD65808.68	5	12187698	0.520386	NA	Omy_RAD65808.68	NA	NA	0.893246	NA
Omy_nkef.241	17	69427037	0.522248	NA	Omy_nkef.241	NA	NA	0.893246	NA
Omy_RAD43573.37	7	1745954	0.52506	NA	Omy_RAD43573.37	NA	NA	0.893246	NA
Omy_carban1.264	16	21454064	0.530241	NA	Omy_carban1.264	NA	NA	0.893246	NA
Omy_RAD86706.72	17	40479421	0.53247	NA	Omy_RAD86706.72	NA	NA	0.893246	NA
Omy_SECC22b.88	23	61828903	0.536081	NA	Omy_SECC22b.88	NA	NA	0.893246	NA
Omy_RAD25042.68	26	32793123	0.538389	NA	Omy_RAD25042.68	NA	NA	0.893246	NA
Omy25_61285646	6	61285646	0.542002	NA	Omy25_61285646	NA	NA	0.893246	NA
OMS00173	15	9105891	0.542061	NA	OMS00173	NA	NA	0.893246	NA
Omy_120255.332	17	29102820	0.543312	NA	Omy_120255.332	NA	NA	0.893246	NA
Omy_RAD12566.14	18	44125336	0.545992	NA	Omy_RAD12566.14	NA	NA	0.893246	NA
Omy_GH1P1_2	5	70466483	0.546283	NA	Omy_GH1P1_2	NA	NA	0.893246	NA
OMS00056	13	43771325	0.550328	NA	OMS00056	NA	NA	0.895825	NA
Omy_RAD78776.10	2	25034326	0.555478	NA	Omy_RAD78776.10	NA	NA	0.900172	NA
OMS00092	1	12518551	0.559946	NA	OMS00092	NA	NA	0.90338	NA
M09AAD.076	2	53717512	0.577641	NA	M09AAD.076	NA	NA	0.914029	NA
Omy_110201.359	12	28727952	0.578418	NA	Omy_110201.359	NA	NA	0.914029	NA
Omy_RAD10733.10	3	41411754	0.579882	NA	Omy_RAD10733.10	NA	NA	0.914029	NA
OMS00151	17	23949230	0.58189	NA	OMS00151	NA	NA	0.914029	NA
Omy_187760.385	9	23659737	0.584987	NA	Omy_187760.385	NA	NA	0.914029	NA
Omy_118175.396	28	20282478	0.585369	NA	Omy_118175.396	NA	NA	0.914029	NA
Omy_RAD619.59	30	289000	0.587657	NA	Omy_RAD619.59	NA	NA	0.914029	NA
Omy_RAD59758.41	6	40219356	0.58867	NA	Omy_RAD59758.41	NA	NA	0.914029	NA
Omy_rbm4b.203	13	12485117	0.58933	NA	Omy_rbm4b.203	NA	NA	0.914029	NA
Omy_RAD17632.23	18	56074485	0.591727	NA	Omy_RAD17632.23	NA	NA	0.914029	NA
Omy28_11607954	20	11607954	0.597986	NA	Omy28_11607954	NA	NA	0.919717	NA
OMS00103	13	38335692	0.600476	NA	OMS00103	NA	NA	0.919717	NA
Omy_RAD88122.32	4	16334074	0.609484	NA	Omy_RAD88122.32	NA	NA	0.92959	NA
OMS00074	12	31104727	0.621768	NA	OMS00074	NA	NA	0.94436	NA
OMS00006	4	63247944	0.632384	NA	OMS00006	NA	NA	0.948173	NA
OMS00062	4	14858081	0.632461	NA	OMS00062	NA	NA	0.948173	NA
OMS00138	26	22318448	0.634797	NA	OMS00138	NA	NA	0.948173	NA
OMS00179	17	25539930	0.63614	NA	OMS00179	NA	NA	0.948173	NA
Omy_117370.400	4	14853962	0.639276	NA	Omy_117370.400	NA	NA	0.948173	NA
Omy_cd28.130	14	19036977	0.639951	NA	Omy_cd28.130	NA	NA	0.948173	NA
OMS00128	25	14488587	0.645444	NA	OMS00128	NA	NA	0.948971	NA
Omy_RAD30619.61	14	42710419	0.646531	NA	Omy_RAD30619.61	NA	NA	0.948971	NA
Omy_vatf.406	22	23806220	0.648333	NA	Omy_vatf.406	NA	NA	0.948971	NA
Omy_GREB1_05	20	11618027	0.654225	NA	Omy_GREB1_05	NA	NA	0.950761	NA
OMS00174	6	47325393	0.654962	NA	OMS00174	NA	NA	0.950761	NA
Omy_118654.91	21	75458069	0.657413	NA	Omy_118654.91	NA	NA	0.950761	NA
Omy_130524.160	19	28889024	0.663408	NA	Omy_130524.160	NA	NA	0.951577	NA
Omy_RAD17849.16	4	44116456	0.66404	NA	Omy_RAD17849.16	NA	NA	0.951577	NA
Omy_LDHB.2_i6	22	24130559	0.667155	NA	Omy_LDHB.2_i6	NA	NA	0.951577	NA
Omy_101993.189	25	21491290	0.668596	NA	Omy_101993.189	NA	NA	0.951577	NA
Omy_RAD42465.32	2	25034287	0.671085	NA	Omy_RAD42465.32	NA	NA	0.951577	NA
Omy_114587.480	26	16204563	0.677492	NA	Omy_114587.480	NA	NA	0.956924	NA
Omy_IL17.185	15	27226063	0.692877	NA	Omy_IL17.185	NA	NA	0.963273	NA
OMS00053	12	66917868	0.693907	NA	OMS00053	NA	NA	0.963273	NA
Omy_ppie.232	6	54990925	0.698431	NA	Omy_ppie.232	NA	NA	0.963273	NA
Omy_hsf1b.241	18	14516742	0.698604	NA	Omy_hsf1b.241	NA	NA	0.963273	NA
Omy_RAD52812.28	16	28623729	0.700966	NA	Omy_RAD52812.28	NA	NA	0.963273	NA
OMS00134	4	47743637	0.702032	NA	OMS00134	NA	NA	0.963273	NA
Omy_RAD14033.46	6	60064021	0.709418	NA	Omy_RAD14033.46	NA	NA	0.963273	NA
OMS00111	19	63031581	0.710725	NA	OMS00111	NA	NA	0.963273	NA
Omy_98683.165	26	8555140	0.714025	NA	Omy_98683.165	NA	NA	0.963273	NA
OMS00114	22	11035495	0.714386	NA	OMS00114	NA	NA	0.963273	NA
Omy_107285.69	7	9809156	0.721863	NA	Omy_107285.69	NA	NA	0.963273	NA
Omy_BAMBI2.312	1	6112929	0.727034	NA	Omy_BAMBI2.312	NA	NA	0.963273	NA
Omy_RAD739.59	1	52923702	0.728837	NA	Omy_RAD739.59	NA	NA	0.963273	NA
Omy_RAD78502.57	24	37031757	0.729464	NA	Omy_RAD78502.57	NA	NA	0.963273	NA
Omy_vamp5.303	7	33625138	0.730787	NA	Omy_vamp5.303	NA	NA	0.963273	NA
Omy_RAD18903.48	17	61039208	0.734028	NA	Omy_RAD18903.48	NA	NA	0.963273	NA
Omy_RAD60135.12	7	56110072	0.741785	NA	Omy_RAD60135.12	NA	NA	0.963273	NA
OMS00121	2	34232991	0.741828	NA	OMS00121	NA	NA	0.963273	NA
Omy_lpl.220	26	60022813	0.742504	NA	Omy_lpl.220	NA	NA	0.963273	NA
OMS00008	5	77384035	0.745119	NA	OMS00008	NA	NA	0.963273	NA
Omy_114315.438	13	64564508	0.748541	NA	Omy_114315.438	NA	NA	0.963273	NA
Omy_p53.262	3	46190822	0.751916	NA	Omy_p53.262	NA	NA	0.963273	NA
Omy28_11773194	20	11773194	0.752229	NA	Omy28_11773194	NA	NA	0.963273	NA
Omy_G3PD_2.371	26	6083946	0.753241	NA	Omy_G3PD_2.371	NA	NA	0.963273	NA
Omy_RAD35005.13	22	37188435	0.753707	NA	Omy_RAD35005.13	NA	NA	0.963273	NA
Omy_117286.374	19	52310165	0.754968	NA	Omy_117286.374	NA	NA	0.963273	NA
OMS00041	4	18279174	0.758316	NA	OMS00041	NA	NA	0.963273	NA
Omy25_61322413	6	61322413	0.766139	NA	Omy25_61322413	NA	NA	0.963273	NA
Omy_RAD46314.35	26	78480158	0.766256	NA	Omy_RAD46314.35	NA	NA	0.963273	NA
OMS00180	28	32462775	0.768616	NA	OMS00180	NA	NA	0.963273	NA
Omy_RAD28236.38	17	40399499	0.769361	NA	Omy_RAD28236.38	NA	NA	0.963273	NA
Omy_105075.162	19	7635334	0.770175	NA	Omy_105075.162	NA	NA	0.963273	NA
Omy_rapd.167	1	27362424	0.773641	NA	Omy_rapd.167	NA	NA	0.963273	NA
OMS00077	12	48861950	0.775891	NA	OMS00077	NA	NA	0.963273	NA
Omy_hsp47.86	8	27944494	0.777263	NA	Omy_hsp47.86	NA	NA	0.963273	NA
Omy_gadd45.332	5	12240053	0.777518	NA	Omy_gadd45.332	NA	NA	0.963273	NA
Omy_ada10.71	29	18315420	0.78147	NA	Omy_ada10.71	NA	NA	0.964876	NA
Omy_hsc715.80	12	40136309	0.784667	NA	Omy_hsc715.80	NA	NA	0.965539	NA
Omy_114976.223	25	41462973	0.790012	NA	Omy_114976.223	NA	NA	0.968832	NA
Omy_RAD50632.21	5	38986533	0.794278	NA	Omy_RAD50632.21	NA	NA	0.968965	NA
OMS00078	5	10499333	0.795459	NA	OMS00078	NA	NA	0.968965	NA
Omy_RAD16104.20	26	67119313	0.799054	NA	Omy_RAD16104.20	NA	NA	0.970088	NA
OMS00156	26	12397197	0.804482	NA	OMS00156	NA	NA	0.971009	NA
Omy25_61318852	6	61318852	0.810771	NA	Omy25_61318852	NA	NA	0.971009	NA
M09AAE.082	3	32872704	0.812577	NA	M09AAE.082	NA	NA	0.971009	NA
Omy_RAD19578.59	12	67131514	0.815833	NA	Omy_RAD19578.59	NA	NA	0.971009	NA
Omy_stat3.273	5	79898098	0.817784	NA	Omy_stat3.273	NA	NA	0.971009	NA
OMS00068	17	17488038	0.82262	NA	OMS00068	NA	NA	0.971009	NA
Omy_RAD7384.50	14	65241784	0.827372	NA	Omy_RAD7384.50	NA	NA	0.971009	NA
OMS00154	14	56234573	0.827813	NA	OMS00154	NA	NA	0.971009	NA
Omy_RAD7016.31	7	51490760	0.83113	NA	Omy_RAD7016.31	NA	NA	0.971009	NA
Omy_RAD57916.29	5	44429931	0.836053	NA	Omy_RAD57916.29	NA	NA	0.971009	NA
Omy_GREB1_09	20	11641623	0.838549	NA	Omy_GREB1_09	NA	NA	0.971009	NA
OMS00149	12	65894619	0.842178	NA	OMS00149	NA	NA	0.971009	NA
Omy_IL6.320	18	7102407	0.84293	NA	Omy_IL6.320	NA	NA	0.971009	NA
Omy_pad.196	14	44470619	0.843828	NA	Omy_pad.196	NA	NA	0.971009	NA
Omy28_11632591	20	11632591	0.844538	NA	Omy28_11632591	NA	NA	0.971009	NA
OMS00072	18	59971780	0.850189	NA	OMS00072	NA	NA	0.971009	NA
Omy_aromat.280	19	3391469	0.85026	NA	Omy_aromat.280	NA	NA	0.971009	NA
Omy_RAD47444.53	18	56051917	0.850323	NA	Omy_RAD47444.53	NA	NA	0.971009	NA
Omy_RAD55997.10	11	27405886	0.850636	NA	Omy_RAD55997.10	NA	NA	0.971009	NA
Omy_97865.196	17	82513344	0.855965	NA	Omy_97865.196	NA	NA	0.972527	NA
Omy_RAD58213.70	25	58266227	0.860729	NA	Omy_RAD58213.70	NA	NA	0.972527	NA
Omy_110064.419	28	36272850	0.862298	NA	Omy_110064.419	NA	NA	0.972527	NA
OMS00143	16	59233015	0.862682	NA	OMS00143	NA	NA	0.972527	NA
Omy_LDHB.2_e5	22	24129907	0.865644	NA	Omy_LDHB.2_e5	NA	NA	0.972844	NA
Omy_RAD4848.14	9	5493648	0.870366	NA	Omy_RAD4848.14	NA	NA	0.975132	NA
Omy_hsf2.146	17	17470364	0.877961	NA	Omy_hsf2.146	NA	NA	0.980615	NA
Omy_b1.266	22	41255773	0.887452	NA	Omy_b1.266	NA	NA	0.983482	NA
Omy_RAD40520.48	30	259000	0.888747	NA	Omy_RAD40520.48	NA	NA	0.983482	NA
Omy_99300.202	22	14697073	0.890308	NA	Omy_99300.202	NA	NA	0.983482	NA
Omy_1004	22	41944218	0.893943	NA	Omy_1004	NA	NA	0.983482	NA
OMS00090	20	4245997	0.901886	NA	OMS00090	NA	NA	0.983482	NA
Omy_109243.222	11	7009687	0.902087	NA	Omy_109243.222	NA	NA	0.983482	NA
Omy_RAD29700.18	10	1673196	0.903014	NA	Omy_RAD29700.18	NA	NA	0.983482	NA
Omy_109525.403	23	84224892	0.907414	NA	Omy_109525.403	NA	NA	0.983482	NA
Omy_128693.455	1	32890059	0.90869	NA	Omy_128693.455	NA	NA	0.983482	NA
Omy28_11658853	20	11658853	0.90982	NA	Omy28_11658853	NA	NA	0.983482	NA
Omy_RAD92485.64	19	68318464	0.915608	NA	Omy_RAD92485.64	NA	NA	0.983482	NA
OMS00087	19	52511964	0.915687	NA	OMS00087	NA	NA	0.983482	NA
Omy_u09.56.119	25	41690956	0.915749	NA	Omy_u09.56.119	NA	NA	0.983482	NA
Omy_102505.102	15	7759328	0.918618	NA	Omy_102505.102	NA	NA	0.983653	NA
Omy25_61286316	6	61286316	0.922198	NA	Omy25_61286316	NA	NA	0.984582	NA
Omy_RAD73204.63	21	24670264	0.931635	NA	Omy_RAD73204.63	NA	NA	0.987359	NA
Omy_RAD35417.9	7	15867514	0.938309	NA	Omy_RAD35417.9	NA	NA	0.987359	NA
Omy_g12.82	24	14764807	0.939178	NA	Omy_g12.82	NA	NA	0.987359	NA
Omy28_11625241	20	11625241	0.941094	NA	Omy28_11625241	NA	NA	0.987359	NA
Omy_RAD5374.56	24	6186937	0.943478	NA	Omy_RAD5374.56	NA	NA	0.987359	NA
Omy_107806.34	9	10095418	0.944288	NA	Omy_107806.34	NA	NA	0.987359	NA
Omy_128996.481	2	30802101	0.944604	NA	Omy_128996.481	NA	NA	0.987359	NA
Omy_LDHB.1_i2	16	44094440	0.946559	NA	Omy_LDHB.1_i2	NA	NA	0.987359	NA
Omy_gdh.271	5	63738413	0.95845	NA	Omy_gdh.271	NA	NA	0.992365	NA
Omy_RAD42793.59	24	51408522	0.958683	NA	Omy_RAD42793.59	NA	NA	0.992365	NA
Omy_129870.756	28	22915161	0.959559	NA	Omy_129870.756	NA	NA	0.992365	NA
Omy_txnip.343	18	24435825	0.963515	NA	Omy_txnip.343	NA	NA	0.993625	NA
Omy_NaKATPa3.50	26	23893157	0.971737	NA	Omy_NaKATPa3.50	NA	NA	0.999265	NA
OMS00118	2	42212299	0.984519	NA	OMS00118	NA	NA	1	NA
Omy_cox2.335	17	50822629	0.985266	NA	Omy_cox2.335	NA	NA	1	NA
Omy_RAD41594.34	29	5600475	0.989624	NA	Omy_RAD41594.34	NA	NA	1	NA
Omy_tlr5.205	13	60510483	0.991558	NA	Omy_tlr5.205	NA	NA	1	NA
Omy_RAD23577.43	16	26972288	0.993927	NA	Omy_RAD23577.43	NA	NA	1	NA
Omy_107031.704	5	18131799	0.995882	NA	Omy_107031.704	NA	NA	1	NA
OMS00101	11	10475451	0.998965	NA	OMS00101	NA	NA	1	NA
Omy_u09.53.469	26	48859883	0.999926	NA	Omy_u09.53.469	NA	NA	1	NA
Omy_BAMBI4.238	24	24411085	1	NA	Omy_BAMBI4.238	NA	NA	1	NA
Omy25_61294400	6	61294400	1	NA	Omy25_61294400	NA	NA	1	NA

## Sheet: MLM.total.age
SNP	Chromosome	Position	P.value	maf	nobs	Rsquare.of.Model.without.SNP	Rsquare.of.Model.with.SNP	FDR_Adjusted_P-values	effect
Omy25_61284413	6	61284413	1.00527e-08	0.334764	1165	0.108199	0.133811	3.64911e-07	-0.177707
Omy25_61285646	6	61285646	9.98702e-09	0.335193	1165	0.108199	0.133821	3.64911e-07	-0.177509
Omy25_61286316	6	61286316	4.53395e-09	0.335622	1165	0.108199	0.135038	2.05728e-07	-0.182059
Omy25_61287415	6	61287415	4.50444e-09	0.336052	1165	0.108199	0.135048	2.05728e-07	-0.181859
Omy25_61294400	6	61294400	4.50444e-09	0.336052	1165	0.108199	0.135048	2.05728e-07	-0.181859
Omy25_61316270	6	61316270	7.6404e-11	0.281116	1165	0.108199	0.141372	2.77346e-08	-0.211699
Omy25_61317685	6	61317685	3.30184e-09	0.296137	1165	0.108199	0.135527	2.05728e-07	-0.188989
Omy25_61317777	6	61317777	1.40247e-09	0.283691	1165	0.108199	0.13685	2.05728e-07	-0.196772
Omy25_61318852	6	61318852	4.43809e-09	0.297854	1165	0.108199	0.13507	2.05728e-07	-0.186435
Omy25_61322413	6	61322413	2.47543e-09	0.282833	1165	0.108199	0.135972	2.05728e-07	-0.193824
Omy_RAD9004.13	26	54044836	1.08563e-05	0.192275	1165	0.108199	0.12321	0.000358257	0.145769
Omy_RAD52458.17	20	11609794	5.04267e-05	0.0901288	1165	0.108199	0.120927	0.00152541	-0.201457
Omy_GREB1_05	20	11618027	0.000104753	0.0871245	1165	0.108199	0.119849	0.00292503	-0.195448
OMS00096	21	29109394	0.000217431	0.180258	1165	0.108199	0.118778	0.00563769	-0.159562
Omy_mcsf.268	18	48758470	0.000353877	0.0377682	1165	0.108199	0.118068	0.00856383	0.289823
Omy_RAD66402.36	3	30372084	0.000589726	0.198712	1165	0.108199	0.117327	0.0133794	-0.124957
Omy28_11632591	20	11632591	0.000721229	0.0991416	1165	0.108199	0.117036	0.0154004	-0.165123
Omy_RAD1186.59	6	70252314	0.00178849	0.287554	1165	0.108199	0.115733	0.0360678	-0.10091
Omy28_11607954	20	11607954	0.00252533	0.0304721	1165	0.108199	0.115243	0.0459029	-0.255893
Omy28_11625241	20	11625241	0.00259507	0.0399142	1165	0.108199	0.115204	0.0459029	-0.213538
Omy28_11658853	20	11658853	0.00265554	0.032618	1165	0.108199	0.115171	0.0459029	-0.24044
Omy_impa1.55	20	36390509	0.00369483	0.0609442	1165	0.108199	0.114705	0.0589241	-0.172542
Omy_RAD22123.69	25	23756920	0.00373348	0.416309	1165	0.108199	0.11469	0.0589241	-0.0837042
Omy_GREB1_09	20	11641623	0.00431493	0.0334764	1165	0.108199	0.114486	0.0652633	-0.224544
Omy_RAD60135.12	7	56110072	0.00613445	0.165236	1165	0.108199	0.113994	0.0865238	-0.108858
Omy_117815.81	21	67894257	0.0061973	0.280258	1165	0.108199	0.11398	0.0865238	-0.105951
Omy_RAD47955.51	7	23191748	0.00859179	0.240773	1165	0.108199	0.113526	0.115512	0.0859428
Omy_107031.704	5	18131799	0.00983957	0.154077	1165	0.108199	0.113339	0.127563	-0.103841
Omy_RAD3926.22	18	45345547	0.0103751	0.124034	1165	0.108199	0.113266	0.129172	0.115508
Omy_RAD17849.16	4	44116456	0.0106754	0.47897	1165	0.108199	0.113227	0.129172	0.0757343
OMS00013	7	10325271	0.0175089	0.101717	1165	0.108199	0.112551	0.205024	-0.126757
OmyR14589	23	56162785	0.0192149	0.0266094	1165	0.108199	0.112425	0.206494	-0.209721
OmyR33562	23	47337540	0.0192149	0.0266094	1165	0.108199	0.112425	0.206494	-0.209721
OmyR24370	23	28579373	0.0197245	0.0343348	1165	0.108199	0.11239	0.206494	-0.186695
Omy_ndk.152	12	56277959	0.0199319	0.0480687	1165	0.108199	0.112376	0.206494	-0.161847
OMS00132	17	9451350	0.0204787	0.409871	1165	0.108199	0.112339	0.206494	-0.0819826
OmyR19198	23	34973485	0.0219343	0.0270386	1165	0.108199	0.112247	0.215194	-0.203873
OmyR40252	23	31675278	0.0231475	0.0309013	1165	0.108199	0.112174	0.220569	-0.185433
Omy_RAD39156.33	7	46886531	0.0236975	0.142918	1165	0.108199	0.112143	0.220569	-0.0934717
Omy_carban1.264	16	21454064	0.0290783	0.121888	1165	0.108199	0.11187	0.260487	0.107529
Omy_RAD4848.14	9	5493648	0.0299449	0.0343348	1165	0.108199	0.111831	0.260487	-0.176422
Omy_gh.475	12	62308122	0.0303109	0.109013	1165	0.108199	0.111815	0.260487	-0.112949
Omy_nach.200	28	30001796	0.0308984	0.0197425	1165	0.108199	0.111789	0.260487	0.224601
Omy_RAD73204.63	21	24670264	0.0317828	0.0879828	1165	0.108199	0.111752	0.260487	-0.106371
Omy_RAD19340.24	2	42701841	0.0332356	0.0424893	1165	0.108199	0.111693	0.260487	0.151752
Omy_118205.116	27	33267127	0.0341668	0.147639	1165	0.108199	0.111656	0.260487	-0.0980352
Omy_RAD55404.54	18	43876869	0.0348722	0.07897	1165	0.108199	0.111629	0.260487	0.119182
Omy_nips.299	16	39788784	0.0353019	0.0450644	1165	0.108199	0.111613	0.260487	-0.152464
OMS00074	12	31104727	0.0358823	0.493133	1165	0.108199	0.111592	0.260487	-0.0766732
Omy_118175.396	28	20282478	0.0360643	0.00343348	1165	0.108199	0.111585	0.260487	0.524226
Omy_RAD88028.7	16	5676664	0.0365973	0.250644	1165	0.108199	0.111566	0.260487	-0.0717146
OMS00039	10	4800495	0.0402686	0.438197	1165	0.108199	0.11144	0.281106	-0.0595265
Omy_RAD55997.10	11	27405886	0.043048	0.00300429	1165	0.108199	0.111353	0.288211	-0.546297
Omy_RAD48799.69	9	21581080	0.0431754	0.16824	1165	0.108199	0.111349	0.288211	0.0891427
OMS00014	8	6297526	0.0439775	0.0214592	1165	0.108199	0.111325	0.288211	-0.207792
Omy_metB.138	26	53792050	0.0446382	0.174249	1165	0.108199	0.111306	0.288211	0.0866149
Omy_RAD5374.56	24	6186937	0.0452562	0.118455	1165	0.108199	0.111288	0.288211	0.0892777
Omy_zg57.91	22	32766740	0.0465698	0.111159	1165	0.108199	0.11125	0.291463	0.1017
Omy_RAD47444.53	18	56051917	0.0477629	0.174249	1165	0.108199	0.111218	0.293863	-0.0842315
OMS00015	8	23730945	0.0520899	0.0583691	1165	0.108199	0.111105	0.315144	0.124241
Omy_101554.306	18	53660117	0.0544892	0.0806867	1165	0.108199	0.111047	0.324255	0.110482
Omy_RAD66834.17	10	30353244	0.0554847	0.125322	1165	0.108199	0.111024	0.324854	-0.0825722
Omy_RAD24287.74	17	28035734	0.0593509	0.228755	1165	0.108199	0.110938	0.341974	0.0653241
Omy_RAD65959.69	13	36338472	0.0647889	0.380687	1165	0.108199	0.110826	0.352439	-0.0558456
Omy_120255.332	17	29102820	0.065824	0.0369099	1165	0.108199	0.110806	0.352439	0.146536
Omy_102867.443	24	55934332	0.0667156	0.0321888	1165	0.108199	0.110788	0.352439	0.14965
Omy_RAD23577.43	16	26972288	0.0671625	0.00386266	1165	0.108199	0.11078	0.352439	-0.462855
Omy_RAD50632.21	5	38986533	0.0691025	0.137339	1165	0.108199	0.110744	0.352439	-0.0770206
Omy_RAD366.7	14	6230066	0.0692075	0.274678	1165	0.108199	0.110742	0.352439	-0.0562435
Omy_107336.170	6	30017455	0.0692904	0.101288	1165	0.108199	0.11074	0.352439	-0.0948057
Omy_RAD7384.50	14	65241784	0.0695182	0.0253219	1165	0.108199	0.110736	0.352439	0.170477
Omy_nxt2.273	18	71969784	0.0699053	0.0635193	1165	0.108199	0.110729	0.352439	-0.11162
Omy_RAD19578.59	12	67131514	0.071401	0.169528	1165	0.108199	0.110702	0.354706	-0.0719033
Omy_tlr5.205	13	60510483	0.0728826	0.0665236	1165	0.108199	0.110676	0.354706	-0.110324
Omy_lpl.220	26	60022813	0.0732865	0.150644	1165	0.108199	0.110669	0.354706	-0.0802231
Omy_RAD43694.41	25	57728549	0.0743926	0.155365	1165	0.108199	0.110651	0.355322	-0.0694606
Omy_97865.196	17	82513344	0.0795528	0.0549356	1165	0.108199	0.110566	0.375035	0.114454
OMS00077	12	48861950	0.0811166	0.411159	1165	0.108199	0.110542	0.377504	-0.0640947
Omy_RAD40132.55	4	62784779	0.0832598	0.324893	1165	0.108199	0.110509	0.378467	-0.0538488
OMS00175	13	50381707	0.0834086	0.381545	1165	0.108199	0.110507	0.378467	-0.0616817
Omy_RAD25042.68	26	32793123	0.0893944	0.0240343	1165	0.108199	0.110421	0.40062	-0.15316
Omy_SECC22b.88	23	61828903	0.0926812	0.0206009	1165	0.108199	0.110376	0.410284	-0.171157
OMS00095	3	38704654	0.0949876	0.0596567	1165	0.108199	0.110346	0.415145	0.106979
Omy_RAD30392.17	23	61772669	0.0960665	0.236052	1165	0.108199	0.110332	0.415145	-0.0552412
M09AAD.076	2	53717512	0.0975212	0.495279	1165	0.108199	0.110313	0.416473	-0.048862
Omy_UBA3b	18	28552649	0.106214	0.150215	1165	0.108199	0.110208	0.448321	-0.0739204
Omy_myoD.178	19	10520793	0.110396	0.128755	1165	0.108199	0.110161	0.460197	0.0757276
Omy_113490.159	28	26494831	0.111563	0.412876	1165	0.108199	0.110148	0.460197	0.0613784
Omy_RAD46314.35	26	78480158	0.113137	0.0403433	1165	0.108199	0.110131	0.461447	-0.118652
Omy_RAD79314.58	4	62728432	0.116855	0.00815451	1165	0.108199	0.110092	0.471314	0.24221
M09AAE.082	3	32872704	0.123699	0.23691	1165	0.108199	0.110023	0.493287	0.0626407
OMS00090	20	4245997	0.125237	0.495279	1165	0.108199	0.110009	0.493287	-0.0567148
OMS00041	4	18279174	0.126379	0.0175966	1165	0.108199	0.109998	0.493287	0.169626
Omy_97077.73	14	61875465	0.131966	0.0321888	1165	0.108199	0.109946	0.50181	0.127719
Omy_RAD619.59	30	289000	0.133241	0.276395	1165	0.108199	0.109934	0.50181	0.0474951
OMS00133	1	23702093	0.134164	0.0317597	1165	0.108199	0.109926	0.50181	-0.125321
Omy_RAD41594.34	29	5600475	0.13526	0.0459227	1165	0.108199	0.109916	0.50181	-0.104718
OmyR40319	23	63158919	0.13757	0.0107296	1165	0.108199	0.109896	0.50181	-0.205871
Omy_RAD35417.9	7	15867514	0.139557	0.127039	1165	0.108199	0.109879	0.50181	-0.0653487
Omy_oxct.85	24	68405894	0.139732	0.156652	1165	0.108199	0.109878	0.50181	-0.0663357
Omy_RAD7210.8	2	42558654	0.139924	0.46309	1165	0.108199	0.109876	0.50181	0.0531287
Omy_rapd.167	1	27362424	0.143054	0.192275	1165	0.108199	0.10985	0.50181	0.0624196
Omy_metA.161	5	24257340	0.143144	0.276824	1165	0.108199	0.109849	0.50181	0.0586143
Omy_110064.419	28	36272850	0.145362	0.383262	1165	0.108199	0.109831	0.50181	0.0542972
Omy_u07.79.166	21	57523676	0.145446	0.101717	1165	0.108199	0.10983	0.50181	0.0765028
Omy_RAD2567.8	14	43793241	0.147613	0.493562	1165	0.108199	0.109813	0.50181	0.0421902
OMS00101	11	10475451	0.147916	0.438197	1165	0.108199	0.109811	0.50181	0.0519456
Omy_G3PD_2.371	26	6083946	0.149684	0.162232	1165	0.108199	0.109797	0.503104	-0.0625405
Omy_RAD31408.67	4	48341010	0.15473	0.451502	1165	0.108199	0.109758	0.515292	0.0412146
Omy_RAD32139.58	3	10773803	0.156952	0.225322	1165	0.108199	0.109741	0.517942	0.0537921
M09AAC.055	1	53855167	0.159388	0.0618026	1165	0.108199	0.109723	0.518625	-0.0879806
OMS00149	12	65894619	0.160016	0.0592275	1165	0.108199	0.109718	0.518625	-0.0948706
Omy_131460.646	14	36600038	0.169212	0.0124464	1165	0.108199	0.109654	0.539979	0.177839
Omy_GHSR.121	2	11662801	0.171865	0.0824034	1165	0.108199	0.109636	0.539979	0.0801888
Omy_cox2.335	17	50822629	0.174855	0.148069	1165	0.108199	0.109616	0.539979	-0.0634555
Omy_RAD40520.48	30	259000	0.175352	0.148498	1165	0.108199	0.109613	0.539979	-0.0521394
OMS00056	13	43771325	0.177169	0.218026	1165	0.108199	0.109601	0.539979	0.0556651
Omy_RAD52812.28	16	28623729	0.177614	0.316738	1165	0.108199	0.109598	0.539979	-0.0516366
Omy_IL1b.163	7	42313129	0.177828	0.0965665	1165	0.108199	0.109596	0.539979	-0.0653871
Omy_RAD13073.16	23	13954598	0.178505	0.0635193	1165	0.108199	0.109592	0.539979	0.0819125
OMS00057	14	67908135	0.184907	0.354936	1165	0.108199	0.109552	0.554722	-0.0478688
Omy_Il.1b_.028	1	10329530	0.199178	0.233906	1165	0.108199	0.109468	0.592636	0.0510652
Omy_G3PD_2.246	26	6084071	0.205014	0.00515021	1165	0.108199	0.109435	0.60504	-0.241633
Omy_bcAKala.380rd	23	53469295	0.210534	0.339056	1165	0.108199	0.109405	0.616322	0.0472141
Omy_vamp5.303	7	33625138	0.212889	0.239914	1165	0.108199	0.109393	0.618231	0.0508068
Omy_117286.374	19	52310165	0.216577	0.0763948	1165	0.108199	0.109374	0.619606	-0.0723264
Omy28_11773194	20	11773194	0.217791	0.22103	1165	0.108199	0.109368	0.619606	-0.0415633
Omy_aspAT.123	29	19289582	0.218484	0.281545	1165	0.108199	0.109364	0.619606	-0.0486031
OMS00112	12	68382081	0.223291	0.224464	1165	0.108199	0.10934	0.62833	0.0494236
Omy_RAD3209.10	2	50984953	0.226505	0.471674	1165	0.108199	0.109325	0.63247	0.0346996
OMS00002	6	82366395	0.229293	0.299571	1165	0.108199	0.109311	0.633837	-0.0447239
Omy_BAC.B4.324	27	14528635	0.230921	0.40515	1165	0.108199	0.109303	0.633837	-0.0348826
Omy_RAD92485.64	19	68318464	0.232232	0.204292	1165	0.108199	0.109297	0.633837	-0.0399605
Omy28_11676622	20	11676622	0.239223	0.251073	1165	0.108199	0.109265	0.648045	-0.0377751
OMS00143	16	59233015	0.243472	0.0974249	1165	0.108199	0.109246	0.654669	-0.0615986
Omy_RAD78502.57	24	37031757	0.249416	0.0824034	1165	0.108199	0.10922	0.66572	-0.0612836
Omy28_11667578	20	11667578	0.253347	0.248498	1165	0.108199	0.109203	0.671278	-0.0370304
OMS00169	23	67568174	0.257045	0.016309	1165	0.108199	0.109187	0.675333	-0.126479
OMS00017	1	19111591	0.258599	0.242918	1165	0.108199	0.109181	0.675333	0.0439081
Omy_stat3.273	5	79898098	0.263115	0.219313	1165	0.108199	0.109163	0.682218	-0.0455923
OMS00068	17	17488038	0.267838	0.271674	1165	0.108199	0.109144	0.682292	-0.0449588
Omy_gluR.79	3	7508221	0.267862	0.492275	1165	0.108199	0.109144	0.682292	-0.0400924
Omy_RAD26080.69	3	40486618	0.27014	0.336481	1165	0.108199	0.109135	0.682292	-0.0416679
Omy_RAD28236.38	17	40399499	0.270661	0.339485	1165	0.108199	0.109133	0.682292	-0.0334353
Omy_RAD57916.29	5	44429931	0.275908	0.493991	1165	0.108199	0.109112	0.690722	-0.0296095
Omy_u09.61.043	23	58840810	0.281144	0.00901288	1165	0.108199	0.109093	0.699008	-0.171014
OMS00006	4	63247944	0.283968	0.490129	1165	0.108199	0.109082	0.701228	0.0381422
Omy_RAD78147.27	1	3343451	0.289383	0.365236	1165	0.108199	0.109063	0.709771	-0.033653
Omy_RAD2976.26	14	58337126	0.294486	0.0665236	1165	0.108199	0.109045	0.71555	-0.057224
Omy_RAD78776.10	2	25034326	0.295682	0.0626609	1165	0.108199	0.10904	0.71555	-0.0638551
Omy_U11_2b.154	25	59466696	0.3097	0.249356	1165	0.108199	0.108993	0.737411	0.0409612
Omy_102505.102	15	7759328	0.310112	0.357511	1165	0.108199	0.108992	0.737411	0.036382
Omy_101832.195	25	17015658	0.31081	0.420172	1165	0.108199	0.108989	0.737411	0.0368595
Omy_RAD42793.59	24	51408522	0.313171	0.191845	1165	0.108199	0.108982	0.738189	-0.0371105
Omy_RAD45104.18	25	20693754	0.322887	0.430901	1165	0.108199	0.108951	0.747646	-0.035197
Omy_RAD98715.53	11	23448568	0.326758	0.330472	1165	0.108199	0.108939	0.747646	0.030746
Omy_mapK3.103	14	10975716	0.329089	0.0622318	1165	0.108199	0.108932	0.747646	0.0649697
Omy_104569.114	22	32178517	0.329457	0.0120172	1165	0.108199	0.108931	0.747646	-0.133605
Omy_RAD47080.54	20	11667915	0.330046	0.251502	1165	0.108199	0.108929	0.747646	-0.0312946
Omy_117370.400	4	14853962	0.33228	0.427897	1165	0.108199	0.108922	0.747646	0.0360043
Omy_112820.82	13	21861264	0.333325	0.0188841	1165	0.108199	0.108919	0.747646	0.104699
Omy28_11683204	20	11683204	0.33366	0.251502	1165	0.108199	0.108918	0.747646	-0.0313365
OMS00164	27	17249654	0.336734	0.0180258	1165	0.108199	0.108909	0.748429	0.107468
Omy_RAD38406.19	12	48181130	0.339829	0.0957082	1165	0.108199	0.1089	0.748429	-0.0439489
Omy_128693.455	1	32890059	0.340195	0.0124464	1165	0.108199	0.108899	0.748429	-0.128018
OMS00089	18	13150534	0.349517	0.248498	1165	0.108199	0.108872	0.75337	0.037238
Omy_sast.264	2	28252083	0.352312	0.171674	1165	0.108199	0.108864	0.75337	0.0403667
Omy_RAD58835.15	21	53735338	0.353218	0.225751	1165	0.108199	0.108862	0.75337	-0.0387872
Omy_RAD35005.13	22	37188435	0.355541	0.0154506	1165	0.108199	0.108856	0.75337	0.105894
Omy_RAD40641.58	4	17858278	0.355862	0.0815451	1165	0.108199	0.108855	0.75337	0.0497077
Omy_RAD77789.54	19	30976138	0.35678	0.241202	1165	0.108199	0.108852	0.75337	0.0315637
Omy_RAD16104.20	26	67119313	0.357834	0.496567	1165	0.108199	0.108849	0.75337	-0.0262191
Omy_BAMBI2.312	1	6112929	0.362076	0.0875536	1165	0.108199	0.108838	0.75337	0.0494662
Omy_RAD29700.18	10	1673196	0.362511	0.223605	1165	0.108199	0.108837	0.75337	0.0369801
Omy_RAD43612.42	2	29118777	0.363195	0.345494	1165	0.108199	0.108835	0.75337	0.0332649
OMS00121	2	34232991	0.36607	0.45794	1165	0.108199	0.108827	0.75502	-0.031743
Omy_128923.433	19	16436234	0.373564	0.472961	1165	0.108199	0.108808	0.759957	-0.0314795
Omy_cyp17.153	5	64509889	0.374001	0.0133047	1165	0.108199	0.108807	0.759957	-0.115169
OMS00071	6	48248474	0.375768	0.399571	1165	0.108199	0.108802	0.759957	0.0322202
Omy_OmyP9.180	27	15673414	0.376838	0.0969957	1165	0.108199	0.1088	0.759957	0.0465517
Omy_105075.162	19	7635334	0.380875	0.0991416	1165	0.108199	0.10879	0.762788	0.0465681
OMS00128	25	14488587	0.382445	0.0227468	1165	0.108199	0.108786	0.762788	-0.0884814
OMS00153	17	16303316	0.386783	0.0763948	1165	0.108199	0.108775	0.767226	-0.0518675
Omy_hsf2.146	17	17470364	0.39261	0.291845	1165	0.108199	0.108761	0.774551	-0.0323987
Omy_RAD12566.14	18	44125336	0.396178	0.00815451	1165	0.108199	0.108753	0.777365	-0.145499
Omy_RAD59758.41	6	40219356	0.400973	0.0596567	1165	0.108199	0.108742	0.782544	-0.0529076
Omy_RAD35149.9	7	60182501	0.406635	0.309013	1165	0.108199	0.108729	0.78576	-0.0263132
Omy_RAD37816.68	26	73500031	0.40695	0.251073	1165	0.108199	0.108728	0.78576	0.027557
Omy_u09.53.469	26	48859883	0.416222	0.341631	1165	0.108199	0.108707	0.797024	0.0303071
Omy_b9.164	7	17599731	0.417175	0.108155	1165	0.108199	0.108705	0.797024	-0.0406181
OMS00030	3	60401405	0.42091	0.114592	1165	0.108199	0.108697	0.79995	0.0399113
Omy_star.206	7	36624863	0.425214	0.0763948	1165	0.108199	0.108688	0.803339	-0.0478372
Omy_109243.222	11	7009687	0.42712	0.184979	1165	0.108199	0.108684	0.803339	0.0339132
Omy_RAD33122.47	12	66078752	0.433653	0.326609	1165	0.108199	0.10867	0.810316	0.0218723
Omy_99300.202	22	14697073	0.443377	0.207725	1165	0.108199	0.108651	0.810316	0.0306355
Omy_104519.624	17	42764123	0.446765	0.333906	1165	0.108199	0.108644	0.810316	0.0286325
Omy_RAD43573.37	7	1745954	0.447436	0.295279	1165	0.108199	0.108643	0.810316	-0.0240538
Omy_b1.266	22	41255773	0.449617	0.281545	1165	0.108199	0.108639	0.810316	0.0291485
Omy_hsp70aPro.329	12	66828836	0.45018	0.0690987	1165	0.108199	0.108638	0.810316	-0.0447152
Omy_redd1.410	18	69044121	0.450224	0.212876	1165	0.108199	0.108637	0.810316	-0.0309876
Omy_98683.165	26	8555140	0.450547	0.0253219	1165	0.108199	0.108637	0.810316	-0.0704609
OMS00127	2	36268423	0.450919	0.00600858	1165	0.108199	0.108636	0.810316	-0.14335
OMS00078	5	10499333	0.465072	0.282403	1165	0.108199	0.108609	0.830025	0.0285094
Omy_ca050.64	25	48651793	0.46646	0.379399	1165	0.108199	0.108607	0.830025	-0.0273006
Omy_112301.202	21	37590554	0.469758	0.0257511	1165	0.108199	0.108601	0.831815	0.0695377
Omy_sys1.188	14	56428776	0.47551	0.139485	1165	0.108199	0.108591	0.833024	0.0336505
Omy_RAD20917.11	26	52384497	0.479245	0.140773	1165	0.108199	0.108584	0.833024	0.0275256
Omy_g1.103	28	39287232	0.479534	0.0755365	1165	0.108199	0.108583	0.833024	0.0416017
Omy_hsp90BA.193	17	10667361	0.47962	0.0892704	1165	0.108199	0.108583	0.833024	-0.0401663
Omy_RAD76570.62	12	56297752	0.489839	0.07897	1165	0.108199	0.108566	0.843352	-0.0379563
Omy_RAD103359.45	15	40502475	0.490213	0.00815451	1165	0.108199	0.108565	0.843352	0.100518
Omy_cd59b.112	26	38922611	0.493938	0.13176	1165	0.108199	0.108559	0.845753	0.03213
Omy_inos.97	11	24547687	0.51764	0.0648069	1165	0.108199	0.108521	0.875682	-0.0408399
OMS00116	23	11341754	0.521544	0.0613734	1165	0.108199	0.108515	0.875682	-0.0409708
Omy_RAD46672.27	25	58256353	0.523596	0.403863	1165	0.108199	0.108512	0.875682	-0.0193678
Omy_RAD13499.13	21	38408941	0.52584	0.0832618	1165	0.108199	0.108508	0.875682	-0.0349373
Omy_RAD33798.24	21	38336651	0.52584	0.0832618	1165	0.108199	0.108508	0.875682	-0.0349373
OMS00072	18	59971780	0.525892	0.424893	1165	0.108199	0.108508	0.875682	-0.0226816
Omy28_11671116	20	11671116	0.53482	0.236052	1165	0.108199	0.108495	0.885796	-0.0203749
OMS00061	16	31231975	0.537163	0.0540773	1165	0.108199	0.108492	0.885796	-0.042307
Omy_97954.618	4	11433435	0.539287	0.125751	1165	0.108199	0.108489	0.885796	-0.0282193
Omy_RAD17632.23	18	56074485	0.543276	0.306438	1165	0.108199	0.108483	0.887847	-0.0228939
Omy_RAD72528.44	5	7354513	0.547821	0.0901288	1165	0.108199	0.108477	0.887847	-0.031381
Omy_u09.56.119	25	41690956	0.548358	0.149356	1165	0.108199	0.108476	0.887847	-0.0276338
Omy_130524.160	19	28889024	0.551849	0.378541	1165	0.108199	0.108471	0.887847	0.0214177
Omy_RAD116.59	4	33074866	0.552764	0.0133047	1165	0.108199	0.10847	0.887847	0.0739019
Omy_hsf1b.241	18	14516742	0.559587	0.0716738	1165	0.108199	0.108461	0.893212	-0.0354203
Omy_u09.54.311	21	42920502	0.561723	0.292275	1165	0.108199	0.108458	0.893212	0.0225478
OMS00176	14	11029167	0.563487	0.0751073	1165	0.108199	0.108456	0.893212	-0.0343584
Omy_101993.189	25	21491290	0.571965	0.249356	1165	0.108199	0.108445	0.899656	0.0219993
Omy_RAD85131.35	23	75534697	0.572508	0.282833	1165	0.108199	0.108444	0.899656	0.0166393
Omy_107285.69	7	9809156	0.575395	0.160086	1165	0.108199	0.10844	0.900294	-0.0249294
Omy_RAD73963.73	5	23729539	0.580334	0.288412	1165	0.108199	0.108434	0.904125	-0.0175337
Omy_gadd45.332	5	12240053	0.582931	0.0793991	1165	0.108199	0.108431	0.904291	-0.0313478
Omy_g12.82	24	14764807	0.586415	0.445494	1165	0.108199	0.108427	0.905824	0.0195725
Omy_rbm4b.203	13	12485117	0.595517	0.212446	1165	0.108199	0.108416	0.911758	0.0223475
Omy_RAD42465.32	2	25034287	0.598727	0.0334764	1165	0.108199	0.108412	0.911758	-0.0418126
OMS00064	14	45227750	0.599406	0.369099	1165	0.108199	0.108411	0.911758	0.0196621
Omy_nkef.241	17	69427037	0.602002	0.415021	1165	0.108199	0.108408	0.911758	0.0196106
Omy_RAD26691.36	12	47284987	0.604106	0.0781116	1165	0.108199	0.108406	0.911758	0.0285089
Omy_gdh.271	5	63738413	0.60808	0.095279	1165	0.108199	0.108401	0.911758	0.0270759
OMS00151	17	23949230	0.608172	0.14721	1165	0.108199	0.108401	0.911758	0.0229578
OMS00053	12	66917868	0.615255	0.399571	1165	0.108199	0.108393	0.911758	-0.0188362
Omy_128996.481	2	30802101	0.617077	0.122318	1165	0.108199	0.108391	0.911758	-0.0235125
OMS00179	17	25539930	0.617365	0.308584	1165	0.108199	0.108391	0.911758	0.0185758
Omy_110689.148	18	72350872	0.62286	0.169957	1165	0.108199	0.108385	0.911758	0.0216826
Omy_RAD30619.61	14	42710419	0.624409	0.044206	1165	0.108199	0.108383	0.911758	-0.0341117
Omy_vatf.406	22	23806220	0.629102	0.378541	1165	0.108199	0.108378	0.911758	-0.018674
OMS00173	15	9105891	0.629785	0.128326	1165	0.108199	0.108378	0.911758	0.0228112
Omy_RAD36952.53	7	40260970	0.631005	0.0793991	1165	0.108199	0.108376	0.911758	0.0273161
Omy_RAD68634.40	7	40260800	0.631005	0.0793991	1165	0.108199	0.108376	0.911758	0.0273161
Omy_RAD13034.67	29	12537039	0.634907	0.153648	1165	0.108199	0.108372	0.911758	0.0188531
Omy_118654.91	21	75458069	0.635468	0.201717	1165	0.108199	0.108372	0.911758	0.0201775
Omy_RAD58213.70	25	58266227	0.64195	0.166953	1165	0.108199	0.108365	0.914587	0.0206337
Omy_108007.193	17	43671991	0.644636	0.413734	1165	0.108199	0.108362	0.914587	0.0170588
Omy_116938.264	25	7154463	0.645112	0.0974249	1165	0.108199	0.108362	0.914587	-0.0254322
Omy_sSOD.1	27	39802221	0.66029	0.0145923	1165	0.108199	0.108347	0.914587	0.0537369
Omy_cin.172	22	21602618	0.6636	0.180687	1165	0.108199	0.108344	0.914587	0.018856
Omy_srp09.37	17	21426823	0.673037	0.32618	1165	0.108199	0.108336	0.914587	0.0160474
Omy_103705.558	25	7065986	0.673172	0.1103	1165	0.108199	0.108336	0.914587	-0.0209714
Omy_RAD46452.51	20	27516610	0.67333	0.387983	1165	0.108199	0.108336	0.914587	0.0123965
OMS00052	11	28174967	0.674004	0.192704	1165	0.108199	0.108335	0.914587	0.0176051
Omy_txnip.343	18	24435825	0.676083	0.241631	1165	0.108199	0.108333	0.914587	-0.0163777
Omy_ada10.71	29	18315420	0.676329	0.198283	1165	0.108199	0.108333	0.914587	0.0174939
Omy_crb.106	27	30701374	0.683078	0.399571	1165	0.108199	0.108327	0.914587	0.0143402
Omy_114587.480	26	16204563	0.684229	0.31073	1165	0.108199	0.108326	0.914587	-0.0156777
Omy_tlr3.377	3	56447078	0.685929	0.0905579	1165	0.108199	0.108325	0.914587	0.0217044
OMGH1PROM1.SNP1	5	70466474	0.685978	0.145494	1165	0.108199	0.108325	0.914587	0.0199759
Omy_LDHB.1_i2	16	44094440	0.690901	0.102146	1165	0.108199	0.10832	0.914587	-0.0202189
Omy_RAD93580.37	15	24247865	0.694018	0.255794	1165	0.108199	0.108318	0.914587	-0.0127446
Omy_109894.185	3	10852282	0.69496	0.329614	1165	0.108199	0.108317	0.914587	0.0146336
OMS00129	20	22531125	0.697599	0.196567	1165	0.108199	0.108315	0.914587	0.0156052
Omy_MYC_2	24	33841260	0.697716	0.00600858	1165	0.108199	0.108315	0.914587	-0.0740741
Omy_hsp47.86	8	27944494	0.700528	0.242489	1165	0.108199	0.108313	0.914587	-0.0154033
OMS00134	4	47743637	0.702249	0.0133047	1165	0.108199	0.108311	0.914587	-0.0495921
OMS00070	5	55279296	0.703587	0.47382	1165	0.108199	0.10831	0.914587	0.014333
Omy_cd59.206	29	8028322	0.705618	0.293133	1165	0.108199	0.108309	0.914587	0.0144005
Omy_RAD14033.46	6	60064021	0.706106	0.0343348	1165	0.108199	0.108308	0.914587	0.0309978
OMY1011SNP	1	54446225	0.707256	0.276824	1165	0.108199	0.108307	0.914587	0.0141971
Omy_96222.125	16	24041111	0.709306	0.0386266	1165	0.108199	0.108306	0.914587	-0.0279068
OMS00008	5	77384035	0.709602	0.170815	1165	0.108199	0.108306	0.914587	-0.0161657
Omy_110362.585	23	14307279	0.710702	0.0150215	1165	0.108199	0.108305	0.914587	0.0441263
Omy_RAD7016.31	7	51490760	0.713025	0.369528	1165	0.108199	0.108303	0.914587	-0.0106572
Omy_117540.259	12	5079371	0.718528	0.104292	1165	0.108199	0.108299	0.918046	-0.0186404
Omy_111666.301	12	70990844	0.72078	0.0193133	1165	0.108199	0.108297	0.918046	-0.0379629
OMS00062	4	14858081	0.724476	0.248927	1165	0.108199	0.108294	0.918545	-0.0141616
OMS00180	28	32462775	0.726232	0.369957	1165	0.108199	0.108293	0.918545	0.0127271
OMS00048	9	37125668	0.72891	0.150215	1165	0.108199	0.108291	0.91873	0.0160342
Omy_129870.756	28	22915161	0.734102	0.171245	1165	0.108199	0.108288	0.922073	0.0129115
Omy_110201.359	12	28727952	0.744271	0.1	1165	0.108199	0.108281	0.930602	-0.0171797
Omy_ftzf1.217	3	44060919	0.748586	0.00901288	1165	0.108199	0.108278	0.930602	0.0501247
Omy_Ots249.227	15	18917430	0.75165	0.329185	1165	0.108199	0.108276	0.930602	-0.0119297
Omy_RAD65808.68	5	12187698	0.75284	0.218026	1165	0.108199	0.108275	0.930602	0.0112517
Omy_RAD36848.7	3	63650747	0.753711	0.490558	1165	0.108199	0.108275	0.930602	0.0113244
OMS00174	6	47325393	0.757351	0.0545064	1165	0.108199	0.108272	0.931927	0.0209718
Omy_LDHB.2_i6	22	24130559	0.761408	0.0193133	1165	0.108199	0.10827	0.933753	-0.0321544
OMS00156	26	12397197	0.770314	0.363519	1165	0.108199	0.108264	0.93769	-0.010618
OMS00120	24	51013177	0.772208	0.183262	1165	0.108199	0.108263	0.93769	-0.0123302
Omy_111383.51	16	21239768	0.772367	0.429185	1165	0.108199	0.108263	0.93769	0.0104531
Omy_RAD739.59	1	52923702	0.776303	0.146781	1165	0.108199	0.108261	0.939326	-0.0111947
OMS00154	14	56234573	0.789814	0.221888	1165	0.108199	0.108254	0.9525	0.0111163
Omy_aromat.280	19	3391469	0.793085	0.197425	1165	0.108199	0.108252	0.953278	-0.0106012
Omy_111084.526	16	17300850	0.798984	0.155794	1165	0.108199	0.108249	0.957198	0.0115635
Omy_ppie.232	6	54990925	0.808631	0.115021	1165	0.108199	0.108244	0.965569	-0.0118548
Omy_RAD23894.58	23	40927121	0.812558	0.297854	1165	0.108199	0.108242	0.967018	-0.00736822
Omy_RAD76060.20	20	21561303	0.819503	0.0815451	1165	0.108199	0.108239	0.967018	-0.0108496
OMS00119	4	27506018	0.821116	0.150215	1165	0.108199	0.108238	0.967018	0.0102209
Omy_GH1P1_2	5	70466483	0.823365	0.0343348	1165	0.108199	0.108237	0.967018	0.0188938
OMS00111	19	63031581	0.83011	0.149356	1165	0.108199	0.108234	0.967018	0.00963685
OMS00058	15	19922139	0.833596	0.434335	1165	0.108199	0.108233	0.967018	-0.0078246
OMS00024	9	31418339	0.83379	0.378541	1165	0.108199	0.108233	0.967018	0.00786575
Omy_Ogo4.212	16	12595806	0.838237	0.454506	1165	0.108199	0.108231	0.967018	0.0073448
Omy_RAD59950.44	2	17292964	0.838296	0.117597	1165	0.108199	0.108231	0.967018	0.0093174
Omy_105385.406	5	77446133	0.838358	0.392275	1165	0.108199	0.108231	0.967018	-0.00755754
Omy_hus1.52	16	13042222	0.841749	0.0772532	1165	0.108199	0.10823	0.967018	0.011491
Omy_105105.448	14	68303584	0.84203	0.407296	1165	0.108199	0.108229	0.967018	-0.00738396
OMS00092	1	12518551	0.847135	0.111588	1165	0.108199	0.108227	0.967018	0.00955184
Omy_107806.34	9	10095418	0.849076	0.33176	1165	0.108199	0.108227	0.967018	0.0072333
Omy_e1.147	9	38313338	0.849804	0.0532189	1165	0.108199	0.108226	0.967018	-0.0130136
Omy_RAD86706.72	17	40479421	0.857292	0.225751	1165	0.108199	0.108224	0.972491	-0.00622333
M09AAJ.163	4	44843440	0.861044	0.300429	1165	0.108199	0.108222	0.973435	-0.00677037
Omy_hsc715.80	12	40136309	0.866064	0.439485	1165	0.108199	0.108221	0.973435	0.00607763
OMS00114	22	11035495	0.869181	0.0763948	1165	0.108199	0.10822	0.973435	0.00939832
Omy_ntl.27	18	22071034	0.870076	0.357082	1165	0.108199	0.108219	0.973435	0.00602029
Omy_pad.196	14	44470619	0.871533	0.0399142	1165	0.108199	0.108219	0.973435	-0.0120832
Omy_RAD49111.35	1	40050111	0.875041	0.349785	1165	0.108199	0.108218	0.974356	0.00486636
Omy_116733.349	18	18498042	0.878829	0.282833	1165	0.108199	0.108217	0.97558	0.00590381
Omy_105714.265	7	7594847	0.882008	0.275536	1165	0.108199	0.108216	0.976124	0.00557834
OMS00003	5	59464348	0.896243	0.137339	1165	0.108199	0.108212	0.984402	0.00615264
OMS00079	19	35250473	0.898255	0.463948	1165	0.108199	0.108211	0.984402	-0.00458257
Omy_p53.262	3	46190822	0.902473	0.179399	1165	0.108199	0.10821	0.984402	-0.00532237
Omy_NaKATPa3.50	26	23893157	0.902691	0.359657	1165	0.108199	0.10821	0.984402	-0.0045748
Omy_RAD1919.22	12	53383757	0.90351	0.00515021	1165	0.108199	0.10821	0.984402	0.0245886
Omy_RAD10733.10	3	41411754	0.908348	0.0339056	1165	0.108199	0.108209	0.984402	0.00916079
Omy_RAD27740.55	26	42745963	0.912206	0.0682403	1165	0.108199	0.108208	0.984402	-0.00609748
Omy_114976.223	25	41462973	0.91258	0.41588	1165	0.108199	0.108208	0.984402	-0.00386183
Omy_RAD62596.38	14	49977794	0.914625	0.434764	1165	0.108199	0.108208	0.984402	0.00378638
OMS00105	1	20264968	0.916606	0.428755	1165	0.108199	0.108207	0.984402	-0.0037092
Omy_187760.385	9	23659737	0.919938	0.00257511	1165	0.108199	0.108207	0.984826	0.0290131
Omy_109525.403	23	84224892	0.922427	0.282403	1165	0.108199	0.108206	0.984826	0.00366993
OMS00106	3	59855697	0.925556	0.2103	1165	0.108199	0.108206	0.98527	0.00389753
Omy_114315.438	13	64564508	0.935245	0.437339	1165	0.108199	0.108204	0.988554	-0.00288012
Omy_arp.630	14	57239751	0.937708	0.409871	1165	0.108199	0.108204	0.988554	-0.00283236
Omy_anp.17	4	30728525	0.940969	0.341631	1165	0.108199	0.108203	0.988554	0.00283454
Omy_cox1.221	24	47052310	0.94157	0.381116	1165	0.108199	0.108203	0.988554	0.00275548
Omy_IL6.320	18	7102407	0.944319	0.221888	1165	0.108199	0.108203	0.988554	0.00287744
OMS00018	4	46432462	0.944981	0.12103	1165	0.108199	0.108203	0.988554	-0.00330908
Omy_LDHB.2_e5	22	24129907	0.947895	0.166094	1165	0.108199	0.108202	0.988733	-0.00289769
Omy_RAD18903.48	17	61039208	0.9506	0.0304721	1165	0.108199	0.108202	0.988733	-0.00516766
Omy_RAD88122.32	4	16334074	0.957911	0.192275	1165	0.108199	0.108201	0.993491	0.0021989
OMS00118	2	42212299	0.965455	0.398712	1165	0.108199	0.1082	0.993553	0.00168852
Omy_UT16_2.173	3	61496264	0.968724	0.0613734	1165	0.108199	0.1082	0.993553	-0.0025177
Omy_97660.230	20	35742946	0.970312	0.385408	1165	0.108199	0.1082	0.993553	-0.00138047
OMS00087	19	52511964	0.973532	0.143348	1165	0.108199	0.1082	0.993553	0.00146744
Omy_RAD3651.48	9	32029860	0.977064	0.441631	1165	0.108199	0.108199	0.993553	-0.000778033
OMS00138	26	22318448	0.979704	0.0948498	1165	0.108199	0.108199	0.993553	0.00136039
Omy_cd28.130	14	19036977	0.980931	0.0223176	1165	0.108199	0.108199	0.993553	-0.00231429
Omy_IL17.185	15	27226063	0.984316	0.487554	1165	0.108199	0.108199	0.993553	0.000716849
Omy_1004	22	41944218	0.986105	0.179828	1165	0.108199	0.108199	0.993553	-0.00076194
Omy_RAD12439.64	14	44537893	0.987778	0.380258	1165	0.108199	0.108199	0.993553	0.000474722
Omy_BAC.F5.284	24	42789302	0.988079	0.0484979	1165	0.108199	0.108199	0.993553	0.00108777
OMS00103	13	38335692	0.997493	0.0261803	1165	0.108199	0.108199	1	0.000298402
Omy_BAMBI4.238	24	24411085	1	0	1165	NA	NA	1	NA

## Sheet: Blink.total.age
SNP	Chromosome	Position	P.value	maf	nobs	Rsquare.of.Model.without.SNP	Rsquare.of.Model.with.SNP	FDR_Adjusted_P-values	effect
Omy25_61316270	6	61316270	7.90123e-15	NA	Omy25_61316270	NA	NA	2.86815e-12	NA
Omy_RAD9004.13	26	54044836	3.55303e-07	NA	Omy_RAD9004.13	NA	NA	6.44876e-05	NA
OMS00096	21	29109394	8.50549e-06	NA	OMS00096	NA	NA	0.00102916	NA
Omy_RAD52458.17	20	11609794	1.2677e-05	NA	Omy_RAD52458.17	NA	NA	0.00115044	NA
Omy_mcsf.268	18	48758470	7.46771e-05	NA	Omy_mcsf.268	NA	NA	0.00542156	NA
Omy_RAD22123.69	25	23756920	0.000244921	NA	Omy_RAD22123.69	NA	NA	0.0148177	NA
Omy_RAD66402.36	3	30372084	0.000352653	NA	Omy_RAD66402.36	NA	NA	0.0182876	NA
OMS00068	17	17488038	0.0015968	NA	OMS00068	NA	NA	0.0724546	NA
Omy_RAD60135.12	7	56110072	0.00220598	NA	Omy_RAD60135.12	NA	NA	0.0889746	NA
Omy_RAD47444.53	18	56051917	0.00302344	NA	Omy_RAD47444.53	NA	NA	0.109751	NA
OMS00090	20	4245997	0.00463339	NA	OMS00090	NA	NA	0.152902	NA
Omy_RAD73204.63	21	24670264	0.00579417	NA	Omy_RAD73204.63	NA	NA	0.163584	NA
Omy_nips.299	16	39788784	0.00585838	NA	Omy_nips.299	NA	NA	0.163584	NA
Omy_lpl.220	26	60022813	0.0123639	NA	Omy_lpl.220	NA	NA	0.320579	NA
Omy_RAD1186.59	6	70252314	0.0145882	NA	Omy_RAD1186.59	NA	NA	0.353035	NA
Omy_107336.170	6	30017455	0.0165678	NA	Omy_107336.170	NA	NA	0.375882	NA
M09AAJ.163	4	44843440	0.0186825	NA	M09AAJ.163	NA	NA	0.382609	NA
OMS00175	13	50381707	0.0197067	NA	OMS00175	NA	NA	0.382609	NA
Omy_metA.161	5	24257340	0.0213333	NA	Omy_metA.161	NA	NA	0.382609	NA
Omy_RAD47955.51	7	23191748	0.0223222	NA	Omy_RAD47955.51	NA	NA	0.382609	NA
Omy_102867.443	24	55934332	0.0237924	NA	Omy_102867.443	NA	NA	0.382609	NA
Omy_impa1.55	20	36390509	0.0239682	NA	Omy_impa1.55	NA	NA	0.382609	NA
OmyR24370	23	28579373	0.0257069	NA	OmyR24370	NA	NA	0.382609	NA
Omy_118205.116	27	33267127	0.02571	NA	Omy_118205.116	NA	NA	0.382609	NA
OMS00132	17	9451350	0.0270723	NA	OMS00132	NA	NA	0.382609	NA
Omy_metB.138	26	53792050	0.0274045	NA	Omy_metB.138	NA	NA	0.382609	NA
Omy_RAD619.59	30	289000	0.0319661	NA	Omy_RAD619.59	NA	NA	0.409484	NA
OMS00056	13	43771325	0.0328861	NA	OMS00056	NA	NA	0.409484	NA
Omy_cox2.335	17	50822629	0.0330839	NA	Omy_cox2.335	NA	NA	0.409484	NA
Omy_gh.475	12	62308122	0.0357021	NA	Omy_gh.475	NA	NA	0.409484	NA
Omy_RAD7384.50	14	65241784	0.035855	NA	Omy_RAD7384.50	NA	NA	0.409484	NA
Omy_117370.400	4	14853962	0.0360978	NA	Omy_117370.400	NA	NA	0.409484	NA
Omy_RAD77789.54	19	30976138	0.0377077	NA	Omy_RAD77789.54	NA	NA	0.410294	NA
Omy_G3PD_2.371	26	6083946	0.0388596	NA	Omy_G3PD_2.371	NA	NA	0.410294	NA
OMS00095	3	38704654	0.03956	NA	OMS00095	NA	NA	0.410294	NA
Omy_RAD43694.41	25	57728549	0.0408892	NA	Omy_RAD43694.41	NA	NA	0.4123	NA
Omy_97077.73	14	61875465	0.0434927	NA	Omy_97077.73	NA	NA	0.426699	NA
OMS00101	11	10475451	0.0488	NA	OMS00101	NA	NA	0.426782	NA
OmyR14589	23	56162785	0.0507747	NA	OmyR14589	NA	NA	0.426782	NA
OmyR33562	23	47337540	0.0507747	NA	OmyR33562	NA	NA	0.426782	NA
OmyR40252	23	31675278	0.0508103	NA	OmyR40252	NA	NA	0.426782	NA
Omy_RAD19340.24	2	42701841	0.0544441	NA	Omy_RAD19340.24	NA	NA	0.426782	NA
OMS00072	18	59971780	0.0550447	NA	OMS00072	NA	NA	0.426782	NA
Omy_107031.704	5	18131799	0.0556482	NA	Omy_107031.704	NA	NA	0.426782	NA
OmyR19198	23	34973485	0.0560982	NA	OmyR19198	NA	NA	0.426782	NA
Omy_g12.82	24	14764807	0.0571601	NA	Omy_g12.82	NA	NA	0.426782	NA
Omy_RAD366.7	14	6230066	0.058357	NA	Omy_RAD366.7	NA	NA	0.426782	NA
Omy_RAD23577.43	16	26972288	0.0591578	NA	Omy_RAD23577.43	NA	NA	0.426782	NA
Omy_carban1.264	16	21454064	0.0591762	NA	Omy_carban1.264	NA	NA	0.426782	NA
Omy_u07.79.166	21	57523676	0.0607275	NA	Omy_u07.79.166	NA	NA	0.426782	NA
Omy_zg57.91	22	32766740	0.0617225	NA	Omy_zg57.91	NA	NA	0.426782	NA
Omy_RAD5374.56	24	6186937	0.0619484	NA	Omy_RAD5374.56	NA	NA	0.426782	NA
Omy_RAD50632.21	5	38986533	0.0641566	NA	Omy_RAD50632.21	NA	NA	0.426782	NA
Omy_nach.200	28	30001796	0.0642821	NA	Omy_nach.200	NA	NA	0.426782	NA
Omy_120255.332	17	29102820	0.064664	NA	Omy_120255.332	NA	NA	0.426782	NA
Omy_RAD4848.14	9	5493648	0.0664656	NA	Omy_RAD4848.14	NA	NA	0.43084	NA
M09AAD.076	2	53717512	0.0709875	NA	M09AAD.076	NA	NA	0.440782	NA
Omy_RAD13073.16	23	13954598	0.0722664	NA	Omy_RAD13073.16	NA	NA	0.440782	NA
Omy_RAD39156.33	7	46886531	0.0730219	NA	Omy_RAD39156.33	NA	NA	0.440782	NA
OMS00013	7	10325271	0.0730224	NA	OMS00013	NA	NA	0.440782	NA
Omy_105075.162	19	7635334	0.0746975	NA	Omy_105075.162	NA	NA	0.440782	NA
Omy_RAD36952.53	7	40260970	0.0776918	NA	Omy_RAD36952.53	NA	NA	0.440782	NA
Omy_RAD68634.40	7	40260800	0.0776918	NA	Omy_RAD68634.40	NA	NA	0.440782	NA
Omy_RAD17849.16	4	44116456	0.0795426	NA	Omy_RAD17849.16	NA	NA	0.440782	NA
Omy_RAD92485.64	19	68318464	0.0802333	NA	Omy_RAD92485.64	NA	NA	0.440782	NA
OMS00112	12	68382081	0.0818083	NA	OMS00112	NA	NA	0.440782	NA
Omy_RAD24287.74	17	28035734	0.0823743	NA	Omy_RAD24287.74	NA	NA	0.440782	NA
OMS00079	19	35250473	0.0825707	NA	OMS00079	NA	NA	0.440782	NA
Omy_117815.81	21	67894257	0.084019	NA	Omy_117815.81	NA	NA	0.442013	NA
Omy_nxt2.273	18	71969784	0.0875784	NA	Omy_nxt2.273	NA	NA	0.448763	NA
Omy_RAD79314.58	4	62728432	0.0877745	NA	Omy_RAD79314.58	NA	NA	0.448763	NA
Omy_tlr5.205	13	60510483	0.0903073	NA	Omy_tlr5.205	NA	NA	0.453588	NA
Omy_RAD26691.36	12	47284987	0.0919741	NA	Omy_RAD26691.36	NA	NA	0.453588	NA
OMS00127	2	36268423	0.0940819	NA	OMS00127	NA	NA	0.453588	NA
Omy_RAD2567.8	14	43793241	0.0950284	NA	Omy_RAD2567.8	NA	NA	0.453588	NA
Omy_RAD55997.10	11	27405886	0.0952188	NA	Omy_RAD55997.10	NA	NA	0.453588	NA
Omy_rapd.167	1	27362424	0.0962156	NA	Omy_rapd.167	NA	NA	0.453588	NA
OMS00118	2	42212299	0.0997849	NA	OMS00118	NA	NA	0.464384	NA
Omy_myoD.178	19	10520793	0.103432	NA	Omy_myoD.178	NA	NA	0.475265	NA
M09AAC.055	1	53855167	0.105606	NA	M09AAC.055	NA	NA	0.479189	NA
OMS00041	4	18279174	0.1083	NA	OMS00041	NA	NA	0.485346	NA
Omy_RAD73963.73	5	23729539	0.109837	NA	Omy_RAD73963.73	NA	NA	0.486231	NA
OMS00064	14	45227750	0.115163	NA	OMS00064	NA	NA	0.494307	NA
Omy_118175.396	28	20282478	0.11601	NA	Omy_118175.396	NA	NA	0.494307	NA
OMS00057	14	67908135	0.116032	NA	OMS00057	NA	NA	0.494307	NA
Omy_RAD88028.7	16	5676664	0.117109	NA	Omy_RAD88028.7	NA	NA	0.494307	NA
Omy_113490.159	28	26494831	0.122551	NA	Omy_113490.159	NA	NA	0.500537	NA
Omy_RAD20917.11	26	52384497	0.123448	NA	Omy_RAD20917.11	NA	NA	0.500537	NA
Omy_116733.349	18	18498042	0.127218	NA	Omy_116733.349	NA	NA	0.500537	NA
OMS00039	10	4800495	0.127392	NA	OMS00039	NA	NA	0.500537	NA
OMS00077	12	48861950	0.128934	NA	OMS00077	NA	NA	0.500537	NA
Omy_OmyP9.180	27	15673414	0.129095	NA	Omy_OmyP9.180	NA	NA	0.500537	NA
Omy_RAD3926.22	18	45345547	0.129307	NA	Omy_RAD3926.22	NA	NA	0.500537	NA
Omy_RAD76060.20	20	21561303	0.129616	NA	Omy_RAD76060.20	NA	NA	0.500537	NA
Omy_hsf2.146	17	17470364	0.13139	NA	Omy_hsf2.146	NA	NA	0.501469	NA
Omy_GHSR.121	2	11662801	0.13262	NA	Omy_GHSR.121	NA	NA	0.501469	NA
OMS00153	17	16303316	0.136757	NA	OMS00153	NA	NA	0.506851	NA
Omy_104519.624	17	42764123	0.136836	NA	Omy_104519.624	NA	NA	0.506851	NA
OmyR40319	23	63158919	0.142341	NA	OmyR40319	NA	NA	0.521918	NA
OMS00002	6	82366395	0.155415	NA	OMS00002	NA	NA	0.561319	NA
Omy_RAD36848.7	3	63650747	0.15618	NA	Omy_RAD36848.7	NA	NA	0.561319	NA
OMS00015	8	23730945	0.162558	NA	OMS00015	NA	NA	0.578514	NA
Omy_ca050.64	25	48651793	0.164984	NA	Omy_ca050.64	NA	NA	0.58145	NA
Omy_RAD3209.10	2	50984953	0.168566	NA	Omy_RAD3209.10	NA	NA	0.588361	NA
Omy_RAD13499.13	21	38408941	0.173667	NA	Omy_RAD13499.13	NA	NA	0.594728	NA
Omy_RAD33798.24	21	38336651	0.173667	NA	Omy_RAD33798.24	NA	NA	0.594728	NA
Omy_BAMBI2.312	1	6112929	0.176244	NA	Omy_BAMBI2.312	NA	NA	0.59791	NA
Omy_u09.53.469	26	48859883	0.184139	NA	Omy_u09.53.469	NA	NA	0.612857	NA
Omy_hsf1b.241	18	14516742	0.185077	NA	Omy_hsf1b.241	NA	NA	0.612857	NA
Omy_RAD55404.54	18	43876869	0.185714	NA	Omy_RAD55404.54	NA	NA	0.612857	NA
Omy_sys1.188	14	56428776	0.189973	NA	Omy_sys1.188	NA	NA	0.61764	NA
OMS00133	1	23702093	0.190566	NA	OMS00133	NA	NA	0.61764	NA
Omy_ndk.152	12	56277959	0.195194	NA	Omy_ndk.152	NA	NA	0.6254	NA
Omy_RAD57916.29	5	44429931	0.196407	NA	Omy_RAD57916.29	NA	NA	0.6254	NA
Omy28_11607954	20	11607954	0.199652	NA	Omy28_11607954	NA	NA	0.627298	NA
OMS00014	8	6297526	0.202793	NA	OMS00014	NA	NA	0.627298	NA
Omy_117286.374	19	52310165	0.203271	NA	Omy_117286.374	NA	NA	0.627298	NA
Omy_97954.618	4	11433435	0.204762	NA	Omy_97954.618	NA	NA	0.627298	NA
Omy_RAD13034.67	29	12537039	0.206454	NA	Omy_RAD13034.67	NA	NA	0.627298	NA
Omy_RAD46672.27	25	58256353	0.210324	NA	Omy_RAD46672.27	NA	NA	0.627298	NA
Omy_mapK3.103	14	10975716	0.210612	NA	Omy_mapK3.103	NA	NA	0.627298	NA
Omy_105385.406	5	77446133	0.213362	NA	Omy_105385.406	NA	NA	0.627298	NA
Omy_vamp5.303	7	33625138	0.213619	NA	Omy_vamp5.303	NA	NA	0.627298	NA
Omy_RAD45104.18	25	20693754	0.214284	NA	Omy_RAD45104.18	NA	NA	0.627298	NA
Omy_RAD40132.55	4	62784779	0.217738	NA	Omy_RAD40132.55	NA	NA	0.628914	NA
Omy_ntl.27	18	22071034	0.218364	NA	Omy_ntl.27	NA	NA	0.628914	NA
Omy_RAD65959.69	13	36338472	0.220033	NA	Omy_RAD65959.69	NA	NA	0.628914	NA
Omy_SECC22b.88	23	61828903	0.223345	NA	Omy_SECC22b.88	NA	NA	0.630461	NA
OMS00129	20	22531125	0.224048	NA	OMS00129	NA	NA	0.630461	NA
Omy_u09.54.311	21	42920502	0.226039	NA	Omy_u09.54.311	NA	NA	0.63117	NA
Omy_RAD33122.47	12	66078752	0.229065	NA	Omy_RAD33122.47	NA	NA	0.634736	NA
Omy_RAD46314.35	26	78480158	0.23671	NA	Omy_RAD46314.35	NA	NA	0.64854	NA
Omy_RAD98715.53	11	23448568	0.239697	NA	Omy_RAD98715.53	NA	NA	0.64854	NA
Omy_hsp47.86	8	27944494	0.24141	NA	Omy_hsp47.86	NA	NA	0.64854	NA
Omy_bcAKala.380rd	23	53469295	0.242833	NA	Omy_bcAKala.380rd	NA	NA	0.64854	NA
OMS00179	17	25539930	0.242979	NA	OMS00179	NA	NA	0.64854	NA
Omy_srp09.37	17	21426823	0.245871	NA	Omy_srp09.37	NA	NA	0.651469	NA
Omy28_11683204	20	11683204	0.256886	NA	Omy28_11683204	NA	NA	0.663741	NA
Omy_ada10.71	29	18315420	0.256932	NA	Omy_ada10.71	NA	NA	0.663741	NA
Omy_RAD62596.38	14	49977794	0.258632	NA	Omy_RAD62596.38	NA	NA	0.663741	NA
Omy_RAD72528.44	5	7354513	0.259159	NA	Omy_RAD72528.44	NA	NA	0.663741	NA
Omy_RAD52812.28	16	28623729	0.259645	NA	Omy_RAD52812.28	NA	NA	0.663741	NA
OMS00105	1	20264968	0.270356	NA	OMS00105	NA	NA	0.686288	NA
Omy_UBA3b	18	28552649	0.274702	NA	Omy_UBA3b	NA	NA	0.689864	NA
Omy_110064.419	28	36272850	0.275914	NA	Omy_110064.419	NA	NA	0.689864	NA
OMS00111	19	63031581	0.277902	NA	OMS00111	NA	NA	0.689864	NA
Omy_128923.433	19	16436234	0.280429	NA	Omy_128923.433	NA	NA	0.689864	NA
OMS00121	2	34232991	0.282478	NA	OMS00121	NA	NA	0.689864	NA
Omy_97865.196	17	82513344	0.284581	NA	Omy_97865.196	NA	NA	0.689864	NA
Omy_RAD37816.68	26	73500031	0.285068	NA	Omy_RAD37816.68	NA	NA	0.689864	NA
OMS00156	26	12397197	0.2891	NA	OMS00156	NA	NA	0.690893	NA
Omy_104569.114	22	32178517	0.29233	NA	Omy_104569.114	NA	NA	0.690893	NA
Omy_g1.103	28	39287232	0.292453	NA	Omy_g1.103	NA	NA	0.690893	NA
Omy_117540.259	12	5079371	0.298848	NA	Omy_117540.259	NA	NA	0.690893	NA
Omy_sast.264	2	28252083	0.301626	NA	Omy_sast.264	NA	NA	0.690893	NA
OMS00030	3	60401405	0.302284	NA	OMS00030	NA	NA	0.690893	NA
Omy_RAD32139.58	3	10773803	0.302974	NA	Omy_RAD32139.58	NA	NA	0.690893	NA
Omy_101554.306	18	53660117	0.304177	NA	Omy_101554.306	NA	NA	0.690893	NA
OMS00061	16	31231975	0.304639	NA	OMS00061	NA	NA	0.690893	NA
Omy_RAD47080.54	20	11667915	0.30642	NA	Omy_RAD47080.54	NA	NA	0.690893	NA
OMS00048	9	37125668	0.308928	NA	OMS00048	NA	NA	0.690893	NA
Omy_RAD16104.20	26	67119313	0.30989	NA	Omy_RAD16104.20	NA	NA	0.690893	NA
Omy_RAD30392.17	23	61772669	0.310236	NA	Omy_RAD30392.17	NA	NA	0.690893	NA
OMS00003	5	59464348	0.32096	NA	OMS00003	NA	NA	0.706966	NA
OMS00134	4	47743637	0.323468	NA	OMS00134	NA	NA	0.706966	NA
OMS00180	28	32462775	0.323825	NA	OMS00180	NA	NA	0.706966	NA
OMS00149	12	65894619	0.325243	NA	OMS00149	NA	NA	0.706966	NA
OMS00024	9	31418339	0.331903	NA	OMS00024	NA	NA	0.713295	NA
Omy_RAD66834.17	10	30353244	0.332085	NA	Omy_RAD66834.17	NA	NA	0.713295	NA
Omy_112820.82	13	21861264	0.33599	NA	Omy_112820.82	NA	NA	0.715003	NA
Omy_u09.61.043	23	58840810	0.336819	NA	Omy_u09.61.043	NA	NA	0.715003	NA
Omy_tlr3.377	3	56447078	0.345149	NA	Omy_tlr3.377	NA	NA	0.728425	NA
Omy_gdh.271	5	63738413	0.348377	NA	Omy_gdh.271	NA	NA	0.729439	NA
Omy_RAD28236.38	17	40399499	0.349649	NA	Omy_RAD28236.38	NA	NA	0.729439	NA
Omy_Il.1b_.028	1	10329530	0.356617	NA	Omy_Il.1b_.028	NA	NA	0.73802	NA
Omy28_11676622	20	11676622	0.363445	NA	Omy28_11676622	NA	NA	0.73802	NA
Omy_RAD58213.70	25	58266227	0.364384	NA	Omy_RAD58213.70	NA	NA	0.73802	NA
Omy_RAD103359.45	15	40502475	0.365211	NA	Omy_RAD103359.45	NA	NA	0.73802	NA
M09AAE.082	3	32872704	0.36574	NA	M09AAE.082	NA	NA	0.73802	NA
Omy28_11671116	20	11671116	0.366247	NA	Omy28_11671116	NA	NA	0.73802	NA
Omy_97660.230	20	35742946	0.368512	NA	Omy_97660.230	NA	NA	0.73802	NA
Omy_RAD1919.22	12	53383757	0.370858	NA	Omy_RAD1919.22	NA	NA	0.73802	NA
Omy28_11667578	20	11667578	0.37206	NA	Omy28_11667578	NA	NA	0.73802	NA
OMS00074	12	31104727	0.374219	NA	OMS00074	NA	NA	0.738269	NA
Omy_NaKATPa3.50	26	23893157	0.384463	NA	Omy_NaKATPa3.50	NA	NA	0.752582	NA
Omy_RAD78776.10	2	25034326	0.385621	NA	Omy_RAD78776.10	NA	NA	0.752582	NA
Omy_cox1.221	24	47052310	0.38883	NA	Omy_cox1.221	NA	NA	0.754788	NA
Omy_RAD19578.59	12	67131514	0.393698	NA	Omy_RAD19578.59	NA	NA	0.760172	NA
Omy_110362.585	23	14307279	0.400862	NA	Omy_110362.585	NA	NA	0.767245	NA
OMS00174	6	47325393	0.409167	NA	OMS00174	NA	NA	0.767245	NA
Omy_131460.646	14	36600038	0.410656	NA	Omy_131460.646	NA	NA	0.767245	NA
Omy_star.206	7	36624863	0.414128	NA	Omy_star.206	NA	NA	0.767245	NA
Omy_p53.262	3	46190822	0.414591	NA	Omy_p53.262	NA	NA	0.767245	NA
Omy_99300.202	22	14697073	0.415794	NA	Omy_99300.202	NA	NA	0.767245	NA
Omy_RAD2976.26	14	58337126	0.416568	NA	Omy_RAD2976.26	NA	NA	0.767245	NA
Omy_RAD40520.48	30	259000	0.417277	NA	Omy_RAD40520.48	NA	NA	0.767245	NA
Omy_RAD43612.42	2	29118777	0.422803	NA	Omy_RAD43612.42	NA	NA	0.767245	NA
Omy_RAD10733.10	3	41411754	0.42527	NA	Omy_RAD10733.10	NA	NA	0.767245	NA
Omy_hsc715.80	12	40136309	0.427082	NA	Omy_hsc715.80	NA	NA	0.767245	NA
Omy_107806.34	9	10095418	0.427191	NA	Omy_107806.34	NA	NA	0.767245	NA
Omy_RAD23894.58	23	40927121	0.429678	NA	Omy_RAD23894.58	NA	NA	0.767245	NA
Omy_redd1.410	18	69044121	0.430791	NA	Omy_redd1.410	NA	NA	0.767245	NA
OMS00070	5	55279296	0.431882	NA	OMS00070	NA	NA	0.767245	NA
Omy_RAD26080.69	3	40486618	0.433049	NA	Omy_RAD26080.69	NA	NA	0.767245	NA
OMS00169	23	67568174	0.433293	NA	OMS00169	NA	NA	0.767245	NA
Omy_arp.630	14	57239751	0.437265	NA	Omy_arp.630	NA	NA	0.769294	NA
Omy_oxct.85	24	68405894	0.442435	NA	Omy_oxct.85	NA	NA	0.769294	NA
Omy_b1.266	22	41255773	0.443126	NA	Omy_b1.266	NA	NA	0.769294	NA
Omy_cd59.206	29	8028322	0.446468	NA	Omy_cd59.206	NA	NA	0.769294	NA
Omy_114976.223	25	41462973	0.447647	NA	Omy_114976.223	NA	NA	0.769294	NA
OMS00008	5	77384035	0.453843	NA	OMS00008	NA	NA	0.769294	NA
Omy_IL17.185	15	27226063	0.454948	NA	Omy_IL17.185	NA	NA	0.769294	NA
OMGH1PROM1.SNP1	5	70466474	0.455348	NA	OMGH1PROM1.SNP1	NA	NA	0.769294	NA
Omy_aromat.280	19	3391469	0.456563	NA	Omy_aromat.280	NA	NA	0.769294	NA
Omy_BAC.F5.284	24	42789302	0.457188	NA	Omy_BAC.F5.284	NA	NA	0.769294	NA
OMS00176	14	11029167	0.457957	NA	OMS00176	NA	NA	0.769294	NA
OMS00103	13	38335692	0.459881	NA	OMS00103	NA	NA	0.769294	NA
OMS00116	23	11341754	0.465644	NA	OMS00116	NA	NA	0.774253	NA
Omy_118654.91	21	75458069	0.468388	NA	Omy_118654.91	NA	NA	0.774253	NA
Omy_114315.438	13	64564508	0.469244	NA	Omy_114315.438	NA	NA	0.774253	NA
Omy_101832.195	25	17015658	0.478386	NA	Omy_101832.195	NA	NA	0.785766	NA
Omy_MYC_2	24	33841260	0.48997	NA	Omy_MYC_2	NA	NA	0.799009	NA
Omy_RAD43573.37	7	1745954	0.490851	NA	Omy_RAD43573.37	NA	NA	0.799009	NA
Omy_b9.164	7	17599731	0.494191	NA	Omy_b9.164	NA	NA	0.800854	NA
Omy_RAD29700.18	10	1673196	0.501125	NA	Omy_RAD29700.18	NA	NA	0.808045	NA
Omy_103705.558	25	7065986	0.505077	NA	Omy_103705.558	NA	NA	0.808045	NA
OMS00164	27	17249654	0.505306	NA	OMS00164	NA	NA	0.808045	NA
Omy_RAD35005.13	22	37188435	0.513554	NA	Omy_RAD35005.13	NA	NA	0.817631	NA
OMS00058	15	19922139	0.516056	NA	OMS00058	NA	NA	0.818028	NA
Omy_111383.51	16	21239768	0.518334	NA	Omy_111383.51	NA	NA	0.818067	NA
OMS00151	17	23949230	0.522721	NA	OMS00151	NA	NA	0.821418	NA
Omy_crb.106	27	30701374	0.527054	NA	Omy_crb.106	NA	NA	0.824658	NA
Omy_aspAT.123	29	19289582	0.531675	NA	Omy_aspAT.123	NA	NA	0.828318	NA
Omy_116938.264	25	7154463	0.543117	NA	Omy_116938.264	NA	NA	0.830815	NA
Omy_Ots249.227	15	18917430	0.546179	NA	Omy_Ots249.227	NA	NA	0.830815	NA
Omy_cin.172	22	21602618	0.546208	NA	Omy_cin.172	NA	NA	0.830815	NA
Omy_109525.403	23	84224892	0.547154	NA	Omy_109525.403	NA	NA	0.830815	NA
Omy_G3PD_2.246	26	6084071	0.548073	NA	Omy_G3PD_2.246	NA	NA	0.830815	NA
Omy_RAD3651.48	9	32029860	0.548571	NA	Omy_RAD3651.48	NA	NA	0.830815	NA
Omy_BAC.B4.324	27	14528635	0.553277	NA	Omy_BAC.B4.324	NA	NA	0.830815	NA
Omy_114587.480	26	16204563	0.555008	NA	Omy_114587.480	NA	NA	0.830815	NA
Omy28_11658853	20	11658853	0.562797	NA	Omy28_11658853	NA	NA	0.830815	NA
Omy25_61318852	6	61318852	0.563017	NA	Omy25_61318852	NA	NA	0.830815	NA
Omy_RAD78147.27	1	3343451	0.563701	NA	Omy_RAD78147.27	NA	NA	0.830815	NA
Omy_RAD41594.34	29	5600475	0.565959	NA	Omy_RAD41594.34	NA	NA	0.830815	NA
Omy_RAD7016.31	7	51490760	0.566483	NA	Omy_RAD7016.31	NA	NA	0.830815	NA
Omy_109243.222	11	7009687	0.567058	NA	Omy_109243.222	NA	NA	0.830815	NA
Omy_stat3.273	5	79898098	0.570631	NA	Omy_stat3.273	NA	NA	0.830815	NA
Omy25_61317685	6	61317685	0.571638	NA	Omy25_61317685	NA	NA	0.830815	NA
OMS00006	4	63247944	0.572322	NA	OMS00006	NA	NA	0.830815	NA
Omy_RAD739.59	1	52923702	0.575128	NA	Omy_RAD739.59	NA	NA	0.830815	NA
Omy_RAD40641.58	4	17858278	0.576764	NA	Omy_RAD40641.58	NA	NA	0.830815	NA
OMY1011SNP	1	54446225	0.588336	NA	OMY1011SNP	NA	NA	0.844133	NA
Omy_RAD25042.68	26	32793123	0.591824	NA	Omy_RAD25042.68	NA	NA	0.844133	NA
OMS00062	4	14858081	0.594134	NA	OMS00062	NA	NA	0.844133	NA
Omy_101993.189	25	21491290	0.595311	NA	Omy_101993.189	NA	NA	0.844133	NA
OMS00143	16	59233015	0.599142	NA	OMS00143	NA	NA	0.84626	NA
Omy_112301.202	21	37590554	0.612545	NA	Omy_112301.202	NA	NA	0.861002	NA
Omy_128693.455	1	32890059	0.614324	NA	Omy_128693.455	NA	NA	0.861002	NA
Omy_u09.56.119	25	41690956	0.6229	NA	Omy_u09.56.119	NA	NA	0.862178	NA
Omy_RAD65808.68	5	12187698	0.630695	NA	Omy_RAD65808.68	NA	NA	0.862178	NA
Omy_e1.147	9	38313338	0.631488	NA	Omy_e1.147	NA	NA	0.862178	NA
Omy_RAD31408.67	4	48341010	0.637074	NA	Omy_RAD31408.67	NA	NA	0.862178	NA
Omy_anp.17	4	30728525	0.639046	NA	Omy_anp.17	NA	NA	0.862178	NA
OMS00119	4	27506018	0.63918	NA	OMS00119	NA	NA	0.862178	NA
Omy_ppie.232	6	54990925	0.639438	NA	Omy_ppie.232	NA	NA	0.862178	NA
OMS00154	14	56234573	0.639912	NA	OMS00154	NA	NA	0.862178	NA
Omy_GREB1_09	20	11641623	0.640981	NA	Omy_GREB1_09	NA	NA	0.862178	NA
Omy_102505.102	15	7759328	0.643032	NA	Omy_102505.102	NA	NA	0.862178	NA
OMS00092	1	12518551	0.643693	NA	OMS00092	NA	NA	0.862178	NA
Omy28_11632591	20	11632591	0.64564	NA	Omy28_11632591	NA	NA	0.862178	NA
OMS00128	25	14488587	0.64604	NA	OMS00128	NA	NA	0.862178	NA
OMS00017	1	19111591	0.649684	NA	OMS00017	NA	NA	0.863543	NA
Omy_187760.385	9	23659737	0.651821	NA	Omy_187760.385	NA	NA	0.863543	NA
Omy_98683.165	26	8555140	0.656837	NA	Omy_98683.165	NA	NA	0.865268	NA
Omy_1004	22	41944218	0.65789	NA	Omy_1004	NA	NA	0.865268	NA
Omy_RAD85131.35	23	75534697	0.6684	NA	Omy_RAD85131.35	NA	NA	0.875917	NA
Omy_hsp70aPro.329	12	66828836	0.672034	NA	Omy_hsp70aPro.329	NA	NA	0.877513	NA
Omy_109894.185	3	10852282	0.676867	NA	Omy_109894.185	NA	NA	0.877967	NA
Omy_RAD48799.69	9	21581080	0.67722	NA	Omy_RAD48799.69	NA	NA	0.877967	NA
Omy_128996.481	2	30802101	0.681762	NA	Omy_128996.481	NA	NA	0.879548	NA
Omy_RAD18903.48	17	61039208	0.683285	NA	Omy_RAD18903.48	NA	NA	0.879548	NA
Omy_GH1P1_2	5	70466483	0.687456	NA	Omy_GH1P1_2	NA	NA	0.881789	NA
Omy_cd59b.112	26	38922611	0.690548	NA	Omy_cd59b.112	NA	NA	0.882623	NA
Omy_RAD116.59	4	33074866	0.694228	NA	Omy_RAD116.59	NA	NA	0.882623	NA
Omy_130524.160	19	28889024	0.6954	NA	Omy_130524.160	NA	NA	0.882623	NA
OMS00071	6	48248474	0.703234	NA	OMS00071	NA	NA	0.886896	NA
Omy_gadd45.332	5	12240053	0.703723	NA	Omy_gadd45.332	NA	NA	0.886896	NA
Omy_cyp17.153	5	64509889	0.706096	NA	Omy_cyp17.153	NA	NA	0.886896	NA
OMS00018	4	46432462	0.721824	NA	OMS00018	NA	NA	0.903524	NA
Omy_111084.526	16	17300850	0.728881	NA	Omy_111084.526	NA	NA	0.909223	NA
Omy28_11625241	20	11625241	0.738825	NA	Omy28_11625241	NA	NA	0.917112	NA
Omy_IL1b.163	7	42313129	0.742233	NA	Omy_IL1b.163	NA	NA	0.917112	NA
OMS00120	24	51013177	0.742785	NA	OMS00120	NA	NA	0.917112	NA
Omy25_61317777	6	61317777	0.753672	NA	Omy25_61317777	NA	NA	0.927399	NA
Omy_nkef.241	17	69427037	0.767574	NA	Omy_nkef.241	NA	NA	0.936135	NA
Omy_RAD17632.23	18	56074485	0.767916	NA	Omy_RAD17632.23	NA	NA	0.936135	NA
Omy_hus1.52	16	13042222	0.768508	NA	Omy_hus1.52	NA	NA	0.936135	NA
OMS00173	15	9105891	0.778265	NA	OMS00173	NA	NA	0.941724	NA
Omy_96222.125	16	24041111	0.778284	NA	Omy_96222.125	NA	NA	0.941724	NA
OMS00053	12	66917868	0.780898	NA	OMS00053	NA	NA	0.941748	NA
Omy_ftzf1.217	3	44060919	0.787014	NA	Omy_ftzf1.217	NA	NA	0.942987	NA
Omy_RAD35149.9	7	60182501	0.787264	NA	Omy_RAD35149.9	NA	NA	0.942987	NA
OMS00114	22	11035495	0.789719	NA	OMS00114	NA	NA	0.942987	NA
Omy_IL6.320	18	7102407	0.795638	NA	Omy_IL6.320	NA	NA	0.94694	NA
Omy_rbm4b.203	13	12485117	0.802418	NA	Omy_rbm4b.203	NA	NA	0.948784	NA
Omy_105714.265	7	7594847	0.804054	NA	Omy_105714.265	NA	NA	0.948784	NA
Omy_LDHB.1_i2	16	44094440	0.805029	NA	Omy_LDHB.1_i2	NA	NA	0.948784	NA
OMS00089	18	13150534	0.81615	NA	OMS00089	NA	NA	0.956434	NA
Omy_U11_2b.154	25	59466696	0.81964	NA	Omy_U11_2b.154	NA	NA	0.956434	NA
Omy_RAD42793.59	24	51408522	0.826529	NA	Omy_RAD42793.59	NA	NA	0.956434	NA
Omy_vatf.406	22	23806220	0.826854	NA	Omy_vatf.406	NA	NA	0.956434	NA
Omy_RAD58835.15	21	53735338	0.828731	NA	Omy_RAD58835.15	NA	NA	0.956434	NA
Omy_RAD49111.35	1	40050111	0.831676	NA	Omy_RAD49111.35	NA	NA	0.956434	NA
Omy_RAD59758.41	6	40219356	0.832796	NA	Omy_RAD59758.41	NA	NA	0.956434	NA
Omy_GREB1_05	20	11618027	0.833639	NA	Omy_GREB1_05	NA	NA	0.956434	NA
Omy_RAD42465.32	2	25034287	0.835233	NA	Omy_RAD42465.32	NA	NA	0.956434	NA
Omy_LDHB.2_e5	22	24129907	0.840206	NA	Omy_LDHB.2_e5	NA	NA	0.959103	NA
Omy_inos.97	11	24547687	0.845567	NA	Omy_inos.97	NA	NA	0.962197	NA
Omy_cd28.130	14	19036977	0.851975	NA	Omy_cd28.130	NA	NA	0.966459	NA
Omy25_61286316	6	61286316	0.858074	NA	Omy25_61286316	NA	NA	0.970345	NA
Omy_110201.359	12	28727952	0.864643	NA	Omy_110201.359	NA	NA	0.971339	NA
Omy_RAD12439.64	14	44537893	0.866766	NA	Omy_RAD12439.64	NA	NA	0.971339	NA
Omy_RAD88122.32	4	16334074	0.867111	NA	Omy_RAD88122.32	NA	NA	0.971339	NA
Omy_txnip.343	18	24435825	0.872083	NA	Omy_txnip.343	NA	NA	0.971339	NA
Omy_RAD14033.46	6	60064021	0.875744	NA	Omy_RAD14033.46	NA	NA	0.971339	NA
Omy_108007.193	17	43671991	0.877488	NA	Omy_108007.193	NA	NA	0.971339	NA
OMS00106	3	59855697	0.878894	NA	OMS00106	NA	NA	0.971339	NA
Omy25_61287415	6	61287415	0.885516	NA	Omy25_61287415	NA	NA	0.971339	NA
Omy25_61294400	6	61294400	0.885516	NA	Omy25_61294400	NA	NA	0.971339	NA
Omy_107285.69	7	9809156	0.889392	NA	Omy_107285.69	NA	NA	0.971339	NA
Omy_RAD35417.9	7	15867514	0.889553	NA	Omy_RAD35417.9	NA	NA	0.971339	NA
Omy_RAD38406.19	12	48181130	0.892916	NA	Omy_RAD38406.19	NA	NA	0.971339	NA
Omy_Ogo4.212	16	12595806	0.895663	NA	Omy_Ogo4.212	NA	NA	0.971339	NA
Omy_111666.301	12	70990844	0.896415	NA	Omy_111666.301	NA	NA	0.971339	NA
OMS00087	19	52511964	0.919554	NA	OMS00087	NA	NA	0.98606	NA
Omy_hsp90BA.193	17	10667361	0.920268	NA	Omy_hsp90BA.193	NA	NA	0.98606	NA
Omy_RAD93580.37	15	24247865	0.922188	NA	Omy_RAD93580.37	NA	NA	0.98606	NA
Omy_RAD76570.62	12	56297752	0.922845	NA	Omy_RAD76570.62	NA	NA	0.98606	NA
Omy28_11773194	20	11773194	0.923582	NA	Omy28_11773194	NA	NA	0.98606	NA
Omy_RAD7210.8	2	42558654	0.933014	NA	Omy_RAD7210.8	NA	NA	0.986716	NA
Omy25_61285646	6	61285646	0.935894	NA	Omy25_61285646	NA	NA	0.986716	NA
Omy_RAD59950.44	2	17292964	0.936422	NA	Omy_RAD59950.44	NA	NA	0.986716	NA
Omy25_61322413	6	61322413	0.937551	NA	Omy25_61322413	NA	NA	0.986716	NA
Omy_gluR.79	3	7508221	0.937788	NA	Omy_gluR.79	NA	NA	0.986716	NA
Omy_110689.148	18	72350872	0.944514	NA	Omy_110689.148	NA	NA	0.99092	NA
Omy_RAD78502.57	24	37031757	0.953475	NA	Omy_RAD78502.57	NA	NA	0.995807	NA
Omy_RAD86706.72	17	40479421	0.956658	NA	Omy_RAD86706.72	NA	NA	0.995807	NA
Omy_UT16_2.173	3	61496264	0.960698	NA	Omy_UT16_2.173	NA	NA	0.995807	NA
OMS00052	11	28174967	0.962446	NA	OMS00052	NA	NA	0.995807	NA
Omy25_61284413	6	61284413	0.963993	NA	Omy25_61284413	NA	NA	0.995807	NA
Omy_129870.756	28	22915161	0.965631	NA	Omy_129870.756	NA	NA	0.995807	NA
Omy_RAD46452.51	20	27516610	0.972124	NA	Omy_RAD46452.51	NA	NA	0.996723	NA
OMS00078	5	10499333	0.973365	NA	OMS00078	NA	NA	0.996723	NA
Omy_RAD30619.61	14	42710419	0.974757	NA	Omy_RAD30619.61	NA	NA	0.996723	NA
Omy_LDHB.2_i6	22	24130559	0.978504	NA	Omy_LDHB.2_i6	NA	NA	0.997744	NA
OMS00138	26	22318448	0.982367	NA	OMS00138	NA	NA	0.998878	NA
Omy_RAD27740.55	26	42745963	0.991672	NA	Omy_RAD27740.55	NA	NA	1	NA
Omy_RAD12566.14	18	44125336	0.99772	NA	Omy_RAD12566.14	NA	NA	1	NA
Omy_105105.448	14	68303584	0.998741	NA	Omy_105105.448	NA	NA	1	NA
Omy_sSOD.1	27	39802221	0.999359	NA	Omy_sSOD.1	NA	NA	1	NA
Omy_pad.196	14	44470619	0.999405	NA	Omy_pad.196	NA	NA	1	NA
Omy_BAMBI4.238	24	24411085	1	NA	Omy_BAMBI4.238	NA	NA	1	NA
