# Supplementary material for: Steelhead (Oncorhynchus mykiss) lineages and sexes show variable patterns of association of adult migration timing and age‐at‐maturity traits with two genomic regions
Source: Evol Appl. 2020 Aug 27;13(10):2836–56. doi: 10.1111/eva.13088 (PMC7691471; doi:10.1111/eva.13088)
Supplement: Supplementary file 39 — File S12 [file EVA-13-2836-s039.xlsx]

## Sheet: male.fork.length
SNP	Chromosome	Position	P.value	maf	nobs	Rsquare.of.Model.without.SNP	Rsquare.of.Model.with.SNP	FDR_Adjusted_P-values	effect
Omy25_61284413	6	61284413	6.47375e-31	0.293554	574	0.410815	0.566704	2.89446e-29	-6.67199	0.155889
Omy25_61285646	6	61285646	2.58533e-31	0.294425	574	0.410815	0.569093	2.24274e-29	-6.70636	0.158278
Omy25_61286316	6	61286316	1.79613e-30	0.295296	574	0.410815	0.564058	6.51996e-29	-6.61517	0.153243
Omy25_61287415	6	61287415	7.17635e-31	0.296167	574	0.410815	0.566437	2.89446e-29	-6.64997	0.155622
Omy25_61294400	6	61294400	7.17635e-31	0.296167	574	0.410815	0.566437	2.89446e-29	-6.64997	0.155622
Omy25_61316270	6	61316270	2.7902e-33	0.248258	574	0.410815	0.580996	1.01284e-30	-7.24693	0.170181
Omy25_61317685	6	61317685	3.08917e-31	0.264808	574	0.410815	0.568629	2.24274e-29	-6.77314	0.157814
Omy25_61317777	6	61317777	4.5318e-32	0.255226	574	0.410815	0.573647	5.48348e-30	-6.95248	0.162832
Omy25_61318852	6	61318852	4.29084e-31	0.265679	574	0.410815	0.567774	2.59596e-29	-6.75036	0.156959
Omy25_61322413	6	61322413	4.5318e-32	0.255226	574	0.410815	0.573647	5.48348e-30	-6.95248	0.162832
Omy_RAD1186.59	6	70252314	0.000484912	0.288328	574	0.410815	0.423544	0.0160021	-1.96262
Omy_RAD48799.69	9	21581080	0.00216173	0.157666	574	0.410815	0.420628	0.0653923	2.20288
Omy_RAD78502.57	24	37031757	0.00236742	0.0844948	574	0.410815	0.420453	0.0661055	-2.73044
OMS00039	10	4800495	0.0025615	0.437282	574	0.410815	0.420301	0.066416	-1.49061
Omy_G3PD_2.246	26	6084071	0.00318728	0.0043554	574	0.410815	0.419882	0.0728411	-11.2726
OMS00096	21	29109394	0.00321063	0.162892	574	0.410815	0.419868	0.0728411	-2.12197
Omy_OmyP9.180	27	15673414	0.00374771	0.106272	574	0.410815	0.419572	0.0800247	2.46737
Omy_RAD40132.55	4	62784779	0.00445943	0.335366	574	0.410815	0.419241	0.0899319	-1.48674
Omy_RAD31408.67	4	48341010	0.00665706	0.469512	574	0.410815	0.418482	0.127185	1.35861
Omy_RAD29700.18	10	1673196	0.00796443	0.224739	574	0.410815	0.418145	0.144554	1.62171
Omy_RAD59758.41	6	40219356	0.0084971	0.0566202	574	0.410815	0.418024	0.146878	-2.83684
OmyR19198	23	34973485	0.0107593	0.0261324	574	0.410815	0.417583	0.169809	-3.75522
OmyR33562	23	47337540	0.0107593	0.0261324	574	0.410815	0.417583	0.169809	-3.75522
Omy_SECC22b.88	23	61828903	0.0131106	0.0209059	574	0.410815	0.417216	0.190998	-4.12635
Omy_RAD3926.22	18	45345547	0.0131542	0.126307	574	0.410815	0.41721	0.190998	1.88704
OmyR14589	23	56162785	0.0150289	0.0252613	574	0.410815	0.416964	0.209826	-3.62697
Omy_arp.630	14	57239751	0.0166972	0.412892	574	0.410815	0.416771	0.214435	-1.35137
Omy_g1.103	28	39287232	0.0170021	0.0714286	574	0.410815	0.416738	0.214435	2.34916
Omy_RAD88028.7	16	5676664	0.0175541	0.234321	574	0.410815	0.416679	0.214435	-1.41476
Omy_cyp17.153	5	64509889	0.0179093	0.0165505	574	0.410815	0.416642	0.214435	-4.45746
Omy_RAD65959.69	13	36338472	0.0184843	0.377178	574	0.410815	0.416585	0.214435	-1.22102
Omy_97077.73	14	61875465	0.0192525	0.0374564	574	0.410815	0.41651	0.214435	3.07706
OmyR40252	23	31675278	0.020374	0.0278746	574	0.410815	0.416407	0.214435	-3.32361
Omy_RAD19340.24	2	42701841	0.020945	0.0400697	574	0.410815	0.416357	0.214435	2.8989
Omy_RAD65808.68	5	12187698	0.0214396	0.21777	574	0.410815	0.416314	0.214435	-1.44789
OmyR24370	23	28579373	0.0214784	0.0313589	574	0.410815	0.416311	0.214435	-3.15174
Omy_117540.259	12	5079371	0.021857	0.108014	574	0.410815	0.416279	0.214435	1.97264
Omy_RAD49111.35	1	40050111	0.0261744	0.367596	574	0.410815	0.415953	0.250035	1.1414
Omy_hsp70aPro.329	12	66828836	0.0282309	0.0635889	574	0.410815	0.415816	0.262764	-2.27005
Omy_inos.97	11	24547687	0.0295797	0.075784	574	0.410815	0.415733	0.268436	-2.0874
Omy_mcsf.268	18	48758470	0.0324429	0.0296167	574	0.410815	0.415567	0.287238	3.18363
Omy_99300.202	22	14697073	0.0341388	0.20993	574	0.410815	0.415476	0.295057	-1.33127
Omy_RAD35149.9	7	60182501	0.0387893	0.318815	574	0.410815	0.415249	0.327454	-1.118
OMS00087	19	52511964	0.0415311	0.143728	574	0.410815	0.415128	0.342632	-1.44097
Omy_RAD55404.54	18	43876869	0.0461521	0.0775261	574	0.410815	0.414943	0.372293	1.94296
OMS00078	5	10499333	0.0525182	0.265679	574	0.410815	0.414717	0.408502	1.23417
Omy_120255.332	17	29102820	0.0528914	0.0278746	574	0.410815	0.414705	0.408502	2.93999
Omy_sast.264	2	28252083	0.0557582	0.188153	574	0.410815	0.414613	0.420686	1.26073
Omy_101554.306	18	53660117	0.0577375	0.0714286	574	0.410815	0.414552	0.420686	1.89161
Omy_RAD66834.17	10	30353244	0.0579457	0.133275	574	0.410815	0.414546	0.420686	-1.36809
Omy_RAD25042.68	26	32793123	0.0595782	0.0235192	574	0.410815	0.414498	0.420806	-2.90654
Omy_GREB1_09	20	11641623	0.0602807	0.0261324	574	0.410815	0.414478	0.420806	-2.83369
Omy_RAD32139.58	3	10773803	0.0615863	0.236063	574	0.410815	0.414441	0.421808	-1.17545
OMS00071	6	48248474	0.074814	0.405923	574	0.410815	0.414108	0.502916	0.983967
OMS00121	2	34232991	0.0779342	0.457317	574	0.410815	0.414039	0.505216	-0.961271
Omy_107336.170	6	30017455	0.0779397	0.0888502	574	0.410815	0.414039	0.505216	-1.59035
Omy_114315.438	13	64564508	0.0830225	0.446864	574	0.410815	0.413932	0.517517	0.957953
OMS00169	23	67568174	0.0850671	0.0174216	574	0.410815	0.413891	0.517517	-3.06097
Omy_RAD78147.27	1	3343451	0.0853988	0.359756	574	0.410815	0.413884	0.517517	-0.917352
Omy_hus1.52	16	13042222	0.0855401	0.0818815	574	0.410815	0.413881	0.517517	1.58659
OMS00127	2	36268423	0.0910581	0.0043554	574	0.410815	0.413777	0.541871	-6.48861
Omy_RAD3651.48	9	32029860	0.0926489	0.440767	574	0.410815	0.413748	0.542444	0.776005
Omy_RAD27740.55	26	42745963	0.0951101	0.0618467	574	0.410815	0.413704	0.54436	1.66843
Omy_RAD24287.74	17	28035734	0.0979289	0.243902	574	0.410815	0.413655	0.54436	0.948379
Omy_112820.82	13	21861264	0.0985783	0.021777	574	0.410815	0.413644	0.54436	2.80003
OMGH1PROM1.SNP1	5	70466474	0.100071	0.151568	574	0.410815	0.41362	0.54436	-1.28143
Omy28_11658853	20	11658853	0.100474	0.0261324	574	0.410815	0.413613	0.54436	-2.48875
Omy_RAD36848.7	3	63650747	0.10851	0.481707	574	0.410815	0.413486	0.564664	-0.895565
OMS00119	4	27506018	0.109488	0.148084	574	0.410815	0.413471	0.564664	1.20058
Omy_b9.164	7	17599731	0.109613	0.103659	574	0.410815	0.413469	0.564664	-1.31811
Omy28_11625241	20	11625241	0.110444	0.0304878	574	0.410815	0.413457	0.564664	-2.30012
Omy_118654.91	21	75458069	0.124121	0.207317	574	0.410815	0.413266	0.61684	1.0274
OmyR40319	23	63158919	0.125748	0.010453	574	0.410815	0.413245	0.61684	-3.50483
Omy_114587.480	26	16204563	0.125777	0.317073	574	0.410815	0.413245	0.61684	0.912408
Omy_RAD41594.34	29	5600475	0.127446	0.0426829	574	0.410815	0.413224	0.61684	-1.86758
Omy_cin.172	22	21602618	0.134868	0.175958	574	0.410815	0.413132	0.63538	1.03862
OMS00072	18	59971780	0.135212	0.425958	574	0.410815	0.413128	0.63538	0.819011
Omy_aromat.280	19	3391469	0.1368	0.190767	574	0.410815	0.41311	0.63538	-0.980598
Omy_RAD40520.48	30	259000	0.138278	0.150697	574	0.410815	0.413092	0.63538	0.933616
Omy_impa1.55	20	36390509	0.143892	0.0592334	574	0.410815	0.413029	0.638342	-1.43892
OMS00153	17	16303316	0.144359	0.0827526	574	0.410815	0.413024	0.638342	1.39055
Omy_BAC.F5.284	24	42789302	0.144768	0.0531359	574	0.410815	0.413019	0.638342	-1.71629
OMS00057	14	67908135	0.147478	0.344077	574	0.410815	0.41299	0.638342	0.80093
Omy_128996.481	2	30802101	0.147716	0.13676	574	0.410815	0.412987	0.638342	-1.03934
Omy_LDHB.2_i6	22	24130559	0.150193	0.0182927	574	0.410815	0.412961	0.641413	-2.7245
Omy_UT16_2.173	3	61496264	0.154994	0.0627178	574	0.410815	0.412911	0.654221	1.50419
Omy_RAD77789.54	19	30976138	0.157243	0.255226	574	0.410815	0.412888	0.656084	-0.850208
Omy_RAD35417.9	7	15867514	0.160352	0.135017	574	0.410815	0.412858	0.661453	-1.04278
Omy_110201.359	12	28727952	0.167081	0.100174	574	0.410815	0.412793	0.680925	1.25173
Omy_carban1.264	16	21454064	0.169438	0.114983	574	0.410815	0.412771	0.680925	1.13562
Omy_RAD23894.58	23	40927121	0.17077	0.296167	574	0.410815	0.412759	0.680925	-0.743757
Omy_RAD23577.43	16	26972288	0.172576	0.00348432	574	0.410815	0.412743	0.680925	-6.42325
Omy_128923.433	19	16436234	0.178279	0.466899	574	0.410815	0.412692	0.695863	-0.72166
Omy_RAD76060.20	20	21561303	0.18041	0.0722997	574	0.410815	0.412674	0.696689	1.18426
Omy_128693.455	1	32890059	0.18534	0.0156794	574	0.410815	0.412633	0.70404	-2.72094
Omy_RAD37816.68	26	73500031	0.186192	0.246516	574	0.410815	0.412626	0.70404	0.76308
Omy_RAD38406.19	12	48181130	0.192962	0.097561	574	0.410815	0.412571	0.720623	1.00935
Omy_RAD50632.21	5	38986533	0.194548	0.124564	574	0.410815	0.412559	0.720623	-0.966846
Omy_BAC.B4.324	27	14528635	0.197496	0.398955	574	0.410815	0.412536	0.724152	-0.642261
Omy_nxt2.273	18	71969784	0.199668	0.0644599	574	0.410815	0.412519	0.724795	-1.26596
Omy_RAD366.7	14	6230066	0.205446	0.265679	574	0.410815	0.412476	0.738386	-0.718212
Omy_RAD46672.27	25	58256353	0.208368	0.385017	574	0.410815	0.412455	0.741546	-0.629226
Omy_116938.264	25	7154463	0.216107	0.0905923	574	0.410815	0.4124	0.756748	-1.13956
Omy_111383.51	16	21239768	0.221103	0.419861	574	0.410815	0.412366	0.756748	-0.673592
Omy_nach.200	28	30001796	0.223901	0.0182927	574	0.410815	0.412347	0.756748	2.32727
Omy_RAD47955.51	7	23191748	0.224575	0.258711	574	0.410815	0.412343	0.756748	0.675935
OMS00095	3	38704654	0.226134	0.0618467	574	0.410815	0.412333	0.756748	-1.26907
Omy_118205.116	27	33267127	0.226729	0.152439	574	0.410815	0.412329	0.756748	-0.879322
Omy_hsc715.80	12	40136309	0.228411	0.434669	574	0.410815	0.412318	0.756748	-0.671118
Omy_RAD20917.11	26	52384497	0.229317	0.148084	574	0.410815	0.412312	0.756748	0.75855
OMS00090	20	4245997	0.233324	0.485192	574	0.410815	0.412286	0.763033	-0.700222
Omy_RAD2976.26	14	58337126	0.239771	0.0670732	574	0.410815	0.412246	0.77017	1.11689
Omy_stat3.273	5	79898098	0.239957	0.230836	574	0.410815	0.412245	0.77017	-0.744237
Omy_u09.54.311	21	42920502	0.24229	0.293554	574	0.410815	0.412231	0.77017	-0.70896
Omy_RAD26080.69	3	40486618	0.243993	0.359756	574	0.410815	0.412221	0.77017	-0.667857
Omy_112301.202	21	37590554	0.249189	0.0235192	574	0.410815	0.41219	0.772054	1.87651
Omy_RAD60135.12	7	56110072	0.253466	0.169861	574	0.410815	0.412166	0.772054	-0.784983
OMS00180	28	32462775	0.25593	0.380662	574	0.410815	0.412152	0.772054	0.63386
Omy_aspAT.123	29	19289582	0.256785	0.270035	574	0.410815	0.412147	0.772054	-0.68908
Omy_RAD7210.8	2	42558654	0.25845	0.447735	574	0.410815	0.412138	0.772054	0.620456
Omy_cd59b.112	26	38922611	0.258868	0.129791	574	0.410815	0.412135	0.772054	0.861332
OMS00173	15	9105891	0.259478	0.130662	574	0.410815	0.412132	0.772054	0.847345
Omy_101832.195	25	17015658	0.267129	0.429443	574	0.410815	0.41209	0.782546	0.603855
OMS00053	12	66917868	0.269944	0.396341	574	0.410815	0.412075	0.782546	0.645304
OMS00103	13	38335692	0.270919	0.0296167	574	0.410815	0.41207	0.782546	1.67743
OMS00006	4	63247944	0.272435	0.489547	574	0.410815	0.412062	0.782546	0.59938
Omy_RAD739.59	1	52923702	0.27431	0.151568	574	0.410815	0.412053	0.782546	-0.73574
Omy_metA.161	5	24257340	0.275939	0.288328	574	0.410815	0.412044	0.782546	-0.682967
Omy_Il.1b_.028	1	10329530	0.280781	0.229965	574	0.410815	0.41202	0.78381	0.682184
OMS00061	16	31231975	0.282195	0.043554	574	0.410815	0.412013	0.78381	-1.38837
M09AAJ.163	4	44843440	0.283208	0.335366	574	0.410815	0.412008	0.78381	-0.632848
Omy_RAD43694.41	25	57728549	0.285573	0.141115	574	0.410815	0.411996	0.78381	-0.722312
Omy_RAD42793.59	24	51408522	0.287181	0.194251	574	0.410815	0.411988	0.78381	-0.662609
Omy_RAD45104.18	25	20693754	0.290286	0.432927	574	0.410815	0.411973	0.786372	-0.573147
Omy_sSOD.1	27	39802221	0.294489	0.0156794	574	0.410815	0.411953	0.791849	-2.06135
Omy_Ogo4.212	16	12595806	0.29939	0.463415	574	0.410815	0.41193	0.794576	-0.565777
Omy_LDHB.2_e5	22	24129907	0.301443	0.162892	574	0.410815	0.411921	0.794576	-0.759961
Omy_RAD57916.29	5	44429931	0.304283	0.487805	574	0.410815	0.411908	0.794576	-0.480023
M09AAD.076	2	53717512	0.310286	0.459059	574	0.410815	0.411881	0.794576	-0.524363
OMS00132	17	9451350	0.310737	0.425958	574	0.410815	0.411879	0.794576	-0.549925
Omy_129870.756	28	22915161	0.311458	0.169861	574	0.410815	0.411876	0.794576	0.677664
Omy_lpl.220	26	60022813	0.312772	0.13676	574	0.410815	0.41187	0.794576	0.776891
Omy_vamp5.303	7	33625138	0.313015	0.226481	574	0.410815	0.411869	0.794576	-0.673033
Omy_myoD.178	19	10520793	0.315941	0.135889	574	0.410815	0.411856	0.796435	0.765802
Omy_97865.196	17	82513344	0.318582	0.0566202	574	0.410815	0.411845	0.797553	1.06666
Omy_zg57.91	22	32766740	0.323542	0.112369	574	0.410815	0.411824	0.799091	0.828353
Omy_RAD7016.31	7	51490760	0.327524	0.378049	574	0.410815	0.411808	0.799091	-0.491844
Omy_star.206	7	36624863	0.329363	0.0662021	574	0.410815	0.4118	0.799091	1.01272
OMS00154	14	56234573	0.337813	0.222997	574	0.410815	0.411766	0.799091	0.619853
Omy_RAD116.59	4	33074866	0.338824	0.0121951	574	0.410815	0.411762	0.799091	2.18398
Omy_RAD79314.58	4	62728432	0.341419	0.00958188	574	0.410815	0.411752	0.799091	2.26261
Omy_u07.79.166	21	57523676	0.343806	0.110627	574	0.410815	0.411743	0.799091	0.773666
OMS00068	17	17488038	0.34381	0.271777	574	0.410815	0.411743	0.799091	-0.598716
Omy_ca050.64	25	48651793	0.346758	0.377178	574	0.410815	0.411732	0.799091	0.546421
OMS00176	14	11029167	0.347511	0.065331	574	0.410815	0.411729	0.799091	-0.972289
Omy_cox1.221	24	47052310	0.34756	0.36324	574	0.410815	0.411729	0.799091	-0.556413
Omy_e1.147	9	38313338	0.34815	0.0479094	574	0.410815	0.411726	0.799091	-1.14735
OMS00120	24	51013177	0.349682	0.183798	574	0.410815	0.41172	0.799091	0.634807
Omy_hsp90BA.193	17	10667361	0.351917	0.0783972	574	0.410815	0.411712	0.799091	-0.927761
OMS00003	5	59464348	0.354145	0.141986	574	0.410815	0.411704	0.799091	-0.686269
OMS00002	6	82366395	0.354418	0.317944	574	0.410815	0.411703	0.799091	-0.536066
Omy_RAD1919.22	12	53383757	0.36024	0.00522648	574	0.410815	0.411682	0.805778	3.15214
Omy_96222.125	16	24041111	0.363387	0.0348432	574	0.410815	0.41167	0.805778	-1.22713
OMY1011SNP	1	54446225	0.364043	0.280488	574	0.410815	0.411668	0.805778	0.546346
Omy_105385.406	5	77446133	0.370344	0.381533	574	0.410815	0.411646	0.814757	0.511329
Omy_g12.82	24	14764807	0.376857	0.433798	574	0.410815	0.411623	0.822957	-0.49185
Omy_ftzf1.217	3	44060919	0.378606	0.00783972	574	0.410815	0.411618	0.822957	2.49577
Omy_RAD92485.64	19	68318464	0.385962	0.195993	574	0.410815	0.411593	0.833692	-0.502697
Omy_metB.138	26	53792050	0.390684	0.170732	574	0.410815	0.411578	0.833692	0.598345
Omy_RAD76570.62	12	56297752	0.392648	0.0783972	574	0.410815	0.411571	0.833692	0.806262
Omy_111084.526	16	17300850	0.393101	0.160279	574	0.410815	0.41157	0.833692	0.588713
Omy_RAD39156.33	7	46886531	0.395028	0.141986	574	0.410815	0.411564	0.833692	-0.616013
Omy_RAD16104.20	26	67119313	0.397796	0.486063	574	0.410815	0.411555	0.834682	0.407236
Omy_RAD13499.13	21	38408941	0.405001	0.087108	574	0.410815	0.411533	0.840088	0.773656
Omy_RAD33798.24	21	38336651	0.405001	0.087108	574	0.410815	0.411533	0.840088	0.773656
OMS00079	19	35250473	0.412944	0.466899	574	0.410815	0.411509	0.84517	-0.445169
OMS00018	4	46432462	0.41397	0.119338	574	0.410815	0.411506	0.84517	0.630548
OMS00017	1	19111591	0.414436	0.241289	574	0.410815	0.411504	0.84517	-0.492933
Omy_RAD98715.53	11	23448568	0.416957	0.36324	574	0.410815	0.411497	0.845561	0.436397
Omy_cox2.335	17	50822629	0.425131	0.142857	574	0.410815	0.411473	0.849339	-0.618266
Omy_117815.81	21	67894257	0.42536	0.283972	574	0.410815	0.411473	0.849339	-0.491515
OMS00015	8	23730945	0.4263	0.0470383	574	0.410815	0.41147	0.849339	0.916849
Omy_IL1b.163	7	42313129	0.428179	0.0940767	574	0.410815	0.411465	0.849339	0.670541
OMS00101	11	10475451	0.431154	0.4277	574	0.410815	0.411456	0.850592	0.433586
Omy_RAD43573.37	7	1745954	0.436797	0.267422	574	0.410815	0.411441	0.857066	0.432394
Omy_RAD7384.50	14	65241784	0.442265	0.0243902	574	0.410815	0.411426	0.857225	1.27576
OMS00024	9	31418339	0.444535	0.391115	574	0.410815	0.41142	0.857225	-0.437431
Omy_130524.160	19	28889024	0.445127	0.371951	574	0.410815	0.411418	0.857225	-0.415303
Omy_RAD2567.8	14	43793241	0.446997	0.484321	574	0.410815	0.411413	0.857225	0.376085
Omy_RAD73204.63	21	24670264	0.448685	0.0836237	574	0.410815	0.411409	0.857225	0.6457
Omy_RAD73963.73	5	23729539	0.456541	0.286585	574	0.410815	0.411389	0.861994	0.412932
Omy_113490.159	28	26494831	0.457056	0.391115	574	0.410815	0.411387	0.861994	0.445395
Omy_RAD3209.10	2	50984953	0.458305	0.463415	574	0.410815	0.411384	0.861994	0.362105
OMS00070	5	55279296	0.462841	0.49216	574	0.410815	0.411373	0.863512	-0.411105
Omy_ppie.232	6	54990925	0.46387	0.115854	574	0.410815	0.41137	0.863512	-0.572503
Omy_117286.374	19	52310165	0.470443	0.0662021	574	0.410815	0.411354	0.865591	0.745853
Omy_nips.299	16	39788784	0.476054	0.0409408	574	0.410815	0.411341	0.865591	-0.924606
Omy28_11607954	20	11607954	0.476898	0.0226481	574	0.410815	0.411339	0.865591	-1.20835
Omy_RAD62596.38	14	49977794	0.478289	0.43554	574	0.410815	0.411335	0.865591	0.38792
Omy_crb.106	27	30701374	0.480612	0.41899	574	0.410815	0.41133	0.865591	-0.374143
OMS00092	1	12518551	0.482402	0.125436	574	0.410815	0.411326	0.865591	0.549411
Omy_104569.114	22	32178517	0.485092	0.0087108	574	0.410815	0.411319	0.865591	1.88377
Omy_txnip.343	18	24435825	0.485205	0.235192	574	0.410815	0.411319	0.865591	-0.429857
OMS00133	1	23702093	0.486448	0.0278746	574	0.410815	0.411316	0.865591	1.06081
Omy_RAD93580.37	15	24247865	0.490866	0.265679	574	0.410815	0.411306	0.866529	0.397122
Omy_RAD14033.46	6	60064021	0.491774	0.0261324	574	0.410815	0.411304	0.866529	1.09486
Omy_RAD52458.17	20	11609794	0.494136	0.0810105	574	0.410815	0.411299	0.866529	-0.62495
Omy_b1.266	22	41255773	0.50545	0.284843	574	0.410815	0.411274	0.873519	0.394691
Omy_103705.558	25	7065986	0.505906	0.108014	574	0.410815	0.411273	0.873519	-0.555607
Omy_110689.148	18	72350872	0.511061	0.149826	574	0.410815	0.411262	0.873519	0.476319
Omy_RAD9004.13	26	54044836	0.512021	0.20993	574	0.410815	0.41126	0.873519	0.360207
Omy_RAD12439.64	14	44537893	0.512794	0.385017	574	0.410815	0.411258	0.873519	-0.353099
OMS00114	22	11035495	0.513886	0.0818815	574	0.410815	0.411256	0.873519	-0.615938
Omy_110064.419	28	36272850	0.516693	0.37108	574	0.410815	0.41125	0.873519	0.373196
Omy_107031.704	5	18131799	0.517374	0.155052	574	0.410815	0.411249	0.873519	0.464506
Omy_RAD72528.44	5	7354513	0.525583	0.0810105	574	0.410815	0.411232	0.883271	0.584048
OMS00149	12	65894619	0.533591	0.043554	574	0.410815	0.411216	0.892598	-0.772876
Omy_pad.196	14	44470619	0.543569	0.0357143	574	0.410815	0.411197	0.896878	0.782279
Omy_187760.385	9	23659737	0.54426	0.00696864	574	0.410815	0.411195	0.896878	-1.8458
Omy_RAD19578.59	12	67131514	0.545885	0.18554	574	0.410815	0.411192	0.896878	-0.398983
OMS00164	27	17249654	0.547748	0.0209059	574	0.410815	0.411189	0.896878	0.998319
Omy_G3PD_2.371	26	6083946	0.548504	0.155923	574	0.410815	0.411188	0.896878	-0.424723
OMS00112	12	68382081	0.551383	0.22561	574	0.410815	0.411182	0.897129	0.376173
OMS00013	7	10325271	0.554385	0.0940767	574	0.410815	0.411177	0.897129	0.537496
Omy_RAD28236.38	17	40399499	0.562872	0.31446	574	0.410815	0.411161	0.897129	-0.314908
OMS00118	2	42212299	0.564518	0.414634	574	0.410815	0.411158	0.897129	0.340769
Omy_hsf2.146	17	17470364	0.565401	0.284843	574	0.410815	0.411157	0.897129	-0.335957
Omy_RAD4848.14	9	5493648	0.565639	0.0313589	574	0.410815	0.411156	0.897129	-0.84806
Omy_RAD30392.17	23	61772669	0.565958	0.240418	574	0.410815	0.411156	0.897129	0.318998
OMS00062	4	14858081	0.573518	0.255226	574	0.410815	0.411143	0.904358	0.359262
Omy_RAD30619.61	14	42710419	0.5755	0.0487805	574	0.410815	0.411139	0.904358	-0.619349
Omy_RAD17849.16	4	44116456	0.578555	0.468641	574	0.410815	0.411134	0.90524	0.291782
Omy_GREB1_05	20	11618027	0.590352	0.0766551	574	0.410815	0.411115	0.919732	-0.501973
OMS00151	17	23949230	0.599	0.141986	574	0.410815	0.411101	0.929217	-0.390475
Omy_108007.193	17	43671991	0.603965	0.423345	574	0.410815	0.411093	0.932933	-0.294056
Omy_rapd.167	1	27362424	0.616088	0.189024	574	0.410815	0.411075	0.938243	0.342964
Omy_105105.448	14	68303584	0.616879	0.39547	574	0.410815	0.411074	0.938243	-0.289003
Omy_ntl.27	18	22071034	0.618251	0.356272	574	0.410815	0.411072	0.938243	0.278282
Omy_srp09.37	17	21426823	0.619573	0.331882	574	0.410815	0.41107	0.938243	-0.289922
Omy_mapK3.103	14	10975716	0.623486	0.0609756	574	0.410815	0.411064	0.938243	-0.543882
Omy_RAD17632.23	18	56074485	0.624212	0.309233	574	0.410815	0.411063	0.938243	0.281736
Omy_RAD22123.69	25	23756920	0.625495	0.397213	574	0.410815	0.411061	0.938243	-0.241469
OMS00174	6	47325393	0.633772	0.0679443	574	0.410815	0.41105	0.944102	-0.481685
Omy_u09.53.469	26	48859883	0.638022	0.343206	574	0.410815	0.411044	0.944102	-0.265954
Omy_105075.162	19	7635334	0.639133	0.0914634	574	0.410815	0.411042	0.944102	-0.417473
OMS00175	13	50381707	0.641099	0.364111	574	0.410815	0.41104	0.944102	0.263372
OMS00116	23	11341754	0.643696	0.0670732	574	0.410815	0.411036	0.944102	-0.474608
Omy28_11773194	20	11773194	0.647581	0.234321	574	0.410815	0.411031	0.944102	0.263008
Omy_110362.585	23	14307279	0.651914	0.0191638	574	0.410815	0.411026	0.944102	0.800306
Omy_RAD66402.36	3	30372084	0.655542	0.194251	574	0.410815	0.411021	0.944102	-0.281556
Omy_GHSR.121	2	11662801	0.657167	0.0740418	574	0.410815	0.411019	0.944102	-0.441588
Omy_109525.403	23	84224892	0.659262	0.277003	574	0.410815	0.411016	0.944102	0.256796
OMS00008	5	77384035	0.66194	0.160279	574	0.410815	0.411013	0.944102	-0.313903
Omy_RAD36952.53	7	40260970	0.663212	0.0766551	574	0.410815	0.411011	0.944102	0.421331
Omy_RAD68634.40	7	40260800	0.663212	0.0766551	574	0.410815	0.411011	0.944102	0.421331
Omy_MYC_2	24	33841260	0.674163	0.00261324	574	0.410815	0.410998	0.955942	2.16487
Omy_RAD5374.56	24	6186937	0.685048	0.123693	574	0.410815	0.410985	0.961528	0.286349
Omy_RAD13034.67	29	12537039	0.685286	0.163763	574	0.410815	0.410985	0.961528	-0.270414
OMS00128	25	14488587	0.694426	0.0235192	574	0.410815	0.410975	0.961528	-0.658711
Omy_vatf.406	22	23806220	0.695674	0.378049	574	0.410815	0.410973	0.961528	-0.233329
Omy_NaKATPa3.50	26	23893157	0.696996	0.373693	574	0.410815	0.410972	0.961528	0.225123
Omy_RAD40641.58	4	17858278	0.703175	0.0714286	574	0.410815	0.410965	0.961528	-0.380715
Omy_RAD46452.51	20	27516610	0.703805	0.389373	574	0.410815	0.410965	0.961528	-0.188283
Omy_109243.222	11	7009687	0.704028	0.196864	574	0.410815	0.410964	0.961528	0.255894
OMS00030	3	60401405	0.706601	0.123693	574	0.410815	0.410962	0.961528	0.303292
Omy_RAD59950.44	2	17292964	0.706932	0.114111	574	0.410815	0.410961	0.961528	-0.290667
Omy_RAD42465.32	2	25034287	0.70927	0.0235192	574	0.410815	0.410959	0.961528	-0.598341
OMS00052	11	28174967	0.709889	0.182927	574	0.410815	0.410958	0.961528	0.251756
OMS00111	19	63031581	0.715153	0.151568	574	0.410815	0.410953	0.96348	-0.255783
Omy_gluR.79	3	7508221	0.717403	0.496516	574	0.410815	0.41095	0.96348	-0.19963
Omy_104519.624	17	42764123	0.720961	0.3223	574	0.410815	0.410947	0.96348	-0.209648
Omy_RAD52812.28	16	28623729	0.722964	0.312718	574	0.410815	0.410945	0.96348	0.201595
Omy_RAD85131.35	23	75534697	0.724717	0.278746	574	0.410815	0.410943	0.96348	0.178291
Omy_ada10.71	29	18315420	0.727441	0.206446	574	0.410815	0.410941	0.96348	-0.228306
Omy_LDHB.1_i2	16	44094440	0.729909	0.105401	574	0.410815	0.410938	0.96348	-0.281631
Omy_p53.262	3	46190822	0.742476	0.189024	574	0.410815	0.410927	0.976517	-0.227983
Omy_RAD47444.53	18	56051917	0.750556	0.160279	574	0.410815	0.41092	0.983581	-0.221246
Omy_105714.265	7	7594847	0.754144	0.275261	574	0.410815	0.410916	0.984727	-0.184398
OMS00105	1	20264968	0.758369	0.414634	574	0.410815	0.410913	0.986695	0.169724
OMS00089	18	13150534	0.762613	0.263066	574	0.410815	0.410909	0.988673	-0.183858
OMS00106	3	59855697	0.772426	0.22561	574	0.410815	0.410901	0.991047	-0.184003
Omy_Ots249.227	15	18917430	0.774791	0.330139	574	0.410815	0.4109	0.991047	0.170191
Omy_RAD86706.72	17	40479421	0.777587	0.244774	574	0.410815	0.410898	0.991047	0.161262
Omy28_11671116	20	11671116	0.783567	0.25	574	0.410815	0.410893	0.991047	-0.152198
Omy_RAD58213.70	25	58266227	0.7849	0.16899	574	0.410815	0.410892	0.991047	-0.185015
Omy_ndk.152	12	56277959	0.792054	0.0479094	574	0.410815	0.410887	0.991047	-0.313268
M09AAC.055	1	53855167	0.792354	0.0627178	574	0.410815	0.410887	0.991047	0.27911
Omy_109894.185	3	10852282	0.793968	0.351916	574	0.410815	0.410886	0.991047	0.149664
Omy_hsp47.86	8	27944494	0.795672	0.25	574	0.410815	0.410884	0.991047	-0.160135
OMS00179	17	25539930	0.79623	0.310105	574	0.410815	0.410884	0.991047	-0.149483
OMS00138	26	22318448	0.796793	0.100174	574	0.410815	0.410884	0.991047	-0.218404
OMS00048	9	37125668	0.799978	0.155052	574	0.410815	0.410881	0.991047	-0.186723
Omy_u09.61.043	23	58840810	0.802445	0.00783972	574	0.410815	0.41088	0.991047	-0.715695
Omy_cd59.206	29	8028322	0.803101	0.302265	574	0.410815	0.410879	0.991047	-0.148802
Omy_102867.443	24	55934332	0.80924	0.0400697	574	0.410815	0.410875	0.991047	0.293347
Omy_RAD10733.10	3	41411754	0.811043	0.03223	574	0.410815	0.410874	0.991047	-0.325428
Omy_RAD18903.48	17	61039208	0.813139	0.033101	574	0.410815	0.410873	0.991047	0.318159
Omy_116733.349	18	18498042	0.813587	0.296167	574	0.410815	0.410872	0.991047	0.142661
Omy_RAD35005.13	22	37188435	0.816816	0.0130662	574	0.410815	0.41087	0.991653	0.508223
Omy_97954.618	4	11433435	0.826795	0.128049	574	0.410815	0.410864	0.996801	-0.161561
Omy_107285.69	7	9809156	0.833719	0.162892	574	0.410815	0.410861	0.996801	-0.148581
Omy_cd28.130	14	19036977	0.836966	0.0200348	574	0.410815	0.410859	0.996801	0.372223
Omy_111666.301	12	70990844	0.839145	0.0209059	574	0.410815	0.410858	0.996801	-0.359143
Omy_gh.475	12	62308122	0.844192	0.106272	574	0.410815	0.410855	0.996801	-0.167979
M09AAE.082	3	32872704	0.845628	0.247387	574	0.410815	0.410854	0.996801	-0.121946
OMS00156	26	12397197	0.849892	0.356272	574	0.410815	0.410852	0.996801	0.107857
OMS00077	12	48861950	0.852517	0.394599	574	0.410815	0.410851	0.996801	-0.104991
Omy_bcAKala.380rd	23	53469295	0.85384	0.324913	574	0.410815	0.41085	0.996801	-0.105573
Omy_anp.17	4	30728525	0.856257	0.353659	574	0.410815	0.410849	0.996801	0.105621
Omy_RAD103359.45	15	40502475	0.859106	0.00609756	574	0.410815	0.410848	0.996801	-0.518295
Omy28_11667578	20	11667578	0.860658	0.262195	574	0.410815	0.410847	0.996801	-0.0964576
Omy_RAD33122.47	12	66078752	0.863759	0.317073	574	0.410815	0.410845	0.996801	-0.0830149
Omy_RAD13073.16	23	13954598	0.865217	0.0574913	574	0.410815	0.410845	0.996801	0.188553
Omy_117370.400	4	14853962	0.866643	0.410279	574	0.410815	0.410844	0.996801	-0.097104
Omy_RAD12566.14	18	44125336	0.874621	0.00696864	574	0.410815	0.410841	0.996801	-0.497322
Omy_gdh.271	5	63738413	0.877231	0.0932056	574	0.410815	0.41084	0.996801	0.135355
Omy_RAD58835.15	21	53735338	0.877635	0.220383	574	0.410815	0.410839	0.996801	-0.102615
OMS00056	13	43771325	0.88636	0.209059	574	0.410815	0.410836	0.996801	-0.0941865
OMS00058	15	19922139	0.890277	0.453833	574	0.410815	0.410835	0.996801	-0.0795263
Omy_1004	22	41944218	0.892536	0.179443	574	0.410815	0.410834	0.996801	-0.0929777
Omy_hsf1b.241	18	14516742	0.892793	0.0662021	574	0.410815	0.410834	0.996801	0.139236
Omy_RAD46314.35	26	78480158	0.892894	0.0400697	574	0.410815	0.410834	0.996801	0.175133
OMS00074	12	31104727	0.894369	0.493031	574	0.410815	0.410833	0.996801	0.0738494
Omy_redd1.410	18	69044121	0.896992	0.213415	574	0.410815	0.410832	0.996801	-0.0858497
OMS00129	20	22531125	0.901124	0.189024	574	0.410815	0.410831	0.996801	0.0799787
Omy_UBA3b	18	28552649	0.904316	0.149826	574	0.410815	0.41083	0.996801	-0.0880889
Omy_RAD78776.10	2	25034326	0.909703	0.054878	574	0.410815	0.410828	0.996801	0.12643
Omy_114976.223	25	41462973	0.910861	0.409408	574	0.410815	0.410828	0.996801	0.0598969
Omy28_11683204	20	11683204	0.924021	0.267422	574	0.410815	0.410824	0.996801	0.0522006
Omy_102505.102	15	7759328	0.924756	0.353659	574	0.410815	0.410824	0.996801	0.0532643
OMS00143	16	59233015	0.93072	0.10453	574	0.410815	0.410823	0.996801	0.0740248
Omy_oxct.85	24	68405894	0.931227	0.16115	574	0.410815	0.410823	0.996801	-0.0619345
Omy_nkef.241	17	69427037	0.931393	0.405052	574	0.410815	0.410823	0.996801	-0.0503349
Omy_97660.230	20	35742946	0.934292	0.380662	574	0.410815	0.410822	0.996801	-0.0479994
Omy_RAD43612.42	2	29118777	0.935772	0.351916	574	0.410815	0.410822	0.996801	-0.0464806
Omy_98683.165	26	8555140	0.936239	0.0209059	574	0.410815	0.410822	0.996801	-0.141884
Omy_107806.34	9	10095418	0.940095	0.316202	574	0.410815	0.410821	0.996801	-0.0445723
Omy_101993.189	25	21491290	0.944943	0.252613	574	0.410815	0.41082	0.996801	0.0415591
Omy_118175.396	28	20282478	0.955114	0.00609756	574	0.410815	0.410818	0.996801	-0.181195
Omy_tlr3.377	3	56447078	0.956244	0.0993031	574	0.410815	0.410818	0.996801	-0.0457863
Omy_RAD26691.36	12	47284987	0.956424	0.0836237	574	0.410815	0.410818	0.996801	0.0499742
Omy_U11_2b.154	25	59466696	0.959403	0.243031	574	0.410815	0.410818	0.996801	0.0314832
Omy_RAD88122.32	4	16334074	0.961242	0.191638	574	0.410815	0.410817	0.996801	-0.0321722
Omy_RAD47080.54	20	11667915	0.96324	0.267422	574	0.410815	0.410817	0.996801	-0.0249936
Omy_131460.646	14	36600038	0.968481	0.010453	574	0.410815	0.410817	0.996801	0.0987289
OMS00064	14	45227750	0.969259	0.366725	574	0.410815	0.410816	0.996801	0.0225945
Omy_gadd45.332	5	12240053	0.971466	0.0722997	574	0.410815	0.410816	0.996801	-0.0343157
OMS00134	4	47743637	0.972791	0.0139373	574	0.410815	0.410816	0.996801	0.0737793
Omy_RAD55997.10	11	27405886	0.974059	0.00174216	574	0.410815	0.410816	0.996801	0.194538
Omy_IL17.185	15	27226063	0.975397	0.483449	574	0.410815	0.410816	0.996801	0.0176005
Omy_RAD619.59	30	289000	0.975607	0.288328	574	0.410815	0.410816	0.996801	0.0167115
Omy28_11676622	20	11676622	0.976027	0.265679	574	0.410815	0.410816	0.996801	0.0162517
Omy_IL6.320	18	7102407	0.981604	0.210801	574	0.410815	0.410816	0.996801	0.0149743
OMS00014	8	6297526	0.983693	0.0191638	574	0.410815	0.410815	0.996801	-0.0379151
Omy_GH1P1_2	5	70466483	0.985603	0.0348432	574	0.410815	0.410815	0.996801	-0.0252464
Omy28_11632591	20	11632591	0.985666	0.0879791	574	0.410815	0.410815	0.996801	-0.0164687
Omy_sys1.188	14	56428776	0.987751	0.15331	574	0.410815	0.410815	0.996801	0.0110976
Omy_BAMBI2.312	1	6112929	0.988854	0.0958188	574	0.410815	0.410815	0.996801	0.0116971
Omy_tlr5.205	13	60510483	0.989979	0.0557491	574	0.410815	0.410815	0.996801	-0.0138425
Omy_u09.56.119	25	41690956	0.992774	0.146341	574	0.410815	0.410815	0.996801	0.006671
Omy_rbm4b.203	13	12485117	0.992805	0.20993	574	0.410815	0.410815	0.996801	0.00599752
OMS00041	4	18279174	0.994055	0.0182927	574	0.410815	0.410815	0.996801	0.0134235
Omy_BAMBI4.238	24	24411085	1	0	574	NA	NA	1	NA

## Sheet: male.ocean.age
SNP	Chromosome	Position	P.value	maf	nobs	Rsquare.of.Model.without.SNP	Rsquare.of.Model.with.SNP	FDR_Adjusted_P-values	effect
Omy25_61284413	6	61284413	4.5736e-18	0.296959	559	0.136202	0.261423	2.37174e-16	-0.279986	0.12522
Omy25_61285646	6	61285646	3.81404e-18	0.297853	559	0.136202	0.262063	2.3075e-16	-0.280004	0.12586
Omy25_61286316	6	61286316	9.35255e-18	0.298748	559	0.136202	0.258907	3.39498e-16	-0.277132	0.122704
Omy25_61287415	6	61287415	7.79232e-18	0.299642	559	0.136202	0.259548	3.1429e-16	-0.277168	0.123346
Omy25_61294400	6	61294400	7.79232e-18	0.299642	559	0.136202	0.259548	3.1429e-16	-0.277168	0.123346
Omy25_61316270	6	61316270	1.20126e-19	0.251342	559	0.136202	0.274333	2.49194e-17	-0.304439	0.138131
Omy25_61317685	6	61317685	1.60472e-18	0.267442	559	0.136202	0.265119	1.45628e-16	-0.285696	0.128917
Omy25_61317777	6	61317777	2.05946e-19	0.257603	559	0.136202	0.272409	2.49194e-17	-0.296927	0.136207
Omy25_61318852	6	61318852	2.37552e-18	0.268336	559	0.136202	0.263733	1.72463e-16	-0.284042	0.127531
Omy25_61322413	6	61322413	2.05946e-19	0.257603	559	0.136202	0.272409	2.49194e-17	-0.296927	0.136207
Omy_RAD1186.59	6	70252314	0.000204432	0.288014	559	0.136202	0.157954	0.00674627	-0.12053
Omy28_11625241	20	11625241	0.000618875	0.0304114	559	0.136202	0.154652	0.018721	-0.281777
OMS00039	10	4800495	0.000761258	0.437388	559	0.136202	0.154039	0.0212567	-0.0965606
OMS00096	21	29109394	0.000868757	0.163685	559	0.136202	0.15365	0.0225256	-0.131255
Omy_GREB1_09	20	11641623	0.00103866	0.0259392	559	0.136202	0.153124	0.0251355	-0.283107
Omy28_11658853	20	11658853	0.00117468	0.0259392	559	0.136202	0.152763	0.0266507	-0.281447
Omy28_11667578	20	11667578	0.00230301	0.262075	559	0.136202	0.150798	0.0491761	-0.0962251
Omy_107336.170	6	30017455	0.00345187	0.0867621	559	0.136202	0.149628	0.0696127	-0.149122
Omy_RAD47080.54	20	11667915	0.00467081	0.267442	559	0.136202	0.148759	0.0889288	-0.088028
Omy_RAD52458.17	20	11609794	0.00489966	0.0822898	559	0.136202	0.148623	0.0889288	-0.147174
Omy28_11676622	20	11676622	0.00545604	0.265653	559	0.136202	0.148315	0.0943115	-0.0862183
Omy28_11671116	20	11671116	0.00614917	0.249553	559	0.136202	0.147975	0.101461	-0.0871191
Omy28_11683204	20	11683204	0.00660505	0.267442	559	0.136202	0.147772	0.104245	-0.0852327
Omy_RAD59758.41	6	40219356	0.00734047	0.0581395	559	0.136202	0.147472	0.111025	-0.163933
Omy28_11632591	20	11632591	0.0101018	0.0876565	559	0.136202	0.146572	0.146678	-0.135593
Omy_hsp70aPro.329	12	66828836	0.0110056	0.0652952	559	0.136202	0.146332	0.148594	-0.146669
Omy_GREB1_05	20	11618027	0.0114329	0.0778175	559	0.136202	0.146225	0.148594	-0.134978
Omy_OmyP9.180	27	15673414	0.0114618	0.105546	559	0.136202	0.146218	0.148594	0.11974
Omy_RAD40132.55	4	62784779	0.0151043	0.334526	559	0.136202	0.145449	0.189064	-0.072879
Omy_RAD35149.9	7	60182501	0.0177383	0.321109	559	0.136202	0.145005	0.214633	-0.0744573
Omy_LDHB.2_i6	22	24130559	0.0191248	0.0187835	559	0.136202	0.144797	0.223946	-0.250196
Omy_RAD25042.68	26	32793123	0.0310064	0.0232558	559	0.136202	0.143481	0.351729	-0.192091
Omy_RAD65808.68	5	12187698	0.0330454	0.217352	559	0.136202	0.143309	0.353404	-0.0779351
OMS00003	5	59464348	0.0331012	0.137746	559	0.136202	0.143305	0.353404	-0.0893084
Omy_RAD19340.24	2	42701841	0.0368184	0.0384615	559	0.136202	0.143019	0.381859	0.153298
Omy_RAD48799.69	9	21581080	0.0390974	0.158318	559	0.136202	0.142859	0.394232	0.0812542
Omy_cyp17.153	5	64509889	0.0403839	0.0169946	559	0.136202	0.142773	0.396199	-0.217594
OMS00127	2	36268423	0.0449053	0.00447227	559	0.136202	0.142491	0.426043	-0.437866
Omy_RAD23577.43	16	26972288	0.0479784	0.00357782	559	0.136202	0.142316	0.426043	-0.527541
Omy_RAD62596.38	14	49977794	0.049053	0.435599	559	0.136202	0.142258	0.426043	0.0569287
Omy_RAD78502.57	24	37031757	0.0491822	0.0858676	559	0.136202	0.142251	0.426043	-0.100582
Omy_g1.103	28	39287232	0.0492942	0.0715564	559	0.136202	0.142245	0.426043	0.108496
Omy_UT16_2.173	3	61496264	0.05175	0.0608229	559	0.136202	0.142117	0.427677	0.119544
Omy_101554.306	18	53660117	0.0524718	0.0697674	559	0.136202	0.142081	0.427677	0.108664
Omy_RAD30619.61	14	42710419	0.0533644	0.0483005	559	0.136202	0.142036	0.427677	-0.123753
Omy_inos.97	11	24547687	0.054196	0.0778175	559	0.136202	0.141996	0.427677	-0.102456
Omy_RAD27740.55	26	42745963	0.0575944	0.0626118	559	0.136202	0.141837	0.444825	0.108511
Omy_RAD45104.18	25	20693754	0.060169	0.429338	559	0.136202	0.141723	0.455028	-0.0537265
Omy_mcsf.268	18	48758470	0.0617429	0.0304114	559	0.136202	0.141656	0.457401	0.155865
Omy_RAD47955.51	7	23191748	0.0639063	0.259392	559	0.136202	0.141567	0.46396	0.0599075
OMS00153	17	16303316	0.0672174	0.0822898	559	0.136202	0.141436	0.473239	0.0984821
Omy_RAD31408.67	4	48341010	0.0701716	0.4678	559	0.136202	0.141325	0.473239	0.0520222
OmyR19198	23	34973485	0.0723646	0.0259392	559	0.136202	0.141246	0.473239	-0.15012
OmyR33562	23	47337540	0.0723646	0.0259392	559	0.136202	0.141246	0.473239	-0.15012
Omy_117540.259	12	5079371	0.0727284	0.110018	559	0.136202	0.141234	0.473239	0.085014
Omy_zg57.91	22	32766740	0.0730065	0.108229	559	0.136202	0.141224	0.473239	0.0871748
Omy_RAD9004.13	26	54044836	0.0823962	0.209302	559	0.136202	0.140915	0.519755	0.0549168
Omy_RAD88028.7	16	5676664	0.0830887	0.238819	559	0.136202	0.140894	0.519755	-0.0591545
OMS00071	6	48248474	0.0850465	0.400716	559	0.136202	0.140835	0.519755	0.0505851
Omy_97077.73	14	61875465	0.0859099	0.0375671	559	0.136202	0.140809	0.519755	0.127771
Omy_RAD66402.36	3	30372084	0.0913136	0.194097	559	0.136202	0.140655	0.543391	-0.0614231
OMGH1PROM1.SNP1	5	70466474	0.108081	0.149374	559	0.136202	0.140234	0.599594	-0.0690987
Omy_187760.385	9	23659737	0.108369	0.00715564	559	0.136202	0.140227	0.599594	-0.277686
Omy_stat3.273	5	79898098	0.109139	0.231664	559	0.136202	0.14021	0.599594	-0.0547829
Omy_cd59b.112	26	38922611	0.109327	0.127013	559	0.136202	0.140206	0.599594	0.0682341
Omy_RAD73963.73	5	23729539	0.110488	0.288014	559	0.136202	0.140179	0.599594	0.0510294
Omy_RAD93580.37	15	24247865	0.113311	0.267442	559	0.136202	0.140117	0.599594	0.0525892
Omy_SECC22b.88	23	61828903	0.114147	0.0205725	559	0.136202	0.140099	0.599594	-0.14954
OmyR14589	23	56162785	0.114224	0.0250447	559	0.136202	0.140097	0.599594	-0.133714
OMS00121	2	34232991	0.115624	0.457066	559	0.136202	0.140067	0.599594	-0.0451437
Omy_RAD46672.27	25	58256353	0.118279	0.382826	559	0.136202	0.140012	0.604721	-0.0452248
OmyR40252	23	31675278	0.122281	0.0277281	559	0.136202	0.13993	0.608238	-0.125638
Omy_RAD37816.68	26	73500031	0.122318	0.245975	559	0.136202	0.139929	0.608238	0.0517838
OmyR40319	23	63158919	0.128459	0.0107335	559	0.136202	0.13981	0.624367	-0.197352
Omy_128923.433	19	16436234	0.129002	0.466011	559	0.136202	0.1398	0.624367	-0.0426981
OMS00072	18	59971780	0.13653	0.426655	559	0.136202	0.139662	0.641548	0.0429565
OMY1011SNP	1	54446225	0.136602	0.27907	559	0.136202	0.139661	0.641548	0.0482191
OMS00068	17	17488038	0.137853	0.270125	559	0.136202	0.139639	0.641548	-0.0506571
OMS00014	8	6297526	0.144547	0.019678	559	0.136202	0.139525	0.664183	-0.15286
Omy_RAD65959.69	13	36338472	0.148799	0.381038	559	0.136202	0.139456	0.675176	-0.0430671
OMS00118	2	42212299	0.156037	0.415027	559	0.136202	0.139343	0.699277	0.0443728
Omy_Ogo4.212	16	12595806	0.160514	0.466011	559	0.136202	0.139276	0.701407	-0.0405123
Omy_ndk.152	12	56277959	0.160781	0.0483005	559	0.136202	0.139272	0.701407	-0.0952162
OmyR24370	23	28579373	0.163507	0.0313059	559	0.136202	0.139232	0.701407	-0.108338
Omy_120255.332	17	29102820	0.164241	0.0277281	559	0.136202	0.139221	0.701407	0.120447
Omy_cin.172	22	21602618	0.166603	0.174419	559	0.136202	0.139188	0.70322	0.0525758
OMS00092	1	12518551	0.169253	0.123435	559	0.136202	0.139151	0.704537	0.0597342
Omy_carban1.264	16	21454064	0.172353	0.117174	559	0.136202	0.139108	0.704537	0.0621787
Omy_RAD13034.67	29	12537039	0.181789	0.162791	559	0.136202	0.138984	0.704537	-0.0512322
M09AAD.076	2	53717512	0.182071	0.461538	559	0.136202	0.138981	0.704537	-0.0398161
Omy_118205.116	27	33267127	0.182465	0.150268	559	0.136202	0.138976	0.704537	-0.0539202
OMS00002	6	82366395	0.18277	0.317531	559	0.136202	0.138972	0.704537	-0.040769
Omy_105385.406	5	77446133	0.184019	0.382826	559	0.136202	0.138956	0.704537	0.0404039
OMS00173	15	9105891	0.185951	0.13059	559	0.136202	0.138932	0.704537	0.0548054
Omy_nxt2.273	18	71969784	0.187154	0.0635063	559	0.136202	0.138917	0.704537	-0.0737653
Omy_RAD58835.15	21	53735338	0.188638	0.223614	559	0.136202	0.138899	0.704537	-0.0473273
OMS00087	19	52511964	0.189874	0.144902	559	0.136202	0.138884	0.704537	-0.0504453
Omy_redd1.410	18	69044121	0.19035	0.211986	559	0.136202	0.138878	0.704537	-0.0472883
Omy_108007.193	17	43671991	0.195817	0.423971	559	0.136202	0.138813	0.704537	-0.038835
Omy_RAD22123.69	25	23756920	0.199679	0.397138	559	0.136202	0.138768	0.704537	-0.0365797
Omy_102867.443	24	55934332	0.200433	0.039356	559	0.136202	0.13876	0.704537	0.0887373
Omy_RAD29700.18	10	1673196	0.20294	0.218247	559	0.136202	0.138731	0.704537	0.0422806
Omy_p53.262	3	46190822	0.204442	0.18873	559	0.136202	0.138715	0.704537	-0.0483226
OMS00176	14	11029167	0.204888	0.0652952	559	0.136202	0.13871	0.704537	-0.0736396
Omy_96222.125	16	24041111	0.205659	0.0357782	559	0.136202	0.138701	0.704537	-0.0958406
Omy_RAD116.59	4	33074866	0.205733	0.0125224	559	0.136202	0.1387	0.704537	0.164665
OMS00095	3	38704654	0.210082	0.0626118	559	0.136202	0.138653	0.709969	-0.0734926
Omy_nach.200	28	30001796	0.211231	0.0187835	559	0.136202	0.138641	0.709969	0.134605
Omy_118175.396	28	20282478	0.214901	0.00626118	559	0.136202	0.138602	0.711688	-0.226536
Omy_u09.54.311	21	42920502	0.215663	0.294275	559	0.136202	0.138594	0.711688	-0.0404169
Omy_G3PD_2.246	26	6084071	0.218821	0.00447227	559	0.136202	0.138561	0.715603	-0.265313
OMS00120	24	51013177	0.225481	0.185152	559	0.136202	0.138494	0.724935	0.0450588
Omy_metB.138	26	53792050	0.225668	0.169946	559	0.136202	0.138492	0.724935	0.0462871
Omy28_11607954	20	11607954	0.228842	0.0223614	559	0.136202	0.138461	0.728681	-0.117425
Omy_RAD40641.58	4	17858278	0.233297	0.0715564	559	0.136202	0.138418	0.736243	-0.0686807
Omy_b9.164	7	17599731	0.235273	0.104651	559	0.136202	0.1384	0.736243	-0.0542203
Omy_128996.481	2	30802101	0.238208	0.13864	559	0.136202	0.138372	0.739054	-0.0462397
Omy_RAD30392.17	23	61772669	0.246695	0.240608	559	0.136202	0.138295	0.758902	0.0371483
Omy_104569.114	22	32178517	0.257281	0.00894454	559	0.136202	0.138204	0.774301	0.173589
Omy_impa1.55	20	36390509	0.25955	0.0599284	559	0.136202	0.138185	0.774301	-0.063363
Omy_RAD3926.22	18	45345547	0.260833	0.127013	559	0.136202	0.138174	0.774301	0.0488203
OMS00079	19	35250473	0.26243	0.466905	559	0.136202	0.138161	0.774301	-0.0323231
OMS00064	14	45227750	0.262935	0.36941	559	0.136202	0.138157	0.774301	0.0348179
Omy_RAD3651.48	9	32029860	0.26837	0.442755	559	0.136202	0.138113	0.774301	0.0295553
Omy_110689.148	18	72350872	0.268956	0.152057	559	0.136202	0.138108	0.774301	0.0439614
Omy_arp.630	14	57239751	0.271795	0.414132	559	0.136202	0.138086	0.774301	-0.032788
M09AAC.055	1	53855167	0.274166	0.0626118	559	0.136202	0.138067	0.774301	0.0651543
Omy_RAD12566.14	18	44125336	0.27556	0.00715564	559	0.136202	0.138056	0.774301	-0.195225
Omy_RAD49111.35	1	40050111	0.2756	0.365832	559	0.136202	0.138056	0.774301	0.0323241
Omy_RAD36848.7	3	63650747	0.277298	0.477639	559	0.136202	0.138043	0.774301	-0.0321378
OMS00018	4	46432462	0.293669	0.119857	559	0.136202	0.137922	0.778992	0.0446132
OMS00169	23	67568174	0.294065	0.0169946	559	0.136202	0.137919	0.778992	-0.106985
Omy_97954.618	4	11433435	0.294177	0.126118	559	0.136202	0.137918	0.778992	-0.0427837
Omy_ntl.27	18	22071034	0.298229	0.355993	559	0.136202	0.13789	0.778992	0.0308666
Omy_128693.455	1	32890059	0.298239	0.0161002	559	0.136202	0.13789	0.778992	-0.120823
OMS00151	17	23949230	0.299216	0.144902	559	0.136202	0.137883	0.778992	-0.0421838
Omy_hus1.52	16	13042222	0.301517	0.0805009	559	0.136202	0.137867	0.778992	0.0535886
OMS00061	16	31231975	0.304399	0.0411449	559	0.136202	0.137847	0.778992	-0.0775239
Omy_e1.147	9	38313338	0.305993	0.0483005	559	0.136202	0.137836	0.778992	-0.0705113
Omy_RAD66834.17	10	30353244	0.307233	0.132379	559	0.136202	0.137828	0.778992	-0.0422899
Omy_cox1.221	24	47052310	0.308967	0.365832	559	0.136202	0.137816	0.778992	-0.0323362
Omy_RAD43612.42	2	29118777	0.311624	0.355993	559	0.136202	0.137799	0.778992	0.0310753
Omy_RAD46452.51	20	27516610	0.313624	0.387299	559	0.136202	0.137785	0.778992	-0.0288597
Omy_111383.51	16	21239768	0.314696	0.416816	559	0.136202	0.137778	0.778992	-0.0294301
Omy_bcAKala.380rd	23	53469295	0.315374	0.322898	559	0.136202	0.137774	0.778992	-0.0306941
OMS00024	9	31418339	0.320884	0.394454	559	0.136202	0.137739	0.778992	-0.0302684
Omy_98683.165	26	8555140	0.322088	0.0205725	559	0.136202	0.137731	0.778992	-0.101572
Omy_aromat.280	19	3391469	0.324279	0.194097	559	0.136202	0.137717	0.778992	-0.0351786
OMS00103	13	38335692	0.324785	0.0304114	559	0.136202	0.137714	0.778992	0.0845075
OMS00164	27	17249654	0.329486	0.019678	559	0.136202	0.137685	0.778992	0.095099
Omy_ppie.232	6	54990925	0.330199	0.11449	559	0.136202	0.137681	0.778992	-0.0422494
OMS00062	4	14858081	0.330852	0.253131	559	0.136202	0.137677	0.778992	-0.0335635
Omy_117815.81	21	67894257	0.331934	0.283542	559	0.136202	0.13767	0.778992	-0.0321372
Omy_metA.161	5	24257340	0.333727	0.289803	559	0.136202	0.137659	0.778992	-0.0326831
Omy28_11773194	20	11773194	0.333955	0.233453	559	0.136202	0.137658	0.778992	-0.0317617
Omy_RAD43573.37	7	1745954	0.33658	0.266547	559	0.136202	0.137642	0.778992	0.0308507
Omy_nips.299	16	39788784	0.338972	0.039356	559	0.136202	0.137628	0.778992	-0.0719802
Omy_101832.195	25	17015658	0.341398	0.432021	559	0.136202	0.137614	0.778992	0.0273948
Omy_crb.106	27	30701374	0.344953	0.421288	559	0.136202	0.137593	0.778992	-0.0262093
Omy_RAD60135.12	7	56110072	0.345052	0.169946	559	0.136202	0.137592	0.778992	-0.0373888
OMS00089	18	13150534	0.345516	0.262075	559	0.136202	0.13759	0.778992	-0.0310857
Omy_107285.69	7	9809156	0.347649	0.16458	559	0.136202	0.137577	0.778992	-0.0365352
Omy_Il.1b_.028	1	10329530	0.353066	0.22898	559	0.136202	0.137547	0.786277	0.0317327
Omy_RAD41594.34	29	5600475	0.357029	0.0438283	559	0.136202	0.137525	0.787969	-0.0643167
OMS00078	5	10499333	0.361421	0.268336	559	0.136202	0.137501	0.787969	0.0313958
Omy_111084.526	16	17300850	0.36245	0.158318	559	0.136202	0.137495	0.787969	0.0344848
Omy_RAD55404.54	18	43876869	0.362509	0.078712	559	0.136202	0.137495	0.787969	0.0506117
Omy_rbm4b.203	13	12485117	0.367616	0.211986	559	0.136202	0.137468	0.794314	0.0324268
Omy_hsc715.80	12	40136309	0.376483	0.431127	559	0.136202	0.137422	0.804124	-0.0261168
OMS00132	17	9451350	0.379101	0.427549	559	0.136202	0.137408	0.804124	-0.0251563
Omy_sast.264	2	28252083	0.379333	0.186941	559	0.136202	0.137407	0.804124	0.0317948
Omy_112820.82	13	21861264	0.38168	0.0223614	559	0.136202	0.137395	0.804124	0.0833045
Omy_RAD24287.74	17	28035734	0.385075	0.243292	559	0.136202	0.137378	0.804124	0.0285923
Omy_RAD42465.32	2	25034287	0.389399	0.0223614	559	0.136202	0.137357	0.804124	-0.08094
Omy_99300.202	22	14697073	0.389841	0.211986	559	0.136202	0.137355	0.804124	-0.0292293
Omy_BAC.B4.324	27	14528635	0.390487	0.40161	559	0.136202	0.137352	0.804124	-0.0247272
OMS00008	5	77384035	0.392747	0.161896	559	0.136202	0.137341	0.804124	-0.0335931
Omy_RAD26691.36	12	47284987	0.395677	0.0831843	559	0.136202	0.137327	0.804124	-0.0449453
Omy_U11_2b.154	25	59466696	0.396697	0.242397	559	0.136202	0.137322	0.804124	0.0283578
Omy_RAD23894.58	23	40927121	0.399838	0.296959	559	0.136202	0.137307	0.804124	-0.0263162
Omy_RAD366.7	14	6230066	0.403966	0.270125	559	0.136202	0.137288	0.804124	-0.0272195
Omy_pad.196	14	44470619	0.404446	0.0348837	559	0.136202	0.137286	0.804124	0.0616633
Omy_gluR.79	3	7508221	0.406337	0.495528	559	0.136202	0.137277	0.804124	0.0241395
Omy_star.206	7	36624863	0.4076	0.0652952	559	0.136202	0.137271	0.804124	0.0486949
Omy_hsp90BA.193	17	10667361	0.417078	0.0796064	559	0.136202	0.137229	0.818375	-0.0452679
Omy_130524.160	19	28889024	0.423576	0.371199	559	0.136202	0.1372	0.822732	-0.0229305
Omy_RAD16104.20	26	67119313	0.423832	0.4839	559	0.136202	0.137199	0.822732	0.0222749
OMS00111	19	63031581	0.434317	0.152952	559	0.136202	0.137155	0.826346	-0.029964
OMS00090	20	4245997	0.434366	0.481216	559	0.136202	0.137155	0.826346	-0.0244443
Omy_117370.400	4	14853962	0.435681	0.410555	559	0.136202	0.137149	0.826346	0.0238666
Omy_aspAT.123	29	19289582	0.436311	0.273703	559	0.136202	0.137147	0.826346	-0.0252474
OMS00101	11	10475451	0.43895	0.427549	559	0.136202	0.137136	0.826346	0.0225199
OMS00179	17	25539930	0.442324	0.31127	559	0.136202	0.137122	0.826346	-0.0235605
Omy_hsf1b.241	18	14516742	0.443378	0.0670841	559	0.136202	0.137118	0.826346	-0.0445638
Omy_RAD76060.20	20	21561303	0.443905	0.0706619	559	0.136202	0.137116	0.826346	0.0391774
Omy_105105.448	14	68303584	0.447226	0.397138	559	0.136202	0.137103	0.828282	0.0233711
Omy_118654.91	21	75458069	0.452557	0.206619	559	0.136202	0.137082	0.82986	0.0272622
OMS00053	12	66917868	0.452897	0.397138	559	0.136202	0.13708	0.82986	0.0235151
Omy_g12.82	24	14764807	0.454937	0.432916	559	0.136202	0.137072	0.82986	0.0219216
Omy_RAD2976.26	14	58337126	0.459459	0.0670841	559	0.136202	0.137055	0.833918	0.0405432
OMS00133	1	23702093	0.466309	0.0286225	559	0.136202	0.137029	0.838771	0.0623733
OMS00077	12	48861950	0.466754	0.390877	559	0.136202	0.137028	0.838771	0.021773
Omy_110362.585	23	14307279	0.473519	0.019678	559	0.136202	0.137003	0.846736	0.0719498
OMS00030	3	60401405	0.488406	0.12254	559	0.136202	0.13695	0.865479	0.0309994
Omy_GH1P1_2	5	70466483	0.488769	0.0357782	559	0.136202	0.136949	0.865479	-0.0537979
Omy_mapK3.103	14	10975716	0.493674	0.059034	559	0.136202	0.136932	0.86976	-0.0429226
Omy_105075.162	19	7635334	0.498977	0.0921288	559	0.136202	0.136915	0.86976	-0.033492
Omy_RAD92485.64	19	68318464	0.501591	0.197674	559	0.136202	0.136906	0.86976	-0.0223332
Omy_129870.756	28	22915161	0.503098	0.168157	559	0.136202	0.136901	0.86976	0.0258399
Omy_u07.79.166	21	57523676	0.503405	0.110018	559	0.136202	0.1369	0.86976	0.0303678
Omy_RAD38406.19	12	48181130	0.505563	0.0957066	559	0.136202	0.136893	0.86976	0.0301616
Omy_RAD17632.23	18	56074485	0.510657	0.310376	559	0.136202	0.136877	0.87438	0.0200941
Omy_RAD98715.53	11	23448568	0.524431	0.364937	559	0.136202	0.136834	0.882388	0.0198411
Omy_rapd.167	1	27362424	0.525173	0.186941	559	0.136202	0.136831	0.882388	-0.0237749
Omy_sys1.188	14	56428776	0.525532	0.153846	559	0.136202	0.13683	0.882388	0.0252396
Omy_RAD79314.58	4	62728432	0.527695	0.009839	559	0.136202	0.136824	0.882388	0.0853085
Omy_RAD50632.21	5	38986533	0.536626	0.127013	559	0.136202	0.136797	0.882388	-0.0263172
Omy_RAD619.59	30	289000	0.538972	0.286225	559	0.136202	0.13679	0.882388	0.0192392
Omy_110064.419	28	36272850	0.539811	0.36941	559	0.136202	0.136788	0.882388	0.0189258
M09AAJ.163	4	44843440	0.54074	0.336315	559	0.136202	0.136785	0.882388	-0.0192218
Omy_RAD3209.10	2	50984953	0.540765	0.466905	559	0.136202	0.136785	0.882388	0.017326
Omy_gdh.271	5	63738413	0.540971	0.0921288	559	0.136202	0.136785	0.882388	0.0301546
Omy_105714.265	7	7594847	0.542073	0.276386	559	0.136202	0.136782	0.882388	0.0191838
OMS00015	8	23730945	0.551023	0.0456172	559	0.136202	0.136756	0.886726	0.039399
Omy_RAD1919.22	12	53383757	0.556046	0.00447227	559	0.136202	0.136742	0.886726	0.126766
Omy_112301.202	21	37590554	0.557531	0.0232558	559	0.136202	0.136738	0.886726	0.0548197
Omy_UBA3b	18	28552649	0.563572	0.148479	559	0.136202	0.136722	0.886726	-0.0234808
Omy_RAD57916.29	5	44429931	0.569833	0.487478	559	0.136202	0.136706	0.886726	-0.0152995
OMS00174	6	47325393	0.571009	0.068873	559	0.136202	0.136702	0.886726	-0.0321187
Omy_113490.159	28	26494831	0.572419	0.395349	559	0.136202	0.136699	0.886726	0.0179479
Omy_ca050.64	25	48651793	0.573967	0.37746	559	0.136202	0.136695	0.886726	0.0174706
Omy_RAD36952.53	7	40260970	0.574236	0.0751342	559	0.136202	0.136694	0.886726	-0.0321468
Omy_RAD68634.40	7	40260800	0.574236	0.0751342	559	0.136202	0.136694	0.886726	-0.0321468
Omy_RAD18903.48	17	61039208	0.574705	0.0322004	559	0.136202	0.136693	0.886726	-0.0440143
Omy_RAD17849.16	4	44116456	0.575004	0.4678	559	0.136202	0.136692	0.886726	0.0171833
Omy_RAD35005.13	22	37188435	0.578933	0.0134168	559	0.136202	0.136682	0.886726	0.069454
Omy_116938.264	25	7154463	0.578937	0.0930233	559	0.136202	0.136682	0.886726	-0.0282818
Omy_RAD26080.69	3	40486618	0.582273	0.356887	559	0.136202	0.136674	0.886882	-0.0168831
Omy_RAD20917.11	26	52384497	0.583925	0.146691	559	0.136202	0.13667	0.886882	0.0198968
Omy_IL6.320	18	7102407	0.586423	0.210197	559	0.136202	0.136663	0.886965	0.0193991
Omy_ftzf1.217	3	44060919	0.59452	0.00805009	559	0.136202	0.136644	0.89548	0.0857558
Omy_cd28.130	14	19036977	0.6003	0.019678	559	0.136202	0.13663	0.900449	-0.0549348
OMS00116	23	11341754	0.606087	0.0652952	559	0.136202	0.136617	0.902748	0.0300821
OMS00057	14	67908135	0.608839	0.345259	559	0.136202	0.13661	0.902748	0.0149382
Omy_RAD7384.50	14	65241784	0.609293	0.0232558	559	0.136202	0.136609	0.902748	0.0498051
Omy_myoD.178	19	10520793	0.619794	0.136852	559	0.136202	0.136586	0.914574	0.0208588
OMS00074	12	31104727	0.624739	0.495528	559	0.136202	0.136575	0.91633	-0.0144146
Omy_RAD42793.59	24	51408522	0.626033	0.194991	559	0.136202	0.136572	0.91633	-0.0175055
Omy_MYC_2	24	33841260	0.635249	0.00268336	559	0.136202	0.136553	0.926086	-0.138608
Omy_RAD58213.70	25	58266227	0.638204	0.169946	559	0.136202	0.136547	0.926672	0.0172771
Omy_RAD5374.56	24	6186937	0.648158	0.123435	559	0.136202	0.136527	0.93435	-0.0187181
Omy_NaKATPa3.50	26	23893157	0.649944	0.372987	559	0.136202	0.136523	0.93435	-0.0140443
Omy_RAD52812.28	16	28623729	0.651514	0.31127	559	0.136202	0.13652	0.93435	0.0135087
Omy_114315.438	13	64564508	0.653788	0.444544	559	0.136202	0.136516	0.93435	0.0130883
OMS00175	13	50381707	0.661379	0.36136	559	0.136202	0.136501	0.941492	-0.0132675
Omy_RAD59950.44	2	17292964	0.667156	0.115385	559	0.136202	0.13649	0.943332	-0.0190212
Omy_RAD28236.38	17	40399499	0.66798	0.316637	559	0.136202	0.136489	0.943332	0.0133741
OMS00154	14	56234573	0.673933	0.220036	559	0.136202	0.136478	0.943332	0.0149133
OMS00048	9	37125668	0.678909	0.154741	559	0.136202	0.136469	0.943332	-0.016713
Omy_117286.374	19	52310165	0.681867	0.0679785	559	0.136202	0.136464	0.943332	0.0236099
Omy_RAD2567.8	14	43793241	0.682083	0.481216	559	0.136202	0.136464	0.943332	-0.0116568
OMS00070	5	55279296	0.685699	0.490161	559	0.136202	0.136457	0.943332	0.0119992
Omy_RAD7016.31	7	51490760	0.690466	0.382826	559	0.136202	0.136449	0.943332	-0.0115267
Omy_RAD33122.47	12	66078752	0.690803	0.314848	559	0.136202	0.136449	0.943332	0.0111102
Omy_RAD39156.33	7	46886531	0.692927	0.143113	559	0.136202	0.136445	0.943332	-0.0163956
Omy_anp.17	4	30728525	0.694707	0.354204	559	0.136202	0.136442	0.943332	-0.0121814
Omy_ada10.71	29	18315420	0.698381	0.203936	559	0.136202	0.136436	0.943332	-0.0139088
Omy_b1.266	22	41255773	0.699949	0.28712	559	0.136202	0.136434	0.943332	0.0122567
Omy_BAMBI2.312	1	6112929	0.701351	0.0948122	559	0.136202	0.136431	0.943332	-0.0178871
Omy_107031.704	5	18131799	0.701652	0.15653	559	0.136202	0.136431	0.943332	-0.0156986
Omy_txnip.343	18	24435825	0.70437	0.235242	559	0.136202	0.136427	0.943493	-0.0125915
Omy_oxct.85	24	68405894	0.709234	0.16458	559	0.136202	0.136419	0.944256	-0.0145533
Omy_131460.646	14	36600038	0.710143	0.00894454	559	0.136202	0.136418	0.944256	0.0574762
Omy_tlr5.205	13	60510483	0.712996	0.0572451	559	0.136202	0.136413	0.944589	-0.0227118
OMS00180	28	32462775	0.71699	0.383721	559	0.136202	0.136407	0.944677	-0.0106114
Omy_gadd45.332	5	12240053	0.718267	0.0715564	559	0.136202	0.136405	0.944677	-0.0195305
Omy_G3PD_2.371	26	6083946	0.725763	0.159213	559	0.136202	0.136394	0.944779	0.0135385
Omy_114587.480	26	16204563	0.726082	0.315742	559	0.136202	0.136394	0.944779	0.0111901
Omy_LDHB.1_i2	16	44094440	0.726166	0.101073	559	0.136202	0.136393	0.944779	0.0161492
Omy_101993.189	25	21491290	0.728755	0.253131	559	0.136202	0.13639	0.944779	-0.0112906
Omy_RAD7210.8	2	42558654	0.732607	0.445438	559	0.136202	0.136384	0.946393	0.00990039
Omy_IL17.185	15	27226063	0.736047	0.483005	559	0.136202	0.136379	0.946891	-0.0101755
Omy_RAD739.59	1	52923702	0.742473	0.151163	559	0.136202	0.136371	0.946891	-0.012826
Omy_RAD78147.27	1	3343451	0.742561	0.357782	559	0.136202	0.13637	0.946891	-0.0100612
Omy_RAD43694.41	25	57728549	0.743427	0.140429	559	0.136202	0.136369	0.946891	-0.0128247
Omy_111666.301	12	70990844	0.752307	0.0214669	559	0.136202	0.136357	0.949985	0.0315604
Omy_nkef.241	17	69427037	0.753683	0.408766	559	0.136202	0.136356	0.949985	-0.00982538
Omy_97660.230	20	35742946	0.753707	0.382826	559	0.136202	0.136356	0.949985	-0.00968312
Omy_109243.222	11	7009687	0.761128	0.19678	559	0.136202	0.136346	0.956019	-0.0111226
Omy_RAD40520.48	30	259000	0.768898	0.149374	559	0.136202	0.136337	0.958858	-0.0107803
Omy_u09.61.043	23	58840810	0.768988	0.00805009	559	0.136202	0.136337	0.958858	-0.0473369
Omy_IL1b.163	7	42313129	0.77187	0.0948122	559	0.136202	0.136333	0.958858	-0.014035
OMS00052	11	28174967	0.774054	0.186047	559	0.136202	0.136331	0.958858	0.0105897
OMS00056	13	43771325	0.778058	0.207513	559	0.136202	0.136326	0.958858	0.0100664
Omy_Ots249.227	15	18917430	0.780728	0.32737	559	0.136202	0.136323	0.958858	0.00889738
OMS00105	1	20264968	0.781879	0.416816	559	0.136202	0.136322	0.958858	-0.00804992
Omy_cd59.206	29	8028322	0.78606	0.305009	559	0.136202	0.136317	0.959434	0.00864204
M09AAE.082	3	32872704	0.78937	0.252236	559	0.136202	0.136313	0.959434	-0.0089842
Omy_RAD47444.53	18	56051917	0.790278	0.161002	559	0.136202	0.136312	0.959434	-0.0100826
Omy_gh.475	12	62308122	0.795613	0.109123	559	0.136202	0.136307	0.962692	0.0122057
Omy_RAD88122.32	4	16334074	0.804793	0.190519	559	0.136202	0.136297	0.964444	0.00892897
Omy_GHSR.121	2	11662801	0.809277	0.0724508	559	0.136202	0.136293	0.964444	0.0134761
OMS00156	26	12397197	0.811612	0.359571	559	0.136202	0.136291	0.964444	0.00720568
Omy_tlr3.377	3	56447078	0.814349	0.100179	559	0.136202	0.136288	0.964444	-0.0108979
Omy_RAD73204.63	21	24670264	0.81789	0.0822898	559	0.136202	0.136285	0.964444	-0.0113505
Omy_109894.185	3	10852282	0.821569	0.354204	559	0.136202	0.136282	0.964444	-0.00690173
OMS00106	3	59855697	0.824301	0.227191	559	0.136202	0.136279	0.964444	-0.00760564
Omy_102505.102	15	7759328	0.82751	0.352415	559	0.136202	0.136276	0.964444	-0.00650206
Omy_BAC.F5.284	24	42789302	0.828712	0.0536673	559	0.136202	0.136275	0.964444	-0.01434
OMS00017	1	19111591	0.833	0.240608	559	0.136202	0.136272	0.964444	-0.00682732
Omy_RAD12439.64	14	44537893	0.835275	0.389088	559	0.136202	0.13627	0.964444	-0.0064513
Omy_RAD10733.10	3	41411754	0.835788	0.0313059	559	0.136202	0.136269	0.964444	-0.0164942
OMS00112	12	68382081	0.835845	0.229875	559	0.136202	0.136269	0.964444	-0.00705988
Omy_107806.34	9	10095418	0.836943	0.317531	559	0.136202	0.136268	0.964444	0.00657815
Omy_RAD78776.10	2	25034326	0.840421	0.0536673	559	0.136202	0.136265	0.964444	-0.0130276
Omy_109525.403	23	84224892	0.84059	0.27907	559	0.136202	0.136265	0.964444	-0.00626223
Omy_vatf.406	22	23806220	0.842228	0.374776	559	0.136202	0.136264	0.964444	0.00638988
Omy_114976.223	25	41462973	0.848995	0.410555	559	0.136202	0.136259	0.969136	-0.00535788
Omy_RAD85131.35	23	75534697	0.854955	0.280859	559	0.136202	0.136254	0.971815	0.00529558
Omy_103705.558	25	7065986	0.856697	0.108229	559	0.136202	0.136253	0.971815	-0.00838668
Omy_u09.56.119	25	41690956	0.860638	0.147585	559	0.136202	0.13625	0.973245	-0.00706976
Omy_RAD14033.46	6	60064021	0.871007	0.0250447	559	0.136202	0.136243	0.981912	0.0152113
Omy_lpl.220	26	60022813	0.878112	0.135063	559	0.136202	0.136239	0.984007	0.00654002
Omy_vamp5.303	7	33625138	0.878288	0.226297	559	0.136202	0.136239	0.984007	0.0055592
Omy_RAD32139.58	3	10773803	0.889162	0.238819	559	0.136202	0.136233	0.990432	0.00503873
Omy_RAD76570.62	12	56297752	0.890906	0.078712	559	0.136202	0.136232	0.990432	-0.00742862
Omy_RAD55997.10	11	27405886	0.892207	0.00178891	559	0.136202	0.136231	0.990432	-0.046053
Omy_RAD46314.35	26	78480158	0.897738	0.0402504	559	0.136202	0.136228	0.990542	0.009631
OMS00041	4	18279174	0.897764	0.0187835	559	0.136202	0.136228	0.990542	-0.0131299
Omy_RAD13073.16	23	13954598	0.905822	0.0581395	559	0.136202	0.136224	0.992475	-0.00749048
Omy_RAD19578.59	12	67131514	0.910871	0.186941	559	0.136202	0.136222	0.992475	-0.00426335
Omy_sSOD.1	27	39802221	0.919684	0.0161002	559	0.136202	0.136218	0.992475	-0.0112197
Omy_RAD35417.9	7	15867514	0.923144	0.133274	559	0.136202	0.136217	0.992475	0.00417456
Omy_RAD86706.72	17	40479421	0.924721	0.244186	559	0.136202	0.136216	0.992475	-0.00312051
Omy_RAD103359.45	15	40502475	0.926645	0.00626118	559	0.136202	0.136216	0.992475	0.0153237
OMS00006	4	63247944	0.93566	0.487478	559	0.136202	0.136212	0.992475	-0.00232496
Omy_LDHB.2_e5	22	24129907	0.939996	0.161896	559	0.136202	0.136211	0.992475	0.00304169
OMS00149	12	65894619	0.940671	0.0447227	559	0.136202	0.136211	0.992475	-0.00517242
Omy_srp09.37	17	21426823	0.940932	0.331843	559	0.136202	0.136211	0.992475	0.00230336
Omy_hsp47.86	8	27944494	0.941201	0.252236	559	0.136202	0.136211	0.992475	-0.00245791
OMS00058	15	19922139	0.941289	0.453488	559	0.136202	0.136211	0.992475	-0.00225284
Omy_104519.624	17	42764123	0.943127	0.320215	559	0.136202	0.13621	0.992475	-0.00224672
OMS00119	4	27506018	0.945385	0.148479	559	0.136202	0.13621	0.992475	-0.00281818
Omy_116733.349	18	18498042	0.951511	0.292487	559	0.136202	0.136208	0.992475	0.00197737
OMS00128	25	14488587	0.953905	0.0232558	559	0.136202	0.136208	0.992475	-0.00558005
Omy_RAD72528.44	5	7354513	0.956858	0.0805009	559	0.136202	0.136207	0.992475	0.002858
Omy_RAD4848.14	9	5493648	0.95698	0.0322004	559	0.136202	0.136207	0.992475	0.00453916
Omy_97865.196	17	82513344	0.959862	0.0554562	559	0.136202	0.136206	0.992475	-0.00304504
Omy_hsf2.146	17	17470364	0.960984	0.282648	559	0.136202	0.136206	0.992475	-0.00152683
Omy_RAD77789.54	19	30976138	0.963738	0.256708	559	0.136202	0.136206	0.992475	-0.00157439
Omy_RAD13499.13	21	38408941	0.965799	0.0867621	559	0.136202	0.136205	0.992475	-0.00229959
Omy_RAD33798.24	21	38336651	0.965799	0.0867621	559	0.136202	0.136205	0.992475	-0.00229959
OMS00143	16	59233015	0.966828	0.105546	559	0.136202	0.136205	0.992475	-0.00197443
OMS00114	22	11035495	0.970329	0.078712	559	0.136202	0.136204	0.992475	-0.00202534
Omy_cox2.335	17	50822629	0.97188	0.144007	559	0.136202	0.136204	0.992475	0.001503
Omy_u09.53.469	26	48859883	0.973336	0.340787	559	0.136202	0.136204	0.992475	-0.00100211
OMS00134	4	47743637	0.977802	0.0134168	559	0.136202	0.136204	0.992997	-0.00351836
OMS00138	26	22318448	0.979496	0.100179	559	0.136202	0.136203	0.992997	0.00121309
Omy_1004	22	41944218	0.982055	0.179785	559	0.136202	0.136203	0.992997	0.000843367
OMS00129	20	22531125	0.989431	0.191413	559	0.136202	0.136203	0.997676	-0.000458326
OMS00013	7	10325271	0.992694	0.0921288	559	0.136202	0.136202	0.998194	-0.000466942
Omy_110201.359	12	28727952	0.998398	0.09839	559	0.136202	0.136202	1	0.000104283
Omy_BAMBI4.238	24	24411085	1	0	559	NA	NA	1	NA

## Sheet: male.total.age
SNP	Chromosome	Position	P.value	maf	nobs	Rsquare.of.Model.without.SNP	Rsquare.of.Model.with.SNP	FDR_Adjusted_P-values	effect
Omy25_61284413	6	61284413	6.56786e-06	0.312073	439	0.0781304	0.122258	0.000250816	-0.230694
Omy25_61285646	6	61285646	6.90954e-06	0.313212	439	0.0781304	0.122043	0.000250816	-0.229398
Omy25_61286316	6	61286316	4.28478e-06	0.313212	439	0.0781304	0.124079	0.000204943	-0.235356
Omy25_61287415	6	61287415	4.51665e-06	0.314351	439	0.0781304	0.123854	0.000204943	-0.234036
Omy25_61294400	6	61294400	4.51665e-06	0.314351	439	0.0781304	0.123854	0.000204943	-0.234036
Omy25_61316270	6	61316270	9.88001e-08	0.263098	439	0.0781304	0.140397	1.99142e-05	-0.285942
Omy25_61317685	6	61317685	3.79358e-07	0.275626	439	0.0781304	0.134524	3.44267e-05	-0.264701
Omy25_61317777	6	61317777	1.6458e-07	0.265376	439	0.0781304	0.138163	1.99142e-05	-0.27692
Omy25_61318852	6	61318852	5.63615e-07	0.276765	439	0.0781304	0.132805	4.09185e-05	-0.260433
Omy25_61322413	6	61322413	1.6458e-07	0.265376	439	0.0781304	0.138163	1.99142e-05	-0.27692
OMS00096	21	29109394	0.00069105	0.169704	439	0.0781304	0.102885	0.0228046	-0.234826
Omy_107031.704	5	18131799	0.00112289	0.154897	439	0.0781304	0.100926	0.0339673	-0.223046
Omy_RAD1186.59	6	70252314	0.00235343	0.292711	439	0.0781304	0.0979694	0.0657149	-0.164664
Omy_RAD29700.18	10	1673196	0.00305905	0.214123	439	0.0781304	0.0969311	0.0793168	0.182267
Omy_RAD9004.13	26	54044836	0.00497207	0.197039	439	0.0781304	0.0950228	0.120324	0.151729
Omy_mcsf.268	18	48758470	0.00534879	0.0307517	439	0.0781304	0.0947376	0.121351	0.394448
Omy_RAD3926.22	18	45345547	0.00829059	0.11959	439	0.0781304	0.0930372	0.177028	0.194367
Omy_hsf1b.241	18	14516742	0.01147	0.0660592	439	0.0781304	0.0917905	0.230858	-0.251313
Omy_MYC_2	24	33841260	0.0120835	0.0022779	439	0.0781304	0.0915915	0.230858	1.34368
Omy_117815.81	21	67894257	0.0142645	0.276765	439	0.0781304	0.09096	0.248995	-0.147408
Omy_RAD22123.69	25	23756920	0.0144166	0.404328	439	0.0781304	0.0909197	0.248995	-0.115839
Omy_RAD7210.8	2	42558654	0.0150906	0.446469	439	0.0781304	0.0907465	0.248995	0.128887
Omy_zg57.91	22	32766740	0.0171157	0.102506	439	0.0781304	0.0902704	0.270131	0.207284
Omy_aspAT.123	29	19289582	0.0195773	0.28246	439	0.0781304	0.0897648	0.296106	-0.139542
Omy_RAD66402.36	3	30372084	0.0284717	0.198178	439	0.0781304	0.0883695	0.412408	-0.129528
OMS00039	10	4800495	0.0314156	0.446469	439	0.0781304	0.0880066	0.412408	-0.101993
Omy_nxt2.273	18	71969784	0.0335692	0.0649203	439	0.0781304	0.0877631	0.412408	-0.201133
Omy_RAD55404.54	18	43876869	0.0350659	0.0740319	439	0.0781304	0.0876033	0.412408	0.202168
Omy_101554.306	18	53660117	0.0353296	0.0785877	439	0.0781304	0.0875758	0.412408	0.193154
Omy_RAD55997.10	11	27405886	0.035363	0.0022779	439	0.0781304	0.0875724	0.412408	-1.06593
Omy_OmyP9.180	27	15673414	0.0363696	0.095672	439	0.0781304	0.0874698	0.412408	0.177005
Omy_97077.73	14	61875465	0.0375314	0.0307517	439	0.0781304	0.087355	0.412408	0.290685
OMY1011SNP	1	54446225	0.037953	0.263098	439	0.0781304	0.0873143	0.412408	0.120145
Omy_RAD40132.55	4	62784779	0.0386278	0.340547	439	0.0781304	0.0872501	0.412408	-0.103199
Omy_RAD73204.63	21	24670264	0.0425924	0.0876993	439	0.0781304	0.0868952	0.441744	-0.162744
Omy_107336.170	6	30017455	0.0485082	0.0968109	439	0.0781304	0.0864258	0.481271	-0.168111
Omy_120255.332	17	29102820	0.0490552	0.0307517	439	0.0781304	0.0863855	0.481271	0.275204
Omy_RAD17849.16	4	44116456	0.0512793	0.468109	439	0.0781304	0.0862263	0.483067	0.099594
Omy_118205.116	27	33267127	0.0518997	0.156036	439	0.0781304	0.0861833	0.483067	-0.137285
Omy_RAD50632.21	5	38986533	0.0564581	0.136674	439	0.0781304	0.0858826	0.512357	-0.131875
Omy_RAD366.7	14	6230066	0.0600573	0.266515	439	0.0781304	0.0856629	0.531727	-0.101803
OMS00057	14	67908135	0.0633534	0.359909	439	0.0781304	0.0854737	0.547554	-0.0988185
Omy_RAD78776.10	2	25034326	0.06603	0.046697	439	0.0781304	0.0853277	0.557416	0.210083
Omy_110064.419	28	36272850	0.0706183	0.376993	439	0.0781304	0.0850915	0.582601	0.102649
Omy_nips.299	16	39788784	0.0781601	0.0410023	439	0.0781304	0.084737	0.608225	-0.221198
Omy_RAD35005.13	22	37188435	0.079006	0.0125285	439	0.0781304	0.0846996	0.608225	0.379828
Omy_carban1.264	16	21454064	0.0804134	0.118451	439	0.0781304	0.0846383	0.608225	0.137317
Omy_UBA3b	18	28552649	0.0836125	0.145786	439	0.0781304	0.0845031	0.608225	-0.126299
OmyR14589	23	56162785	0.0854531	0.0216401	439	0.0781304	0.0844278	0.608225	-0.253048
OmyR19198	23	34973485	0.0854531	0.0216401	439	0.0781304	0.0844278	0.608225	-0.253048
OmyR33562	23	47337540	0.0854531	0.0216401	439	0.0781304	0.0844278	0.608225	-0.253048
Omy_RAD52458.17	20	11609794	0.088303	0.0831435	439	0.0781304	0.0843146	0.615697	-0.145149
Omy_cd59b.112	26	38922611	0.0898952	0.137813	439	0.0781304	0.0842531	0.615697	0.123712
Omy_RAD58213.70	25	58266227	0.0938023	0.179954	439	0.0781304	0.0841071	0.63056	0.108883
Omy_102867.443	24	55934332	0.0978394	0.0375854	439	0.0781304	0.0839631	0.635696	0.199965
Omy_BAC.B4.324	27	14528635	0.0980688	0.400911	439	0.0781304	0.0839551	0.635696	-0.0792283
Omy_RAD52812.28	16	28623729	0.108995	0.307517	439	0.0781304	0.0835966	0.675549	-0.0893019
Omy_SECC22b.88	23	61828903	0.109418	0.0170843	439	0.0781304	0.0835835	0.675549	-0.269428
Omy_RAD31408.67	4	48341010	0.113769	0.458998	439	0.0781304	0.0834522	0.675549	0.0747214
Omy28_11676622	20	11676622	0.114898	0.258542	439	0.0781304	0.083419	0.675549	-0.0827975
OMS00134	4	47743637	0.115355	0.00683371	439	0.0781304	0.0834057	0.675549	-0.4617
OMS00030	3	60401405	0.115383	0.123007	439	0.0781304	0.0834049	0.675549	0.124222
Omy28_11773194	20	11773194	0.118824	0.230068	439	0.0781304	0.0833064	0.684654	-0.0858903
Omy_RAD59758.41	6	40219356	0.125623	0.0603645	439	0.0781304	0.0831209	0.68852	-0.15122
Omy_RAD79314.58	4	62728432	0.126076	0.0102506	439	0.0781304	0.0831089	0.68852	0.335106
OMS00003	5	59464348	0.128103	0.135535	439	0.0781304	0.0830559	0.68852	-0.113275
Omy_117540.259	12	5079371	0.128744	0.109339	439	0.0781304	0.0830394	0.68852	0.125932
OMS00121	2	34232991	0.128979	0.465831	439	0.0781304	0.0830333	0.68852	-0.0798348
Omy_117370.400	4	14853962	0.134336	0.411162	439	0.0781304	0.0828988	0.706724	0.0844347
Omy_RAD116.59	4	33074866	0.138652	0.0102506	439	0.0781304	0.0827947	0.719008	0.355371
Omy28_11667578	20	11667578	0.141935	0.257403	439	0.0781304	0.0827179	0.725668	-0.0781762
Omy_g12.82	24	14764807	0.147744	0.43508	439	0.0781304	0.0825869	0.730503	0.0779289
Omy_RAD47080.54	20	11667915	0.148721	0.259681	439	0.0781304	0.0825654	0.730503	-0.0760098
Omy_RAD36952.53	7	40260970	0.154367	0.0751708	439	0.0781304	0.0824444	0.730503	0.136776
Omy_RAD68634.40	7	40260800	0.154367	0.0751708	439	0.0781304	0.0824444	0.730503	0.136776
Omy_gh.475	12	62308122	0.154704	0.113895	439	0.0781304	0.0824374	0.730503	-0.115065
Omy_RAD25042.68	26	32793123	0.154955	0.0216401	439	0.0781304	0.0824321	0.730503	-0.213992
Omy_RAD7384.50	14	65241784	0.159769	0.022779	439	0.0781304	0.0823333	0.735105	0.232267
M09AAD.076	2	53717512	0.163777	0.470387	439	0.0781304	0.0822535	0.735105	-0.0688166
Omy28_11671116	20	11671116	0.16395	0.240319	439	0.0781304	0.0822501	0.735105	-0.075339
Omy_113490.159	28	26494831	0.16779	0.400911	439	0.0781304	0.0821759	0.735105	0.0802626
Omy_GREB1_05	20	11618027	0.168926	0.0797267	439	0.0781304	0.0821543	0.735105	-0.118505
OMS00127	2	36268423	0.172675	0.00455581	439	0.0781304	0.0820843	0.735105	-0.490071
OMS00071	6	48248474	0.173296	0.397494	439	0.0781304	0.0820728	0.735105	0.0744752
Omy_cin.172	22	21602618	0.179221	0.175399	439	0.0781304	0.081966	0.735105	0.090309
Omy_rbm4b.203	13	12485117	0.181054	0.208428	439	0.0781304	0.0819338	0.735105	0.0853052
OMS00175	13	50381707	0.18158	0.34738	439	0.0781304	0.0819246	0.735105	-0.0726052
Omy_RAD23577.43	16	26972288	0.181755	0.0022779	439	0.0781304	0.0819216	0.735105	-0.724895
Omy_96222.125	16	24041111	0.182739	0.0353075	439	0.0781304	0.0819045	0.735105	-0.169821
OMS00015	8	23730945	0.18435	0.0455581	439	0.0781304	0.0818768	0.735105	0.150012
Omy_RAD5374.56	24	6186937	0.187743	0.120729	439	0.0781304	0.0818194	0.735105	0.0931412
Omy_RAD33122.47	12	66078752	0.188923	0.310934	439	0.0781304	0.0817997	0.735105	0.0621574
OmyR40252	23	31675278	0.190016	0.023918	439	0.0781304	0.0817816	0.735105	-0.185553
Omy_RAD65959.69	13	36338472	0.190358	0.399772	439	0.0781304	0.0817759	0.735105	-0.0638691
Omy_114587.480	26	16204563	0.1954	0.317768	439	0.0781304	0.0816941	0.739338	-0.0754756
Omy_RAD88028.7	16	5676664	0.195527	0.241458	439	0.0781304	0.0816921	0.739338	-0.0739299
Omy_RAD66834.17	10	30353244	0.199403	0.136674	439	0.0781304	0.0816309	0.74226	-0.0863296
Omy_97954.618	4	11433435	0.20519	0.126424	439	0.0781304	0.0815421	0.74226	-0.089863
OMS00072	18	59971780	0.205826	0.439636	439	0.0781304	0.0815325	0.74226	-0.0683564
Omy_hsp70aPro.329	12	66828836	0.207702	0.0683371	439	0.0781304	0.0815045	0.74226	-0.120294
Omy_RAD73963.73	5	23729539	0.208339	0.29385	439	0.0781304	0.081495	0.74226	-0.0663916
Omy_102505.102	15	7759328	0.208783	0.349658	439	0.0781304	0.0814884	0.74226	0.0699155
Omy_105105.448	14	68303584	0.212468	0.405467	439	0.0781304	0.0814345	0.74226	-0.0685122
OMS00173	15	9105891	0.213731	0.125285	439	0.0781304	0.0814163	0.74226	0.0914067
Omy_srp09.37	17	21426823	0.214703	0.335991	439	0.0781304	0.0814023	0.74226	0.0706483
Omy_ppie.232	6	54990925	0.217369	0.107062	439	0.0781304	0.0813645	0.743845	-0.0967624
Omy28_11683204	20	11683204	0.220539	0.26082	439	0.0781304	0.0813202	0.743845	-0.0650647
Omy_130524.160	19	28889024	0.221513	0.38041	439	0.0781304	0.0813068	0.743845	-0.0654397
Omy_hsc715.80	12	40136309	0.223359	0.420273	439	0.0781304	0.0812815	0.743845	-0.0661311
Omy_vamp5.303	7	33625138	0.231837	0.235763	439	0.0781304	0.0811684	0.761607	0.0756846
Omy_RAD16104.20	26	67119313	0.237539	0.490888	439	0.0781304	0.0810952	0.761607	-0.0548772
Omy_RAD60135.12	7	56110072	0.240943	0.166287	439	0.0781304	0.0810525	0.761607	-0.0769679
OMS00128	25	14488587	0.243226	0.023918	439	0.0781304	0.0810242	0.761607	-0.187245
Omy_metB.138	26	53792050	0.24336	0.176538	439	0.0781304	0.0810226	0.761607	0.0778202
Omy_Il.1b_.028	1	10329530	0.243888	0.231207	439	0.0781304	0.0810161	0.761607	0.0714295
Omy_nach.200	28	30001796	0.24423	0.0216401	439	0.0781304	0.0810119	0.761607	0.198915
Omy_cd28.130	14	19036977	0.245477	0.0170843	439	0.0781304	0.0809967	0.761607	0.219002
Omy_LDHB.1_i2	16	44094440	0.254696	0.0922551	439	0.0781304	0.0808871	0.777486	-0.0941855
OMGH1PROM1.SNP1	5	70466474	0.254878	0.154897	439	0.0781304	0.080885	0.777486	-0.0855344
Omy_GREB1_09	20	11641623	0.258754	0.0250569	439	0.0781304	0.0808404	0.782731	-0.161882
Omy_p53.262	3	46190822	0.262048	0.193622	439	0.0781304	0.0808031	0.786144	-0.0750073
Omy28_11658853	20	11658853	0.266805	0.0250569	439	0.0781304	0.0807503	0.788329	-0.160056
Omy28_11632591	20	11632591	0.276164	0.0888383	439	0.0781304	0.0806499	0.788329	-0.0941223
Omy28_11625241	20	11625241	0.277847	0.0307517	439	0.0781304	0.0806322	0.788329	-0.146539
Omy_RAD43612.42	2	29118777	0.283535	0.349658	439	0.0781304	0.0805737	0.788329	0.0596378
M09AAJ.163	4	44843440	0.283785	0.324601	439	0.0781304	0.0805711	0.788329	-0.0621383
Omy_lpl.220	26	60022813	0.285637	0.133257	439	0.0781304	0.0805524	0.788329	-0.0790798
Omy_sys1.188	14	56428776	0.287274	0.159453	439	0.0781304	0.080536	0.788329	0.0743635
Omy_RAD4848.14	9	5493648	0.29152	0.0307517	439	0.0781304	0.080494	0.788329	-0.148446
Omy_hsp90BA.193	17	10667361	0.295542	0.0888383	439	0.0781304	0.0804549	0.788329	-0.0960461
OMS00090	20	4245997	0.298689	0.484055	439	0.0781304	0.0804247	0.788329	-0.059724
Omy_RAD47955.51	7	23191748	0.300731	0.261959	439	0.0781304	0.0804054	0.788329	0.055921
Omy_105385.406	5	77446133	0.301671	0.387244	439	0.0781304	0.0803966	0.788329	0.0566662
Omy_104569.114	22	32178517	0.301978	0.00797267	439	0.0781304	0.0803937	0.788329	0.280945
Omy_RAD45104.18	25	20693754	0.306136	0.437358	439	0.0781304	0.080355	0.788329	-0.0540822
Omy_sast.264	2	28252083	0.30874	0.187927	439	0.0781304	0.0803312	0.788329	0.0652159
Omy_stat3.273	5	79898098	0.30931	0.21754	439	0.0781304	0.080326	0.788329	-0.0631333
OMS00052	11	28174967	0.309654	0.190205	439	0.0781304	0.0803229	0.788329	0.0659873
Omy_RAD46314.35	26	78480158	0.311333	0.0444191	439	0.0781304	0.0803077	0.788329	-0.121603
OMS00132	17	9451350	0.312989	0.420273	439	0.0781304	0.0802928	0.788329	-0.0540032
OMS00056	13	43771325	0.316086	0.208428	439	0.0781304	0.0802653	0.788329	0.0638871
Omy_hus1.52	16	13042222	0.317023	0.0751708	439	0.0781304	0.080257	0.788329	0.093901
Omy_RAD43694.41	25	57728549	0.318559	0.145786	439	0.0781304	0.0802436	0.788329	-0.0636282
OmyR40319	23	63158919	0.320681	0.0102506	439	0.0781304	0.0802251	0.788329	-0.216941
OMS00101	11	10475451	0.323453	0.430524	439	0.0781304	0.0802012	0.788329	0.0537648
OMS00120	24	51013177	0.326071	0.193622	439	0.0781304	0.0801789	0.788329	-0.0635968
Omy_NaKATPa3.50	26	23893157	0.326849	0.375854	439	0.0781304	0.0801723	0.788329	-0.0566431
Omy_RAD14033.46	6	60064021	0.327414	0.0250569	439	0.0781304	0.0801675	0.788329	0.14981
Omy_RAD12566.14	18	44125336	0.329394	0.00797267	439	0.0781304	0.0801509	0.788329	-0.285553
Omy_118654.91	21	75458069	0.329972	0.193622	439	0.0781304	0.0801461	0.788329	0.06463
OMS00014	8	6297526	0.329991	0.0205011	439	0.0781304	0.0801459	0.788329	-0.168375
OMS00070	5	55279296	0.330099	0.479499	439	0.0781304	0.080145	0.788329	0.0534641
Omy_RAD13073.16	23	13954598	0.338417	0.0592255	439	0.0781304	0.0800768	0.795101	0.102378
Omy_RAD65808.68	5	12187698	0.33951	0.224374	439	0.0781304	0.080068	0.795101	-0.0581446
OMS00176	14	11029167	0.339884	0.0671982	439	0.0781304	0.080065	0.795101	-0.0931228
Omy_BAC.F5.284	24	42789302	0.343785	0.0546697	439	0.0781304	0.0800339	0.795101	-0.106471
OMS00149	12	65894619	0.343887	0.047836	439	0.0781304	0.0800331	0.795101	-0.108337
Omy_RAD77789.54	19	30976138	0.347166	0.267654	439	0.0781304	0.0800074	0.797603	0.0521259
Omy_RAD38406.19	12	48181130	0.353246	0.0888383	439	0.0781304	0.0799606	0.804328	0.0722968
Omy_nkef.241	17	69427037	0.354525	0.404328	439	0.0781304	0.0799509	0.804328	0.0531214
Omy_gluR.79	3	7508221	0.358192	0.498861	439	0.0781304	0.0799233	0.807601	0.0487127
OMS00151	17	23949230	0.365712	0.149203	439	0.0781304	0.0798679	0.819467	-0.0639065
OmyR24370	23	28579373	0.370064	0.0273349	439	0.0781304	0.0798366	0.82413	-0.121272
Omy_tlr5.205	13	60510483	0.373846	0.0569476	439	0.0781304	0.0798098	0.824428	-0.0929898
Omy_u09.56.119	25	41690956	0.375855	0.142369	439	0.0781304	0.0797957	0.824428	0.0624841
Omy_RAD2976.26	14	58337126	0.377011	0.0763098	439	0.0781304	0.0797877	0.824428	0.0769467
Omy_u09.54.311	21	42920502	0.39437	0.300683	439	0.0781304	0.0796708	0.851847	-0.0491385
OMS00133	1	23702093	0.395676	0.0296128	439	0.0781304	0.0796623	0.851847	-0.120487
Omy_RAD10733.10	3	41411754	0.39659	0.0353075	439	0.0781304	0.0796564	0.851847	0.107533
Omy_RAD39156.33	7	46886531	0.39902	0.143508	439	0.0781304	0.0796407	0.852024	-0.0582664
Omy_u09.53.469	26	48859883	0.409728	0.332574	439	0.0781304	0.0795734	0.863945	0.0455243
Omy_UT16_2.173	3	61496264	0.410484	0.0637813	439	0.0781304	0.0795687	0.863945	0.0840152
OMS00153	17	16303316	0.417819	0.0854214	439	0.0781304	0.0795242	0.863945	-0.0737256
OMS00164	27	17249654	0.418419	0.0148064	439	0.0781304	0.0795206	0.863945	0.154892
Omy_104519.624	17	42764123	0.420644	0.323462	439	0.0781304	0.0795073	0.863945	0.0457852
OMS00143	16	59233015	0.420792	0.107062	439	0.0781304	0.0795065	0.863945	-0.0664021
M09AAC.055	1	53855167	0.421262	0.0569476	439	0.0781304	0.0795037	0.863945	-0.0856463
OMS00062	4	14858081	0.433876	0.249431	439	0.0781304	0.0794307	0.878185	-0.0491599
OMS00008	5	77384035	0.435046	0.171982	439	0.0781304	0.0794241	0.878185	-0.0531169
Omy_GHSR.121	2	11662801	0.435464	0.0774487	439	0.0781304	0.0794217	0.878185	0.0734284
M09AAE.082	3	32872704	0.445103	0.255125	439	0.0781304	0.0793683	0.885965	0.0462429
Omy_128923.433	19	16436234	0.446459	0.458998	439	0.0781304	0.079361	0.885965	-0.0395768
OMS00169	23	67568174	0.446643	0.0136674	439	0.0781304	0.07936	0.885965	-0.13829
Omy_RAD24287.74	17	28035734	0.451162	0.240319	439	0.0781304	0.0793357	0.890065	0.0416051
OMS00017	1	19111591	0.46063	0.248292	439	0.0781304	0.0792861	0.899163	0.0434306
Omy_RAD42465.32	2	25034287	0.46615	0.022779	439	0.0781304	0.0792579	0.899163	0.111708
Omy_109894.185	3	10852282	0.471764	0.345103	439	0.0781304	0.0792297	0.899163	-0.0402858
OMS00179	17	25539930	0.472754	0.318907	439	0.0781304	0.0792248	0.899163	-0.040317
Omy_U11_2b.154	25	59466696	0.474688	0.238041	439	0.0781304	0.0792153	0.899163	0.0429039
Omy_RAD62596.38	14	49977794	0.476986	0.437358	439	0.0781304	0.079204	0.899163	0.0371061
Omy_g1.103	28	39287232	0.478993	0.0637813	439	0.0781304	0.0791943	0.899163	0.069006
Omy_118175.396	28	20282478	0.481781	0.00455581	439	0.0781304	0.0791808	0.899163	0.251876
OMS00112	12	68382081	0.481948	0.233485	439	0.0781304	0.07918	0.899163	0.04283
Omy_IL1b.163	7	42313129	0.483754	0.102506	439	0.0781304	0.0791714	0.899163	0.0550683
Omy_ca050.64	25	48651793	0.485634	0.397494	439	0.0781304	0.0791625	0.899163	0.0390959
OMS00068	17	17488038	0.485645	0.266515	439	0.0781304	0.0791624	0.899163	-0.0434384
Omy_RAD78502.57	24	37031757	0.489284	0.0922551	439	0.0781304	0.0791453	0.899163	-0.0570817
Omy_redd1.410	18	69044121	0.492023	0.215262	439	0.0781304	0.0791326	0.899163	-0.0434885
Omy_112301.202	21	37590554	0.493337	0.0193622	439	0.0781304	0.0791265	0.899163	0.122703
Omy_RAD1919.22	12	53383757	0.497157	0.00455581	439	0.0781304	0.079109	0.899163	-0.241731
Omy_RAD49111.35	1	40050111	0.497883	0.361048	439	0.0781304	0.0791057	0.899163	-0.0341946
Omy_oxct.85	24	68405894	0.502411	0.166287	439	0.0781304	0.0790853	0.901562	-0.0451729
Omy_RAD30392.17	23	61772669	0.504179	0.234624	439	0.0781304	0.0790774	0.901562	-0.0364062
Omy_RAD19340.24	2	42701841	0.518436	0.0398633	439	0.0781304	0.0790155	0.922511	0.0771009
Omy_GH1P1_2	5	70466483	0.524997	0.0330296	439	0.0781304	0.0789881	0.929628	-0.087728
Omy_131460.646	14	36600038	0.532909	0.00683371	439	0.0781304	0.0789557	0.934667	0.181947
Omy_105075.162	19	7635334	0.532992	0.0933941	439	0.0781304	0.0789554	0.934667	0.0523069
Omy_cox1.221	24	47052310	0.541535	0.376993	439	0.0781304	0.0789215	0.945082	0.0350563
Omy_RAD35149.9	7	60182501	0.546736	0.322323	439	0.0781304	0.0789013	0.945302	-0.0309644
Omy_star.206	7	36624863	0.551646	0.071754	439	0.0781304	0.0788826	0.945302	0.0574974
Omy_RAD18903.48	17	61039208	0.553343	0.0318907	439	0.0781304	0.0788762	0.945302	-0.0767991
Omy_rapd.167	1	27362424	0.553687	0.178815	439	0.0781304	0.0788749	0.945302	0.0398417
Omy_pad.196	14	44470619	0.55579	0.0353075	439	0.0781304	0.078867	0.945302	-0.0742831
Omy_inos.97	11	24547687	0.564966	0.0751708	439	0.0781304	0.0788333	0.945302	-0.0537725
OMS00058	15	19922139	0.567093	0.441913	439	0.0781304	0.0788256	0.945302	-0.0322918
Omy_Ogo4.212	16	12595806	0.569207	0.458998	439	0.0781304	0.0788181	0.945302	-0.0301863
OMS00154	14	56234573	0.570487	0.220957	439	0.0781304	0.0788135	0.945302	0.0360905
Omy_RAD98715.53	11	23448568	0.571803	0.35877	439	0.0781304	0.0788089	0.945302	0.0290887
Omy_RAD26691.36	12	47284987	0.572529	0.0808656	439	0.0781304	0.0788063	0.945302	0.0504343
Omy_ftzf1.217	3	44060919	0.573191	0.00797267	439	0.0781304	0.078804	0.945302	0.152448
Omy_97865.196	17	82513344	0.575514	0.0455581	439	0.0781304	0.0787959	0.945302	0.0639826
Omy_ada10.71	29	18315420	0.578158	0.211845	439	0.0781304	0.0787867	0.945366	0.0351627
Omy_LDHB.2_e5	22	24129907	0.587433	0.164009	439	0.0781304	0.0787551	0.94958	-0.0387672
Omy_impa1.55	20	36390509	0.588387	0.0626424	439	0.0781304	0.078752	0.94958	-0.0498481
Omy_Ots249.227	15	18917430	0.588583	0.312073	439	0.0781304	0.0787513	0.94958	-0.0318337
Omy_IL17.185	15	27226063	0.594302	0.480638	439	0.0781304	0.0787324	0.951742	-0.0293213
Omy_RAD58835.15	21	53735338	0.597499	0.228929	439	0.0781304	0.0787221	0.951742	-0.0334155
Omy_RAD46672.27	25	58256353	0.599281	0.386105	439	0.0781304	0.0787163	0.951742	-0.025582
Omy_107285.69	7	9809156	0.600979	0.164009	439	0.0781304	0.0787109	0.951742	-0.0357196
Omy_RAD12439.64	14	44537893	0.605881	0.395216	439	0.0781304	0.0786954	0.951742	0.0261825
OMS00105	1	20264968	0.606529	0.41344	439	0.0781304	0.0786933	0.951742	-0.027065
Omy_111666.301	12	70990844	0.608276	0.0205011	439	0.0781304	0.0786879	0.951742	0.088053
OMS00002	6	82366395	0.612356	0.313212	439	0.0781304	0.0786753	0.952402	-0.0284867
Omy_RAD76060.20	20	21561303	0.613945	0.070615	439	0.0781304	0.0786704	0.952402	-0.0423628
Omy_RAD92485.64	19	68318464	0.620937	0.185649	439	0.0781304	0.0786494	0.955666	-0.0280694
Omy_101993.189	25	21491290	0.621315	0.256264	439	0.0781304	0.0786483	0.955666	-0.0284905
Omy_ntl.27	18	22071034	0.626636	0.340547	439	0.0781304	0.0786326	0.955691	0.0270939
Omy_98683.165	26	8555140	0.627377	0.023918	439	0.0781304	0.0786304	0.955691	-0.0780966
Omy_RAD19578.59	12	67131514	0.629229	0.192483	439	0.0781304	0.0786251	0.955691	0.0302074
OMS00180	28	32462775	0.634074	0.387244	439	0.0781304	0.0786112	0.956715	-0.0252806
OMS00048	9	37125668	0.637069	0.159453	439	0.0781304	0.0786028	0.956715	-0.033343
Omy_b9.164	7	17599731	0.63781	0.105923	439	0.0781304	0.0786007	0.956715	-0.0371241
OMS00138	26	22318448	0.642952	0.0968109	439	0.0781304	0.0785864	0.96046	0.0385264
Omy_ndk.152	12	56277959	0.64697	0.0444191	439	0.0781304	0.0785755	0.962501	-0.0527184
Omy_RAD619.59	30	289000	0.65029	0.287016	439	0.0781304	0.0785666	0.963491	0.0240187
Omy_arp.630	14	57239751	0.661166	0.408884	439	0.0781304	0.0785381	0.963491	-0.0243454
OMS00119	4	27506018	0.662503	0.159453	439	0.0781304	0.0785346	0.963491	-0.0304167
Omy_103705.558	25	7065986	0.663097	0.095672	439	0.0781304	0.0785331	0.963491	-0.0369898
Omy_gdh.271	5	63738413	0.666357	0.0968109	439	0.0781304	0.0785249	0.963491	0.0360032
Omy_RAD40520.48	30	259000	0.667183	0.150342	439	0.0781304	0.0785228	0.963491	-0.0268122
Omy_hsp47.86	8	27944494	0.66812	0.26082	439	0.0781304	0.0785204	0.963491	-0.0254072
OMS00064	14	45227750	0.668869	0.363326	439	0.0781304	0.0785186	0.963491	0.024403
OMS00106	3	59855697	0.673977	0.223235	439	0.0781304	0.078506	0.966847	0.0261497
Omy_RAD72528.44	5	7354513	0.676527	0.0774487	439	0.0781304	0.0784997	0.966847	-0.0383782
Omy_metA.161	5	24257340	0.681763	0.28246	439	0.0781304	0.0784872	0.967178	0.0250308
Omy_RAD37816.68	26	73500031	0.683235	0.255125	439	0.0781304	0.0784837	0.967178	0.0230021
Omy_anp.17	4	30728525	0.684751	0.343964	439	0.0781304	0.0784801	0.967178	-0.0230469
Omy_BAMBI2.312	1	6112929	0.695059	0.094533	439	0.0781304	0.0784565	0.9713	-0.0313481
Omy_RAD47444.53	18	56051917	0.696575	0.169704	439	0.0781304	0.078453	0.9713	-0.0256778
Omy_b1.266	22	41255773	0.700373	0.269932	439	0.0781304	0.0784446	0.9713	0.022446
Omy_128996.481	2	30802101	0.707445	0.136674	439	0.0781304	0.0784292	0.9713	-0.0262579
Omy_114976.223	25	41462973	0.708814	0.42369	439	0.0781304	0.0784263	0.9713	0.0192747
Omy_sSOD.1	27	39802221	0.714989	0.0136674	439	0.0781304	0.0784133	0.9713	-0.0716464
OMS00111	19	63031581	0.715185	0.157175	439	0.0781304	0.0784129	0.9713	0.0244313
Omy_hsf2.146	17	17470364	0.715271	0.29385	439	0.0781304	0.0784127	0.9713	-0.0202619
Omy28_11607954	20	11607954	0.717978	0.0216401	439	0.0781304	0.0784072	0.9713	-0.0590883
Omy_RAD35417.9	7	15867514	0.719389	0.145786	439	0.0781304	0.0784043	0.9713	-0.0255792
Omy_RAD13499.13	21	38408941	0.719779	0.0865604	439	0.0781304	0.0784035	0.9713	-0.0323223
Omy_RAD33798.24	21	38336651	0.719779	0.0865604	439	0.0781304	0.0784035	0.9713	-0.0323223
Omy_116733.349	18	18498042	0.725392	0.284738	439	0.0781304	0.0783922	0.97209	-0.0207421
Omy_RAD88122.32	4	16334074	0.72572	0.186788	439	0.0781304	0.0783915	0.97209	0.0228003
OMS00116	23	11341754	0.735817	0.071754	439	0.0781304	0.0783719	0.977606	0.0320894
Omy_cd59.206	29	8028322	0.737903	0.317768	439	0.0781304	0.078368	0.977606	-0.0192018
Omy_107806.34	9	10095418	0.744531	0.314351	439	0.0781304	0.0783557	0.977606	-0.0190412
Omy_RAD78147.27	1	3343451	0.74618	0.35877	439	0.0781304	0.0783527	0.977606	-0.0172602
Omy_RAD17632.23	18	56074485	0.74812	0.301822	439	0.0781304	0.0783492	0.977606	0.0180664
Omy_tlr3.377	3	56447078	0.753951	0.095672	439	0.0781304	0.0783388	0.977606	0.0256142
Omy_u09.61.043	23	58840810	0.755249	0.00569476	439	0.0781304	0.0783366	0.977606	0.100502
Omy_RAD20917.11	26	52384497	0.757772	0.144647	439	0.0781304	0.0783322	0.977606	0.0188564
Omy_RAD86706.72	17	40479421	0.762611	0.234624	439	0.0781304	0.078324	0.977606	-0.0168124
Omy_105714.265	7	7594847	0.765474	0.275626	439	0.0781304	0.0783192	0.977606	0.0169625
OMS00114	22	11035495	0.765917	0.0740319	439	0.0781304	0.0783185	0.977606	-0.0283382
OMS00041	4	18279174	0.768488	0.0182232	439	0.0781304	0.0783142	0.977606	0.0506451
OMS00103	13	38335692	0.775421	0.0284738	439	0.0781304	0.0783031	0.977606	-0.0425303
Omy_114315.438	13	64564508	0.778305	0.43508	439	0.0781304	0.0782985	0.977606	-0.0148296
Omy_bcAKala.380rd	23	53469295	0.786321	0.317768	439	0.0781304	0.0782863	0.977606	0.0151521
Omy_RAD30619.61	14	42710419	0.787606	0.0421412	439	0.0781304	0.0782844	0.977606	0.0306965
Omy_129870.756	28	22915161	0.787983	0.176538	439	0.0781304	0.0782838	0.977606	0.0172578
Omy_G3PD_2.246	26	6084071	0.790214	0.00341686	439	0.0781304	0.0782805	0.977606	-0.110156
Omy_myoD.178	19	10520793	0.791297	0.127563	439	0.0781304	0.078279	0.977606	0.0204815
Omy_111383.51	16	21239768	0.793161	0.414579	439	0.0781304	0.0782763	0.977606	-0.0140385
Omy_RAD32139.58	3	10773803	0.795331	0.251708	439	0.0781304	0.0782731	0.977606	0.0155061
Omy_110362.585	23	14307279	0.796403	0.0216401	439	0.0781304	0.0782716	0.977606	0.0415026
OMS00174	6	47325393	0.799766	0.070615	439	0.0781304	0.0782669	0.977606	-0.0246295
OMS00092	1	12518551	0.799835	0.116173	439	0.0781304	0.0782668	0.977606	0.0193808
OMS00074	12	31104727	0.800898	0.487472	439	0.0781304	0.0782653	0.977606	0.0137094
OMS00053	12	66917868	0.801266	0.381549	439	0.0781304	0.0782648	0.977606	0.0143466
Omy_187760.385	9	23659737	0.802552	0.00455581	439	0.0781304	0.078263	0.977606	-0.0909756
Omy_110201.359	12	28727952	0.81223	0.095672	439	0.0781304	0.0782501	0.979508	0.0210968
Omy_gadd45.332	5	12240053	0.814311	0.0728929	439	0.0781304	0.0782474	0.979508	0.0218221
Omy_crb.106	27	30701374	0.815299	0.424829	439	0.0781304	0.0782462	0.979508	0.0120377
OMS00087	19	52511964	0.827089	0.144647	439	0.0781304	0.0782316	0.979508	-0.0149277
Omy_128693.455	1	32890059	0.827153	0.0125285	439	0.0781304	0.0782315	0.979508	0.0482846
Omy_108007.193	17	43671991	0.828168	0.427107	439	0.0781304	0.0782303	0.979508	-0.0120842
OMS00061	16	31231975	0.831892	0.0398633	439	0.0781304	0.078226	0.979508	0.0275446
Omy_111084.526	16	17300850	0.835207	0.15262	439	0.0781304	0.0782222	0.979508	-0.0137198
OMS00018	4	46432462	0.842293	0.123007	439	0.0781304	0.0782144	0.979508	-0.014782
Omy_RAD3651.48	9	32029860	0.843841	0.44533	439	0.0781304	0.0782127	0.979508	0.00876257
Omy_LDHB.2_i6	22	24130559	0.845427	0.0193622	439	0.0781304	0.078211	0.979508	0.0336301
Omy_RAD76570.62	12	56297752	0.846372	0.0740319	439	0.0781304	0.07821	0.979508	0.0178088
OMS00024	9	31418339	0.848066	0.403189	439	0.0781304	0.0782083	0.979508	0.0107011
Omy_u07.79.166	21	57523676	0.8504	0.105923	439	0.0781304	0.0782058	0.979508	0.0153652
Omy_txnip.343	18	24435825	0.85326	0.231207	439	0.0781304	0.078203	0.979508	0.0112502
Omy_e1.147	9	38313338	0.854114	0.0535308	439	0.0781304	0.0782021	0.979508	0.0207251
OMS00156	26	12397197	0.854747	0.366743	439	0.0781304	0.0782015	0.979508	-0.0099416
OMS00079	19	35250473	0.855275	0.462415	439	0.0781304	0.078201	0.979508	0.00971095
Omy_1004	22	41944218	0.859361	0.187927	439	0.0781304	0.078197	0.979508	0.0117053
Omy_RAD48799.69	9	21581080	0.859523	0.148064	439	0.0781304	0.0781968	0.979508	0.0124184
Omy_109525.403	23	84224892	0.86078	0.280182	439	0.0781304	0.0781956	0.979508	-0.00987548
OMS00095	3	38704654	0.869537	0.0649203	439	0.0781304	0.0781876	0.983661	0.0161128
Omy_RAD57916.29	5	44429931	0.869849	0.47836	439	0.0781304	0.0781873	0.983661	0.00742034
Omy_RAD23894.58	23	40927121	0.877407	0.305239	439	0.0781304	0.0781809	0.986357	-0.0080595
OMS00077	12	48861950	0.8785	0.392938	439	0.0781304	0.07818	0.986357	-0.0084795
Omy_RAD93580.37	15	24247865	0.881463	0.267654	439	0.0781304	0.0781775	0.986357	-0.00827705
Omy_cyp17.153	5	64509889	0.883102	0.0148064	439	0.0781304	0.0781762	0.986357	-0.0294825
Omy_109243.222	11	7009687	0.886372	0.190205	439	0.0781304	0.0781737	0.986972	-0.00948462
Omy_IL6.320	18	7102407	0.890724	0.205011	439	0.0781304	0.0781704	0.988338	0.00875541
OMS00129	20	22531125	0.894589	0.193622	439	0.0781304	0.0781676	0.988338	0.00815775
Omy_mapK3.103	14	10975716	0.895767	0.0569476	439	0.0781304	0.0781668	0.988338	-0.0143961
Omy_RAD59950.44	2	17292964	0.899417	0.115034	439	0.0781304	0.0781643	0.989359	-0.00950206
OMS00013	7	10325271	0.909373	0.0899772	439	0.0781304	0.0781579	0.990873	-0.0102128
Omy_RAD27740.55	26	42745963	0.911273	0.070615	439	0.0781304	0.0781567	0.990873	-0.0101565
Omy_RAD739.59	1	52923702	0.915847	0.154897	439	0.0781304	0.0781541	0.990873	-0.00679411
Omy_RAD41594.34	29	5600475	0.919825	0.0455581	439	0.0781304	0.0781519	0.990873	-0.0112325
Omy_RAD40641.58	4	17858278	0.920227	0.0671982	439	0.0781304	0.0781517	0.990873	0.00985882
Omy_G3PD_2.371	26	6083946	0.927606	0.159453	439	0.0781304	0.0781479	0.990873	-0.00613651
OMS00078	5	10499333	0.929155	0.255125	439	0.0781304	0.0781471	0.990873	0.00560308
OMS00089	18	13150534	0.931464	0.244875	439	0.0781304	0.0781461	0.990873	0.00523851
Omy_110689.148	18	72350872	0.932435	0.151481	439	0.0781304	0.0781456	0.990873	-0.00587689
Omy_RAD46452.51	20	27516610	0.934242	0.375854	439	0.0781304	0.0781448	0.990873	-0.00391591
Omy_97660.230	20	35742946	0.934245	0.394077	439	0.0781304	0.0781448	0.990873	0.00462786
Omy_99300.202	22	14697073	0.937774	0.210706	439	0.0781304	0.0781433	0.990873	0.00469613
Omy_116938.264	25	7154463	0.938428	0.104784	439	0.0781304	0.078143	0.990873	-0.00652071
Omy_RAD2567.8	14	43793241	0.939009	0.474943	439	0.0781304	0.0781428	0.990873	0.00360402
Omy_vatf.406	22	23806220	0.943213	0.366743	439	0.0781304	0.0781411	0.992424	0.00418727
Omy_101832.195	25	17015658	0.957292	0.415718	439	0.0781304	0.0781365	1	0.00284031
Omy_RAD28236.38	17	40399499	0.959158	0.332574	439	0.0781304	0.0781359	1	-0.00259225
Omy_aromat.280	19	3391469	0.960547	0.202733	439	0.0781304	0.0781356	1	-0.0030926
Omy_RAD3209.10	2	50984953	0.961937	0.462415	439	0.0781304	0.0781352	1	-0.0022387
Omy_RAD7016.31	7	51490760	0.968624	0.388383	439	0.0781304	0.0781337	1	-0.00187993
Omy_RAD43573.37	7	1745954	0.972795	0.277904	439	0.0781304	0.0781328	1	0.00180854
Omy_RAD42793.59	24	51408522	0.975294	0.199317	439	0.0781304	0.0781324	1	-0.0018378
Omy_RAD85131.35	23	75534697	0.975768	0.275626	439	0.0781304	0.0781323	1	0.0014925
Omy_RAD36848.7	3	63650747	0.979947	0.476082	439	0.0781304	0.0781317	1	-0.00134952
Omy_RAD26080.69	3	40486618	0.980689	0.343964	439	0.0781304	0.0781316	1	-0.00135013
Omy_RAD103359.45	15	40502475	0.990761	0.00797267	439	0.0781304	0.0781307	1	-0.00289215
OMS00006	4	63247944	0.992226	0.480638	439	0.0781304	0.0781306	1	0.000513937
Omy_117286.374	19	52310165	0.997006	0.0660592	439	0.0781304	0.0781304	1	-0.000371302
Omy_cox2.335	17	50822629	0.997713	0.14123	439	0.0781304	0.0781304	1	-0.000212166
OMS00118	2	42212299	0.9981	0.431663	439	0.0781304	0.0781304	1	-0.000135713
Omy_112820.82	13	21861264	0.998698	0.0205011	439	0.0781304	0.0781304	1	0.00027369
Omy_RAD13034.67	29	12537039	0.99893	0.165148	439	0.0781304	0.0781304	1	8.44539e-05
Omy_BAMBI4.238	24	24411085	1	0	439	NA	NA	1	NA

## Sheet: female.fork.length
SNP	Chromosome	Position	P.value	maf	nobs	Rsquare.of.Model.without.SNP	Rsquare.of.Model.with.SNP	FDR_Adjusted_P-values	effect
Omy25_61284413	6	61284413	1.83374e-36	0.340459	959	0.410645	0.517508	1.33129e-34	-4.18979	0.106863
Omy25_61285646	6	61285646	1.83374e-36	0.340459	959	0.410645	0.517508	1.33129e-34	-4.18979	0.106863
Omy25_61286316	6	61286316	1.49742e-37	0.34098	959	0.410645	0.521151	1.81188e-35	-4.26025	0.110505
Omy25_61287415	6	61287415	1.49742e-37	0.34098	959	0.410645	0.521151	1.81188e-35	-4.26025	0.110505
Omy25_61294400	6	61294400	1.49742e-37	0.34098	959	0.410645	0.521151	1.81188e-35	-4.26025	0.110505
Omy25_61316270	6	61316270	1.70293e-34	0.285193	959	0.410645	0.51097	1.03027e-32	-4.28918	0.100325
Omy25_61317685	6	61317685	3.33272e-30	0.303962	959	0.410645	0.496933	1.3442e-28	-3.88987	0.0862874
Omy25_61317777	6	61317777	1.22141e-30	0.291971	959	0.410645	0.498345	6.33389e-29	-3.98497	0.0876995
Omy25_61318852	6	61318852	2.95952e-30	0.306048	959	0.410645	0.4971	1.34288e-28	-3.87299	0.0864543
Omy25_61322413	6	61322413	4.56252e-30	0.290407	959	0.410645	0.496492	1.65619e-28	-3.94665	0.0858462
Omy_RAD88028.7	16	5676664	0.000349164	0.242961	959	0.410645	0.418593	0.0115224	-1.28269
Omy_RAD19340.24	2	42701841	0.00134046	0.0453597	959	0.410645	0.417031	0.0391912	2.33481
Omy_RAD31408.67	4	48341010	0.00140354	0.456726	959	0.410645	0.416978	0.0391912	0.972958
Omy_hsf1b.241	18	14516742	0.00161735	0.0782065	959	0.410645	0.416815	0.0419357	1.93163
Omy_RAD65959.69	13	36338472	0.00233256	0.359228	959	0.410645	0.416395	0.056448	-0.96025
Omy_110689.148	18	72350872	0.00374163	0.18561	959	0.410645	0.415858	0.0848883	1.29987
Omy_RAD2567.8	14	43793241	0.00669526	0.492701	959	0.410645	0.415203	0.142963	-0.829386
Omy_RAD66402.36	3	30372084	0.00727356	0.202294	959	0.410645	0.41511	0.143419	-1.00285
Omy_RAD13034.67	29	12537039	0.00770104	0.148071	959	0.410645	0.415047	0.143419	1.11326
Omy_RAD73963.73	5	23729539	0.00798524	0.285193	959	0.410645	0.415006	0.143419	0.887082
Omy_RAD78147.27	1	3343451	0.00829696	0.354536	959	0.410645	0.414964	0.143419	-0.873268
Omy_RAD35149.9	7	60182501	0.01113	0.295099	959	0.410645	0.414638	0.183645	-0.857016
Omy_RAD39156.33	7	46886531	0.0126211	0.14025	959	0.410645	0.414499	0.199065	-1.07686
Omy_inos.97	11	24547687	0.0131613	0.0604797	959	0.410645	0.414453	0.199065	-1.64503
Omy_RAD76060.20	20	21561303	0.0143868	0.0875912	959	0.410645	0.414356	0.208897	1.1974
OMS00095	3	38704654	0.0163022	0.05683	959	0.410645	0.414219	0.227603	1.6294
Omy_gh.475	12	62308122	0.0193379	0.106882	959	0.410645	0.414033	0.259987	-1.27655
Omy_RAD72528.44	5	7354513	0.0241243	0.0943691	959	0.410645	0.413794	0.312754	1.19395
Omy_RAD59758.41	6	40219356	0.0268244	0.0615224	959	0.410645	0.41368	0.335768	-1.48775
Omy_myoD.178	19	10520793	0.0283285	0.13243	959	0.410645	0.413622	0.342775	1.02998
Omy_RAD60135.12	7	56110072	0.0305785	0.169447	959	0.410645	0.41354	0.352465	0.887274
Omy_112301.202	21	37590554	0.0310713	0.0333681	959	0.410645	0.413523	0.352465	1.87492
Omy_arp.630	14	57239751	0.0379928	0.420751	959	0.410645	0.41331	0.408846	0.756835
Omy_97077.73	14	61875465	0.0404256	0.0396246	959	0.410645	0.413244	0.408846	1.64197
Omy_RAD12439.64	14	44537893	0.0414719	0.362878	959	0.410645	0.413217	0.408846	-0.659874
Omy_118175.396	28	20282478	0.0430597	0.00417101	959	0.410645	0.413178	0.408846	4.78218
Omy28_11683204	20	11683204	0.0439981	0.264859	959	0.410645	0.413155	0.408846	0.663505
Omy_RAD47080.54	20	11667915	0.0468089	0.263816	959	0.410645	0.413091	0.408846	0.651559
Omy_RAD1186.59	6	70252314	0.0470796	0.283629	959	0.410645	0.413085	0.408846	-0.667359
Omy_RAD18903.48	17	61039208	0.0473372	0.0323253	959	0.410645	0.413079	0.408846	1.67197
Omy_nach.200	28	30001796	0.0478097	0.0198123	959	0.410645	0.413069	0.408846	2.10539
Omy_RAD77789.54	19	30976138	0.0479364	0.225756	959	0.410645	0.413066	0.408846	-0.721848
Omy_RAD62596.38	14	49977794	0.0493712	0.423879	959	0.410645	0.413035	0.408846	-0.710596
Omy_RAD9004.13	26	54044836	0.0501081	0.188217	959	0.410645	0.41302	0.408846	0.68183
Omy_RAD35417.9	7	15867514	0.0506834	0.11366	959	0.410645	0.413008	0.408846	-0.927937
Omy28_11667578	20	11667578	0.0544153	0.260167	959	0.410645	0.412934	0.414165	0.633124
OMS00018	4	46432462	0.0556457	0.115746	959	0.410645	0.412911	0.414165	-0.960839
Omy28_11671116	20	11671116	0.0558856	0.250782	959	0.410645	0.412907	0.414165	0.638329
Omy_impa1.55	20	36390509	0.0582532	0.0688217	959	0.410645	0.412864	0.414165	-1.12885
Omy_IL6.320	18	7102407	0.0585252	0.233577	959	0.410645	0.412859	0.414165	-0.782085
Omy_RAD36848.7	3	63650747	0.0587465	0.497393	959	0.410645	0.412855	0.414165	-0.694607
OMS00133	1	23702093	0.0595545	0.0354536	959	0.410645	0.412841	0.414165	1.54387
OmyR14589	23	56162785	0.0616114	0.0250261	959	0.410645	0.412806	0.414165	-1.8669
OmyR33562	23	47337540	0.0616114	0.0250261	959	0.410645	0.412806	0.414165	-1.8669
Omy_RAD49111.35	1	40050111	0.0629283	0.339937	959	0.410645	0.412785	0.415294	0.603189
OmyR40252	23	31675278	0.0640674	0.0291971	959	0.410645	0.412766	0.415294	-1.65743
Omy_RAD32139.58	3	10773803	0.0716905	0.199687	959	0.410645	0.412652	0.437861	-0.738379
OMS00002	6	82366395	0.0742551	0.29562	959	0.410645	0.412616	0.437861	-0.672573
Omy_RAD48799.69	9	21581080	0.0748118	0.178832	959	0.410645	0.412608	0.437861	0.804697
Omy_Ots249.227	15	18917430	0.0758212	0.336809	959	0.410645	0.412595	0.437861	-0.665851
OMS00089	18	13150534	0.0770119	0.25756	959	0.410645	0.412579	0.437861	0.712049
Omy_metB.138	26	53792050	0.0771148	0.172054	959	0.410645	0.412578	0.437861	0.779966
Omy_vatf.406	22	23806220	0.0784863	0.400417	959	0.410645	0.41256	0.437861	-0.686764
OmyR24370	23	28579373	0.0793889	0.0338895	959	0.410645	0.412549	0.437861	-1.51399
Omy_131460.646	14	36600038	0.0794973	0.0161627	959	0.410645	0.412547	0.437861	2.10655
OmyR19198	23	34973485	0.0807691	0.0255474	959	0.410645	0.412531	0.437861	-1.72852
Omy_hsp90BA.193	17	10667361	0.0822931	0.0901981	959	0.410645	0.412512	0.437861	-0.99156
Omy_RAD40520.48	30	259000	0.0831166	0.14755	959	0.410645	0.412502	0.437861	0.686211
Omy28_11676622	20	11676622	0.0863001	0.26121	959	0.410645	0.412465	0.437861	0.564893
Omy_RAD85131.35	23	75534697	0.0866123	0.279458	959	0.410645	0.412461	0.437861	0.525946
Omy_RAD366.7	14	6230066	0.0877329	0.279979	959	0.410645	0.412448	0.437861	0.540621
Omy_110362.585	23	14307279	0.0883739	0.0151199	959	0.410645	0.412441	0.437861	2.1716
Omy28_11773194	20	11773194	0.0887035	0.232013	959	0.410645	0.412437	0.437861	0.579273
Omy_cyp17.153	5	64509889	0.089261	0.0130344	959	0.410645	0.412431	0.437861	-2.32238
Omy_RAD79314.58	4	62728432	0.0907636	0.00677789	959	0.410645	0.412414	0.438422	3.12011
OMS00179	17	25539930	0.0917908	0.293014	959	0.410645	0.412403	0.438422	0.641116
Omy_118205.116	27	33267127	0.0990846	0.143379	959	0.410645	0.412327	0.462992	-0.79381
OMS00120	24	51013177	0.100742	0.175704	959	0.410645	0.412311	0.462992	0.721885
OMS00030	3	60401405	0.100761	0.111053	959	0.410645	0.412311	0.462992	-0.823712
Omy_98683.165	26	8555140	0.105479	0.0281543	959	0.410645	0.412266	0.474149	1.48179
Omy_gdh.271	5	63738413	0.105802	0.0980188	959	0.410645	0.412263	0.474149	-0.882314
Omy_RAD78502.57	24	37031757	0.110262	0.0776851	959	0.410645	0.412222	0.488111	-0.933722
Omy_109525.403	23	84224892	0.113558	0.28415	959	0.410645	0.412193	0.496646	0.613939
Omy_101832.195	25	17015658	0.115251	0.418665	959	0.410645	0.412179	0.498047	0.58626
OMS00169	23	67568174	0.116671	0.0161627	959	0.410645	0.412167	0.498252	-1.9056
Omy_114976.223	25	41462973	0.119058	0.402503	959	0.410645	0.412147	0.498266	0.55835
Omy_107031.704	5	18131799	0.119419	0.163191	959	0.410645	0.412145	0.498266	0.641604
Omy_RAD24287.74	17	28035734	0.123212	0.237748	959	0.410645	0.412114	0.508248	0.544264
Omy_GH1P1_2	5	70466483	0.12536	0.035975	959	0.410645	0.412098	0.511298	1.32679
Omy_RAD7016.31	7	51490760	0.128309	0.359228	959	0.410645	0.412075	0.517513	0.459378
Omy_RAD26080.69	3	40486618	0.131813	0.331595	959	0.410645	0.412049	0.525802	-0.580504
Omy_RAD30392.17	23	61772669	0.134017	0.249218	959	0.410645	0.412033	0.528786	0.50151
OMS00116	23	11341754	0.137242	0.0469239	959	0.410645	0.412011	0.535686	-1.10585
Omy_RAD42793.59	24	51408522	0.141113	0.184046	959	0.410645	0.411984	0.544937	-0.570886
OMS00017	1	19111591	0.143344	0.237748	959	0.410645	0.411969	0.54541	0.586654
Omy_110064.419	28	36272850	0.144241	0.378519	959	0.410645	0.411963	0.54541	0.552488
Omy_SECC22b.88	23	61828903	0.151461	0.0208551	959	0.410645	0.411917	0.566809	-1.55915
Omy_RAD22123.69	25	23756920	0.153553	0.42805	959	0.410645	0.411904	0.568774	-0.430647
Omy_109894.185	3	10852282	0.157432	0.321168	959	0.410645	0.411881	0.577249	0.534159
Omy_GHSR.121	2	11662801	0.161702	0.0865485	959	0.410645	0.411856	0.583803	0.835036
Omy_u09.61.043	23	58840810	0.162436	0.0088634	959	0.410645	0.411851	0.583803	-2.31893
OMS00013	7	10325271	0.167854	0.110532	959	0.410645	0.411821	0.593185	-0.736427
Omy_RAD3651.48	9	32029860	0.169248	0.448384	959	0.410645	0.411813	0.593185	0.385061
Omy_mcsf.268	18	48758470	0.169948	0.0448384	959	0.410645	0.411809	0.593185	1.07536
M09AAE.082	3	32872704	0.179911	0.224192	959	0.410645	0.411757	0.600688	0.570238
Omy_RAD13073.16	23	13954598	0.182609	0.0698644	959	0.410645	0.411743	0.600688	0.794303
Omy_109243.222	11	7009687	0.183719	0.186653	959	0.410645	0.411738	0.600688	0.58072
Omy_RAD19578.59	12	67131514	0.185698	0.161627	959	0.410645	0.411728	0.600688	-0.566646
Omy_zg57.91	22	32766740	0.185758	0.116267	959	0.410645	0.411727	0.600688	0.669293
Omy_RAD23894.58	23	40927121	0.18633	0.278936	959	0.410645	0.411725	0.600688	-0.433913
Omy_RAD23577.43	16	26972288	0.189932	0.00417101	959	0.410645	0.411707	0.600688	3.288
Omy_b9.164	7	17599731	0.191282	0.109489	959	0.410645	0.411701	0.600688	-0.681245
Omy_cox2.335	17	50822629	0.192271	0.152242	959	0.410645	0.411696	0.600688	-0.614755
OMS00048	9	37125668	0.193198	0.14755	959	0.410645	0.411692	0.600688	0.623998
Omy_RAD619.59	30	289000	0.193875	0.262774	959	0.410645	0.411688	0.600688	-0.4311
Omy_ndk.152	12	56277959	0.193981	0.0552659	959	0.410645	0.411688	0.600688	-0.914164
Omy_RAD98715.53	11	23448568	0.194505	0.32586	959	0.410645	0.411686	0.600688	0.425974
Omy_RAD30619.61	14	42710419	0.195265	0.0552659	959	0.410645	0.411682	0.600688	0.873082
Omy_UBA3b	18	28552649	0.19807	0.146507	959	0.410645	0.411669	0.601127	-0.606968
OMS00090	20	4245997	0.19872	0.489572	959	0.410645	0.411666	0.601127	-0.470575
Omy_RAD42465.32	2	25034287	0.204872	0.0417101	959	0.410645	0.411639	0.608242	-0.972631
Omy_RAD41594.34	29	5600475	0.205382	0.0557873	959	0.410645	0.411636	0.608242	-0.859272
OMS00119	4	27506018	0.206099	0.142857	959	0.410645	0.411633	0.608242	-0.586524
OMS00175	13	50381707	0.214518	0.400938	959	0.410645	0.411597	0.620467	-0.44961
Omy_RAD47444.53	18	56051917	0.216865	0.179875	959	0.410645	0.411588	0.620467	-0.524314
Omy_BAC.F5.284	24	42789302	0.217148	0.0474453	959	0.410645	0.411587	0.620467	0.926413
Omy_RAD103359.45	15	40502475	0.217703	0.00834202	959	0.410645	0.411584	0.620467	-1.79695
Omy_hsp47.86	8	27944494	0.220444	0.233055	959	0.410645	0.411573	0.620467	0.510819
Omy_G3PD_2.371	26	6083946	0.220497	0.159541	959	0.410645	0.411573	0.620467	-0.551334
Omy_128923.433	19	16436234	0.233333	0.480709	959	0.410645	0.411523	0.64689	-0.426499
Omy_lpl.220	26	60022813	0.233451	0.154327	959	0.410645	0.411523	0.64689	0.54013
Omy_110201.359	12	28727952	0.237687	0.104797	959	0.410645	0.411507	0.653639	-0.618314
OMS00064	14	45227750	0.240898	0.375391	959	0.410645	0.411495	0.657489	0.444941
Omy_cin.172	22	21602618	0.250991	0.185089	959	0.410645	0.41146	0.668072	0.511683
Omy_RAD13499.13	21	38408941	0.252025	0.0912409	959	0.410645	0.411456	0.668072	0.635905
Omy_RAD33798.24	21	38336651	0.252025	0.0912409	959	0.410645	0.411456	0.668072	0.635905
Omy_RAD1919.22	12	53383757	0.252137	0.00573514	959	0.410645	0.411456	0.668072	2.29422
OMS00053	12	66917868	0.254636	0.416058	959	0.410645	0.411447	0.669805	-0.427025
Omy_u09.54.311	21	42920502	0.259401	0.293535	959	0.410645	0.411431	0.67743	-0.445789
Omy_g1.103	28	39287232	0.265036	0.0865485	959	0.410645	0.411413	0.684863	0.644421
OMS00103	13	38335692	0.266021	0.0260688	959	0.410645	0.41141	0.684863	1.10419
OMS00070	5	55279296	0.269031	0.48488	959	0.410645	0.4114	0.687734	-0.426449
Omy_hus1.52	16	13042222	0.282009	0.0782065	959	0.410645	0.41136	0.706323	0.628946
Omy_RAD92485.64	19	68318464	0.286305	0.219499	959	0.410645	0.411348	0.706323	0.360809
Omy_Il.1b_.028	1	10329530	0.286503	0.23097	959	0.410645	0.411347	0.706323	0.429801
OMS00128	25	14488587	0.287857	0.0239833	959	0.410645	0.411343	0.706323	1.0915
OMS00006	4	63247944	0.288196	0.485923	959	0.410645	0.411342	0.706323	0.382478
OMS00062	4	14858081	0.289694	0.256517	959	0.410645	0.411338	0.706323	0.431179
Omy_nkef.241	17	69427037	0.289923	0.434828	959	0.410645	0.411337	0.706323	-0.402034
OMS00149	12	65894619	0.293784	0.0630865	959	0.410645	0.411326	0.710957	-0.717148
Omy_RAD65808.68	5	12187698	0.298165	0.214807	959	0.410645	0.411314	0.712748	-0.381981
OMS00052	11	28174967	0.29892	0.196559	959	0.410645	0.411312	0.712748	0.442955
Omy_RAD55404.54	18	43876869	0.300414	0.0912409	959	0.410645	0.411308	0.712748	0.561965
Omy_tlr5.205	13	60510483	0.304005	0.0703858	959	0.410645	0.411298	0.716584	-0.644395
Omy_cd28.130	14	19036977	0.311857	0.0245047	959	0.410645	0.411277	0.722105	-0.988998
Omy_RAD36952.53	7	40260970	0.312316	0.0839416	959	0.410645	0.411276	0.722105	0.596297
Omy_RAD68634.40	7	40260800	0.312316	0.0839416	959	0.410645	0.411276	0.722105	0.596297
OMS00101	11	10475451	0.315903	0.44682	959	0.410645	0.411267	0.725777	0.35823
OMS00143	16	59233015	0.319959	0.0860271	959	0.410645	0.411256	0.730473	-0.565742
Omy_RAD45104.18	25	20693754	0.322253	0.430657	959	0.410645	0.411251	0.731111	-0.357189
Omy_104519.624	17	42764123	0.328708	0.345673	959	0.410645	0.411235	0.741125	0.368152
Omy_111084.526	16	17300850	0.339412	0.164234	959	0.410645	0.411209	0.760535	0.452708
Omy_102867.443	24	55934332	0.346046	0.0323253	959	0.410645	0.411194	0.767637	0.805474
Omy28_11632591	20	11632591	0.346811	0.115746	959	0.410645	0.411192	0.767637	0.442579
Omy_RAD58213.70	25	58266227	0.351618	0.15902	959	0.410645	0.411181	0.769123	-0.433256
Omy_LDHB.2_e5	22	24129907	0.35172	0.171011	959	0.410645	0.411181	0.769123	-0.41475
Omy_104569.114	22	32178517	0.358631	0.0135558	959	0.410645	0.411166	0.772305	-1.23647
Omy_114587.480	26	16204563	0.360334	0.310219	959	0.410645	0.411162	0.772305	0.361014
OMS00041	4	18279174	0.361179	0.0161627	959	0.410645	0.41116	0.772305	1.12174
Omy_cd59.206	29	8028322	0.362745	0.280501	959	0.410645	0.411157	0.772305	-0.351447
OMS00156	26	12397197	0.366051	0.367049	959	0.410645	0.41115	0.772305	-0.331944
M09AAC.055	1	53855167	0.36749	0.0620438	959	0.410645	0.411147	0.772305	-0.58171
Omy_anp.17	4	30728525	0.371139	0.347237	959	0.410645	0.411139	0.772305	0.347576
OMS00151	17	23949230	0.375433	0.149114	959	0.410645	0.411131	0.772305	0.405519
Omy_RAD20917.11	26	52384497	0.376212	0.13243	959	0.410645	0.411129	0.772305	0.371747
OMS00173	15	9105891	0.378153	0.124088	959	0.410645	0.411125	0.772305	0.431242
Omy_e1.147	9	38313338	0.378348	0.0557873	959	0.410645	0.411125	0.772305	-0.607402
Omy_ppie.232	6	54990925	0.380461	0.122002	959	0.410645	0.41112	0.772305	0.433438
Omy_RAD739.59	1	52923702	0.384937	0.138686	959	0.410645	0.411112	0.772305	-0.36584
Omy_112820.82	13	21861264	0.38815	0.0182482	959	0.410645	0.411105	0.772305	1.01597
OMS00180	28	32462775	0.388637	0.36757	959	0.410645	0.411104	0.772305	0.321245
OMS00106	3	59855697	0.38941	0.2122	959	0.410645	0.411103	0.772305	0.370559
Omy_117815.81	21	67894257	0.390756	0.27633	959	0.410645	0.4111	0.772305	-0.335203
Omy_hsc715.80	12	40136309	0.391471	0.441606	959	0.410645	0.411099	0.772305	0.310711
Omy_hsf2.146	17	17470364	0.396208	0.301877	959	0.410645	0.41109	0.773278	0.327798
Omy_LDHB.1_i2	16	44094440	0.397193	0.105839	959	0.410645	0.411088	0.773278	0.436373
OMGH1PROM1.SNP1	5	70466474	0.398881	0.132951	959	0.410645	0.411085	0.773278	-0.437791
OMS00058	15	19922139	0.400485	0.422315	959	0.410645	0.411082	0.773278	-0.319509
Omy_NaKATPa3.50	26	23893157	0.408733	0.350886	959	0.410645	0.411067	0.783216	-0.310201
OMS00105	1	20264968	0.409948	0.442649	959	0.410645	0.411065	0.783216	-0.299643
Omy_RAD40641.58	4	17858278	0.416466	0.0839416	959	0.410645	0.411053	0.791503	0.443569
Omy_105105.448	14	68303584	0.424586	0.409281	959	0.410645	0.411039	0.802732	0.297175
Omy_vamp5.303	7	33625138	0.428759	0.244526	959	0.410645	0.411032	0.803728	-0.325029
OMS00132	17	9451350	0.429541	0.410323	959	0.410645	0.411031	0.803728	-0.280713
OMS00078	5	10499333	0.43597	0.301356	959	0.410645	0.41102	0.809951	-0.30037
Omy_txnip.343	18	24435825	0.440396	0.245047	959	0.410645	0.411013	0.809951	-0.307538
Omy_RAD5374.56	24	6186937	0.442658	0.115224	959	0.410645	0.411009	0.809951	0.365033
Omy_RAD3926.22	18	45345547	0.44406	0.137643	959	0.410645	0.411007	0.809951	0.347872
OMS00057	14	67908135	0.444142	0.351929	959	0.410645	0.411007	0.809951	-0.282301
OmyR40319	23	63158919	0.447643	0.00782065	959	0.410645	0.411001	0.809951	-1.3257
Omy_u09.56.119	25	41690956	0.4523	0.160584	959	0.410645	0.410994	0.809951	-0.353784
OMS00154	14	56234573	0.455628	0.225235	959	0.410645	0.410989	0.809951	-0.318203
OMS00164	27	17249654	0.456112	0.0229406	959	0.410645	0.410988	0.809951	0.795383
M09AAJ.163	4	44843440	0.459209	0.291971	959	0.410645	0.410984	0.809951	-0.294733
Omy28_11658853	20	11658853	0.460199	0.044317	959	0.410645	0.410982	0.809951	-0.549817
Omy_RAD17849.16	4	44116456	0.461517	0.485401	959	0.410645	0.41098	0.809951	0.219443
Omy_116938.264	25	7154463	0.46357	0.0907195	959	0.410645	0.410977	0.809951	-0.42233
Omy_129870.756	28	22915161	0.47432	0.168926	959	0.410645	0.410962	0.809951	-0.283097
Omy_105714.265	7	7594847	0.475318	0.280501	959	0.410645	0.41096	0.809951	0.274588
Omy_RAD43612.42	2	29118777	0.475876	0.339416	959	0.410645	0.410959	0.809951	0.264575
OMS00112	12	68382081	0.482097	0.217414	959	0.410645	0.410951	0.809951	-0.291884
Omy_107285.69	7	9809156	0.48221	0.167883	959	0.410645	0.41095	0.809951	0.313774
Omy_RAD27740.55	26	42745963	0.483233	0.0641293	959	0.410645	0.410949	0.809951	0.412914
Omy_UT16_2.173	3	61496264	0.484361	0.0578728	959	0.410645	0.410947	0.809951	-0.472613
Omy_96222.125	16	24041111	0.486414	0.0417101	959	0.410645	0.410945	0.809951	-0.509309
OMS00118	2	42212299	0.487126	0.373827	959	0.410645	0.410944	0.809951	0.282001
OMS00129	20	22531125	0.495138	0.196038	959	0.410645	0.410933	0.809951	0.277604
Omy_gluR.79	3	7508221	0.495292	0.489572	959	0.410645	0.410933	0.809951	-0.251002
Omy_RAD78776.10	2	25034326	0.496045	0.0766423	959	0.410645	0.410932	0.809951	-0.407751
Omy_G3PD_2.246	26	6084071	0.497261	0.00677789	959	0.410645	0.41093	0.809951	-1.18016
Omy_RAD28236.38	17	40399499	0.49727	0.343066	959	0.410645	0.41093	0.809951	-0.219936
OMS00153	17	16303316	0.498039	0.0755996	959	0.410645	0.410929	0.809951	0.419608
Omy_sast.264	2	28252083	0.499748	0.15902	959	0.410645	0.410927	0.809951	-0.31287
Omy_RAD3209.10	2	50984953	0.50099	0.484359	959	0.410645	0.410925	0.809951	0.205992
Omy_MYC_2	24	33841260	0.502036	0.00782065	959	0.410645	0.410924	0.809951	-1.10599
Omy_oxct.85	24	68405894	0.50814	0.149114	959	0.410645	0.410916	0.816171	-0.306783
Omy_RAD25042.68	26	32793123	0.514129	0.0291971	959	0.410645	0.410908	0.816384	-0.579345
Omy_RAD12566.14	18	44125336	0.514552	0.00990615	959	0.410645	0.410908	0.816384	1.04493
Omy_128693.455	1	32890059	0.515158	0.0119917	959	0.410645	0.410907	0.816384	0.925741
Omy_117286.374	19	52310165	0.517268	0.0782065	959	0.410645	0.410904	0.816384	-0.389957
Omy_tlr3.377	3	56447078	0.523945	0.0870699	959	0.410645	0.410896	0.821486	0.361619
Omy_RAD7210.8	2	42558654	0.526297	0.475495	959	0.410645	0.410893	0.821486	-0.231565
Omy_hsp70aPro.329	12	66828836	0.52729	0.0688217	959	0.410645	0.410892	0.821486	0.386192
Omy_RAD66834.17	10	30353244	0.53245	0.11731	959	0.410645	0.410886	0.82598	-0.292458
Omy_RAD16104.20	26	67119313	0.538559	0.494786	959	0.410645	0.410879	0.831822	-0.186646
OMS00039	10	4800495	0.542984	0.44317	959	0.410645	0.410874	0.831822	-0.187285
Omy_IL1b.163	7	42313129	0.545443	0.0912409	959	0.410645	0.410871	0.831822	-0.317055
Omy_105075.162	19	7635334	0.551572	0.103754	959	0.410645	0.410864	0.831822	-0.320971
Omy_GREB1_09	20	11641623	0.553293	0.0453597	959	0.410645	0.410862	0.831822	-0.436277
Omy_u07.79.166	21	57523676	0.553696	0.101147	959	0.410645	0.410862	0.831822	-0.321161
Omy_RAD43694.41	25	57728549	0.558623	0.162669	959	0.410645	0.410857	0.831822	-0.235737
OMS00092	1	12518551	0.561509	0.116267	959	0.410645	0.410854	0.831822	0.296188
Omy_rapd.167	1	27362424	0.562627	0.201251	959	0.410645	0.410852	0.831822	-0.248619
OMS00068	17	17488038	0.56312	0.273201	959	0.410645	0.410852	0.831822	-0.237001
Omy_RAD55997.10	11	27405886	0.56348	0.00364964	959	0.410645	0.410851	0.831822	-1.47538
Omy_bcAKala.380rd	23	53469295	0.563714	0.348801	959	0.410645	0.410851	0.831822	0.224752
Omy_RAD43573.37	7	1745954	0.57146	0.308133	959	0.410645	0.410843	0.839838	0.186569
Omy_103705.558	25	7065986	0.577217	0.120438	959	0.410645	0.410837	0.844878	-0.273147
Omy_RAD88122.32	4	16334074	0.586538	0.202294	959	0.410645	0.410828	0.85293	-0.226738
Omy_117540.259	12	5079371	0.588287	0.100104	959	0.410645	0.410826	0.85293	0.287082
Omy_128996.481	2	30802101	0.589767	0.123566	959	0.410645	0.410825	0.85293	0.264213
Omy_RAD58835.15	21	53735338	0.593319	0.216893	959	0.410645	0.410821	0.854662	-0.230197
Omy_ntl.27	18	22071034	0.600563	0.358707	959	0.410645	0.410815	0.861678	0.196217
Omy_107806.34	9	10095418	0.610246	0.351929	959	0.410645	0.410806	0.870991	-0.193072
Omy_BAC.B4.324	27	14528635	0.611853	0.426486	959	0.410645	0.410804	0.870991	0.154514
OMS00071	6	48248474	0.618978	0.404588	959	0.410645	0.410798	0.877691	0.179812
OMS00061	16	31231975	0.623843	0.0656934	959	0.410645	0.410794	0.879785	-0.314707
Omy_BAMBI2.312	1	6112929	0.626207	0.0896767	959	0.410645	0.410792	0.879785	-0.276354
Omy_RAD93580.37	15	24247865	0.627726	0.255996	959	0.410645	0.410791	0.879785	0.163622
Omy_crb.106	27	30701374	0.635081	0.379041	959	0.410645	0.410784	0.88667	-0.170692
Omy_RAD46672.27	25	58256353	0.63806	0.419708	959	0.410645	0.410782	0.8874	0.148693
M09AAD.076	2	53717512	0.640492	0.489572	959	0.410645	0.41078	0.8874	-0.140539
Omy_ca050.64	25	48651793	0.64826	0.372263	959	0.410645	0.410774	0.89443	0.17376
OMS00121	2	34232991	0.655226	0.467675	959	0.410645	0.410768	0.89443	0.158091
Omy_RAD40132.55	4	62784779	0.656195	0.318561	959	0.410645	0.410768	0.89443	-0.14642
Omy_RAD37816.68	26	73500031	0.657372	0.24609	959	0.410645	0.410767	0.89443	0.153403
OMS00134	4	47743637	0.657887	0.0135558	959	0.410645	0.410766	0.89443	-0.591179
Omy_carban1.264	16	21454064	0.669693	0.120438	959	0.410645	0.410758	0.907084	-0.214455
Omy_101554.306	18	53660117	0.675172	0.076121	959	0.410645	0.410754	0.908227	0.252512
Omy_RAD52458.17	20	11609794	0.676235	0.103754	959	0.410645	0.410753	0.908227	0.203584
Omy_stat3.273	5	79898098	0.678043	0.231491	959	0.410645	0.410752	0.908227	0.169769
Omy_RAD46452.51	20	27516610	0.683479	0.396767	959	0.410645	0.410748	0.9119	0.126791
Omy_RAD46314.35	26	78480158	0.685809	0.0396246	959	0.410645	0.410746	0.9119	-0.318168
Omy_srp09.37	17	21426823	0.700381	0.31074	959	0.410645	0.410737	0.927877	0.150343
Omy_97660.230	20	35742946	0.703964	0.365485	959	0.410645	0.410735	0.929232	0.142598
Omy_RAD7384.50	14	65241784	0.708393	0.0271116	959	0.410645	0.410732	0.930009	0.351799
Omy_116733.349	18	18498042	0.70984	0.279979	959	0.410645	0.410731	0.930009	0.146323
OMS00077	12	48861950	0.713617	0.41293	959	0.410645	0.410729	0.930009	-0.13789
Omy_sSOD.1	27	39802221	0.720837	0.0177268	959	0.410645	0.410724	0.930009	0.422142
Omy_LDHB.2_i6	22	24130559	0.721869	0.0213764	959	0.410645	0.410724	0.930009	-0.369297
Omy_pad.196	14	44470619	0.732782	0.0432742	959	0.410645	0.410717	0.930009	-0.26033
Omy28_11625241	20	11625241	0.734431	0.0521376	959	0.410645	0.410716	0.930009	-0.22463
Omy_aromat.280	19	3391469	0.734436	0.194473	959	0.410645	0.410716	0.930009	-0.138113
OMS00127	2	36268423	0.735258	0.00782065	959	0.410645	0.410716	0.930009	-0.597818
Omy_mapK3.103	14	10975716	0.742373	0.0641293	959	0.410645	0.410712	0.930009	0.219635
Omy_p53.262	3	46190822	0.742793	0.167362	959	0.410645	0.410712	0.930009	-0.148598
Omy_ftzf1.217	3	44060919	0.744201	0.00938478	959	0.410645	0.410711	0.930009	-0.521533
Omy_RAD14033.46	6	60064021	0.749132	0.0391032	959	0.410645	0.410708	0.930009	-0.256613
Omy_RAD38406.19	12	48181130	0.749579	0.107925	959	0.410645	0.410708	0.930009	0.148287
Omy_cd59b.112	26	38922611	0.749752	0.122002	959	0.410645	0.410708	0.930009	0.157575
Omy_aspAT.123	29	19289582	0.751239	0.271116	959	0.410645	0.410707	0.930009	0.128971
Omy_gadd45.332	5	12240053	0.751377	0.0745568	959	0.410645	0.410707	0.930009	0.191149
Omy_107336.170	6	30017455	0.761074	0.106361	959	0.410645	0.410702	0.930009	0.159662
Omy28_11607954	20	11607954	0.763293	0.0417101	959	0.410645	0.410701	0.930009	-0.23247
OMS00087	19	52511964	0.764435	0.137643	959	0.410645	0.410701	0.930009	0.139094
Omy_RAD10733.10	3	41411754	0.764699	0.0406674	959	0.410645	0.410701	0.930009	-0.230509
Omy_cox1.221	24	47052310	0.764992	0.385819	959	0.410645	0.410701	0.930009	-0.112296
Omy_RAD57916.29	5	44429931	0.768796	0.497914	959	0.410645	0.410699	0.930009	-0.0831524
Omy_g12.82	24	14764807	0.769377	0.448384	959	0.410645	0.410698	0.930009	-0.105851
OMS00003	5	59464348	0.771126	0.130865	959	0.410645	0.410698	0.930009	-0.141754
OMS00008	5	77384035	0.771165	0.175182	959	0.410645	0.410698	0.930009	-0.125894
OMS00174	6	47325393	0.783831	0.0474453	959	0.410645	0.410692	0.938428	-0.205386
Omy_RAD4848.14	9	5493648	0.784938	0.0391032	959	0.410645	0.410691	0.938428	-0.214309
Omy_nips.299	16	39788784	0.785901	0.0448384	959	0.410645	0.410691	0.938428	-0.201607
Omy_b1.266	22	41255773	0.791372	0.283629	959	0.410645	0.410689	0.940048	0.103969
Omy_RAD33122.47	12	66078752	0.796509	0.333681	959	0.410645	0.410686	0.940048	0.0739089
Omy_99300.202	22	14697073	0.7974	0.206986	959	0.410645	0.410686	0.940048	-0.105962
Omy_U11_2b.154	25	59466696	0.797616	0.259645	959	0.410645	0.410686	0.940048	0.106093
OMS00138	26	22318448	0.803126	0.0980188	959	0.410645	0.410684	0.943478	-0.137917
Omy_RAD2976.26	14	58337126	0.807883	0.0662148	959	0.410645	0.410682	0.946004	0.136372
Omy_GREB1_05	20	11618027	0.820238	0.100104	959	0.410645	0.410677	0.957384	0.113906
Omy_u09.53.469	26	48859883	0.823461	0.35975	959	0.410645	0.410676	0.958066	0.0845788
Omy_RAD73204.63	21	24670264	0.826773	0.0839416	959	0.410645	0.410675	0.958846	-0.116212
Omy_ada10.71	29	18315420	0.836029	0.197602	959	0.410645	0.410672	0.96443	-0.0888826
Omy_97865.196	17	82513344	0.836902	0.05683	959	0.410645	0.410672	0.96443	-0.134948
OMS00024	9	31418339	0.842685	0.356621	959	0.410645	0.41067	0.968021	-0.0761475
Omy_star.206	7	36624863	0.848924	0.0834202	959	0.410645	0.410668	0.972112	0.114105
Omy_rbm4b.203	13	12485117	0.853364	0.209593	959	0.410645	0.410666	0.973268	0.0795726
Omy_RAD59950.44	2	17292964	0.855296	0.118874	959	0.410645	0.410666	0.973268	0.0853131
Omy_108007.193	17	43671991	0.863142	0.39781	959	0.410645	0.410664	0.976894	-0.0650858
Omy_IL17.185	15	27226063	0.864649	0.485923	959	0.410645	0.410663	0.976894	0.0629205
Omy_187760.385	9	23659737	0.866556	0.00208551	959	0.410645	0.410663	0.976894	0.558283
Omy_102505.102	15	7759328	0.869385	0.366006	959	0.410645	0.410662	0.977049	0.0588891
Omy_metA.161	5	24257340	0.883685	0.275287	959	0.410645	0.410659	0.980365	0.059531
Omy_117370.400	4	14853962	0.888124	0.434828	959	0.410645	0.410658	0.980365	-0.0526621
Omy_120255.332	17	29102820	0.888349	0.0422315	959	0.410645	0.410658	0.980365	-0.110396
OMY1011SNP	1	54446225	0.8886	0.291971	959	0.410645	0.410657	0.980365	0.0533519
Omy_redd1.410	18	69044121	0.893477	0.208551	959	0.410645	0.410656	0.980365	-0.0567502
Omy_RAD50632.21	5	38986533	0.895429	0.131387	959	0.410645	0.410656	0.980365	-0.0600974
Omy_130524.160	19	28889024	0.896839	0.372263	959	0.410645	0.410656	0.980365	-0.0475429
Omy_OmyP9.180	27	15673414	0.901287	0.104797	959	0.410645	0.410655	0.980365	-0.0643312
OMS00014	8	6297526	0.902788	0.0213764	959	0.410645	0.410655	0.980365	0.130995
Omy_RAD17632.23	18	56074485	0.904909	0.314911	959	0.410645	0.410654	0.980365	0.0456875
Omy_sys1.188	14	56428776	0.909178	0.128259	959	0.410645	0.410653	0.980365	0.0568107
OMS00056	13	43771325	0.911919	0.212722	959	0.410645	0.410653	0.980365	0.0470732
Omy_Ogo4.212	16	12595806	0.91767	0.446298	959	0.410645	0.410652	0.980365	-0.0378339
OMS00072	18	59971780	0.921546	0.406674	959	0.410645	0.410651	0.980365	0.0358112
Omy_113490.159	28	26494831	0.922566	0.403024	959	0.410645	0.410651	0.980365	-0.0384098
Omy_97954.618	4	11433435	0.926335	0.12878	959	0.410645	0.410651	0.980365	0.0435673
OMS00176	14	11029167	0.930588	0.0782065	959	0.410645	0.41065	0.980365	0.0521662
Omy_111666.301	12	70990844	0.931263	0.0198123	959	0.410645	0.41065	0.980365	-0.0941791
Omy_RAD86706.72	17	40479421	0.932611	0.237748	959	0.410645	0.41065	0.980365	0.0298528
OMS00114	22	11035495	0.934282	0.0735141	959	0.410645	0.41065	0.980365	0.0483989
Omy_105385.406	5	77446133	0.937725	0.398332	959	0.410645	0.410649	0.980365	0.0293607
OMS00079	19	35250473	0.938443	0.457247	959	0.410645	0.410649	0.980365	-0.0285843
Omy_111383.51	16	21239768	0.938907	0.437435	959	0.410645	0.410649	0.980365	0.0282685
Omy_118654.91	21	75458069	0.940742	0.220021	959	0.410645	0.410649	0.980365	-0.031419
OMS00074	12	31104727	0.943922	0.486444	959	0.410645	0.410648	0.980365	-0.0259567
Omy_1004	22	41944218	0.947129	0.177789	959	0.410645	0.410648	0.980365	0.0298433
Omy_114315.438	13	64564508	0.947865	0.448905	959	0.410645	0.410648	0.980365	-0.0236551
OMS00015	8	23730945	0.949916	0.0636079	959	0.410645	0.410648	0.980365	0.0403052
Omy_RAD52812.28	16	28623729	0.950657	0.325339	959	0.410645	0.410648	0.980365	0.0246578
OMS00096	21	29109394	0.957322	0.191345	959	0.410645	0.410647	0.984442	-0.0228385
Omy_RAD29700.18	10	1673196	0.963286	0.24244	959	0.410645	0.410647	0.984605	0.018845
Omy_nxt2.273	18	71969784	0.963388	0.0646507	959	0.410645	0.410647	0.984605	0.0295955
Omy_RAD47955.51	7	23191748	0.967203	0.218457	959	0.410645	0.410646	0.984605	0.0142053
Omy_RAD35005.13	22	37188435	0.968959	0.0182482	959	0.410645	0.410646	0.984605	0.0428588
Omy_RAD76570.62	12	56297752	0.971544	0.0875912	959	0.410645	0.410646	0.984605	-0.0201133
OMS00111	19	63031581	0.973755	0.142857	959	0.410645	0.410646	0.984605	-0.0156549
Omy_RAD116.59	4	33074866	0.978539	0.0177268	959	0.410645	0.410646	0.985467	0.0304317
Omy_RAD26691.36	12	47284987	0.981445	0.0787278	959	0.410645	0.410646	0.985467	0.0133451
Omy_101993.189	25	21491290	0.982753	0.251303	959	0.410645	0.410646	0.985467	0.00870827
Omy_BAMBI4.238	24	24411085	1	0	959	NA	NA	1	NA

## Sheet: female.ocean.age
SNP	Chromosome	Position	P.value	maf	nobs	Rsquare.of.Model.without.SNP	Rsquare.of.Model.with.SNP	FDR_Adjusted_P-values	effect
Omy25_61284413	6	61284413	1.45275e-21	0.342524	943	0.0892643	0.181976	1.31837e-19	-0.220321	0.092712
Omy25_61285646	6	61285646	2.19695e-21	0.341994	943	0.0892643	0.181102	1.59498e-19	-0.219287	0.0918373
Omy25_61286316	6	61286316	3.23583e-22	0.343054	943	0.0892643	0.185159	3.91535e-20	-0.224034	0.095895
Omy25_61287415	6	61287415	3.23583e-22	0.343054	943	0.0892643	0.185159	3.91535e-20	-0.224034	0.095895
Omy25_61294400	6	61294400	3.23583e-22	0.343054	943	0.0892643	0.185159	3.91535e-20	-0.224034	0.095895
Omy25_61316270	6	61316270	1.53428e-18	0.28685	943	0.0892643	0.167366	9.28237e-17	-0.213602	0.0781013
Omy25_61317685	6	61317685	3.89893e-18	0.304878	943	0.0892643	0.165427	1.76914e-16	-0.206114	0.0761625
Omy25_61317777	6	61317777	6.79064e-18	0.292683	943	0.0892643	0.164276	2.73889e-16	-0.207967	0.0750112
Omy25_61318852	6	61318852	2.70894e-18	0.306469	943	0.0892643	0.166183	1.40478e-16	-0.205768	0.076919
Omy25_61322413	6	61322413	1.08949e-17	0.291092	943	0.0892643	0.163296	3.95486e-16	-0.206778	0.0740314
Omy_GREB1_05	20	11618027	0.000724096	0.0986214	943	0.0892643	0.100421	0.0238498	-0.120252
Omy_RAD52458.17	20	11609794	0.000832324	0.102333	943	0.0892643	0.100166	0.0238498	-0.115548
Omy_ndk.152	12	56277959	0.000854125	0.0562036	943	0.0892643	0.100119	0.0238498	-0.164047
Omy_RAD76060.20	20	21561303	0.00149646	0.088017	943	0.0892643	0.0991018	0.0388011	0.10962
Omy_RAD35149.9	7	60182501	0.00231881	0.296394	943	0.0892643	0.0983129	0.0550042	-0.0725858
Omy_RAD66402.36	3	30372084	0.00242443	0.201485	943	0.0892643	0.098233	0.0550042	-0.0802616
OMS00095	3	38704654	0.00617052	0.0551432	943	0.0892643	0.0965715	0.131759	0.129231
Omy28_11632591	20	11632591	0.00720484	0.113998	943	0.0892643	0.096299	0.142216	-0.0894854
Omy28_11658853	20	11658853	0.00744383	0.0434783	943	0.0892643	0.0962417	0.142216	-0.142349
Omy28_11625241	20	11625241	0.00827209	0.0514316	943	0.0892643	0.0960569	0.14849	-0.124387
Omy_RAD88028.7	16	5676664	0.00866878	0.244963	943	0.0892643	0.095975	0.14849	-0.0662952
OMS00048	9	37125668	0.00899938	0.150053	943	0.0892643	0.0959096	0.14849	0.0836672
Omy_118205.116	27	33267127	0.0102658	0.141569	943	0.0892643	0.0956801	0.156825	-0.0831593
Omy_GREB1_09	20	11641623	0.0103686	0.0445387	943	0.0892643	0.0956628	0.156825	-0.134709
Omy_RAD73963.73	5	23729539	0.011728	0.28632	943	0.0892643	0.0954489	0.164035	0.0591301
Omy28_11607954	20	11607954	0.0117491	0.0408271	943	0.0892643	0.0954458	0.164035	-0.13966
Omy_RAD78776.10	2	25034326	0.0130702	0.0768823	943	0.0892643	0.0952614	0.175722	-0.104922
Omy_118175.396	28	20282478	0.0145826	0.00318134	943	0.0892643	0.0950725	0.189053	0.464722
Omy_RAD19340.24	2	42701841	0.0160969	0.0445387	943	0.0892643	0.0949026	0.201489	0.124463
Omy_RAD9004.13	26	54044836	0.0171792	0.188759	943	0.0892643	0.0947911	0.207868	0.0587053
Omy_110689.148	18	72350872	0.0192467	0.183987	943	0.0892643	0.0945968	0.222674	0.0695199
Omy_RAD42465.32	2	25034287	0.0196296	0.0418876	943	0.0892643	0.0945632	0.222674	-0.126268
Omy_star.206	7	36624863	0.0227693	0.0827147	943	0.0892643	0.0943109	0.250462	-0.093361
OMS00179	17	25539930	0.0234969	0.291622	943	0.0892643	0.0942576	0.250864	0.0561064
Omy_RAD41594.34	29	5600475	0.0242409	0.0567338	943	0.0892643	0.0942048	0.251412	-0.10711
OMS00175	13	50381707	0.0278099	0.400848	943	0.0892643	0.0939731	0.280417	-0.0510685
Omy_nach.200	28	30001796	0.0295998	0.0196182	943	0.0892643	0.0938683	0.290398	0.161918
Omy_RAD65959.69	13	36338472	0.0306609	0.360021	943	0.0892643	0.0938093	0.292893	-0.0481934
Omy_RAD39156.33	7	46886531	0.0391481	0.137858	943	0.0892643	0.0934023	0.364379	-0.0633503
Omy_RAD31408.67	4	48341010	0.0404032	0.457052	943	0.0892643	0.0933501	0.366659	0.0439955
Omy_Ots249.227	15	18917430	0.0421662	0.335101	943	0.0892643	0.0932796	0.373325	-0.0491279
Omy_IL1b.163	7	42313129	0.0433507	0.0890774	943	0.0892643	0.0932339	0.374674	-0.0749872
Omy_vatf.406	22	23806220	0.0444092	0.398197	943	0.0892643	0.0931942	0.374897	-0.0508628
Omy_RAD59758.41	6	40219356	0.0512378	0.0620361	943	0.0892643	0.0929599	0.422712	-0.0920668
Omy_gh.475	12	62308122	0.0530639	0.107635	943	0.0892643	0.0929028	0.428049	-0.0715362
Omy_RAD48799.69	9	21581080	0.0551216	0.178685	943	0.0892643	0.0928409	0.434981	0.0575514
Omy_RAD25042.68	26	32793123	0.0589004	0.0291622	943	0.0892643	0.0927335	0.446064	-0.118202
Omy_RAD43612.42	2	29118777	0.0592459	0.339873	943	0.0892643	0.092724	0.446064	0.0452673
Omy28_11676622	20	11676622	0.0607979	0.258749	943	0.0892643	0.0926822	0.446064	-0.0436043
Omy_114976.223	25	41462973	0.0614413	0.401379	943	0.0892643	0.0926652	0.446064	0.0431114
Omy28_11683204	20	11683204	0.0666062	0.26246	943	0.0892643	0.0925354	0.47408	-0.0426218
Omy28_11667578	20	11667578	0.0702738	0.258218	943	0.0892643	0.0924496	0.477819	-0.0420073
Omy_RAD76570.62	12	56297752	0.0705705	0.088017	943	0.0892643	0.0924429	0.477819	-0.071419
Omy_RAD12439.64	14	44537893	0.0710805	0.363203	943	0.0892643	0.0924314	0.477819	-0.041221
Omy_IL6.320	18	7102407	0.0743165	0.235419	943	0.0892643	0.0923604	0.490489	-0.0484422
Omy_RAD47080.54	20	11667915	0.079615	0.2614	943	0.0892643	0.0922511	0.516076	-0.0405375
OMS00018	4	46432462	0.0876983	0.116119	943	0.0892643	0.0920986	0.556972	-0.057674
Omy_arp.630	14	57239751	0.0889928	0.419936	943	0.0892643	0.0920756	0.556972	0.0397303
Omy_b9.164	7	17599731	0.0911115	0.108165	943	0.0892643	0.0920387	0.560567	-0.059969
Omy_RAD3926.22	18	45345547	0.0953308	0.138388	943	0.0892643	0.091968	0.563591	-0.0532198
Omy_101832.195	25	17015658	0.0970603	0.422057	943	0.0892643	0.09194	0.563591	0.0398961
Omy_ftzf1.217	3	44060919	0.0986953	0.00954401	943	0.0892643	0.091914	0.563591	-0.1836
OMS00053	12	66917868	0.09936	0.414634	943	0.0892643	0.0919036	0.563591	-0.0400994
Omy_RAD78502.57	24	37031757	0.102021	0.0779427	943	0.0892643	0.0918626	0.563591	-0.0671933
Omy_RAD78147.27	1	3343451	0.102237	0.354189	943	0.0892643	0.0918593	0.563591	-0.0380625
Omy_109894.185	3	10852282	0.102471	0.321845	943	0.0892643	0.0918558	0.563591	0.0400467
Omy_hsp90BA.193	17	10667361	0.104462	0.0911983	943	0.0892643	0.091826	0.565967	-0.0626777
Omy_RAD17849.16	4	44116456	0.108038	0.484093	943	0.0892643	0.0917741	0.576734	0.033797
Omy_RAD38406.19	12	48181130	0.111306	0.106575	943	0.0892643	0.0917282	0.585565	-0.0524369
Omy_112301.202	21	37590554	0.116464	0.0323436	943	0.0892643	0.0916588	0.591984	0.0957494
Omy_RAD19578.59	12	67131514	0.116819	0.160127	943	0.0892643	0.0916542	0.591984	-0.0474482
Omy_myoD.178	19	10520793	0.117418	0.132025	943	0.0892643	0.0916464	0.591984	0.049174
OMS00120	24	51013177	0.120464	0.177625	943	0.0892643	0.0916073	0.595638	0.0451793
OMS00061	16	31231975	0.125507	0.0652174	943	0.0892643	0.091545	0.595638	-0.0676279
Omy_131460.646	14	36600038	0.12748	0.0159067	943	0.0892643	0.0915213	0.595638	0.128955
OMS00089	18	13150534	0.131869	0.257158	943	0.0892643	0.0914702	0.595638	0.0397164
Omy_metB.138	26	53792050	0.133758	0.170201	943	0.0892643	0.0914488	0.595638	0.0440712
Omy_105714.265	7	7594847	0.134455	0.281548	943	0.0892643	0.091441	0.595638	0.0370988
Omy_RAD85131.35	23	75534697	0.13497	0.278897	943	0.0892643	0.0914352	0.595638	0.0323747
Omy_bcAKala.380rd	23	53469295	0.136115	0.352068	943	0.0892643	0.0914225	0.595638	0.0377745
Omy28_11671116	20	11671116	0.136639	0.249205	943	0.0892643	0.0914168	0.595638	-0.0348845
Omy28_11773194	20	11773194	0.137196	0.228526	943	0.0892643	0.0914106	0.595638	-0.0358837
Omy_RAD36848.7	3	63650747	0.137968	0.494168	943	0.0892643	0.0914022	0.595638	-0.0349714
OMS00064	14	45227750	0.137982	0.377519	943	0.0892643	0.0914021	0.595638	0.036465
Omy_RAD14033.46	6	60064021	0.140135	0.0397667	943	0.0892643	0.0913789	0.595638	-0.082818
OMS00002	6	82366395	0.141156	0.297455	943	0.0892643	0.091368	0.595638	-0.0358401
OMS00052	11	28174967	0.144083	0.197773	943	0.0892643	0.0913374	0.595638	0.0409496
Omy_RAD35417.9	7	15867514	0.145089	0.111877	943	0.0892643	0.091327	0.595638	-0.04894
OMS00132	17	9451350	0.146157	0.411983	943	0.0892643	0.0913161	0.595638	-0.0329618
Omy_116938.264	25	7154463	0.147853	0.0911983	943	0.0892643	0.0912989	0.595638	-0.0567657
OMS00013	7	10325271	0.14932	0.111347	943	0.0892643	0.0912843	0.595638	-0.0520799
OMS00017	1	19111591	0.154712	0.235419	943	0.0892643	0.0912317	0.607065	0.0375567
Omy_117815.81	21	67894257	0.155529	0.278367	943	0.0892643	0.0912239	0.607065	-0.0360777
Omy_109525.403	23	84224892	0.166157	0.28473	943	0.0892643	0.0911268	0.637215	0.0348961
Omy_gluR.79	3	7508221	0.166764	0.489396	943	0.0892643	0.0911215	0.637215	-0.0326947
Omy_RAD26691.36	12	47284987	0.173614	0.078473	943	0.0892643	0.0910628	0.638309	-0.0549558
Omy_110064.419	28	36272850	0.173675	0.376988	943	0.0892643	0.0910623	0.638309	0.0333695
Omy_110362.585	23	14307279	0.173778	0.014316	943	0.0892643	0.0910614	0.638309	0.124354
Omy_RAD4848.14	9	5493648	0.174084	0.038176	943	0.0892643	0.0910589	0.638309	-0.0775885
Omy_cox1.221	24	47052310	0.178258	0.385472	943	0.0892643	0.0910245	0.640497	-0.0325892
Omy_RAD45104.18	25	20693754	0.179438	0.431071	943	0.0892643	0.091015	0.640497	-0.0311857
Omy_vamp5.303	7	33625138	0.179974	0.241782	943	0.0892643	0.0910107	0.640497	-0.0361102
OMS00058	15	19922139	0.188098	0.425239	943	0.0892643	0.0909471	0.658083	0.0322825
Omy_G3PD_2.371	26	6083946	0.188542	0.160657	943	0.0892643	0.0909437	0.658083	-0.0391652
Omy_RAD3651.48	9	32029860	0.196087	0.446448	943	0.0892643	0.0908876	0.669377	0.025641
Omy_sast.264	2	28252083	0.197885	0.162248	943	0.0892643	0.0908746	0.669377	-0.0395118
Omy_u09.56.119	25	41690956	0.197998	0.159597	943	0.0892643	0.0908738	0.669377	-0.0405514
OMS00127	2	36268423	0.199939	0.00795334	943	0.0892643	0.09086	0.669377	-0.157795
OmyR40252	23	31675278	0.202728	0.0291622	943	0.0892643	0.0908403	0.669377	-0.0791416
Omy_inos.97	11	24547687	0.205169	0.0615058	943	0.0892643	0.0908234	0.669377	-0.0574621
OmyR24370	23	28579373	0.205402	0.0339343	943	0.0892643	0.0908218	0.669377	-0.0759951
Omy_RAD36952.53	7	40260970	0.208373	0.083245	943	0.0892643	0.0908015	0.669377	-0.051927
Omy_RAD68634.40	7	40260800	0.208373	0.083245	943	0.0892643	0.0908015	0.669377	-0.051927
OMS00129	20	22531125	0.213336	0.193531	943	0.0892643	0.0907684	0.672269	0.0334376
Omy_111084.526	16	17300850	0.214467	0.163839	943	0.0892643	0.090761	0.672269	0.0397061
OMS00030	3	60401405	0.21483	0.109226	943	0.0892643	0.0907586	0.672269	-0.0421229
Omy_RAD47955.51	7	23191748	0.221689	0.220573	943	0.0892643	0.0907147	0.682439	0.0295644
Omy_ppie.232	6	54990925	0.22184	0.122481	943	0.0892643	0.0907138	0.682439	0.0403739
Omy_110201.359	12	28727952	0.223984	0.104454	943	0.0892643	0.0907004	0.683244	-0.0430436
Omy_RAD20917.11	26	52384497	0.233071	0.132556	943	0.0892643	0.0906453	0.70504	0.0354358
Omy_99300.202	22	14697073	0.242266	0.206787	943	0.0892643	0.0905922	0.726798	0.0317818
Omy_oxct.85	24	68405894	0.245248	0.146872	943	0.0892643	0.0905755	0.729714	-0.036137
Omy_RAD13034.67	29	12537039	0.250356	0.149523	943	0.0892643	0.0905475	0.738855	0.0336647
OMS00070	5	55279296	0.260336	0.485684	943	0.0892643	0.0904947	0.761816	-0.0281932
M09AAD.076	2	53717512	0.263869	0.487805	943	0.0892643	0.0904766	0.761816	-0.0236744
Omy_UBA3b	18	28552649	0.26579	0.146341	943	0.0892643	0.0904668	0.761816	-0.0351199
Omy_impa1.55	20	36390509	0.268173	0.0673383	943	0.0892643	0.0904549	0.761816	-0.0468776
OMS00105	1	20264968	0.268629	0.443266	943	0.0892643	0.0904526	0.761816	-0.0258901
Omy_RAD2567.8	14	43793241	0.278784	0.493107	943	0.0892643	0.0904034	0.784484	-0.0234893
Omy_hsf1b.241	18	14516742	0.28258	0.0779427	943	0.0892643	0.0903855	0.78905	0.044929
Omy_u09.61.043	23	58840810	0.288395	0.00901379	943	0.0892643	0.0903588	0.799139	-0.121766
Omy_RAD1186.59	6	70252314	0.292476	0.28473	943	0.0892643	0.0903404	0.804309	-0.0250115
Omy_128923.433	19	16436234	0.302141	0.481442	943	0.0892643	0.0902982	0.819678	-0.0236935
Omy_ntl.27	18	22071034	0.302581	0.35737	943	0.0892643	0.0902963	0.819678	0.0249664
Omy_RAD72528.44	5	7354513	0.315048	0.0954401	943	0.0892643	0.0902444	0.847129	0.0373233
Omy_RAD7210.8	2	42558654	0.318234	0.47508	943	0.0892643	0.0902316	0.849029	-0.0233895
Omy_120255.332	17	29102820	0.32372	0.0434783	943	0.0892643	0.0902099	0.849029	-0.0529705
Omy_u09.54.311	21	42920502	0.327945	0.288971	943	0.0892643	0.0901935	0.849029	-0.0253562
Omy_G3PD_2.246	26	6084071	0.333829	0.0068929	943	0.0892643	0.0901712	0.849029	-0.117212
Omy_RAD58213.70	25	58266227	0.337179	0.156946	943	0.0892643	0.0901587	0.849029	-0.0300228
Omy_RAD18903.48	17	61039208	0.337911	0.0318134	943	0.0892643	0.090156	0.849029	0.0575273
Omy_RAD55404.54	18	43876869	0.338231	0.0911983	943	0.0892643	0.0901548	0.849029	-0.036242
Omy_RAD739.59	1	52923702	0.339068	0.1421	943	0.0892643	0.0901517	0.849029	-0.0281049
OMS00116	23	11341754	0.340324	0.04772	943	0.0892643	0.0901471	0.849029	-0.0487295
Omy_RAD49111.35	1	40050111	0.34265	0.342524	943	0.0892643	0.0901386	0.849029	0.0217506
Omy_RAD47444.53	18	56051917	0.345701	0.181866	943	0.0892643	0.0901276	0.849029	-0.0263599
Omy_1004	22	41944218	0.348843	0.179745	943	0.0892643	0.0901164	0.849029	0.0279016
OmyR14589	23	56162785	0.350031	0.0243902	943	0.0892643	0.0901122	0.849029	-0.0654507
OmyR33562	23	47337540	0.350031	0.0243902	943	0.0892643	0.0901122	0.849029	-0.0654507
M09AAC.055	1	53855167	0.350838	0.0625663	943	0.0892643	0.0901094	0.849029	-0.041224
Omy_109243.222	11	7009687	0.35484	0.185048	943	0.0892643	0.0900955	0.85285	0.0268621
Omy_RAD27740.55	26	42745963	0.357116	0.0646872	943	0.0892643	0.0900876	0.85285	0.0381379
OMS00119	4	27506018	0.364857	0.14316	943	0.0892643	0.0900615	0.865641	-0.0280266
Omy_Il.1b_.028	1	10329530	0.368487	0.231707	943	0.0892643	0.0900495	0.868576	0.0237248
Omy_gdh.271	5	63738413	0.374803	0.0965005	943	0.0892643	0.090029	0.877765	-0.0330882
OMS00006	4	63247944	0.381495	0.488335	943	0.0892643	0.0900079	0.887694	0.0202551
Omy_e1.147	9	38313338	0.383934	0.0551432	943	0.0892643	0.0900003	0.887694	-0.0415902
Omy_97077.73	14	61875465	0.399489	0.0397667	943	0.0892643	0.0899535	0.9078	0.0467027
Omy_cd59b.112	26	38922611	0.401553	0.121951	943	0.0892643	0.0899475	0.9078	-0.0278501
OMS00101	11	10475451	0.403697	0.448568	943	0.0892643	0.0899413	0.9078	0.0191263
OMS00169	23	67568174	0.41132	0.0153765	943	0.0892643	0.0899196	0.9078	-0.0707073
OMY1011SNP	1	54446225	0.41342	0.292683	943	0.0892643	0.0899137	0.9078	0.020123
Omy_hsp47.86	8	27944494	0.41387	0.232238	943	0.0892643	0.0899125	0.9078	0.0224844
OmyR40319	23	63158919	0.414865	0.00795334	943	0.0892643	0.0899097	0.9078	-0.099267
Omy_RAD13073.16	23	13954598	0.418549	0.0694592	943	0.0892643	0.0898996	0.9078	-0.0339328
Omy_RAD22123.69	25	23756920	0.422397	0.426829	943	0.0892643	0.0898892	0.9078	-0.0170138
Omy_RAD66834.17	10	30353244	0.425669	0.117709	943	0.0892643	0.0898804	0.9078	-0.0263537
Omy_IL17.185	15	27226063	0.428353	0.487275	943	0.0892643	0.0898733	0.9078	0.0188666
Omy_RAD58835.15	21	53735338	0.428797	0.216331	943	0.0892643	0.0898721	0.9078	-0.0225419
Omy_108007.193	17	43671991	0.429798	0.401909	943	0.0892643	0.0898695	0.9078	0.0192234
Omy_cd59.206	29	8028322	0.430221	0.281018	943	0.0892643	0.0898684	0.9078	-0.0198748
Omy_RAD2976.26	14	58337126	0.434223	0.0668081	943	0.0892643	0.0898579	0.9078	0.0307897
Omy_113490.159	28	26494831	0.434323	0.401909	943	0.0892643	0.0898577	0.9078	-0.0200545
OMS00024	9	31418339	0.435144	0.3579	943	0.0892643	0.0898556	0.9078	-0.019442
OMS00014	8	6297526	0.444063	0.0222694	943	0.0892643	0.089833	0.913785	-0.0563631
Omy_RAD43573.37	7	1745954	0.450834	0.308059	943	0.0892643	0.0898162	0.913785	-0.0175387
Omy_ada10.71	29	18315420	0.45383	0.196713	943	0.0892643	0.089809	0.913785	0.0212552
Omy_cd28.130	14	19036977	0.456792	0.0254507	943	0.0892643	0.0898019	0.913785	-0.0498193
OmyR19198	23	34973485	0.464454	0.0249205	943	0.0892643	0.0897838	0.913785	-0.0507537
Omy_RAD43694.41	25	57728549	0.470553	0.160657	943	0.0892643	0.0897698	0.913785	-0.0205114
OMS00057	14	67908135	0.473811	0.352068	943	0.0892643	0.0897624	0.913785	-0.0170483
Omy_RAD30619.61	14	42710419	0.47535	0.0551432	943	0.0892643	0.0897589	0.913785	0.0338227
Omy_RAD10733.10	3	41411754	0.476693	0.0397667	943	0.0892643	0.0897559	0.913785	-0.0390569
OMS00173	15	9105891	0.478189	0.125133	943	0.0892643	0.0897526	0.913785	0.0232518
Omy_anp.17	4	30728525	0.478951	0.346766	943	0.0892643	0.0897509	0.913785	0.0179511
OMS00103	13	38335692	0.482421	0.0259809	943	0.0892643	0.0897433	0.913785	-0.0487024
OMS00149	12	65894619	0.482937	0.0630965	943	0.0892643	0.0897421	0.913785	-0.0328191
Omy_RAD55997.10	11	27405886	0.485482	0.00371156	943	0.0892643	0.0897366	0.913785	-0.124537
Omy_BAC.F5.284	24	42789302	0.485883	0.0482503	943	0.0892643	0.0897357	0.913785	0.0359197
OMS00112	12	68382081	0.48784	0.216861	943	0.0892643	0.0897315	0.913785	-0.0190473
M09AAE.082	3	32872704	0.487893	0.225345	943	0.0892643	0.0897314	0.913785	0.0194491
Omy_aromat.280	19	3391469	0.488566	0.194062	943	0.0892643	0.08973	0.913785	-0.0186038
Omy_lpl.220	26	60022813	0.489076	0.154295	943	0.0892643	0.0897289	0.913785	0.0209723
Omy_RAD59950.44	2	17292964	0.49022	0.11877	943	0.0892643	0.0897264	0.913785	-0.0227981
M09AAJ.163	4	44843440	0.495994	0.291622	943	0.0892643	0.0897142	0.913785	-0.0176744
OMS00134	4	47743637	0.500412	0.0137858	943	0.0892643	0.0897051	0.913785	-0.0625771
OMS00138	26	22318448	0.50191	0.0954401	943	0.0892643	0.089702	0.913785	-0.0254177
Omy_BAMBI2.312	1	6112929	0.504432	0.0890774	943	0.0892643	0.0896969	0.913785	-0.0258132
Omy_96222.125	16	24041111	0.505544	0.0413574	943	0.0892643	0.0896946	0.913785	-0.0338047
Omy_RAD3209.10	2	50984953	0.50705	0.485154	943	0.0892643	0.0896916	0.913785	0.0143042
Omy_111383.51	16	21239768	0.50773	0.436373	943	0.0892643	0.0896902	0.913785	-0.0157323
Omy_nips.299	16	39788784	0.511178	0.0461294	943	0.0892643	0.0896833	0.913785	-0.0333137
Omy_RAD98715.53	11	23448568	0.516093	0.325027	943	0.0892643	0.0896737	0.913785	0.0150656
Omy_129870.756	28	22915161	0.518763	0.169671	943	0.0892643	0.0896685	0.913785	0.0179565
Omy_RAD29700.18	10	1673196	0.521812	0.242312	943	0.0892643	0.0896626	0.913785	-0.0171797
Omy_RAD46314.35	26	78480158	0.523829	0.0387063	943	0.0892643	0.0896588	0.913785	-0.0356337
Omy_zg57.91	22	32766740	0.525029	0.117179	943	0.0892643	0.0896565	0.913785	0.0215574
Omy_mcsf.268	18	48758470	0.52633	0.0450689	943	0.0892643	0.089654	0.913785	0.0341976
Omy_102867.443	24	55934332	0.529388	0.0323436	943	0.0892643	0.0896483	0.913785	0.0372376
Omy_crb.106	27	30701374	0.529663	0.38017	943	0.0892643	0.0896478	0.913785	-0.0145462
Omy_ca050.64	25	48651793	0.531153	0.372747	943	0.0892643	0.089645	0.913785	-0.0154709
OMS00128	25	14488587	0.533977	0.0243902	943	0.0892643	0.0896398	0.91431	0.0442126
Omy_NaKATPa3.50	26	23893157	0.53811	0.354719	943	0.0892643	0.0896323	0.917061	-0.0148883
OMS00156	26	12397197	0.541464	0.365323	943	0.0892643	0.0896262	0.918465	-0.0144914
Omy_RAD619.59	30	289000	0.551515	0.2614	943	0.0892643	0.0896085	0.927651	-0.0139276
OMS00180	28	32462775	0.556314	0.367444	943	0.0892643	0.0896003	0.927651	0.0141264
Omy_Ogo4.212	16	12595806	0.557597	0.445387	943	0.0892643	0.0895981	0.927651	-0.0138647
Omy_101993.189	25	21491290	0.558703	0.250265	943	0.0892643	0.0895962	0.927651	0.0154302
Omy_sSOD.1	27	39802221	0.560358	0.0180276	943	0.0892643	0.0895935	0.927651	0.0476317
Omy_RAD37816.68	26	73500031	0.5661	0.244963	943	0.0892643	0.0895839	0.927651	-0.0139665
OMS00015	8	23730945	0.567176	0.0630965	943	0.0892643	0.0895821	0.927651	-0.025216
Omy_RAD40520.48	30	259000	0.567324	0.145281	943	0.0892643	0.0895819	0.927651	-0.0161073
Omy_cyp17.153	5	64509889	0.572671	0.0132556	943	0.0892643	0.0895732	0.931668	-0.0535975
Omy_114315.438	13	64564508	0.575113	0.445917	943	0.0892643	0.0895693	0.931668	0.0130242
Omy_105105.448	14	68303584	0.581385	0.408271	943	0.0892643	0.0895594	0.931668	0.0132083
Omy_RAD60135.12	7	56110072	0.585368	0.16755	943	0.0892643	0.0895532	0.931668	0.0158375
Omy_BAC.B4.324	27	14528635	0.586751	0.425769	943	0.0892643	0.0895511	0.931668	0.0116577
Omy_RAD79314.58	4	62728432	0.588559	0.0068929	943	0.0892643	0.0895483	0.931668	0.0698533
Omy_RAD46672.27	25	58256353	0.58922	0.418876	943	0.0892643	0.0895473	0.931668	0.0120197
Omy_112820.82	13	21861264	0.592925	0.0185578	943	0.0892643	0.0895417	0.931668	0.0436713
Omy_103705.558	25	7065986	0.594991	0.120361	943	0.0892643	0.0895386	0.931668	0.017494
Omy_RAD62596.38	14	49977794	0.595446	0.423648	943	0.0892643	0.089538	0.931668	-0.0122422
Omy_srp09.37	17	21426823	0.599378	0.31018	943	0.0892643	0.0895322	0.933795	-0.0134187
Omy_117540.259	12	5079371	0.604475	0.100212	943	0.0892643	0.0895247	0.935758	-0.0185937
Omy_SECC22b.88	23	61828903	0.605794	0.0201485	943	0.0892643	0.0895228	0.935758	-0.0394232
Omy_RAD5374.56	24	6186937	0.608649	0.115058	943	0.0892643	0.0895188	0.936184	0.0172447
Omy_LDHB.2_e5	22	24129907	0.619063	0.172322	943	0.0892643	0.0895042	0.938985	-0.0146272
Omy_RAD57916.29	5	44429931	0.626767	0.497879	943	0.0892643	0.0894938	0.938985	-0.00969668
Omy_RAD46452.51	20	27516610	0.627159	0.398727	943	0.0892643	0.0894933	0.938985	-0.0106966
Omy_114587.480	26	16204563	0.63173	0.311771	943	0.0892643	0.0894873	0.938985	0.0122828
Omy_RAD12566.14	18	44125336	0.631944	0.0100742	943	0.0892643	0.089487	0.938985	-0.0536525
OMS00121	2	34232991	0.634202	0.463945	943	0.0892643	0.0894841	0.938985	0.0108053
OMS00074	12	31104727	0.635073	0.485154	943	0.0892643	0.0894829	0.938985	-0.0113075
Omy_GHSR.121	2	11662801	0.636344	0.0869565	943	0.0892643	0.0894813	0.938985	0.018988
Omy_LDHB.2_i6	22	24130559	0.638147	0.0212089	943	0.0892643	0.089479	0.938985	-0.0341444
Omy_MYC_2	24	33841260	0.640146	0.00795334	943	0.0892643	0.0894765	0.938985	-0.0536969
Omy_98683.165	26	8555140	0.642296	0.0270414	943	0.0892643	0.0894737	0.938985	0.0300274
Omy_187760.385	9	23659737	0.644031	0.00212089	943	0.0892643	0.0894716	0.938985	0.107313
Omy_RAD26080.69	3	40486618	0.644097	0.33298	943	0.0892643	0.0894715	0.938985	-0.0115359
OMS00133	1	23702093	0.650707	0.0365854	943	0.0892643	0.0894633	0.944827	0.0253487
OMS00079	19	35250473	0.658776	0.457582	943	0.0892643	0.0894536	0.947754	-0.0105439
Omy_RAD1919.22	12	53383757	0.662355	0.00583245	943	0.0892643	0.0894494	0.947754	0.0613673
OMS00077	12	48861950	0.667568	0.411453	943	0.0892643	0.0894434	0.947754	-0.0103872
Omy_107806.34	9	10095418	0.667591	0.349417	943	0.0892643	0.0894433	0.947754	-0.0105539
Omy_carban1.264	16	21454064	0.670596	0.121421	943	0.0892643	0.0894399	0.947754	0.014385
Omy_txnip.343	18	24435825	0.672044	0.243372	943	0.0892643	0.0894383	0.947754	-0.0110042
Omy_GH1P1_2	5	70466483	0.674319	0.0371156	943	0.0892643	0.0894357	0.947754	0.0246244
Omy_hsf2.146	17	17470364	0.676224	0.299576	943	0.0892643	0.0894336	0.947754	-0.0104661
Omy_u07.79.166	21	57523676	0.677278	0.100212	943	0.0892643	0.0894324	0.947754	0.0153096
OMS00176	14	11029167	0.682738	0.0768823	943	0.0892643	0.0894265	0.947754	-0.0167608
OMS00068	17	17488038	0.683525	0.274125	943	0.0892643	0.0894256	0.947754	-0.0109204
OMS00003	5	59464348	0.684054	0.132025	943	0.0892643	0.0894251	0.947754	0.0132595
OMGH1PROM1.SNP1	5	70466474	0.691439	0.134677	943	0.0892643	0.0894172	0.954344	-0.0137276
Omy_RAD77789.54	19	30976138	0.698016	0.225875	943	0.0892643	0.0894104	0.955091	-0.00991063
OMS00174	6	47325393	0.699341	0.04772	943	0.0892643	0.0894091	0.955091	0.0199184
Omy_117370.400	4	14853962	0.699874	0.434783	943	0.0892643	0.0894086	0.955091	0.0092619
Omy_hsc715.80	12	40136309	0.703417	0.442736	943	0.0892643	0.089405	0.955943	0.00884215
Omy_p53.262	3	46190822	0.705765	0.168081	943	0.0892643	0.0894027	0.955943	-0.011342
Omy_RAD40132.55	4	62784779	0.710543	0.320785	943	0.0892643	0.089398	0.958837	0.00859768
Omy_RAD32139.58	3	10773803	0.720244	0.199364	943	0.0892643	0.0893888	0.95915	0.0103769
Omy_RAD88122.32	4	16334074	0.720806	0.202015	943	0.0892643	0.0893883	0.95915	-0.00985082
OMS00092	1	12518551	0.723642	0.115058	943	0.0892643	0.0893857	0.95915	0.0122442
Omy_107031.704	5	18131799	0.725173	0.163309	943	0.0892643	0.0893843	0.95915	-0.0102073
Omy_tlr5.205	13	60510483	0.727105	0.0694592	943	0.0892643	0.0893825	0.95915	-0.0150877
Omy_105075.162	19	7635334	0.732143	0.104984	943	0.0892643	0.089378	0.95915	-0.0124561
Omy_g1.103	28	39287232	0.733024	0.0864263	943	0.0892643	0.0893773	0.95915	0.0134442
Omy_97865.196	17	82513344	0.734297	0.0562036	943	0.0892643	0.0893761	0.95915	0.0154919
Omy_104519.624	17	42764123	0.734556	0.342524	943	0.0892643	0.0893759	0.95915	0.00829585
OMS00062	4	14858081	0.737446	0.255567	943	0.0892643	0.0893734	0.959472	0.0089607
OMS00154	14	56234573	0.74214	0.225875	943	0.0892643	0.0893694	0.960746	-0.00926766
Omy_RAD35005.13	22	37188435	0.746705	0.0180276	943	0.0892643	0.0893656	0.960746	-0.0253088
Omy_RAD7384.50	14	65241784	0.749276	0.0275716	943	0.0892643	0.0893635	0.960746	-0.0210206
OMS00153	17	16303316	0.752205	0.0768823	943	0.0892643	0.0893611	0.960746	0.0132901
Omy_OmyP9.180	27	15673414	0.75414	0.102333	943	0.0892643	0.0893595	0.960746	-0.0110774
Omy_nxt2.273	18	71969784	0.756925	0.0636267	943	0.0892643	0.0893573	0.960746	-0.0137618
Omy_metA.161	5	24257340	0.759768	0.275716	943	0.0892643	0.0893551	0.960746	0.00813348
Omy_RAD92485.64	19	68318464	0.762115	0.221103	943	0.0892643	0.0893533	0.960746	0.00720163
OMS00078	5	10499333	0.762245	0.302757	943	0.0892643	0.0893532	0.960746	-0.00756574
Omy_107336.170	6	30017455	0.773959	0.104984	943	0.0892643	0.0893444	0.964134	-0.01025
Omy_RAD30392.17	23	61772669	0.775204	0.248674	943	0.0892643	0.0893435	0.964134	0.00675295
Omy_97660.230	20	35742946	0.7756	0.364793	943	0.0892643	0.0893432	0.964134	-0.00688032
Omy_UT16_2.173	3	61496264	0.777415	0.0583245	943	0.0892643	0.0893419	0.964134	-0.0131237
Omy_130524.160	19	28889024	0.778212	0.373277	943	0.0892643	0.0893413	0.964134	0.0066544
Omy_RAD52812.28	16	28623729	0.782317	0.326617	943	0.0892643	0.0893384	0.965922	-0.0071545
Omy_RAD73204.63	21	24670264	0.793241	0.0848356	943	0.0892643	0.089331	0.96988	0.0097781
Omy_u09.53.469	26	48859883	0.795413	0.358431	943	0.0892643	0.0893296	0.96988	0.0063756
Omy_107285.69	7	9809156	0.796083	0.16702	943	0.0892643	0.0893291	0.96988	0.00772456
Omy_RAD23894.58	23	40927121	0.79621	0.277306	943	0.0892643	0.0893291	0.96988	-0.00599659
Omy_128996.481	2	30802101	0.799042	0.124602	943	0.0892643	0.0893272	0.970074	0.0083364
Omy_hsp70aPro.329	12	66828836	0.803688	0.0705196	943	0.0892643	0.0893243	0.972072	0.0102927
Omy_118654.91	21	75458069	0.806439	0.223754	943	0.0892643	0.0893226	0.972072	-0.00677383
OMS00106	3	59855697	0.81361	0.212089	943	0.0892643	0.0893183	0.972072	0.00667818
OMS00008	5	77384035	0.820064	0.174973	943	0.0892643	0.0893146	0.972072	0.00650727
Omy_116733.349	18	18498042	0.821066	0.280488	943	0.0892643	0.089314	0.972072	0.0057507
OMS00039	10	4800495	0.821097	0.441676	943	0.0892643	0.089314	0.972072	-0.00490984
Omy_117286.374	19	52310165	0.823364	0.0795334	943	0.0892643	0.0893127	0.972072	-0.00912797
Omy_RAD24287.74	17	28035734	0.824683	0.23701	943	0.0892643	0.089312	0.972072	-0.00553403
OMS00151	17	23949230	0.824789	0.149523	943	0.0892643	0.0893119	0.972072	-0.00674573
Omy_RAD40641.58	4	17858278	0.829029	0.0858961	943	0.0892643	0.0893096	0.973601	-0.00824717
Omy_RAD103359.45	15	40502475	0.832069	0.00848356	943	0.0892643	0.089308	0.973601	-0.0215917
Omy_aspAT.123	29	19289582	0.834132	0.273595	943	0.0892643	0.0893069	0.973601	0.00559255
Omy_RAD42793.59	24	51408522	0.839262	0.185048	943	0.0892643	0.0893043	0.97607	0.00556907
OMS00090	20	4245997	0.842796	0.487275	943	0.0892643	0.0893025	0.97607	-0.00464775
Omy_gadd45.332	5	12240053	0.853559	0.0758218	943	0.0892643	0.0892974	0.97607	-0.007572
Omy_RAD116.59	4	33074866	0.855452	0.0159067	943	0.0892643	0.0892965	0.97607	-0.0152442
Omy_102505.102	15	7759328	0.856464	0.366384	943	0.0892643	0.0892961	0.97607	0.0041373
Omy_cin.172	22	21602618	0.86021	0.185048	943	0.0892643	0.0892944	0.97607	0.00523434
OMS00111	19	63031581	0.860291	0.1421	943	0.0892643	0.0892944	0.97607	-0.00563449
OMS00096	21	29109394	0.865286	0.191941	943	0.0892643	0.0892923	0.97607	0.00476516
Omy_RAD28236.38	17	40399499	0.873219	0.344115	943	0.0892643	0.0892891	0.97607	-0.00364226
Omy_nkef.241	17	69427037	0.874724	0.436903	943	0.0892643	0.0892885	0.97607	-0.00384943
Omy_stat3.273	5	79898098	0.874886	0.232768	943	0.0892643	0.0892884	0.97607	-0.00422214
OMS00164	27	17249654	0.874954	0.0227996	943	0.0892643	0.0892884	0.97607	0.01175
Omy_RAD93580.37	15	24247865	0.876367	0.253977	943	0.0892643	0.0892878	0.97607	-0.00370627
OMS00056	13	43771325	0.882001	0.21421	943	0.0892643	0.0892857	0.97607	0.00415726
Omy_mapK3.103	14	10975716	0.888955	0.0630965	943	0.0892643	0.0892833	0.97607	0.00634359
Omy_LDHB.1_i2	16	44094440	0.891313	0.106575	943	0.0892643	0.0892825	0.97607	0.00474058
OMS00071	6	48248474	0.891881	0.40562	943	0.0892643	0.0892823	0.97607	0.00316028
Omy_redd1.410	18	69044121	0.896387	0.208378	943	0.0892643	0.0892808	0.97607	-0.00363945
Omy_U11_2b.154	25	59466696	0.897756	0.259279	943	0.0892643	0.0892804	0.97607	-0.00349221
Omy_RAD7016.31	7	51490760	0.898243	0.35737	943	0.0892643	0.0892802	0.97607	-0.00272602
Omy_RAD23577.43	16	26972288	0.898297	0.00424178	943	0.0892643	0.0892802	0.97607	-0.0224029
Omy_RAD13499.13	21	38408941	0.898576	0.0917285	943	0.0892643	0.0892801	0.97607	0.00491299
Omy_RAD33798.24	21	38336651	0.898576	0.0917285	943	0.0892643	0.0892801	0.97607	0.00491299
OMS00118	2	42212299	0.900781	0.375928	943	0.0892643	0.0892794	0.97607	0.00328294
OMS00114	22	11035495	0.904869	0.073701	943	0.0892643	0.0892782	0.977582	0.00478513
Omy_101554.306	18	53660117	0.911372	0.0768823	943	0.0892643	0.0892764	0.979835	0.00455168
OMS00072	18	59971780	0.912353	0.406151	943	0.0892643	0.0892761	0.979835	-0.00257157
Omy_tlr3.377	3	56447078	0.916844	0.0853659	943	0.0892643	0.0892749	0.9809	0.00408905
Omy_RAD86706.72	17	40479421	0.918749	0.235419	943	0.0892643	0.0892744	0.9809	0.00255365
Omy_RAD33122.47	12	66078752	0.92348	0.33351	943	0.0892643	0.0892733	0.983059	-0.0019428
Omy_RAD50632.21	5	38986533	0.931085	0.132025	943	0.0892643	0.0892716	0.988257	0.00278716
Omy_RAD65808.68	5	12187698	0.939504	0.21527	943	0.0892643	0.0892699	0.991775	-0.00196576
Omy_g12.82	24	14764807	0.940037	0.448568	943	0.0892643	0.0892698	0.991775	0.00173903
Omy_RAD16104.20	26	67119313	0.944996	0.495228	943	0.0892643	0.089269	0.991775	-0.00147743
Omy_105385.406	5	77446133	0.954548	0.396607	943	0.0892643	0.0892675	0.991775	0.00138886
Omy_pad.196	14	44470619	0.957359	0.0418876	943	0.0892643	0.0892671	0.991775	0.00285749
Omy_128693.455	1	32890059	0.960509	0.0121951	943	0.0892643	0.0892667	0.991775	0.00489712
Omy_RAD366.7	14	6230066	0.961721	0.278897	943	0.0892643	0.0892666	0.991775	-0.00107181
Omy_cox2.335	17	50822629	0.961929	0.153234	943	0.0892643	0.0892666	0.991775	0.0015091
Omy_rapd.167	1	27362424	0.963883	0.201485	943	0.0892643	0.0892663	0.991775	0.00128253
Omy_RAD17632.23	18	56074485	0.966067	0.316543	943	0.0892643	0.0892661	0.991775	0.0010549
Omy_97954.618	4	11433435	0.968217	0.127784	943	0.0892643	0.0892659	0.991775	0.00126707
Omy_sys1.188	14	56428776	0.971595	0.128844	943	0.0892643	0.0892656	0.991775	-0.00118828
OMS00143	16	59233015	0.97313	0.0864263	943	0.0892643	0.0892654	0.991775	-0.00130126
Omy_b1.266	22	41255773	0.97444	0.28579	943	0.0892643	0.0892653	0.991775	-0.000818804
OMS00041	4	18279174	0.975464	0.0164369	943	0.0892643	0.0892653	0.991775	-0.00262522
Omy_rbm4b.203	13	12485117	0.978114	0.208378	943	0.0892643	0.0892651	0.991775	-0.000784227
Omy_111666.301	12	70990844	0.985668	0.0201485	943	0.0892643	0.0892647	0.996219	-0.00135762
Omy_104569.114	22	32178517	0.987986	0.0127253	943	0.0892643	0.0892646	0.996219	-0.00146418
OMS00087	19	52511964	0.991297	0.135737	943	0.0892643	0.0892645	0.996789	0.000338986
Omy_hus1.52	16	13042222	0.99905	0.0774125	943	0.0892643	0.0892643	1	-4.76053e-05
Omy_BAMBI4.238	24	24411085	1	0	943	NA	NA	1	NA

## Sheet: female.total.age
SNP	Chromosome	Position	P.value	maf	nobs	Rsquare.of.Model.without.SNP	Rsquare.of.Model.with.SNP	FDR_Adjusted_P-values	effect
Omy25_61284413	6	61284413	0.000320786	0.348066	724	0.0425294	0.059912	0.013349	-0.140886
Omy25_61285646	6	61285646	0.000320786	0.348066	724	0.0425294	0.059912	0.013349	-0.140886
Omy25_61286316	6	61286316	0.000214623	0.348757	724	0.0425294	0.0609336	0.0129847	-0.145102
Omy25_61287415	6	61287415	0.000214623	0.348757	724	0.0425294	0.0609336	0.0129847	-0.145102
Omy25_61294400	6	61294400	0.000214623	0.348757	724	0.0425294	0.0609336	0.0129847	-0.145102
Omy25_61316270	6	61316270	5.649e-05	0.291436	724	0.0425294	0.0643553	0.0129847	-0.165177
Omy25_61317685	6	61317685	0.000447949	0.308011	724	0.0425294	0.0590666	0.0147823	-0.142102
Omy25_61317777	6	61317777	0.000330968	0.294199	724	0.0425294	0.0598327	0.013349	-0.148228
Omy25_61318852	6	61318852	0.000439602	0.310083	724	0.0425294	0.0591141	0.0147823	-0.141094
Omy25_61322413	6	61322413	0.000489304	0.292818	724	0.0425294	0.0588436	0.0148014	-0.144058
Omy_RAD52458.17	20	11609794	0.000173421	0.0939227	724	0.0425294	0.0614771	0.0129847	-0.229558
Omy_GREB1_05	20	11618027	0.0001847	0.0911602	724	0.0425294	0.0613163	0.0129847	-0.23241
Omy_impa1.55	20	36390509	0.000639442	0.0600829	724	0.0425294	0.0581691	0.0178552	-0.266931
Omy28_11632591	20	11632591	0.000957948	0.104972	724	0.0425294	0.0571548	0.0248382	-0.195333
Omy_RAD9004.13	26	54044836	0.00128364	0.189917	724	0.0425294	0.0564238	0.0298539	0.135845
Omy28_11607954	20	11607954	0.00131587	0.0359116	724	0.0425294	0.056362	0.0298539	-0.317933
Omy_RAD66402.36	3	30372084	0.00392397	0.198895	724	0.0425294	0.0536638	0.0837883	-0.133207
Omy_RAD19578.59	12	67131514	0.00549941	0.156077	724	0.0425294	0.0528413	0.110905	-0.146307
OMS00013	7	10325271	0.00755904	0.109116	724	0.0425294	0.0520717	0.144418	-0.166442
Omy28_11658853	20	11658853	0.00848188	0.0372928	724	0.0425294	0.0517945	0.145396	-0.252331
Omy28_11625241	20	11625241	0.00888628	0.0455801	724	0.0425294	0.0516826	0.145396	-0.217834
Omy_RAD60135.12	7	56110072	0.00892493	0.165055	724	0.0425294	0.0516722	0.145396	-0.131904
Omy_mcsf.268	18	48758470	0.00937315	0.0421271	724	0.0425294	0.0515547	0.145396	0.247876
OMS00074	12	31104727	0.00961297	0.481354	724	0.0425294	0.0514942	0.145396	-0.107502
Omy_RAD47955.51	7	23191748	0.0102898	0.22721	724	0.0425294	0.0513314	0.149408	0.106524
Omy_118175.396	28	20282478	0.0116389	0.00276243	724	0.0425294	0.0510373	0.162497	0.885282
OMS00132	17	9451350	0.0122918	0.403315	724	0.0425294	0.0509074	0.163028	-0.0983773
OMS00096	21	29109394	0.0125752	0.187155	724	0.0425294	0.0508532	0.163028	-0.122767
Omy_RAD47444.53	18	56051917	0.0143179	0.176796	724	0.0425294	0.0505454	0.174102	-0.121039
Omy_GREB1_09	20	11641623	0.0143886	0.038674	724	0.0425294	0.0505337	0.174102	-0.23015
OmyR24370	23	28579373	0.0179257	0.0372928	724	0.0425294	0.0500153	0.209463	-0.23552
Omy_ndk.152	12	56277959	0.018465	0.0497238	724	0.0425294	0.0499457	0.209463	-0.209123
OMS00077	12	48861950	0.0198099	0.422652	724	0.0425294	0.0497808	0.217909	-0.0963005
Omy_RAD48799.69	9	21581080	0.0215799	0.180249	724	0.0425294	0.0495808	0.230397	0.116549
Omy_RAD19340.24	2	42701841	0.0267689	0.0441989	724	0.0425294	0.04908	0.277632	0.198993
Omy_G3PD_2.371	26	6083946	0.0315827	0.164365	724	0.0425294	0.0486986	0.318459	-0.1087
Omy_RAD39156.33	7	46886531	0.0335731	0.142956	724	0.0425294	0.0485584	0.32938	-0.110954
Omy_RAD78776.10	2	25034326	0.0356093	0.0725138	724	0.0425294	0.0484237	0.339133	-0.152667
Omy_RAD2567.8	14	43793241	0.037062	0.494475	724	0.0425294	0.0483325	0.339133	-0.0777928
OMS00095	3	38704654	0.03737	0.0566298	724	0.0425294	0.0483136	0.339133	0.16759
OmyR40252	23	31675278	0.0392392	0.0338398	724	0.0425294	0.0482025	0.34741	-0.205774
Omy_RAD24287.74	17	28035734	0.0409875	0.222376	724	0.0425294	0.0481035	0.354249	0.0911129
Omy_97865.196	17	82513344	0.0500507	0.0607735	724	0.0425294	0.0476529	0.422521	0.149683
Omy_cox2.335	17	50822629	0.056162	0.152624	724	0.0425294	0.0473953	0.447441	-0.105051
Omy_IL1b.163	7	42313129	0.0561699	0.093232	724	0.0425294	0.047395	0.447441	-0.118351
Omy_myoD.178	19	10520793	0.0567005	0.129834	724	0.0425294	0.0473741	0.447441	0.105093
Omy_130524.160	19	28889024	0.0658824	0.377762	724	0.0425294	0.0470416	0.489568	0.0748048
OMS00041	4	18279174	0.0664773	0.0172652	724	0.0425294	0.0470218	0.489568	0.263983
Omy_RAD2976.26	14	58337126	0.0693221	0.0607735	724	0.0425294	0.0469297	0.489568	-0.128549
Omy_metB.138	26	53792050	0.0735762	0.172652	724	0.0425294	0.0467992	0.489568	0.0902931
Omy_RAD1186.59	6	70252314	0.0746845	0.285221	724	0.0425294	0.0467665	0.489568	-0.0722956
OMS00014	8	6297526	0.0753159	0.0220994	724	0.0425294	0.0467481	0.489568	-0.226795
Omy_RAD4848.14	9	5493648	0.075787	0.0366022	724	0.0425294	0.0467345	0.489568	-0.178241
Omy_nach.200	28	30001796	0.076572	0.0186464	724	0.0425294	0.046712	0.489568	0.228741
OmyR14589	23	56162785	0.0768605	0.0283149	724	0.0425294	0.0467039	0.489568	-0.199832
OmyR33562	23	47337540	0.0768605	0.0283149	724	0.0425294	0.0467039	0.489568	-0.199832
Omy_RAD22123.69	25	23756920	0.0777664	0.424033	724	0.0425294	0.0466783	0.489568	-0.0644502
Omy_BAMBI2.312	1	6112929	0.0799444	0.0835635	724	0.0425294	0.0466183	0.489568	0.122021
Omy_tlr5.205	13	60510483	0.0804779	0.0725138	724	0.0425294	0.0466038	0.489568	-0.126715
Omy_RAD38406.19	12	48181130	0.0817556	0.100138	724	0.0425294	0.0465696	0.489568	-0.0999076
Omy_117815.81	21	67894257	0.0822691	0.283149	724	0.0425294	0.0465561	0.489568	-0.0757632
OmyR19198	23	34973485	0.0878704	0.0290055	724	0.0425294	0.0464137	0.507569	-0.190849
OMGH1PROM1.SNP1	5	70466474	0.0915267	0.140193	724	0.0425294	0.046326	0.507569	0.100646
Omy_117540.259	12	5079371	0.0917208	0.101519	724	0.0425294	0.0463215	0.507569	-0.103426
Omy_RAD17849.16	4	44116456	0.0919709	0.486188	724	0.0425294	0.0463156	0.507569	0.0618329
Omy_gh.475	12	62308122	0.0923681	0.105663	724	0.0425294	0.0463064	0.507569	-0.106928
Omy_lpl.220	26	60022813	0.0943696	0.161602	724	0.0425294	0.0462604	0.507569	-0.0855602
Omy_RAD41594.34	29	5600475	0.0950818	0.0462707	724	0.0425294	0.0462443	0.507569	-0.150618
Omy_RAD5374.56	24	6186937	0.103583	0.116713	724	0.0425294	0.0460618	0.539817	0.0946054
Omy_RAD26080.69	3	40486618	0.104957	0.332182	724	0.0425294	0.0460338	0.539817	-0.0703514
Omy_u09.61.043	23	58840810	0.106414	0.0110497	724	0.0425294	0.0460046	0.539817	-0.289807
Omy_u07.79.166	21	57523676	0.10928	0.0987569	724	0.0425294	0.0459484	0.539817	0.104059
Omy_u09.54.311	21	42920502	0.109554	0.287983	724	0.0425294	0.0459431	0.539817	0.0719419
Omy_metA.161	5	24257340	0.111472	0.274171	724	0.0425294	0.0459065	0.539817	0.0732998
Omy_RAD30392.17	23	61772669	0.111532	0.236188	724	0.0425294	0.0459053	0.539817	-0.0671578
Omy_bcAKala.380rd	23	53469295	0.115965	0.351519	724	0.0425294	0.0458234	0.547903	0.0681217
Omy_104569.114	22	32178517	0.116222	0.0145028	724	0.0425294	0.0458187	0.547903	-0.248688
Omy_u09.56.119	25	41690956	0.118873	0.154006	724	0.0425294	0.0457714	0.550063	-0.0852266
Omy_carban1.264	16	21454064	0.119877	0.124309	724	0.0425294	0.0457539	0.550063	0.0900364
Omy_RAD88028.7	16	5676664	0.121226	0.256906	724	0.0425294	0.0457305	0.550063	-0.0669747
Omy_rapd.167	1	27362424	0.124195	0.199586	724	0.0425294	0.04568	0.553084	0.0753698
Omy_RAD32139.58	3	10773803	0.125181	0.209945	724	0.0425294	0.0456635	0.553084	0.0761115
Omy_109243.222	11	7009687	0.127614	0.180249	724	0.0425294	0.0456235	0.553084	0.0765709
M09AAC.055	1	53855167	0.128132	0.0642265	724	0.0425294	0.0456151	0.553084	-0.113182
Omy_117286.374	19	52310165	0.12951	0.0828729	724	0.0425294	0.0455929	0.553084	-0.104183
OMS00015	8	23730945	0.131084	0.0662983	724	0.0425294	0.0455679	0.553297	0.112484
Omy_ca050.64	25	48651793	0.138986	0.369475	724	0.0425294	0.0454471	0.566868	-0.0629852
OMS00006	4	63247944	0.140424	0.495166	724	0.0425294	0.0454259	0.566868	0.0591827
Omy_RAD619.59	30	289000	0.142692	0.269337	724	0.0425294	0.0453931	0.566868	0.0582168
M09AAE.082	3	32872704	0.144531	0.225829	724	0.0425294	0.0453669	0.566868	0.0697646
OMS00112	12	68382081	0.144738	0.219613	724	0.0425294	0.0453639	0.566868	0.068994
Omy_nips.299	16	39788784	0.14475	0.0469613	724	0.0425294	0.0453638	0.566868	-0.126495
Omy_RAD43694.41	25	57728549	0.145231	0.160912	724	0.0425294	0.045357	0.566868	-0.0721435
OMS00003	5	59464348	0.154092	0.138122	724	0.0425294	0.0452364	0.589518	0.079309
Omy_118205.116	27	33267127	0.155587	0.141575	724	0.0425294	0.0452168	0.589518	-0.0790981
Omy_RAD46314.35	26	78480158	0.156625	0.0372928	724	0.0425294	0.0452033	0.589518	-0.138104
Omy_RAD35417.9	7	15867514	0.159916	0.116022	724	0.0425294	0.0451613	0.589518	-0.080148
Omy_RAD92485.64	19	68318464	0.161089	0.214088	724	0.0425294	0.0451466	0.589518	-0.0584357
Omy_RAD3209.10	2	50984953	0.162759	0.47721	724	0.0425294	0.0451258	0.589518	0.0511528
Omy_RAD57916.29	5	44429931	0.163206	0.496547	724	0.0425294	0.0451203	0.589518	-0.0480618
OMS00175	13	50381707	0.164026	0.402624	724	0.0425294	0.0451102	0.589518	-0.054778
Omy_RAD28236.38	17	40399499	0.166376	0.343923	724	0.0425294	0.0450816	0.592103	-0.0527021
Omy_star.206	7	36624863	0.171969	0.0794199	724	0.0425294	0.0450154	0.606067	-0.0996018
OMS00090	20	4245997	0.175005	0.498619	724	0.0425294	0.0449805	0.609275	-0.0554144
Omy_RAD40520.48	30	259000	0.176236	0.14779	724	0.0425294	0.0449666	0.609275	-0.0667735
Omy_105385.406	5	77446133	0.17897	0.395028	724	0.0425294	0.044936	0.612887	-0.0564664
OMS00151	17	23949230	0.181823	0.146409	724	0.0425294	0.0449046	0.614341	0.0699519
Omy_mapK3.103	14	10975716	0.183338	0.0656077	724	0.0425294	0.0448882	0.614341	0.103649
Omy_RAD7384.50	14	65241784	0.184817	0.0269337	724	0.0425294	0.0448724	0.614341	0.150832
Omy_131460.646	14	36600038	0.187841	0.015884	724	0.0425294	0.0448404	0.614341	0.188873
OMS00002	6	82366395	0.193504	0.292127	724	0.0425294	0.044782	0.614341	-0.0548521
Omy_RAD66834.17	10	30353244	0.193726	0.118785	724	0.0425294	0.0447798	0.614341	-0.0740946
Omy_101832.195	25	17015658	0.194316	0.423343	724	0.0425294	0.0447738	0.614341	0.0540168
Omy_112820.82	13	21861264	0.194622	0.0179558	724	0.0425294	0.0447707	0.614341	0.182753
Omy_RAD13073.16	23	13954598	0.196308	0.0662983	724	0.0425294	0.0447539	0.614341	0.0962703
Omy_oxct.85	24	68405894	0.19762	0.150552	724	0.0425294	0.0447409	0.614341	-0.0695983
Omy_hsc715.80	12	40136309	0.198542	0.450967	724	0.0425294	0.0447318	0.614341	0.0518892
Omy_RAD65959.69	13	36338472	0.200799	0.369475	724	0.0425294	0.0447098	0.614341	-0.0498087
Omy_RAD42793.59	24	51408522	0.201395	0.187845	724	0.0425294	0.044704	0.614341	-0.0602611
OMS00179	17	25539930	0.214102	0.302486	724	0.0425294	0.0445856	0.647659	0.0526433
Omy_RAD40641.58	4	17858278	0.218808	0.089779	724	0.0425294	0.0445439	0.649709	0.0794238
OMS00056	13	43771325	0.219513	0.223066	724	0.0425294	0.0445377	0.649709	0.0591744
Omy_128693.455	1	32890059	0.220149	0.0124309	724	0.0425294	0.0445322	0.649709	-0.205992
Omy_RAD65808.68	5	12187698	0.223894	0.213398	724	0.0425294	0.0445	0.65543	0.054211
Omy_RAD55404.54	18	43876869	0.234245	0.0821823	724	0.0425294	0.0444142	0.678068	0.0813336
Omy_G3PD_2.246	26	6084071	0.236336	0.00621547	724	0.0425294	0.0443974	0.678068	-0.254633
Omy_101993.189	25	21491290	0.23723	0.245166	724	0.0425294	0.0443903	0.678068	0.0537076
OmyR40319	23	63158919	0.239123	0.00966851	724	0.0425294	0.0443753	0.678138	-0.225953
OMS00101	11	10475451	0.242002	0.44337	724	0.0425294	0.0443528	0.680981	0.0466006
Omy_RAD23577.43	16	26972288	0.260184	0.00483425	724	0.0425294	0.044218	0.726514	-0.322914
Omy_RAD3926.22	18	45345547	0.266604	0.127072	724	0.0425294	0.0441732	0.738759	0.0624717
Omy_GHSR.121	2	11662801	0.270367	0.0856354	724	0.0425294	0.0441475	0.743509	0.0766615
OMS00089	18	13150534	0.274497	0.251381	724	0.0425294	0.0441199	0.749191	0.0500351
Omy_SECC22b.88	23	61828903	0.277114	0.0227901	724	0.0425294	0.0441026	0.75069	-0.135142
Omy_120255.332	17	29102820	0.280748	0.0407459	724	0.0425294	0.044079	0.754899	0.10142
Omy_RAD17632.23	18	56074485	0.287487	0.309392	724	0.0425294	0.0440362	0.76411	-0.0456732
OMS00133	1	23702093	0.290149	0.0331492	724	0.0425294	0.0440196	0.76411	-0.107259
OMS00017	1	19111591	0.290488	0.240331	724	0.0425294	0.0440175	0.76411	0.0474934
Omy_MYC_2	24	33841260	0.294319	0.00828729	724	0.0425294	0.0439941	0.768616	-0.214932
Omy_RAD43573.37	7	1745954	0.30423	0.305939	724	0.0425294	0.0439352	0.78203	-0.040722
Omy_hsf1b.241	18	14516742	0.306892	0.0745856	724	0.0425294	0.0439198	0.78203	0.0749752
Omy_gadd45.332	5	12240053	0.307639	0.0828729	724	0.0425294	0.0439155	0.78203	-0.0695417
Omy_cyp17.153	5	64509889	0.308072	0.0124309	724	0.0425294	0.043913	0.78203	-0.172195
Omy_RAD98715.53	11	23448568	0.311652	0.312845	724	0.0425294	0.0438926	0.785623	0.0404593
Omy_113490.159	28	26494831	0.319712	0.42058	724	0.0425294	0.043848	0.792177	0.0436578
M09AAD.076	2	53717512	0.319828	0.490331	724	0.0425294	0.0438473	0.792177	0.0368098
Omy_RAD366.7	14	6230066	0.320799	0.279696	724	0.0425294	0.043842	0.792177	-0.0378389
Omy_101554.306	18	53660117	0.323357	0.0808011	724	0.0425294	0.0438282	0.793098	0.0682671
Omy_107336.170	6	30017455	0.329429	0.103591	724	0.0425294	0.043796	0.802568	-0.0602182
Omy_Il.1b_.028	1	10329530	0.333192	0.235497	724	0.0425294	0.0437764	0.806324	0.0439837
Omy_RAD73204.63	21	24670264	0.337297	0.0883978	724	0.0425294	0.0437554	0.80983	-0.0605541
OMS00116	23	11341754	0.339102	0.0552486	724	0.0425294	0.0437463	0.80983	-0.0789147
OMS00180	28	32462775	0.347929	0.359807	724	0.0425294	0.0437025	0.825478	0.038895
OMY1011SNP	1	54446225	0.351304	0.285912	724	0.0425294	0.0436862	0.828074	-0.0397343
Omy_cd59.206	29	8028322	0.354945	0.277624	724	0.0425294	0.0436688	0.83042	0.0402145
Omy_RAD78147.27	1	3343451	0.359156	0.369475	724	0.0425294	0.043649	0.83042	-0.0365609
OMS00169	23	67568174	0.359795	0.0179558	724	0.0425294	0.0436461	0.83042	-0.126033
Omy_RAD25042.68	26	32793123	0.362728	0.0241713	724	0.0425294	0.0436325	0.83042	-0.10768
OMS00061	16	31231975	0.365212	0.0628453	724	0.0425294	0.0436211	0.83042	-0.0703708
Omy_b1.266	22	41255773	0.368308	0.288674	724	0.0425294	0.0436071	0.83042	0.0397019
OMS00149	12	65894619	0.368719	0.0656077	724	0.0425294	0.0436053	0.83042	-0.0722042
Omy_RAD29700.18	10	1673196	0.370601	0.228591	724	0.0425294	0.0435968	0.83042	-0.0425692
Omy_sSOD.1	27	39802221	0.376543	0.0151934	724	0.0425294	0.0435706	0.833371	0.137635
Omy_BAC.F5.284	24	42789302	0.377604	0.0448895	724	0.0425294	0.043566	0.833371	0.0818868
Omy_99300.202	22	14697073	0.378805	0.206492	724	0.0425294	0.0435608	0.833371	0.0411021
OMS00039	10	4800495	0.381517	0.433011	724	0.0425294	0.0435491	0.834158	-0.0325932
Omy_RAD55997.10	11	27405886	0.388403	0.00345304	724	0.0425294	0.0435199	0.834158	-0.276081
OMS00078	5	10499333	0.389639	0.298343	724	0.0425294	0.0435148	0.834158	0.0373825
Omy_p53.262	3	46190822	0.390443	0.16989	724	0.0425294	0.0435115	0.834158	0.044034
Omy_gluR.79	3	7508221	0.391483	0.48895	724	0.0425294	0.0435071	0.834158	-0.0354209
Omy_RAD103359.45	15	40502475	0.39295	0.00828729	724	0.0425294	0.0435011	0.834158	-0.153836
Omy_UBA3b	18	28552649	0.409669	0.152624	724	0.0425294	0.0434345	0.83842	-0.0437921
Omy_RAD58213.70	25	58266227	0.410205	0.15884	724	0.0425294	0.0434324	0.83842	-0.0447121
OMS00053	12	66917868	0.410708	0.411602	724	0.0425294	0.0434304	0.83842	-0.0346779
Omy_zg57.91	22	32766740	0.415065	0.115331	724	0.0425294	0.0434138	0.83842	0.0478518
Omy_110064.419	28	36272850	0.416467	0.387431	724	0.0425294	0.0434085	0.83842	0.0342221
Omy_vatf.406	22	23806220	0.417024	0.385359	724	0.0425294	0.0434064	0.83842	-0.0354416
Omy_nxt2.273	18	71969784	0.418337	0.0628453	724	0.0425294	0.0434015	0.83842	-0.0623794
Omy_RAD42465.32	2	25034287	0.41867	0.0400552	724	0.0425294	0.0434002	0.83842	-0.0752668
Omy_b9.164	7	17599731	0.419126	0.109807	724	0.0425294	0.0433985	0.83842	-0.0484827
Omy_GH1P1_2	5	70466483	0.419574	0.035221	724	0.0425294	0.0433968	0.83842	0.0826856
Omy_109894.185	3	10852282	0.422747	0.320442	724	0.0425294	0.043385	0.83842	0.0341546
Omy_Ogo4.212	16	12595806	0.425523	0.452348	724	0.0425294	0.0433749	0.83842	0.0325346
Omy_111666.301	12	70990844	0.427413	0.0186464	724	0.0425294	0.043368	0.83842	-0.105999
Omy_107031.704	5	18131799	0.436051	0.153315	724	0.0425294	0.0433371	0.83842	-0.0391312
Omy_RAD58835.15	21	53735338	0.43633	0.224448	724	0.0425294	0.0433361	0.83842	-0.0379967
Omy_111383.51	16	21239768	0.4371	0.439227	724	0.0425294	0.0433334	0.83842	0.0318056
Omy_102867.443	24	55934332	0.437137	0.0276243	724	0.0425294	0.0433333	0.83842	0.0873508
OMS00068	17	17488038	0.440068	0.274862	724	0.0425294	0.043323	0.83842	-0.0359323
OMS00174	6	47325393	0.443428	0.0448895	724	0.0425294	0.0433114	0.83842	0.0697058
Omy_RAD76570.62	12	56297752	0.443492	0.0821823	724	0.0425294	0.0433112	0.83842	-0.0528123
Omy_RAD37816.68	26	73500031	0.445052	0.249309	724	0.0425294	0.0433059	0.83842	0.0318018
Omy_stat3.273	5	79898098	0.445772	0.220304	724	0.0425294	0.0433034	0.83842	-0.0360748
Omy_RAD1919.22	12	53383757	0.449856	0.00552486	724	0.0425294	0.0432896	0.83993	0.187696
OMS00143	16	59233015	0.451202	0.0911602	724	0.0425294	0.0432851	0.83993	-0.0487913
Omy_108007.193	17	43671991	0.456302	0.406077	724	0.0425294	0.0432682	0.845089	0.0309552
Omy_RAD49111.35	1	40050111	0.467808	0.343232	724	0.0425294	0.0432312	0.857847	0.028835
Omy_RAD30619.61	14	42710419	0.469351	0.0455801	724	0.0425294	0.0432263	0.857847	-0.064948
Omy_RAD50632.21	5	38986533	0.47028	0.137431	724	0.0425294	0.0432234	0.857847	-0.0390694
Omy_RAD85131.35	23	75534697	0.474105	0.286602	724	0.0425294	0.0432115	0.8605	0.0266091
Omy_110689.148	18	72350872	0.480306	0.180939	724	0.0425294	0.0431926	0.862956	0.036187
Omy_RAD78502.57	24	37031757	0.480687	0.0766575	724	0.0425294	0.0431915	0.862956	-0.0502775
OMS00048	9	37125668	0.48259	0.144337	724	0.0425294	0.0431857	0.862956	0.0388916
OMS00164	27	17249654	0.485529	0.0200276	724	0.0425294	0.043177	0.863957	0.0953511
Omy_U11_2b.154	25	59466696	0.492888	0.255525	724	0.0425294	0.0431554	0.868484	0.0323056
Omy_RAD18903.48	17	61039208	0.493853	0.0296961	724	0.0425294	0.0431526	0.868484	0.0755375
Omy_112301.202	21	37590554	0.49552	0.0296961	724	0.0425294	0.0431478	0.868484	0.076372
Omy_UT16_2.173	3	61496264	0.497956	0.0600829	724	0.0425294	0.0431408	0.868484	-0.0534631
Omy_RAD46452.51	20	27516610	0.500036	0.394337	724	0.0425294	0.0431349	0.868484	0.0257056
Omy_txnip.343	18	24435825	0.504693	0.247928	724	0.0425294	0.0431219	0.872061	-0.0296312
Omy_hus1.52	16	13042222	0.5069	0.0780387	724	0.0425294	0.0431158	0.872061	-0.0458006
Omy_110201.359	12	28727952	0.51516	0.102901	724	0.0425294	0.0430933	0.881812	-0.0398873
Omy_vamp5.303	7	33625138	0.517427	0.243094	724	0.0425294	0.0430872	0.881812	0.0302091
Omy_RAD93580.37	15	24247865	0.52411	0.247928	724	0.0425294	0.0430696	0.885465	-0.0257019
Omy_128923.433	19	16436234	0.524449	0.481354	724	0.0425294	0.0430687	0.885465	-0.0254284
Omy_RAD31408.67	4	48341010	0.529433	0.447514	724	0.0425294	0.0430559	0.889741	0.0232437
Omy_96222.125	16	24041111	0.542059	0.0407459	724	0.0425294	0.0430243	0.897998	0.054766
Omy_98683.165	26	8555140	0.542538	0.0262431	724	0.0425294	0.0430231	0.897998	-0.0687145
M09AAJ.163	4	44843440	0.54423	0.285221	724	0.0425294	0.043019	0.897998	0.0267798
Omy_hsf2.146	17	17470364	0.54463	0.290055	724	0.0425294	0.043018	0.897998	-0.0267578
Omy_ppie.232	6	54990925	0.548855	0.119475	724	0.0425294	0.0430078	0.897998	0.0346287
Omy_105105.448	14	68303584	0.549189	0.40953	724	0.0425294	0.043007	0.897998	0.0251936
Omy28_11671116	20	11671116	0.559233	0.232735	724	0.0425294	0.0429834	0.904569	0.0240978
Omy_RAD35149.9	7	60182501	0.561125	0.300414	724	0.0425294	0.042979	0.904569	-0.0236539
OMS00153	17	16303316	0.563473	0.0711326	724	0.0425294	0.0429736	0.904569	-0.0435078
Omy_anp.17	4	30728525	0.565842	0.34047	724	0.0425294	0.0429683	0.904569	0.0252436
Omy_111084.526	16	17300850	0.571123	0.157459	724	0.0425294	0.0429564	0.904569	0.0317579
Omy_srp09.37	17	21426823	0.575325	0.319751	724	0.0425294	0.0429472	0.904569	-0.0244101
Omy_RAD40132.55	4	62784779	0.576315	0.314917	724	0.0425294	0.042945	0.904569	-0.0224063
Omy_LDHB.2_i6	22	24130559	0.580496	0.019337	724	0.0425294	0.042936	0.904569	-0.0732441
Omy_107806.34	9	10095418	0.583936	0.34116	724	0.0425294	0.0429286	0.904569	0.0234755
Omy_102505.102	15	7759328	0.588063	0.362569	724	0.0425294	0.0429199	0.904569	0.0213697
Omy_cd28.130	14	19036977	0.591446	0.0255525	724	0.0425294	0.0429129	0.904569	-0.0604886
OMS00119	4	27506018	0.591559	0.144337	724	0.0425294	0.0429127	0.904569	0.0287448
Omy_114976.223	25	41462973	0.591665	0.410912	724	0.0425294	0.0429124	0.904569	-0.0212931
Omy_RAD45104.18	25	20693754	0.596726	0.426796	724	0.0425294	0.0429021	0.904569	-0.02118
Omy_RAD62596.38	14	49977794	0.597961	0.433011	724	0.0425294	0.0428996	0.904569	-0.0207607
Omy_RAD79314.58	4	62728432	0.598753	0.00690608	724	0.0425294	0.042898	0.904569	0.117202
Omy_RAD13034.67	29	12537039	0.599026	0.146409	724	0.0425294	0.0428974	0.904569	0.0271214
Omy_RAD52812.28	16	28623729	0.599477	0.322514	724	0.0425294	0.0428965	0.904569	-0.0236328
Omy_105075.162	19	7635334	0.600554	0.101519	724	0.0425294	0.0428943	0.904569	0.0336586
Omy_OmyP9.180	27	15673414	0.609097	0.0980663	724	0.0425294	0.0428775	0.910249	-0.0321726
Omy_RAD36848.7	3	63650747	0.60934	0.5	724	0.0425294	0.042877	0.910249	-0.0208074
Omy_114587.480	26	16204563	0.616957	0.305939	724	0.0425294	0.0428624	0.915177	0.0220274
Omy_LDHB.1_i2	16	44094440	0.618287	0.108425	724	0.0425294	0.0428599	0.915177	0.0297739
Omy_129870.756	28	22915161	0.621887	0.167818	724	0.0425294	0.0428532	0.915177	0.0233239
Omy_110362.585	23	14307279	0.622723	0.0110497	724	0.0425294	0.0428516	0.915177	0.0872111
Omy_u09.53.469	26	48859883	0.631722	0.347376	724	0.0425294	0.0428352	0.924657	0.0205463
OMS00079	19	35250473	0.638915	0.464088	724	0.0425294	0.0428225	0.929805	-0.0190699
Omy_cin.172	22	21602618	0.640362	0.183702	724	0.0425294	0.0428199	0.929805	-0.023836
Omy_RAD20917.11	26	52384497	0.647598	0.138122	724	0.0425294	0.0428075	0.936566	0.0232559
Omy_RAD10733.10	3	41411754	0.655414	0.0331492	724	0.0425294	0.0427945	0.937613	-0.0460943
Omy_RAD59758.41	6	40219356	0.666055	0.0593923	724	0.0425294	0.0427773	0.937613	0.0354196
Omy_redd1.410	18	69044121	0.667099	0.212017	724	0.0425294	0.0427757	0.937613	-0.0204169
Omy_107285.69	7	9809156	0.668382	0.157459	724	0.0425294	0.0427737	0.937613	-0.0225232
Omy_NaKATPa3.50	26	23893157	0.669648	0.349448	724	0.0425294	0.0427717	0.937613	0.0179495
Omy_116938.264	25	7154463	0.671652	0.093232	724	0.0425294	0.0427686	0.937613	-0.0289842
Omy_cd59b.112	26	38922611	0.674787	0.127762	724	0.0425294	0.0427638	0.937613	-0.0236197
Omy_inos.97	11	24547687	0.682265	0.0587017	724	0.0425294	0.0427525	0.937613	-0.0334176
Omy_cox1.221	24	47052310	0.682355	0.384669	724	0.0425294	0.0427524	0.937613	-0.0172437
OMS00114	22	11035495	0.682659	0.0766575	724	0.0425294	0.0427519	0.937613	0.0277071
Omy_rbm4b.203	13	12485117	0.694014	0.21547	724	0.0425294	0.0427354	0.937613	-0.0194252
Omy_g1.103	28	39287232	0.69532	0.0828729	724	0.0425294	0.0427336	0.937613	0.0274563
Omy_RAD43612.42	2	29118777	0.697238	0.341851	724	0.0425294	0.0427309	0.937613	0.0159837
Omy_RAD7016.31	7	51490760	0.697523	0.357044	724	0.0425294	0.0427305	0.937613	-0.0143254
Omy_RAD72528.44	5	7354513	0.697644	0.0980663	724	0.0425294	0.0427303	0.937613	-0.0247462
OMS00064	14	45227750	0.700936	0.372238	724	0.0425294	0.0427257	0.937613	0.0161032
Omy_RAD12566.14	18	44125336	0.705948	0.00828729	724	0.0425294	0.0427189	0.937613	-0.0802718
Omy_RAD16104.20	26	67119313	0.707058	0.498619	724	0.0425294	0.0427174	0.937613	0.0136942
Omy_RAD59950.44	2	17292964	0.707281	0.119475	724	0.0425294	0.0427171	0.937613	0.0216418
Omy_e1.147	9	38313338	0.708923	0.0524862	724	0.0425294	0.0427149	0.937613	-0.0315133
Omy_RAD77789.54	19	30976138	0.710438	0.225138	724	0.0425294	0.0427129	0.937613	0.0162271
OMS00052	11	28174967	0.710664	0.194061	724	0.0425294	0.0427126	0.937613	-0.0179359
Omy_RAD12439.64	14	44537893	0.710765	0.371547	724	0.0425294	0.0427125	0.937613	-0.0145931
Omy_RAD26691.36	12	47284987	0.71429	0.0766575	724	0.0425294	0.0427078	0.937613	0.0256962
OMS00057	14	67908135	0.715498	0.351519	724	0.0425294	0.0427062	0.937613	-0.0149289
OMS00129	20	22531125	0.718653	0.198895	724	0.0425294	0.0427022	0.937613	0.0166366
OMS00134	4	47743637	0.722085	0.0172652	724	0.0425294	0.0426978	0.937613	0.0511052
Omy_RAD13499.13	21	38408941	0.723228	0.0814917	724	0.0425294	0.0426964	0.937613	-0.0246056
Omy_RAD33798.24	21	38336651	0.723228	0.0814917	724	0.0425294	0.0426964	0.937613	-0.0246056
Omy_128996.481	2	30802101	0.728077	0.11395	724	0.0425294	0.0426903	0.940541	-0.0201698
OMS00173	15	9105891	0.732945	0.130525	724	0.0425294	0.0426844	0.941039	-0.0191878
Omy_97077.73	14	61875465	0.733647	0.0331492	724	0.0425294	0.0426835	0.941039	0.0355038
Omy_crb.106	27	30701374	0.744118	0.385359	724	0.0425294	0.0426712	0.951109	0.012948
OMS00120	24	51013177	0.759497	0.176796	724	0.0425294	0.0426542	0.96579	0.0154246
Omy_sast.264	2	28252083	0.76385	0.162293	724	0.0425294	0.0426496	0.96579	0.0157852
OMS00121	2	34232991	0.764274	0.45442	724	0.0425294	0.0426491	0.96579	-0.0117137
Omy_gdh.271	5	63738413	0.768006	0.0939227	724	0.0425294	0.0426452	0.96579	0.0187638
Omy_tlr3.377	3	56447078	0.768907	0.0877072	724	0.0425294	0.0426443	0.96579	0.0195353
Omy_104519.624	17	42764123	0.772834	0.339779	724	0.0425294	0.0426403	0.966556	0.0123151
Omy_pad.196	14	44470619	0.777591	0.0428177	724	0.0425294	0.0426356	0.966556	0.0254875
OMS00138	26	22318448	0.780344	0.0939227	724	0.0425294	0.0426329	0.966556	-0.0182729
Omy_BAC.B4.324	27	14528635	0.782042	0.408149	724	0.0425294	0.0426313	0.966556	-0.0102064
Omy_arp.630	14	57239751	0.783262	0.411602	724	0.0425294	0.0426301	0.966556	0.011029
Omy_RAD46672.27	25	58256353	0.789505	0.415055	724	0.0425294	0.0426243	0.966556	-0.0103813
Omy_103705.558	25	7065986	0.790147	0.118785	724	0.0425294	0.0426237	0.966556	-0.0151454
Omy_187760.385	9	23659737	0.790818	0.00138122	724	0.0425294	0.0426231	0.966556	0.131429
Omy_RAD36952.53	7	40260970	0.796993	0.0821823	724	0.0425294	0.0426175	0.967587	-0.0181801
Omy_RAD68634.40	7	40260800	0.796993	0.0821823	724	0.0425294	0.0426175	0.967587	-0.0181801
OMS00156	26	12397197	0.809649	0.362569	724	0.0425294	0.0426067	0.979296	-0.00991887
Omy_aromat.280	19	3391469	0.814128	0.19337	724	0.0425294	0.042603	0.979296	-0.0109332
OMS00105	1	20264968	0.814731	0.437845	724	0.0425294	0.0426025	0.979296	0.00930668
Omy_RAD739.59	1	52923702	0.819476	0.142265	724	0.0425294	0.0425988	0.979857	-0.0115333
OMS00018	4	46432462	0.824401	0.118785	724	0.0425294	0.042595	0.979857	0.0127515
Omy_LDHB.2_e5	22	24129907	0.830231	0.167127	724	0.0425294	0.0425906	0.979857	0.0108906
Omy_IL17.185	15	27226063	0.830893	0.492403	724	0.0425294	0.0425901	0.979857	0.00878904
Omy_RAD23894.58	23	40927121	0.83187	0.293508	724	0.0425294	0.0425894	0.979857	-0.00830897
Omy_116733.349	18	18498042	0.839854	0.281768	724	0.0425294	0.0425838	0.979857	0.00890445
OMS00030	3	60401405	0.840112	0.109807	724	0.0425294	0.0425836	0.979857	-0.0118358
Omy_RAD73963.73	5	23729539	0.84079	0.28453	724	0.0425294	0.0425831	0.979857	0.00809149
OMS00106	3	59855697	0.841533	0.202348	724	0.0425294	0.0425826	0.979857	-0.0098738
Omy_nkef.241	17	69427037	0.842191	0.421271	724	0.0425294	0.0425822	0.979857	0.00837292
Omy_97954.618	4	11433435	0.847491	0.125691	724	0.0425294	0.0425787	0.980345	0.0104966
Omy_118654.91	21	75458069	0.849153	0.205801	724	0.0425294	0.0425776	0.980345	0.00938066
Omy_109525.403	23	84224892	0.854006	0.282459	724	0.0425294	0.0425745	0.980345	0.00795436
Omy_1004	22	41944218	0.855814	0.175414	724	0.0425294	0.0425734	0.980345	-0.00948665
OMS00070	5	55279296	0.858902	0.470994	724	0.0425294	0.0425715	0.980345	-0.00774027
Omy_RAD14033.46	6	60064021	0.861515	0.0400552	724	0.0425294	0.0425699	0.980345	-0.0170551
Omy_RAD116.59	4	33074866	0.871849	0.0151934	724	0.0425294	0.0425641	0.980345	-0.0235184
OMS00103	13	38335692	0.87871	0.0248619	724	0.0425294	0.0425604	0.980345	0.0185458
Omy_97660.230	20	35742946	0.878977	0.379834	724	0.0425294	0.0425603	0.980345	-0.00635032
OMS00071	6	48248474	0.880066	0.401243	724	0.0425294	0.0425597	0.980345	0.00615647
Omy_sys1.188	14	56428776	0.883481	0.127762	724	0.0425294	0.042558	0.980345	0.00849818
Omy_ada10.71	29	18315420	0.885004	0.189917	724	0.0425294	0.0425573	0.980345	0.00715271
Omy_114315.438	13	64564508	0.888304	0.438536	724	0.0425294	0.0425557	0.980345	0.00554785
Omy_RAD47080.54	20	11667915	0.89282	0.245856	724	0.0425294	0.0425536	0.980345	0.00546858
OMS00062	4	14858081	0.893671	0.248619	724	0.0425294	0.0425532	0.980345	0.00609715
Omy_hsp47.86	8	27944494	0.895895	0.230663	724	0.0425294	0.0425522	0.980345	-0.00621724
OMS00128	25	14488587	0.896589	0.0220994	724	0.0425294	0.0425519	0.980345	-0.0167813
OMS00092	1	12518551	0.89714	0.109116	724	0.0425294	0.0425517	0.980345	-0.00773888
Omy_RAD33122.47	12	66078752	0.897253	0.335635	724	0.0425294	0.0425516	0.980345	0.00448632
Omy_ntl.27	18	22071034	0.898225	0.367403	724	0.0425294	0.0425512	0.980345	-0.00530397
Omy28_11773194	20	11773194	0.900693	0.214779	724	0.0425294	0.0425502	0.980345	-0.00533348
Omy_hsp70aPro.329	12	66828836	0.902055	0.0697514	724	0.0425294	0.0425496	0.980345	0.00879975
Omy_Ots249.227	15	18917430	0.908258	0.339088	724	0.0425294	0.0425471	0.980345	0.00482422
Omy_105714.265	7	7594847	0.914569	0.276243	724	0.0425294	0.0425448	0.980345	-0.00458223
OMS00058	15	19922139	0.917072	0.428177	724	0.0425294	0.0425439	0.980345	0.00439057
Omy_RAD86706.72	17	40479421	0.918557	0.220994	724	0.0425294	0.0425434	0.980345	0.0045301
Omy_RAD76060.20	20	21561303	0.922525	0.0883978	724	0.0425294	0.042542	0.980345	-0.00561795
Omy_117370.400	4	14853962	0.923463	0.437845	724	0.0425294	0.0425417	0.980345	0.00396526
OMS00087	19	52511964	0.924222	0.141575	724	0.0425294	0.0425415	0.980345	0.00498836
Omy_aspAT.123	29	19289582	0.925868	0.281077	724	0.0425294	0.042541	0.980345	0.0042517
OMS00118	2	42212299	0.926363	0.379144	724	0.0425294	0.0425408	0.980345	0.00414842
Omy_RAD27740.55	26	42745963	0.929032	0.066989	724	0.0425294	0.04254	0.980345	-0.0062408
OMS00072	18	59971780	0.935423	0.415055	724	0.0425294	0.0425382	0.98147	-0.00323286
OMS00111	19	63031581	0.935506	0.145028	724	0.0425294	0.0425382	0.98147	0.00440057
OMS00176	14	11029167	0.943679	0.0801105	724	0.0425294	0.0425361	0.98325	0.00499135
Omy28_11667578	20	11667578	0.943871	0.242403	724	0.0425294	0.042536	0.98325	-0.00287501
Omy_ftzf1.217	3	44060919	0.947195	0.00966851	724	0.0425294	0.0425353	0.98325	0.0126175
Omy_IL6.320	18	7102407	0.948037	0.232044	724	0.0425294	0.0425351	0.98325	-0.00309372
Omy_g12.82	24	14764807	0.955165	0.452348	724	0.0425294	0.0425336	0.98782	-0.0022614
Omy_hsp90BA.193	17	10667361	0.959419	0.089779	724	0.0425294	0.0425329	0.98879	0.00345668
Omy_RAD3651.48	9	32029860	0.961551	0.438536	724	0.0425294	0.0425325	0.98879	-0.0016537
Omy_RAD35005.13	22	37188435	0.967917	0.0172652	724	0.0425294	0.0425316	0.990182	0.00547748
OMS00008	5	77384035	0.96836	0.17058	724	0.0425294	0.0425315	0.990182	0.00199761
Omy28_11676622	20	11676622	0.975864	0.245856	724	0.0425294	0.0425307	0.995052	-0.0012281
OMS00154	14	56234573	0.981588	0.223066	724	0.0425294	0.0425302	0.998085	-0.0011221
Omy28_11683204	20	11683204	0.985197	0.245166	724	0.0425294	0.0425299	0.998355	-0.000758567
OMS00127	2	36268423	0.988312	0.00690608	724	0.0425294	0.0425297	0.998355	0.00327728
OMS00024	9	31418339	0.990104	0.364641	724	0.0425294	0.0425296	0.998355	-0.000529557
Omy_RAD7210.8	2	42558654	0.99327	0.473757	724	0.0425294	0.0425295	0.998773	-0.000344137
Omy_RAD88122.32	4	16334074	0.996425	0.195442	724	0.0425294	0.0425295	0.999178	-0.000214966
Omy_BAMBI4.238	24	24411085	1	0	724	NA	NA	1	NA
