# Supplementary material for: Steelhead (Oncorhynchus mykiss) lineages and sexes show variable patterns of association of adult migration timing and age‐at‐maturity traits with two genomic regions
Source: Evol Appl. 2020 Aug 27;13(10):2836–56. doi: 10.1111/eva.13088 (PMC7691471; doi:10.1111/eva.13088)
Supplement: Supplementary file 40 — File S13 [file EVA-13-2836-s040.xlsx]

## Sheet: MLM.fork.length-Interior
SNP	Chromosome	Position	P.value	maf	nobs	Rsquare.of.Model.without.SNP	Rsquare.of.Model.with.SNP	FDR_Adjusted_P-values	effect
Omy25_61284413	6	61284413	2.27974e-63	0.311327	1492	0.41771	0.539533	1.65509e-61	-5.1399
Omy25_61285646	6	61285646	7.15979e-64	0.311662	1492	0.41771	0.540627	6.49751e-62	-5.15778
Omy25_61286316	6	61286316	7.01096e-64	0.312332	1492	0.41771	0.540647	6.49751e-62	-5.16278
Omy25_61287415	6	61287415	2.1891e-64	0.312668	1492	0.41771	0.541749	3.97321e-62	-5.18075
Omy25_61294400	6	61294400	2.1891e-64	0.312668	1492	0.41771	0.541749	3.97321e-62	-5.18075
Omy25_61316270	6	61316270	1.22569e-62	0.266421	1492	0.41771	0.537947	7.41542e-61	-5.38168
Omy25_61317685	6	61317685	1.9195e-56	0.284853	1492	0.41771	0.524641	7.74198e-55	-4.93178
Omy25_61317777	6	61317777	2.14916e-58	0.277145	1492	0.41771	0.528803	1.11449e-56	-5.08914
Omy25_61318852	6	61318852	3.32285e-56	0.286528	1492	0.41771	0.524134	1.20619e-54	-4.901
Omy25_61322413	6	61322413	5.71455e-58	0.27681	1492	0.41771	0.527895	2.59298e-56	-5.06814
Omy_RAD31408.67	4	48341010	1.43227e-05	0.460791	1492	0.41771	0.425131	0.000472649	1.18052
Omy_RAD65959.69	13	36338472	3.43832e-05	0.370643	1492	0.41771	0.42447	0.00104009	-1.15896
Omy_RAD88028.7	16	5676664	6.84595e-05	0.240282	1492	0.41771	0.423953	0.0019116	-1.27698
Omy_RAD19340.24	2	42701841	0.000171189	0.044571	1492	0.41771	0.423269	0.00443868	2.43705
Omy_RAD1186.59	6	70252314	0.000387566	0.283177	1492	0.41771	0.422663	0.00937911	-1.07318
Omy_inos.97	11	24547687	0.000964333	0.0680295	1492	0.41771	0.421993	0.0216802	-1.91433
Omy_RAD35149.9	7	60182501	0.00101533	0.294236	1492	0.41771	0.421955	0.0216802	-0.984332
Omy_RAD78147.27	1	3343451	0.00151055	0.364276	1492	0.41771	0.421666	0.0304628	-0.924104
Omy_RAD78502.57	24	37031757	0.00169373	0.0656836	1492	0.41771	0.421583	0.0318637	-1.73118
Omy_RAD48799.69	9	21581080	0.00175557	0.16555	1492	0.41771	0.421557	0.0318637	1.35611
OmyR33562	23	47337540	0.00200326	0.025134	1492	0.41771	0.421461	0.0346279	-2.70673
Omy_97077.73	14	61875465	0.00227133	0.0375335	1492	0.41771	0.421371	0.0374769	2.28011
OmyR24370	23	28579373	0.00254751	0.0325067	1492	0.41771	0.421288	0.0402063	-2.34287
OmyR19198	23	34973485	0.00271196	0.0254692	1492	0.41771	0.421243	0.0410184	-2.61227
Omy_RAD49111.35	1	40050111	0.00283846	0.349866	1492	0.41771	0.42121	0.0411477	0.85239
OmyR14589	23	56162785	0.00294722	0.0247989	1492	0.41771	0.421183	0.0411477	-2.61837
OmyR40252	23	31675278	0.00473414	0.0284853	1492	0.41771	0.420843	0.0636478	-2.28017
Omy_SECC22b.88	23	61828903	0.00593962	0.0207775	1492	0.41771	0.420682	0.0770029	-2.66513
Omy_RAD76060.20	20	21561303	0.00749785	0.0841153	1492	0.41771	0.420517	0.0921365	1.19017
Omy_cyp17.153	5	64509889	0.00761458	0.0130697	1492	0.41771	0.420506	0.0921365	-3.18926
Omy_RAD2567.8	14	43793241	0.00913573	0.488606	1492	0.41771	0.420378	0.10439	0.704667
Omy_RAD32139.58	3	10773803	0.00920244	0.219169	1492	0.41771	0.420373	0.10439	-0.918283
Omy_RAD59758.41	6	40219356	0.00951372	0.0402145	1492	0.41771	0.420349	0.104651	-1.80183
Omy_RAD35417.9	7	15867514	0.00996988	0.120643	1492	0.41771	0.420317	0.106443	-1.07735
Omy_RAD40132.55	4	62784779	0.0115154	0.321381	1492	0.41771	0.420216	0.116137	-0.730991
Omy_RAD55404.54	18	43876869	0.0115177	0.0737265	1492	0.41771	0.420216	0.116137	1.35979
Omy_RAD3926.22	18	45345547	0.0130891	0.117292	1492	0.41771	0.420127	0.128414	1.06961
Omy_RAD77789.54	19	30976138	0.0135238	0.229223	1492	0.41771	0.420104	0.128814	-0.812219
Omy_RAD39156.33	7	46886531	0.0138395	0.144102	1492	0.41771	0.420088	0.128814	-0.945113
Omy_impa1.55	20	36390509	0.0149413	0.0670241	1492	0.41771	0.420035	0.135593	-1.28381
Omy_RAD65808.68	5	12187698	0.0181402	0.211126	1492	0.41771	0.419901	0.160608	-0.793847
Omy_110689.148	18	72350872	0.0202184	0.163204	1492	0.41771	0.419826	0.172461	1.00491
OMS00169	23	67568174	0.0204293	0.0160858	1492	0.41771	0.419819	0.172461	-2.48691
Omy_RAD40520.48	30	259000	0.0235664	0.14008	1492	0.41771	0.419721	0.194423	0.804022
Omy_RAD12439.64	14	44537893	0.0290942	0.378351	1492	0.41771	0.419578	0.232753	-0.62933
Omy_nach.200	28	30001796	0.0294948	0.019437	1492	0.41771	0.419569	0.232753	2.16085
OMS00096	21	29109394	0.0318966	0.172587	1492	0.41771	0.419516	0.24635	-0.90439
Omy_myoD.178	19	10520793	0.0336552	0.136059	1492	0.41771	0.41948	0.252447	0.944758
Omy_RAD72528.44	5	7354513	0.0344551	0.0827748	1492	0.41771	0.419464	0.252447	1.06603
Omy_hsf1b.241	18	14516742	0.0350641	0.0713807	1492	0.41771	0.419452	0.252447	1.21769
Omy_mcsf.268	18	48758470	0.0357269	0.0375335	1492	0.41771	0.41944	0.252447	1.61128
Omy_107031.704	5	18131799	0.0366521	0.145107	1492	0.41771	0.419423	0.252447	0.807796
OMS00039	10	4800495	0.0368586	0.441354	1492	0.41771	0.419419	0.252447	-0.565817
Omy_131460.646	14	36600038	0.0398095	0.0113941	1492	0.41771	0.419367	0.266507	2.59828
Omy_RAD13034.67	29	12537039	0.0403798	0.148794	1492	0.41771	0.419358	0.266507	0.76054
Omy_112301.202	21	37590554	0.0430855	0.0264745	1492	0.41771	0.419315	0.279224	1.77815
Omy_118205.116	27	33267127	0.0441028	0.150134	1492	0.41771	0.419299	0.279224	-0.892812
Omy_RAD66402.36	3	30372084	0.0450414	0.192694	1492	0.41771	0.419285	0.279224	-0.68447
Omy_G3PD_2.246	26	6084071	0.0456528	0.00502681	1492	0.41771	0.419276	0.279224	-3.62413
Omy_g1.103	28	39287232	0.0461527	0.0827748	1492	0.41771	0.419269	0.279224	1.08059
Omy_RAD3651.48	9	32029860	0.0484148	0.442024	1492	0.41771	0.419238	0.287746	0.493727
Omy_RAD9004.13	26	54044836	0.0491467	0.198391	1492	0.41771	0.419228	0.287746	0.599219
Omy_RAD24287.74	17	28035734	0.0507851	0.232239	1492	0.41771	0.419206	0.292619	0.620458
OMS00116	23	11341754	0.0535698	0.0549598	1492	0.41771	0.419171	0.303825	-1.23458
Omy_RAD47080.54	20	11667915	0.0552242	0.248995	1492	0.41771	0.419151	0.303825	0.571469
Omy_RAD41594.34	29	5600475	0.0552409	0.0328418	1492	0.41771	0.419151	0.303825	-1.40722
Omy28_11683204	20	11683204	0.0567917	0.249665	1492	0.41771	0.419133	0.307692	0.570603
Omy_110362.585	23	14307279	0.0592439	0.0150804	1492	0.41771	0.419105	0.313322	2.15201
Omy_RAD66834.17	10	30353244	0.0607697	0.12366	1492	0.41771	0.419089	0.313322	-0.757791
Omy_RAD36952.53	7	40260970	0.0612834	0.060992	1492	0.41771	0.419083	0.313322	1.06902
Omy_RAD68634.40	7	40260800	0.0612834	0.060992	1492	0.41771	0.419083	0.313322	1.06902
Omy_RAD73963.73	5	23729539	0.0643121	0.292225	1492	0.41771	0.419052	0.32424	0.547937
Omy_b9.164	7	17599731	0.0663303	0.109584	1492	0.41771	0.419032	0.329834	-0.884571
Omy_hus1.52	16	13042222	0.0724486	0.0733914	1492	0.41771	0.418975	0.35534	0.995401
Omy28_11676622	20	11676622	0.0739243	0.246649	1492	0.41771	0.418962	0.35534	0.534264
Omy_112820.82	13	21861264	0.0743963	0.0177614	1492	0.41771	0.418958	0.35534	1.86909
OMGH1PROM1.SNP1	5	70466474	0.0778771	0.138405	1492	0.41771	0.418929	0.365182	-0.850651
Omy_RAD30392.17	23	61772669	0.0789032	0.233579	1492	0.41771	0.41892	0.365182	0.53468
Omy_RAD79314.58	4	62728432	0.0794749	0.00770777	1492	0.41771	0.418916	0.365182	2.60031
Omy28_11671116	20	11671116	0.0813543	0.233579	1492	0.41771	0.418901	0.369145	0.532957
Omy_hsp90BA.193	17	10667361	0.0827151	0.0774129	1492	0.41771	0.41889	0.370686	-0.981728
Omy28_11667578	20	11667578	0.0862577	0.244303	1492	0.41771	0.418864	0.380194	0.515295
Omy_114587.480	26	16204563	0.086993	0.31937	1492	0.41771	0.418858	0.380194	0.646656
Omy_117540.259	12	5079371	0.0882199	0.102547	1492	0.41771	0.418849	0.380194	0.85189
OMS00002	6	82366395	0.0890262	0.30496	1492	0.41771	0.418844	0.380194	-0.621998
Omy_RAD42793.59	24	51408522	0.0930442	0.190684	1492	0.41771	0.418816	0.392733	-0.571873
Omy_RAD13499.13	21	38408941	0.0954084	0.0723861	1492	0.41771	0.4188	0.39356	0.887252
Omy_RAD33798.24	21	38336651	0.0954084	0.0723861	1492	0.41771	0.4188	0.39356	0.887252
Omy_RAD38406.19	12	48181130	0.0982068	0.0854558	1492	0.41771	0.418782	0.395035	0.731385
Omy28_11773194	20	11773194	0.0984662	0.224866	1492	0.41771	0.41878	0.395035	0.513818
Omy_RAD29700.18	10	1673196	0.102746	0.231233	1492	0.41771	0.418754	0.395035	0.636915
Omy_RAD20917.11	26	52384497	0.103128	0.141421	1492	0.41771	0.418751	0.395035	0.583966
Omy_e1.147	9	38313338	0.103968	0.0512735	1492	0.41771	0.418746	0.395035	-1.07392
Omy28_11632591	20	11632591	0.104518	0.0837802	1492	0.41771	0.418743	0.395035	0.766545
Omy_RAD23894.58	23	40927121	0.104607	0.289209	1492	0.41771	0.418742	0.395035	-0.473445
Omy_RAD22123.69	25	23756920	0.106502	0.421247	1492	0.41771	0.418731	0.395035	-0.434245
Omy_RAD98715.53	11	23448568	0.107887	0.326743	1492	0.41771	0.418723	0.395035	0.469679
Omy_99300.202	22	14697073	0.108159	0.209115	1492	0.41771	0.418722	0.395035	-0.62988
Omy_metB.138	26	53792050	0.110157	0.172252	1492	0.41771	0.41871	0.395035	0.669613
OMS00120	24	51013177	0.112949	0.175603	1492	0.41771	0.418695	0.395035	0.666393
Omy_OmyP9.180	27	15673414	0.113083	0.102547	1492	0.41771	0.418694	0.395035	0.783178
Omy_IL6.320	18	7102407	0.113247	0.227882	1492	0.41771	0.418693	0.395035	-0.629034
Omy_gh.475	12	62308122	0.113441	0.106903	1492	0.41771	0.418692	0.395035	-0.797629
Omy_101832.195	25	17015658	0.114293	0.418231	1492	0.41771	0.418687	0.395035	0.567101
Omy_96222.125	16	24041111	0.114936	0.0348525	1492	0.41771	0.418684	0.395035	-1.16803
Omy_zg57.91	22	32766740	0.116135	0.116622	1492	0.41771	0.418678	0.395035	0.752258
OmyR40319	23	63158919	0.116501	0.00871314	1492	0.41771	0.418676	0.395035	-2.23023
Omy_101554.306	18	53660117	0.117531	0.0770777	1492	0.41771	0.41867	0.395035	0.874302
Omy_RAD13073.16	23	13954598	0.120406	0.0546247	1492	0.41771	0.418655	0.400984	0.941272
Omy_u09.54.311	21	42920502	0.122659	0.293566	1492	0.41771	0.418644	0.401243	-0.590038
OMS00153	17	16303316	0.122694	0.0774129	1492	0.41771	0.418644	0.401243	0.872259
OMS00133	1	23702093	0.138122	0.0301609	1492	0.41771	0.418572	0.441768	1.19568
OMS00090	20	4245997	0.138551	0.494303	1492	0.41771	0.41857	0.441768	-0.538536
Omy_cin.172	22	21602618	0.139011	0.18063	1492	0.41771	0.418568	0.441768	0.624757
Omy_RAD27740.55	26	42745963	0.141978	0.0626676	1492	0.41771	0.418555	0.441768	0.78248
Omy_RAD1919.22	12	53383757	0.142447	0.00569705	1492	0.41771	0.418553	0.441768	2.6278
OMS00006	4	63247944	0.14302	0.487936	1492	0.41771	0.418551	0.441768	0.516867
Omy_lpl.220	26	60022813	0.143605	0.145107	1492	0.41771	0.418548	0.441768	0.644152
Omy_vatf.406	22	23806220	0.146472	0.387399	1492	0.41771	0.418536	0.443274	-0.551999
Omy_RAD739.59	1	52923702	0.146537	0.137399	1492	0.41771	0.418536	0.443274	-0.54894
Omy_116938.264	25	7154463	0.157776	0.0914879	1492	0.41771	0.418492	0.473329	-0.752543
Omy_109525.403	23	84224892	0.167329	0.283847	1492	0.41771	0.418457	0.491956	0.513108
Omy_RAD18903.48	17	61039208	0.167463	0.0331769	1492	0.41771	0.418457	0.491956	1.01774
Omy_LDHB.2_e5	22	24129907	0.168051	0.161863	1492	0.41771	0.418455	0.491956	-0.597409
OMS00179	17	25539930	0.170954	0.296247	1492	0.41771	0.418444	0.494354	0.50696
Omy_128923.433	19	16436234	0.171594	0.476206	1492	0.41771	0.418442	0.494354	-0.478616
OMS00173	15	9105891	0.17805	0.129357	1492	0.41771	0.418421	0.50747	0.609716
Omy_vamp5.303	7	33625138	0.178943	0.225201	1492	0.41771	0.418418	0.50747	-0.539501
Omy_RAD19578.59	12	67131514	0.185279	0.156836	1492	0.41771	0.418397	0.51633	-0.502246
Omy_RAD25042.68	26	32793123	0.186159	0.0150804	1492	0.41771	0.418395	0.51633	-1.35362
Omy_aromat.280	19	3391469	0.186334	0.192694	1492	0.41771	0.418394	0.51633	-0.521893
Omy_RAD85131.35	23	75534697	0.188492	0.284182	1492	0.41771	0.418388	0.518352	0.359263
Omy_cox2.335	17	50822629	0.192519	0.148458	1492	0.41771	0.418375	0.525446	-0.58669
Omy_RAD43573.37	7	1745954	0.196751	0.287198	1492	0.41771	0.418363	0.532989	0.386461
Omy_G3PD_2.371	26	6083946	0.200981	0.155496	1492	0.41771	0.418351	0.540416	-0.553748
Omy_RAD26080.69	3	40486618	0.204913	0.342828	1492	0.41771	0.41834	0.543499	-0.469019
Omy_GH1P1_2	5	70466483	0.206333	0.0315013	1492	0.41771	0.418336	0.543499	1.07402
OMS00132	17	9451350	0.20662	0.413539	1492	0.41771	0.418335	0.543499	-0.442434
Omy_Il.1b_.028	1	10329530	0.212285	0.229223	1492	0.41771	0.418319	0.544599	0.486981
Omy_118175.396	28	20282478	0.212506	0.00502681	1492	0.41771	0.418319	0.544599	2.4071
M09AAJ.163	4	44843440	0.212659	0.310322	1492	0.41771	0.418318	0.544599	-0.476308
Omy_114976.223	25	41462973	0.213039	0.409853	1492	0.41771	0.418317	0.544599	0.435858
Omy_RAD45104.18	25	20693754	0.221489	0.42996	1492	0.41771	0.418295	0.562242	-0.432301
Omy_Ots249.227	15	18917430	0.232039	0.324397	1492	0.41771	0.418269	0.583163	-0.442497
Omy_RAD619.59	30	289000	0.232944	0.27748	1492	0.41771	0.418267	0.583163	-0.351125
OMS00103	13	38335692	0.236552	0.0247989	1492	0.41771	0.418259	0.58814	1.08106
Omy_110064.419	28	36272850	0.242331	0.383043	1492	0.41771	0.418245	0.59841	0.427392
Omy_RAD58213.70	25	58266227	0.248936	0.157507	1492	0.41771	0.418231	0.610566	-0.498957
OMS00018	4	46432462	0.252114	0.116957	1492	0.41771	0.418224	0.61421	-0.536393
Omy_117815.81	21	67894257	0.254394	0.278485	1492	0.41771	0.418219	0.615634	-0.434003
Omy_109894.185	3	10852282	0.256266	0.331434	1492	0.41771	0.418215	0.616057	0.41598
Omy_RAD16104.20	26	67119313	0.263688	0.496984	1492	0.41771	0.418199	0.623828	0.300179
OMS00071	6	48248474	0.263911	0.399129	1492	0.41771	0.418199	0.623828	0.396819
OMS00052	11	28174967	0.264654	0.188338	1492	0.41771	0.418197	0.623828	0.457321
Omy_RAD17849.16	4	44116456	0.269543	0.479893	1492	0.41771	0.418187	0.631251	0.30107
OMS00101	11	10475451	0.274477	0.437332	1492	0.41771	0.418178	0.636813	0.384473
Omy_RAD50632.21	5	38986533	0.275426	0.125	1492	0.41771	0.418176	0.636813	-0.446642
Omy_RAD76570.62	12	56297752	0.280336	0.0650134	1492	0.41771	0.418166	0.63878	0.591707
Omy_111084.526	16	17300850	0.28238	0.167225	1492	0.41771	0.418163	0.63878	0.465007
Omy_RAD93580.37	15	24247865	0.282484	0.26508	1492	0.41771	0.418162	0.63878	0.324294
OMS00180	28	32462775	0.284712	0.362265	1492	0.41771	0.418158	0.63878	0.386889
Omy_114315.438	13	64564508	0.285926	0.452748	1492	0.41771	0.418156	0.63878	0.37814
OMS00072	18	59971780	0.286835	0.415214	1492	0.41771	0.418154	0.63878	0.377584
OMS00127	2	36268423	0.303062	0.00402145	1492	0.41771	0.418125	0.670071	-2.2182
Omy_sast.264	2	28252083	0.305256	0.16622	1492	0.41771	0.418122	0.670071	0.437571
OMS00070	5	55279296	0.306424	0.490282	1492	0.41771	0.41812	0.670071	-0.378456
Omy_RAD60135.12	7	56110072	0.308903	0.16756	1492	0.41771	0.418115	0.670527	0.376601
Omy_UBA3b	18	28552649	0.310327	0.142761	1492	0.41771	0.418113	0.670527	-0.452303
Omy_u09.61.043	23	58840810	0.316321	0.00837802	1492	0.41771	0.418103	0.679296	-1.54074
Omy_g12.82	24	14764807	0.321429	0.442694	1492	0.41771	0.418095	0.679296	-0.352659
OMS00095	3	38704654	0.324012	0.0603217	1492	0.41771	0.418091	0.679296	0.599031
Omy_RAD28236.38	17	40399499	0.324997	0.319035	1492	0.41771	0.418089	0.679296	-0.288406
Omy_RAD43694.41	25	57728549	0.326141	0.15315	1492	0.41771	0.418088	0.679296	-0.357406
Omy_LDHB.2_i6	22	24130559	0.327825	0.0170912	1492	0.41771	0.418085	0.679296	-1.04388
OMS00092	1	12518551	0.32863	0.117292	1492	0.41771	0.418084	0.679296	0.465376
Omy_RAD5374.56	24	6186937	0.329356	0.113941	1492	0.41771	0.418083	0.679296	0.401432
Omy_RAD37816.68	26	73500031	0.335239	0.241957	1492	0.41771	0.418074	0.687524	0.299487
Omy_txnip.343	18	24435825	0.341155	0.237265	1492	0.41771	0.418065	0.693886	-0.367476
OMS00068	17	17488038	0.342164	0.271783	1492	0.41771	0.418063	0.693886	-0.375779
Omy_109243.222	11	7009687	0.349369	0.192024	1492	0.41771	0.418053	0.70456	0.387387
OMS00149	12	65894619	0.371826	0.0536193	1492	0.41771	0.418022	0.744557	-0.591877
Omy_RAD2976.26	14	58337126	0.373304	0.0670241	1492	0.41771	0.41802	0.744557	0.447417
Omy_crb.106	27	30701374	0.379159	0.395107	1492	0.41771	0.418013	0.750071	-0.307475
OMS00048	9	37125668	0.3824	0.142426	1492	0.41771	0.418009	0.750071	0.396579
Omy_RAD30619.61	14	42710419	0.382663	0.0405496	1492	0.41771	0.418008	0.750071	0.583802
OMS00089	18	13150534	0.384334	0.261729	1492	0.41771	0.418006	0.750071	0.33463
Omy_RAD57916.29	5	44429931	0.389895	0.488606	1492	0.41771	0.417999	0.756855	-0.215903
Omy_RAD52458.17	20	11609794	0.394623	0.0733914	1492	0.41771	0.417994	0.758552	0.416819
Omy_120255.332	17	29102820	0.396948	0.0348525	1492	0.41771	0.417991	0.758552	0.652709
Omy_hsp70aPro.329	12	66828836	0.397038	0.0656836	1492	0.41771	0.417991	0.758552	-0.491299
OMS00064	14	45227750	0.399659	0.365952	1492	0.41771	0.417988	0.759562	0.31239
Omy_nkef.241	17	69427037	0.410244	0.413874	1492	0.41771	0.417975	0.773142	-0.30545
Omy_cd59.206	29	8028322	0.411065	0.289879	1492	0.41771	0.417974	0.773142	-0.307972
Omy_Ogo4.212	16	12595806	0.414358	0.453753	1492	0.41771	0.417971	0.775319	-0.290259
M09AAE.082	3	32872704	0.416545	0.223525	1492	0.41771	0.417968	0.775414	0.326108
OMS00058	15	19922139	0.422185	0.435992	1492	0.41771	0.417962	0.781904	-0.296905
Omy_star.206	7	36624863	0.430384	0.0690349	1492	0.41771	0.417953	0.790749	0.457075
Omy_cd59b.112	26	38922611	0.431317	0.125	1492	0.41771	0.417952	0.790749	0.363564
Omy_GREB1_05	20	11618027	0.438262	0.0697051	1492	0.41771	0.417945	0.7913	0.391569
OMS00087	19	52511964	0.439526	0.139745	1492	0.41771	0.417944	0.7913	-0.334826
Omy_RAD103359.45	15	40502475	0.443359	0.00435657	1492	0.41771	0.41794	0.7913	1.37718
Omy_cox1.221	24	47052310	0.443843	0.375	1492	0.41771	0.417939	0.7913	-0.282994
Omy_RAD3209.10	2	50984953	0.44752	0.476877	1492	0.41771	0.417936	0.7913	0.204153
Omy_ntl.27	18	22071034	0.449657	0.359249	1492	0.41771	0.417934	0.7913	0.27437
Omy_RAD47444.53	18	56051917	0.450227	0.171582	1492	0.41771	0.417933	0.7913	-0.311514
OMS00062	4	14858081	0.450345	0.256032	1492	0.41771	0.417933	0.7913	0.297967
OMS00013	7	10325271	0.451237	0.0931635	1492	0.41771	0.417932	0.7913	-0.391906
Omy_hsp47.86	8	27944494	0.453627	0.232909	1492	0.41771	0.41793	0.791666	0.29569
Omy_GHSR.121	2	11662801	0.457467	0.080429	1492	0.41771	0.417926	0.794548	0.424218
Omy_nips.299	16	39788784	0.462397	0.0422252	1492	0.41771	0.417921	0.79557	-0.52201
Omy_104569.114	22	32178517	0.464404	0.0103887	1492	0.41771	0.417919	0.79557	-0.995695
Omy_MYC_2	24	33841260	0.466376	0.00134048	1492	0.41771	0.417918	0.79557	-2.70444
Omy_gdh.271	5	63738413	0.466845	0.0908177	1492	0.41771	0.417917	0.79557	-0.378481
Omy_102867.443	24	55934332	0.469014	0.036193	1492	0.41771	0.417915	0.79557	0.524155
OMS00008	5	77384035	0.471926	0.172587	1492	0.41771	0.417912	0.795775	-0.300653
Omy_ca050.64	25	48651793	0.473519	0.378016	1492	0.41771	0.417911	0.795775	0.264964
Omy_103705.558	25	7065986	0.479453	0.108914	1492	0.41771	0.417906	0.801799	-0.341096
OMS00106	3	59855697	0.481521	0.208445	1492	0.41771	0.417904	0.801799	0.286323
OMS00003	5	59464348	0.484111	0.131702	1492	0.41771	0.417902	0.801836	-0.319765
OMS00030	3	60401405	0.485961	0.118633	1492	0.41771	0.4179	0.801836	-0.326513
Omy_nxt2.273	18	71969784	0.495309	0.0613271	1492	0.41771	0.417892	0.80834	-0.405914
Omy_111383.51	16	21239768	0.496149	0.428284	1492	0.41771	0.417891	0.80834	-0.24282
OMS00156	26	12397197	0.498132	0.364276	1492	0.41771	0.417889	0.80834	-0.243965
Omy_105385.406	5	77446133	0.49881	0.385389	1492	0.41771	0.417889	0.80834	0.248154
OMS00118	2	42212299	0.504144	0.380362	1492	0.41771	0.417885	0.813353	0.258569
Omy_107336.170	6	30017455	0.511428	0.0988606	1492	0.41771	0.417879	0.818391	-0.330025
Omy_carban1.264	16	21454064	0.512752	0.120308	1492	0.41771	0.417878	0.818391	0.311195
OMS00175	13	50381707	0.51955	0.381702	1492	0.41771	0.417872	0.818391	-0.230017
Omy_RAD58835.15	21	53735338	0.522465	0.212131	1492	0.41771	0.41787	0.818391	-0.264472
OMS00057	14	67908135	0.522555	0.345845	1492	0.41771	0.41787	0.818391	0.229929
Omy_aspAT.123	29	19289582	0.526554	0.271113	1492	0.41771	0.417867	0.818391	-0.245871
OMS00041	4	18279174	0.527169	0.0150804	1492	0.41771	0.417866	0.818391	0.705435
Omy_p53.262	3	46190822	0.52962	0.177949	1492	0.41771	0.417864	0.818391	-0.266665
OMS00078	5	10499333	0.533203	0.290885	1492	0.41771	0.417862	0.818391	0.237347
OMS00176	14	11029167	0.534077	0.0730563	1492	0.41771	0.417861	0.818391	-0.354093
OMS00121	2	34232991	0.537452	0.463137	1492	0.41771	0.417859	0.818391	-0.215374
Omy_97865.196	17	82513344	0.539288	0.0579759	1492	0.41771	0.417857	0.818391	0.368899
Omy_130524.160	19	28889024	0.540892	0.37366	1492	0.41771	0.417856	0.818391	-0.216513
OMS00105	1	20264968	0.541708	0.425938	1492	0.41771	0.417856	0.818391	-0.216726
Omy_104519.624	17	42764123	0.543877	0.341488	1492	0.41771	0.417854	0.818391	0.223639
Omy_RAD47955.51	7	23191748	0.545488	0.239611	1492	0.41771	0.417853	0.818391	0.182408
OMS00061	16	31231975	0.545594	0.0489276	1492	0.41771	0.417853	0.818391	-0.405478
Omy_RAD17632.23	18	56074485	0.548725	0.313338	1492	0.41771	0.417851	0.8197	0.221473
Omy_RAD42465.32	2	25034287	0.552733	0.0191019	1492	0.41771	0.417848	0.820369	-0.564102
Omy_RAD62596.38	14	49977794	0.554983	0.432641	1492	0.41771	0.417846	0.820369	-0.208719
Omy_metA.161	5	24257340	0.556767	0.27681	1492	0.41771	0.417845	0.820369	-0.230926
Omy_105075.162	19	7635334	0.558454	0.0931635	1492	0.41771	0.417844	0.820369	-0.302541
OMS00129	20	22531125	0.560511	0.196381	1492	0.41771	0.417842	0.820369	0.227889
OMS00111	19	63031581	0.562733	0.147453	1492	0.41771	0.417841	0.820369	-0.253113
Omy_oxct.85	24	68405894	0.568268	0.152145	1492	0.41771	0.417837	0.822196	-0.24963
OMS00164	27	17249654	0.570689	0.0184316	1492	0.41771	0.417836	0.822196	0.579846
Omy_tlr5.205	13	60510483	0.570781	0.0613271	1492	0.41771	0.417836	0.822196	-0.341457
Omy_118654.91	21	75458069	0.577471	0.213807	1492	0.41771	0.417831	0.828545	0.227002
OMS00143	16	59233015	0.58221	0.094504	1492	0.41771	0.417828	0.832056	-0.281163
Omy_RAD55997.10	11	27405886	0.59111	0.0016756	1492	0.41771	0.417823	0.841462	-1.7696
Omy_113490.159	28	26494831	0.597142	0.39008	1492	0.41771	0.417819	0.845988	0.201828
Omy_RAD7384.50	14	65241784	0.600014	0.0268097	1492	0.41771	0.417817	0.845988	0.447138
Omy_b1.266	22	41255773	0.601281	0.279155	1492	0.41771	0.417817	0.845988	0.197329
Omy_UT16_2.173	3	61496264	0.616694	0.0586461	1492	0.41771	0.417808	0.864324	0.311318
Omy_116733.349	18	18498042	0.626459	0.291555	1492	0.41771	0.417803	0.874634	0.184143
Omy_RAD7210.8	2	42558654	0.636308	0.467828	1492	0.41771	0.417797	0.88498	0.1686
Omy_128996.481	2	30802101	0.644173	0.121314	1492	0.41771	0.417793	0.890627	-0.21013
Omy_107806.34	9	10095418	0.645275	0.337802	1492	0.41771	0.417793	0.890627	-0.170243
Omy_ndk.152	12	56277959	0.649202	0.0341823	1492	0.41771	0.417791	0.892402	-0.336744
Omy_sSOD.1	27	39802221	0.652197	0.0120643	1492	0.41771	0.417789	0.892402	0.556567
OMS00151	17	23949230	0.653936	0.145442	1492	0.41771	0.417788	0.892402	0.195763
Omy_RAD73204.63	21	24670264	0.661563	0.0797587	1492	0.41771	0.417785	0.897894	0.210739
Omy_128693.455	1	32890059	0.662908	0.0120643	1492	0.41771	0.417784	0.897894	-0.553808
M09AAC.055	1	53855167	0.667837	0.0623324	1492	0.41771	0.417782	0.900671	-0.255372
Omy_RAD116.59	4	33074866	0.67232	0.0160858	1492	0.41771	0.41778	0.900671	0.450136
Omy_tlr3.377	3	56447078	0.672402	0.088807	1492	0.41771	0.41778	0.900671	0.218606
Omy_RAD7016.31	7	51490760	0.67994	0.35992	1492	0.41771	0.417776	0.907366	0.111853
Omy_RAD26691.36	12	47284987	0.682399	0.064008	1492	0.41771	0.417775	0.907366	0.226861
OMS00015	8	23730945	0.685406	0.0536193	1492	0.41771	0.417774	0.908039	0.256598
Omy_bcAKala.380rd	23	53469295	0.689735	0.331769	1492	0.41771	0.417772	0.91045	0.148635
Omy_anp.17	4	30728525	0.695223	0.349531	1492	0.41771	0.41777	0.91231	0.14711
Omy_98683.165	26	8555140	0.69617	0.0224531	1492	0.41771	0.417769	0.91231	0.361238
Omy_107285.69	7	9809156	0.713999	0.166555	1492	0.41771	0.417762	0.920043	0.155566
Omy_gluR.79	3	7508221	0.714864	0.498324	1492	0.41771	0.417762	0.920043	-0.130279
Omy_stat3.273	5	79898098	0.715883	0.227882	1492	0.41771	0.417762	0.920043	-0.143592
OMS00174	6	47325393	0.716682	0.0559651	1492	0.41771	0.417761	0.920043	-0.230002
OMS00119	4	27506018	0.717241	0.142761	1492	0.41771	0.417761	0.920043	0.16148
Omy_IL1b.163	7	42313129	0.723036	0.0764075	1492	0.41771	0.417759	0.920043	-0.174914
OMS00134	4	47743637	0.726296	0.0140751	1492	0.41771	0.417758	0.920043	-0.413279
Omy_RAD36848.7	3	63650747	0.726394	0.495643	1492	0.41771	0.417758	0.920043	0.125512
Omy_RAD59950.44	2	17292964	0.727105	0.119638	1492	0.41771	0.417757	0.920043	-0.144487
OMS00114	22	11035495	0.73136	0.0787534	1492	0.41771	0.417756	0.920043	-0.185004
Omy_cd28.130	14	19036977	0.73197	0.0170912	1492	0.41771	0.417756	0.920043	-0.360438
Omy_u07.79.166	21	57523676	0.732486	0.0978552	1492	0.41771	0.417755	0.920043	0.171554
Omy_ftzf1.217	3	44060919	0.742729	0.00904826	1492	0.41771	0.417752	0.923256	0.477125
Omy_RAD46314.35	26	78480158	0.748089	0.0405496	1492	0.41771	0.41775	0.923256	-0.223814
OMS00077	12	48861950	0.75355	0.396448	1492	0.41771	0.417748	0.923256	-0.114622
OMS00024	9	31418339	0.754651	0.372989	1492	0.41771	0.417748	0.923256	-0.115708
Omy_NaKATPa3.50	26	23893157	0.755211	0.365282	1492	0.41771	0.417748	0.923256	-0.113665
OMS00128	25	14488587	0.755456	0.0227882	1492	0.41771	0.417748	0.923256	0.29359
Omy_108007.193	17	43671991	0.755919	0.398458	1492	0.41771	0.417748	0.923256	-0.11384
Omy_RAD43612.42	2	29118777	0.762397	0.342828	1492	0.41771	0.417746	0.923256	0.109826
Omy_RAD92485.64	19	68318464	0.769265	0.204088	1492	0.41771	0.417743	0.923256	0.0906894
Omy_RAD40641.58	4	17858278	0.770601	0.0733914	1492	0.41771	0.417743	0.923256	0.151914
Omy_mapK3.103	14	10975716	0.771044	0.0586461	1492	0.41771	0.417743	0.923256	0.188025
Omy_RAD78776.10	2	25034326	0.771074	0.0489276	1492	0.41771	0.417743	0.923256	0.182594
Omy_BAC.F5.284	24	42789302	0.773086	0.0492627	1492	0.41771	0.417742	0.923256	-0.19524
OMY1011SNP	1	54446225	0.773509	0.282507	1492	0.41771	0.417742	0.923256	0.10759
Omy_hsc715.80	12	40136309	0.775231	0.435657	1492	0.41771	0.417742	0.923256	-0.102185
M09AAD.076	2	53717512	0.787144	0.479558	1492	0.41771	0.417738	0.923256	-0.0730412
Omy_97954.618	4	11433435	0.788543	0.131702	1492	0.41771	0.417738	0.923256	-0.11813
Omy_BAMBI2.312	1	6112929	0.792665	0.0891421	1492	0.41771	0.417737	0.923256	-0.135316
Omy_U11_2b.154	25	59466696	0.800717	0.253351	1492	0.41771	0.417735	0.923256	0.099357
Omy_97660.230	20	35742946	0.801849	0.377346	1492	0.41771	0.417734	0.923256	0.0918706
Omy_RAD4848.14	9	5493648	0.805923	0.0258043	1492	0.41771	0.417733	0.923256	0.210416
Omy_RAD33122.47	12	66078752	0.80833	0.315349	1492	0.41771	0.417733	0.923256	0.0627866
Omy_RAD46672.27	25	58256353	0.809929	0.40315	1492	0.41771	0.417732	0.923256	-0.0673625
OMS00112	12	68382081	0.81019	0.225201	1492	0.41771	0.417732	0.923256	-0.0946453
Omy_BAC.B4.324	27	14528635	0.810817	0.404491	1492	0.41771	0.417732	0.923256	-0.0648704
OMS00014	8	6297526	0.815938	0.0204424	1492	0.41771	0.417731	0.923256	0.22984
Omy_RAD366.7	14	6230066	0.81661	0.27882	1492	0.41771	0.417731	0.923256	0.0671383
Omy_pad.196	14	44470619	0.817975	0.0412198	1492	0.41771	0.41773	0.923256	0.160488
Omy_117370.400	4	14853962	0.818175	0.422587	1492	0.41771	0.41773	0.923256	-0.0847332
OMS00074	12	31104727	0.819956	0.495979	1492	0.41771	0.41773	0.923256	-0.0817218
Omy_101993.189	25	21491290	0.822134	0.255362	1492	0.41771	0.417729	0.923256	-0.0860073
Omy_IL17.185	15	27226063	0.824783	0.484584	1492	0.41771	0.417729	0.923256	0.0796644
OMS00053	12	66917868	0.825421	0.412869	1492	0.41771	0.417729	0.923256	-0.0811832
OMS00154	14	56234573	0.825599	0.215483	1492	0.41771	0.417729	0.923256	0.0894515
Omy_RAD88122.32	4	16334074	0.8264	0.196046	1492	0.41771	0.417729	0.923256	-0.0882504
Omy_sys1.188	14	56428776	0.826606	0.137399	1492	0.41771	0.417728	0.923256	0.0999259
Omy_arp.630	14	57239751	0.831526	0.410188	1492	0.41771	0.417727	0.925589	0.076203
OMS00138	26	22318448	0.833795	0.097185	1492	0.41771	0.417727	0.925589	-0.107288
Omy_129870.756	28	22915161	0.843682	0.171917	1492	0.41771	0.417725	0.933329	-0.0701712
Omy_RAD10733.10	3	41411754	0.84591	0.0268097	1492	0.41771	0.417724	0.933329	0.162292
Omy_ada10.71	29	18315420	0.852762	0.199397	1492	0.41771	0.417723	0.936172	-0.0756449
Omy_105714.265	7	7594847	0.853645	0.276475	1492	0.41771	0.417723	0.936172	0.0686944
Omy28_11625241	20	11625241	0.865515	0.0217828	1492	0.41771	0.417721	0.946331	0.13889
Omy_RAD52812.28	16	28623729	0.880601	0.313003	1492	0.41771	0.417719	0.955265	0.0564429
Omy_1004	22	41944218	0.880617	0.174598	1492	0.41771	0.417719	0.955265	-0.0640677
Omy_redd1.410	18	69044121	0.8843	0.210456	1492	0.41771	0.417718	0.955265	-0.0590698
OMS00017	1	19111591	0.88643	0.242292	1492	0.41771	0.417718	0.955265	0.0544381
OMS00079	19	35250473	0.888306	0.45811	1492	0.41771	0.417717	0.955265	-0.0500567
Omy_RAD12566.14	18	44125336	0.889475	0.00536193	1492	0.41771	0.417717	0.955265	-0.259359
Omy_RAD86706.72	17	40479421	0.899899	0.246314	1492	0.41771	0.417716	0.962277	0.0390173
Omy_hsf2.146	17	17470364	0.901306	0.301944	1492	0.41771	0.417716	0.962277	-0.0458865
Omy_srp09.37	17	21426823	0.926516	0.323727	1492	0.41771	0.417713	0.984578	-0.0344855
Omy_RAD23577.43	16	26972288	0.930166	0.000670241	1492	0.41771	0.417713	0.984578	0.46416
Omy_ppie.232	6	54990925	0.930331	0.118633	1492	0.41771	0.417713	0.984578	0.0406188
Omy_111666.301	12	70990844	0.936647	0.0187668	1492	0.41771	0.417712	0.985222	0.080472
Omy_187760.385	9	23659737	0.93836	0.00368633	1492	0.41771	0.417712	0.985222	0.173498
Omy28_11607954	20	11607954	0.948342	0.0170912	1492	0.41771	0.417711	0.985222	-0.0633719
Omy28_11658853	20	11658853	0.953089	0.0157507	1492	0.41771	0.417711	0.985222	-0.0584603
Omy_110201.359	12	28727952	0.953264	0.0914879	1492	0.41771	0.417711	0.985222	-0.0302043
Omy_LDHB.1_i2	16	44094440	0.956775	0.107909	1492	0.41771	0.417711	0.985222	0.0258817
Omy_rbm4b.203	13	12485117	0.957586	0.205764	1492	0.41771	0.417711	0.985222	0.0218998
Omy_gadd45.332	5	12240053	0.96109	0.0754021	1492	0.41771	0.417711	0.985222	0.0269373
Omy_u09.56.119	25	41690956	0.962943	0.142426	1492	0.41771	0.417711	0.985222	-0.0209687
Omy_u09.53.469	26	48859883	0.963354	0.353887	1492	0.41771	0.417711	0.985222	-0.0168376
OMS00056	13	43771325	0.967013	0.207775	1492	0.41771	0.41771	0.985222	-0.016807
Omy_RAD46452.51	20	27516610	0.967668	0.400134	1492	0.41771	0.41771	0.985222	0.0110016
Omy_117286.374	19	52310165	0.973068	0.0743968	1492	0.41771	0.41771	0.985222	0.0191454
Omy_GREB1_09	20	11641623	0.975319	0.0160858	1492	0.41771	0.41771	0.985222	-0.0304632
Omy_RAD14033.46	6	60064021	0.976227	0.0281501	1492	0.41771	0.41771	0.985222	0.024689
Omy_102505.102	15	7759328	0.976332	0.362265	1492	0.41771	0.41771	0.985222	0.0105147
Omy_RAD35005.13	22	37188435	0.977079	0.0164209	1492	0.41771	0.41771	0.985222	0.0299242
Omy_105105.448	14	68303584	0.987419	0.407172	1492	0.41771	0.41771	0.99182	0.00576186
Omy_rapd.167	1	27362424	0.989088	0.196046	1492	0.41771	0.41771	0.99182	-0.00566123
Omy_BAMBI4.238	24	24411085	1	0	1492	NA	NA	1	NA

## Sheet: MLM.ocean.age-Interior
SNP	Chromosome	Position	P.value	maf	nobs	Rsquare.of.Model.without.SNP	Rsquare.of.Model.with.SNP	FDR_Adjusted_P-values	effect
Omy25_61284413	6	61284413	9.49785e-36	0.313826	1461	0.151841	0.247652	8.2486e-34	-0.240734
Omy25_61285646	6	61285646	1.13617e-35	0.313826	1461	0.151841	0.247421	8.2486e-34	-0.240201
Omy25_61286316	6	61286316	3.51968e-36	0.314853	1461	0.151841	0.248932	4.25881e-34	-0.242245
Omy25_61287415	6	61287415	2.75577e-36	0.315195	1461	0.151841	0.249248	4.25881e-34	-0.242396
Omy25_61294400	6	61294400	2.75577e-36	0.315195	1461	0.151841	0.249248	4.25881e-34	-0.242396
Omy25_61316270	6	61316270	1.04844e-33	0.268652	1461	0.151841	0.241609	6.34304e-32	-0.245258
Omy25_61317685	6	61317685	3.81603e-32	0.286448	1461	0.151841	0.237019	1.38522e-30	-0.232137
Omy25_61317777	6	61317777	1.83056e-33	0.278576	1461	0.151841	0.240896	9.49275e-32	-0.240327
Omy25_61318852	6	61318852	3.60162e-32	0.287817	1461	0.151841	0.237093	1.38522e-30	-0.231152
Omy25_61322413	6	61322413	2.79072e-33	0.278234	1461	0.151841	0.240356	1.26629e-31	-0.23961
Omy_RAD35149.9	7	60182501	0.000142105	0.295688	1461	0.151841	0.160317	0.00468947	-0.0736714
Omy_RAD66402.36	3	30372084	0.00088024	0.191992	1461	0.151841	0.158313	0.0266273	-0.0733341
Omy_RAD19340.24	2	42701841	0.00173519	0.0434634	1461	0.151841	0.157577	0.0484518	0.132623
Omy_RAD9004.13	26	54044836	0.00197342	0.198494	1461	0.151841	0.157438	0.0495707	0.0608922
Omy_RAD65959.69	13	36338472	0.00215225	0.37269	1461	0.151841	0.157345	0.0495707	-0.0553719
Omy_RAD76060.20	20	21561303	0.00231442	0.0838467	1461	0.151841	0.157267	0.0495707	0.0875261
Omy_RAD52458.17	20	11609794	0.00232149	0.072553	1461	0.151841	0.157264	0.0495707	-0.0964983
Omy_118205.116	27	33267127	0.00285444	0.148186	1461	0.151841	0.157042	0.0575646	-0.078772
Omy_RAD88028.7	16	5676664	0.00331219	0.243326	1461	0.151841	0.156883	0.0632802	-0.0605827
Omy_GREB1_05	20	11618027	0.00371888	0.0687885	1461	0.151841	0.156759	0.0674976	-0.0949809
Omy_RAD31408.67	4	48341010	0.00408745	0.460301	1461	0.151841	0.156659	0.0706546	0.0502796
Omy_RAD1186.59	6	70252314	0.00581649	0.28371	1461	0.151841	0.156285	0.0959721	-0.0538137
Omy_RAD48799.69	9	21581080	0.00654868	0.16564	1461	0.151841	0.15616	0.103355	0.069252
Omy_RAD73963.73	5	23729539	0.00880256	0.293634	1461	0.151841	0.155849	0.133139	0.0499007
Omy28_11667578	20	11667578	0.0109695	0.242642	1461	0.151841	0.15562	0.159277	-0.0491153
Omy_ndk.152	12	56277959	0.012001	0.0345654	1461	0.151841	0.155526	0.167553	-0.119121
Omy_110689.148	18	72350872	0.0125286	0.162902	1461	0.151841	0.155482	0.16844	0.063412
Omy28_11683204	20	11683204	0.0149799	0.247775	1461	0.151841	0.155297	0.194203	-0.0468519
Omy28_11676622	20	11676622	0.0167167	0.244695	1461	0.151841	0.155184	0.20549	-0.0460012
Omy_inos.97	11	24547687	0.0169826	0.069473	1461	0.151841	0.155168	0.20549	-0.0843886
Omy_RAD47080.54	20	11667915	0.0193056	0.247091	1461	0.151841	0.155036	0.220761	-0.0448442
Omy_nach.200	28	30001796	0.019461	0.0195072	1461	0.151841	0.155028	0.220761	0.146347
Omy28_11632591	20	11632591	0.0231446	0.0821355	1461	0.151841	0.154852	0.25192	-0.0694356
Omy_131460.646	14	36600038	0.0235958	0.0106092	1461	0.151841	0.154832	0.25192	0.18848
Omy_RAD45104.18	25	20693754	0.0316354	0.428816	1461	0.151841	0.154536	0.328105	-0.0423679
OmyR24370	23	28579373	0.0331263	0.032512	1461	0.151841	0.15449	0.334024	-0.104291
OMS00096	21	29109394	0.0360974	0.173169	1461	0.151841	0.154404	0.352056	-0.0513939
OMS00039	10	4800495	0.0368544	0.440452	1461	0.151841	0.154384	0.352056	-0.0366068
Omy_RAD39156.33	7	46886531	0.0390743	0.143053	1461	0.151841	0.154326	0.363692	-0.0512761
Omy_RAD25042.68	26	32793123	0.0405575	0.0147159	1461	0.151841	0.154289	0.36806	-0.136675
OmyR40252	23	31675278	0.044296	0.0284052	1461	0.151841	0.154201	0.392182	-0.102138
Omy28_11671116	20	11671116	0.0467073	0.232033	1461	0.151841	0.154149	0.397163	-0.0389674
Omy_b9.164	7	17599731	0.0470468	0.109172	1461	0.151841	0.154142	0.397163	-0.0576343
OMS00048	9	37125668	0.0502091	0.143737	1461	0.151841	0.154078	0.408092	0.0525291
OmyR33562	23	47337540	0.0505899	0.0246407	1461	0.151841	0.154071	0.408092	-0.108203
Omy_RAD12439.64	14	44537893	0.0527929	0.380219	1461	0.151841	0.154029	0.409486	-0.0359922
OMS00002	6	82366395	0.0530189	0.305955	1461	0.151841	0.154025	0.409486	-0.0397646
Omy28_11625241	20	11625241	0.0586286	0.0208761	1461	0.151841	0.153927	0.443379	-0.102479
Omy_RAD22123.69	25	23756920	0.0604339	0.420602	1461	0.151841	0.153898	0.443807	-0.0324888
Omy_RAD27740.55	26	42745963	0.0622242	0.0633128	1461	0.151841	0.153869	0.443807	0.0637795
OMS00064	14	45227750	0.0635636	0.368241	1461	0.151841	0.153849	0.443807	0.0387649
Omy_impa1.55	20	36390509	0.0635757	0.0663929	1461	0.151841	0.153849	0.443807	-0.0631766
Omy_RAD17849.16	4	44116456	0.0653199	0.478782	1461	0.151841	0.153823	0.447379	0.032553
OMS00175	13	50381707	0.0699358	0.380561	1461	0.151841	0.153757	0.453415	-0.0362306
Omy_RAD43612.42	2	29118777	0.0710124	0.344627	1461	0.151841	0.153742	0.453415	0.0368959
OmyR19198	23	34973485	0.0718411	0.0249829	1461	0.151841	0.153731	0.453415	-0.0990679
Omy_e1.147	9	38313338	0.0719217	0.0509925	1461	0.151841	0.15373	0.453415	-0.0741093
OmyR14589	23	56162785	0.0724464	0.0242984	1461	0.151841	0.153723	0.453415	-0.0999895
Omy_97077.73	14	61875465	0.076987	0.0376454	1461	0.151841	0.153665	0.47095	0.0825831
Omy28_11773194	20	11773194	0.0786065	0.222108	1461	0.151841	0.153645	0.47095	-0.035265
OMS00132	17	9451350	0.0791404	0.415127	1461	0.151841	0.153639	0.47095	-0.0341031
Omy_metB.138	26	53792050	0.0814445	0.170773	1461	0.151841	0.153612	0.471463	0.0427831
Omy_117815.81	21	67894257	0.0828118	0.279603	1461	0.151841	0.153596	0.471463	-0.037522
Omy_110362.585	23	14307279	0.0831229	0.0147159	1461	0.151841	0.153592	0.471463	0.1273
Omy_RAD47955.51	7	23191748	0.0863675	0.241273	1461	0.151841	0.153556	0.476115	0.0333989
Omy_RAD78147.27	1	3343451	0.0865664	0.36345	1461	0.151841	0.153554	0.476115	-0.032064
Omy_RAD78502.57	24	37031757	0.0879226	0.0660507	1461	0.151841	0.153539	0.476357	-0.0604255
OMS00120	24	51013177	0.0915592	0.177276	1461	0.151841	0.153501	0.488765	0.0414405
OmyR40319	23	63158919	0.0932909	0.00889802	1461	0.151841	0.153484	0.490791	-0.151606
Omy_101832.195	25	17015658	0.0974373	0.421287	1461	0.151841	0.153443	0.499326	0.03333
Omy_cox1.221	24	47052310	0.0976643	0.37577	1461	0.151841	0.153441	0.499326	-0.0344106
Omy_SECC22b.88	23	61828903	0.105176	0.0201916	1461	0.151841	0.153372	0.530263	-0.0992751
Omy_zg57.91	22	32766740	0.10812	0.115674	1461	0.151841	0.153346	0.535202	0.0464303
Omy_RAD30392.17	23	61772669	0.109396	0.23306	1461	0.151841	0.153336	0.535202	0.0314325
Omy_RAD59758.41	6	40219356	0.110579	0.0407255	1461	0.151841	0.153326	0.535202	-0.0711916
Omy28_11607954	20	11607954	0.116656	0.0160849	1461	0.151841	0.153277	0.544519	-0.103
Omy_107336.170	6	30017455	0.116988	0.0971937	1461	0.151841	0.153274	0.544519	-0.0477954
Omy_Ots249.227	15	18917430	0.118242	0.32204	1461	0.151841	0.153264	0.544519	-0.032568
Omy_RAD3651.48	9	32029860	0.119905	0.441478	1461	0.151841	0.153251	0.544519	0.025194
Omy_RAD58835.15	21	53735338	0.120004	0.212868	1461	0.151841	0.153251	0.544519	-0.0372843
Omy_112301.202	21	37590554	0.125541	0.0256674	1461	0.151841	0.153209	0.55002	0.086053
OMS00052	11	28174967	0.127334	0.190281	1461	0.151841	0.153197	0.55002	0.03619
Omy_116938.264	25	7154463	0.128868	0.0927447	1461	0.151841	0.153186	0.55002	-0.0489816
Omy_gluR.79	3	7508221	0.129158	0.498631	1461	0.151841	0.153184	0.55002	-0.0301669
Omy_u09.54.311	21	42920502	0.130486	0.290897	1461	0.151841	0.153174	0.55002	-0.033023
OMS00179	17	25539930	0.130756	0.295688	1461	0.151841	0.153173	0.55002	0.0316445
OMS00153	17	16303316	0.133313	0.0780287	1461	0.151841	0.153155	0.55002	0.0518089
Omy_vatf.406	22	23806220	0.133338	0.384668	1461	0.151841	0.153155	0.55002	-0.0323196
Omy_96222.125	16	24041111	0.14354	0.0349076	1461	0.151841	0.153089	0.578806	-0.067885
Omy_mcsf.268	18	48758470	0.143677	0.0379877	1461	0.151841	0.153088	0.578806	0.0695248
Omy_RAD72528.44	5	7354513	0.1451	0.0831622	1461	0.151841	0.153079	0.578806	0.0472231
Omy_RAD41594.34	29	5600475	0.147474	0.0335387	1461	0.151841	0.153064	0.581524	-0.0680519
Omy_sSOD.1	27	39802221	0.148985	0.0123203	1461	0.151841	0.153055	0.581524	0.112686
Omy_RAD49111.35	1	40050111	0.154487	0.350787	1461	0.151841	0.153023	0.596582	0.0262836
Omy_Il.1b_.028	1	10329530	0.16468	0.229295	1461	0.151841	0.152967	0.616817	0.0310989
Omy_aromat.280	19	3391469	0.166821	0.193703	1461	0.151841	0.152955	0.616817	-0.0314867
Omy28_11658853	20	11658853	0.168959	0.0147159	1461	0.151841	0.152944	0.616817	-0.091738
Omy_G3PD_2.246	26	6084071	0.169537	0.00513347	1461	0.151841	0.152941	0.616817	-0.158262
Omy_128923.433	19	16436234	0.169698	0.476386	1461	0.151841	0.15294	0.616817	-0.0266913
OMS00169	23	67568174	0.169922	0.0154004	1461	0.151841	0.152939	0.616817	-0.0939589
Omy_RAD42465.32	2	25034287	0.183914	0.0184805	1461	0.151841	0.15287	0.647471	-0.0827853
OMS00095	3	38704654	0.185731	0.0595483	1461	0.151841	0.152862	0.647471	0.0497063
Omy_IL1b.163	7	42313129	0.186022	0.0749487	1461	0.151841	0.152861	0.647471	-0.0422146
Omy_IL6.320	18	7102407	0.187347	0.228953	1461	0.151841	0.152854	0.647471	-0.0302477
Omy_105714.265	7	7594847	0.191557	0.27755	1461	0.151841	0.152835	0.647471	0.0274052
Omy_Ogo4.212	16	12595806	0.192174	0.454141	1461	0.151841	0.152833	0.647471	-0.0259507
Omy_myoD.178	19	10520793	0.193052	0.136208	1461	0.151841	0.152829	0.647471	0.0341883
Omy_cyp17.153	5	64509889	0.194728	0.013347	1461	0.151841	0.152821	0.647471	-0.0975721
Omy_111084.526	16	17300850	0.198589	0.166324	1461	0.151841	0.152804	0.647471	0.0328853
Omy_hsp90BA.193	17	10667361	0.199753	0.078371	1461	0.151841	0.152799	0.647471	-0.0441633
OMS00014	8	6297526	0.200098	0.0212183	1461	0.151841	0.152798	0.647471	-0.0790435
OMS00173	15	9105891	0.200627	0.130048	1461	0.151841	0.152796	0.647471	0.0343022
Omy_hsp70aPro.329	12	66828836	0.202158	0.0674196	1461	0.151841	0.152789	0.647471	-0.0450441
Omy_ntl.27	18	22071034	0.203338	0.358316	1461	0.151841	0.152784	0.647471	0.0258943
Omy_RAD40132.55	4	62784779	0.205251	0.322382	1461	0.151841	0.152776	0.64788	-0.0235905
Omy_110064.419	28	36272850	0.208334	0.381588	1461	0.151841	0.152764	0.647924	0.0259131
Omy_114976.223	25	41462973	0.209078	0.409651	1461	0.151841	0.152761	0.647924	0.0243886
Omy_gh.475	12	62308122	0.21089	0.108487	1461	0.151841	0.152753	0.647924	-0.0379302
Omy_RAD65808.68	5	12187698	0.213345	0.211157	1461	0.151841	0.152744	0.647924	-0.0270309
OMY1011SNP	1	54446225	0.215375	0.282341	1461	0.151841	0.152736	0.647924	0.0261876
Omy_OmyP9.180	27	15673414	0.221335	0.100616	1461	0.151841	0.152713	0.647924	0.0366208
Omy_RAD98715.53	11	23448568	0.223435	0.326489	1461	0.151841	0.152705	0.647924	0.023033
Omy_GREB1_09	20	11641623	0.227369	0.0150582	1461	0.151841	0.15269	0.647924	-0.0797284
OMS00068	17	17488038	0.228177	0.271732	1461	0.151841	0.152688	0.647924	-0.0273324
Omy_101554.306	18	53660117	0.230321	0.0770021	1461	0.151841	0.15268	0.647924	0.0406636
Omy_UBA3b	18	28552649	0.231563	0.142026	1461	0.151841	0.152675	0.647924	-0.0316603
Omy_RAD46452.51	20	27516610	0.231729	0.400753	1461	0.151841	0.152675	0.647924	-0.0210474
Omy_nips.299	16	39788784	0.232568	0.0424367	1461	0.151841	0.152672	0.647924	-0.0528902
Omy_RAD66834.17	10	30353244	0.233901	0.123546	1461	0.151841	0.152667	0.647924	-0.0310691
OMS00092	1	12518551	0.234612	0.115674	1461	0.151841	0.152664	0.647924	0.0340244
OMGH1PROM1.SNP1	5	70466474	0.235452	0.138604	1461	0.151841	0.152662	0.647924	-0.0339217
Omy_RAD20917.11	26	52384497	0.235609	0.140999	1461	0.151841	0.152661	0.647924	0.0274102
OMS00127	2	36268423	0.241859	0.00410678	1461	0.151841	0.152639	0.651703	-0.160206
Omy_p53.262	3	46190822	0.242544	0.178303	1461	0.151841	0.152637	0.651703	-0.0289812
Omy_LDHB.2_i6	22	24130559	0.244314	0.0171116	1461	0.151841	0.152631	0.651703	-0.0787994
Omy_109894.185	3	10852282	0.245482	0.332649	1461	0.151841	0.152627	0.651703	0.0240292
Omy_RAD2976.26	14	58337126	0.24596	0.0674196	1461	0.151841	0.152626	0.651703	0.0374869
Omy_RAD13499.13	21	38408941	0.255823	0.0722108	1461	0.151841	0.152594	0.664887	0.0386356
Omy_RAD33798.24	21	38336651	0.255823	0.0722108	1461	0.151841	0.152594	0.664887	0.0386356
Omy_111383.51	16	21239768	0.256885	0.42642	1461	0.151841	0.15259	0.664887	-0.0226055
Omy_RAD85131.35	23	75534697	0.258262	0.284736	1461	0.151841	0.152586	0.664887	0.0198675
Omy_oxct.85	24	68405894	0.262127	0.151951	1461	0.151841	0.152574	0.670085	-0.0288853
M09AAJ.163	4	44843440	0.270065	0.310404	1461	0.151841	0.15255	0.685548	-0.023883
Omy_u09.61.043	23	58840810	0.275087	0.00855578	1461	0.151841	0.152535	0.69345	-0.10515
OMS00061	16	31231975	0.281994	0.0475702	1461	0.151841	0.152516	0.703173	-0.0454067
Omy_RAD35417.9	7	15867514	0.28475	0.118754	1461	0.151841	0.152508	0.703173	-0.0290061
Omy_carban1.264	16	21454064	0.285451	0.121834	1461	0.151841	0.152506	0.703173	0.030232
OMS00176	14	11029167	0.286693	0.0722108	1461	0.151841	0.152503	0.703173	-0.0370843
Omy_g1.103	28	39287232	0.296393	0.08282	1461	0.151841	0.152476	0.712667	0.0344466
Omy_RAD12566.14	18	44125336	0.297401	0.0054757	1461	0.151841	0.152474	0.712667	-0.124202
Omy_RAD14033.46	6	60064021	0.298119	0.028063	1461	0.151841	0.152472	0.712667	-0.0556342
OMS00129	20	22531125	0.300604	0.195756	1461	0.151841	0.152465	0.712667	0.0232923
Omy_crb.106	27	30701374	0.302853	0.396646	1461	0.151841	0.15246	0.712667	-0.019999
OMS00101	11	10475451	0.303409	0.438398	1461	0.151841	0.152458	0.712667	0.020121
Omy_UT16_2.173	3	61496264	0.304307	0.0581793	1461	0.151841	0.152456	0.712667	0.0398611
Omy_ftzf1.217	3	44060919	0.309983	0.00924025	1461	0.151841	0.152442	0.721307	-0.0934642
OMS00116	23	11341754	0.326557	0.054757	1461	0.151841	0.152402	0.751234	-0.0389356
Omy_112820.82	13	21861264	0.326983	0.0181383	1461	0.151841	0.152401	0.751234	0.0645181
Omy_RAD739.59	1	52923702	0.330898	0.139288	1461	0.151841	0.152392	0.755447	-0.023643
OMS00105	1	20264968	0.339507	0.427105	1461	0.151841	0.152373	0.766011	-0.0189141
Omy_109525.403	23	84224892	0.339746	0.285079	1461	0.151841	0.152372	0.766011	0.0200537
Omy_stat3.273	5	79898098	0.343109	0.228953	1461	0.151841	0.152365	0.768818	-0.021489
Omy_114315.438	13	64564508	0.34921	0.450034	1461	0.151841	0.152352	0.770868	0.0184798
Omy_u07.79.166	21	57523676	0.349842	0.0968515	1461	0.151841	0.15235	0.770868	0.0283632
Omy_star.206	7	36624863	0.350394	0.068104	1461	0.151841	0.152349	0.770868	-0.0333555
Omy_RAD59950.44	2	17292964	0.352795	0.120123	1461	0.151841	0.152344	0.771473	-0.0247794
OMS00013	7	10325271	0.360999	0.0927447	1461	0.151841	0.152327	0.783744	-0.0287718
Omy_RAD62596.38	14	49977794	0.362725	0.43258	1461	0.151841	0.152324	0.783744	0.0178307
Omy_arp.630	14	57239751	0.366323	0.409993	1461	0.151841	0.152317	0.78624	0.0180227
OMS00024	9	31418339	0.368212	0.375086	1461	0.151841	0.152313	0.78624	-0.0187906
OMS00018	4	46432462	0.370548	0.117385	1461	0.151841	0.152308	0.786602	-0.024978
Omy_RAD58213.70	25	58266227	0.372882	0.1564	1461	0.151841	0.152304	0.786955	-0.0227105
Omy_redd1.410	18	69044121	0.378205	0.209788	1461	0.151841	0.152293	0.793575	-0.0207341
Omy_RAD19578.59	12	67131514	0.389199	0.156057	1461	0.151841	0.152273	0.800677	-0.0211355
Omy_RAD2567.8	14	43793241	0.390346	0.486995	1461	0.151841	0.152271	0.800677	0.0150154
Omy_RAD366.7	14	6230066	0.390657	0.279945	1461	0.151841	0.15227	0.800677	-0.0160204
OMS00118	2	42212299	0.391841	0.381588	1461	0.151841	0.152268	0.800677	0.0186461
OMS00053	12	66917868	0.392618	0.412389	1461	0.151841	0.152267	0.800677	-0.0177354
Omy_cin.172	22	21602618	0.398604	0.180014	1461	0.151841	0.152256	0.802397	0.020923
Omy_RAD36848.7	3	63650747	0.399436	0.496235	1461	0.151841	0.152255	0.802397	0.0168853
Omy_vamp5.303	7	33625138	0.400093	0.223135	1461	0.151841	0.152254	0.802397	-0.0194643
Omy_97954.618	4	11433435	0.408215	0.13039	1461	0.151841	0.15224	0.809963	-0.0216435
Omy_RAD40641.58	4	17858278	0.408329	0.0746064	1461	0.151841	0.152239	0.809963	-0.0275785
Omy_nxt2.273	18	71969784	0.421475	0.0602327	1461	0.151841	0.152217	0.826691	-0.0296475
Omy_102867.443	24	55934332	0.42249	0.0359343	1461	0.151841	0.152216	0.826691	0.0363489
Omy_RAD78776.10	2	25034326	0.423594	0.0482546	1461	0.151841	0.152214	0.826691	-0.0325391
Omy_G3PD_2.371	26	6083946	0.426527	0.157426	1461	0.151841	0.152209	0.827964	-0.0201334
OMS00071	6	48248474	0.429201	0.397673	1461	0.151841	0.152205	0.828723	0.0156854
Omy_117540.259	12	5079371	0.445537	0.103354	1461	0.151841	0.15218	0.848488	0.022866
Omy_RAD43573.37	7	1745954	0.445729	0.28679	1461	0.151841	0.15218	0.848488	0.0147261
OMS00111	19	63031581	0.449757	0.147502	1461	0.151841	0.152174	0.848488	-0.0195126
OMS00133	1	23702093	0.450341	0.0311431	1461	0.151841	0.152173	0.848488	0.0376964
Omy_RAD93580.37	15	24247865	0.451124	0.264545	1461	0.151841	0.152172	0.848488	0.0146621
Omy_NaKATPa3.50	26	23893157	0.455638	0.367556	1461	0.151841	0.152165	0.852552	-0.0152696
Omy_RAD46314.35	26	78480158	0.461435	0.0400411	1461	0.151841	0.152157	0.852552	-0.0332447
OMS00164	27	17249654	0.461828	0.017796	1461	0.151841	0.152156	0.852552	0.0486171
OMS00006	4	63247944	0.46268	0.488706	1461	0.151841	0.152155	0.852552	0.014429
Omy_RAD1919.22	12	53383757	0.469624	0.0054757	1461	0.151841	0.152146	0.859954	0.0854438
Omy_RAD79314.58	4	62728432	0.471435	0.00787132	1461	0.151841	0.152143	0.859954	0.0682673
Omy_105105.448	14	68303584	0.477562	0.407255	1461	0.151841	0.152135	0.865927	0.0145449
Omy_1004	22	41944218	0.47948	0.175907	1461	0.151841	0.152132	0.865927	0.0176282
OMS00017	1	19111591	0.482163	0.240589	1461	0.151841	0.152129	0.86646	0.0153279
Omy_RAD43694.41	25	57728549	0.488625	0.151608	1461	0.151841	0.15212	0.873747	-0.0162904
Omy_RAD17632.23	18	56074485	0.494477	0.314853	1461	0.151841	0.152113	0.879879	0.0142125
OMS00090	20	4245997	0.505614	0.491444	1461	0.151841	0.152099	0.887948	-0.0134876
OMS00003	5	59464348	0.507284	0.130732	1461	0.151841	0.152097	0.887948	-0.0181041
Omy_114587.480	26	16204563	0.510743	0.319986	1461	0.151841	0.152093	0.887948	0.0140577
Omy_RAD23894.58	23	40927121	0.512132	0.288501	1461	0.151841	0.152091	0.887948	-0.0123588
Omy_IL17.185	15	27226063	0.513038	0.485284	1461	0.151841	0.15209	0.887948	0.0131834
Omy_118175.396	28	20282478	0.513689	0.00444901	1461	0.151841	0.152089	0.887948	0.085938
OMS00072	18	59971780	0.520532	0.415127	1461	0.151841	0.152081	0.888117	0.0126781
Omy_105075.162	19	7635334	0.521309	0.0941136	1461	0.151841	0.152081	0.888117	-0.0199962
Omy_hsp47.86	8	27944494	0.524943	0.23306	1461	0.151841	0.152076	0.888117	0.0144745
OMS00134	4	47743637	0.526965	0.0140315	1461	0.151841	0.152074	0.888117	-0.0477239
OMS00151	17	23949230	0.533449	0.146817	1461	0.151841	0.152067	0.888117	-0.0159811
Omy_RAD3209.10	2	50984953	0.534533	0.478782	1461	0.151841	0.152066	0.888117	0.0107958
OMS00079	19	35250473	0.534879	0.458248	1461	0.151841	0.152065	0.888117	-0.0123586
OMS00119	4	27506018	0.536397	0.143053	1461	0.151841	0.152064	0.888117	-0.0162713
Omy_BAMBI2.312	1	6112929	0.542328	0.0882957	1461	0.151841	0.152057	0.888117	-0.0190288
Omy_lpl.220	26	60022813	0.542483	0.144422	1461	0.151841	0.152057	0.888117	0.0158806
Omy_117370.400	4	14853962	0.542718	0.422656	1461	0.151841	0.152057	0.888117	0.0125237
Omy_RAD16104.20	26	67119313	0.547051	0.495893	1461	0.151841	0.152052	0.888117	0.0104287
Omy_111666.301	12	70990844	0.548669	0.019165	1461	0.151841	0.15205	0.888117	0.0381828
Omy_105385.406	5	77446133	0.549274	0.384668	1461	0.151841	0.15205	0.888117	0.012352
Omy_u09.56.119	25	41690956	0.550486	0.142026	1461	0.151841	0.152049	0.888117	-0.0159166
Omy_rbm4b.203	13	12485117	0.553544	0.205681	1461	0.151841	0.152045	0.889099	0.0141928
OMS00008	5	77384035	0.55774	0.173169	1461	0.151841	0.152041	0.891893	-0.0142668
Omy_RAD57916.29	5	44429931	0.571478	0.488364	1461	0.151841	0.152027	0.900648	-0.00917484
Omy_107806.34	9	10095418	0.57686	0.336756	1461	0.151841	0.152022	0.900648	-0.0116878
Omy_gadd45.332	5	12240053	0.578797	0.0759754	1461	0.151841	0.15202	0.900648	-0.0186671
OMS00058	15	19922139	0.58199	0.437714	1461	0.151841	0.152017	0.900648	0.0114589
Omy_pad.196	14	44470619	0.582503	0.0400411	1461	0.151841	0.152017	0.900648	0.0242337
Omy_128693.455	1	32890059	0.583622	0.0123203	1461	0.151841	0.152016	0.900648	-0.0440242
Omy_metA.161	5	24257340	0.585485	0.27755	1461	0.151841	0.152014	0.900648	-0.0122679
M09AAE.082	3	32872704	0.586323	0.225873	1461	0.151841	0.152013	0.900648	0.0125814
Omy_BAC.B4.324	27	14528635	0.590453	0.40486	1461	0.151841	0.15201	0.900648	0.00942195
Omy_cd28.130	14	19036977	0.592584	0.0174538	1461	0.151841	0.152008	0.900648	-0.0354474
Omy_RAD47444.53	18	56051917	0.593705	0.173169	1461	0.151841	0.152007	0.900648	-0.0127696
OMS00089	18	13150534	0.595121	0.261123	1461	0.151841	0.152005	0.900648	0.0117001
OMS00030	3	60401405	0.595733	0.117043	1461	0.151841	0.152005	0.900648	-0.0148894
OMS00112	12	68382081	0.597951	0.226557	1461	0.151841	0.152003	0.900648	-0.011961
Omy_hsc715.80	12	40136309	0.60375	0.434976	1461	0.151841	0.151998	0.905625	-0.0103574
Omy_129870.756	28	22915161	0.606518	0.1718	1461	0.151841	0.151995	0.906033	0.0117895
Omy_104519.624	17	42764123	0.613668	0.338809	1461	0.151841	0.151989	0.909834	0.0105056
OMS00106	3	59855697	0.614076	0.208761	1461	0.151841	0.151989	0.909834	0.0118442
Omy_RAD55404.54	18	43876869	0.62387	0.073922	1461	0.151841	0.151981	0.920588	0.0167073
Omy_txnip.343	18	24435825	0.636038	0.23614	1461	0.151841	0.151971	0.930573	-0.0104344
Omy_RAD10733.10	3	41411754	0.641604	0.0256674	1461	0.151841	0.151967	0.930573	0.0256892
Omy_GHSR.121	2	11662801	0.64285	0.0800821	1461	0.151841	0.151966	0.930573	0.0159125
Omy_GH1P1_2	5	70466483	0.65035	0.032512	1461	0.151841	0.151961	0.930573	0.0235179
OMS00156	26	12397197	0.654702	0.364476	1461	0.151841	0.151957	0.930573	-0.00904134
Omy_LDHB.2_e5	22	24129907	0.658428	0.162218	1461	0.151841	0.151955	0.930573	-0.0112054
Omy_cd59.206	29	8028322	0.65904	0.291239	1461	0.151841	0.151954	0.930573	-0.0093743
Omy_aspAT.123	29	19289582	0.661678	0.274127	1461	0.151841	0.151952	0.930573	-0.00972247
Omy_RAD76570.62	12	56297752	0.662269	0.065024	1461	0.151841	0.151952	0.930573	-0.0153746
Omy_RAD116.59	4	33074866	0.662364	0.0150582	1461	0.151841	0.151952	0.930573	0.0308777
Omy_RAD18903.48	17	61039208	0.663401	0.032512	1461	0.151841	0.151951	0.930573	0.0209101
Omy_RAD4848.14	9	5493648	0.66393	0.0253251	1461	0.151841	0.151951	0.930573	0.0246701
OMS00149	12	65894619	0.673002	0.0540726	1461	0.151841	0.151945	0.930573	-0.0172371
Omy_hsf2.146	17	17470364	0.679606	0.299795	1461	0.151841	0.15194	0.930573	-0.00860587
Omy_rapd.167	1	27362424	0.686006	0.195414	1461	0.151841	0.151936	0.930573	-0.00972201
Omy_RAD40520.48	30	259000	0.686279	0.137919	1461	0.151841	0.151936	0.930573	-0.0093541
Omy_hus1.52	16	13042222	0.686819	0.0722108	1461	0.151841	0.151936	0.930573	0.0137252
Omy_110201.359	12	28727952	0.686825	0.0903491	1461	0.151841	0.151936	0.930573	-0.0126853
Omy_RAD73204.63	21	24670264	0.686922	0.0797399	1461	0.151841	0.151936	0.930573	0.0124965
Omy_bcAKala.380rd	23	53469295	0.68792	0.332991	1461	0.151841	0.151935	0.930573	0.00844906
Omy_ada10.71	29	18315420	0.689631	0.19781	1461	0.151841	0.151934	0.930573	0.00947117
Omy_hsf1b.241	18	14516742	0.690549	0.0715264	1461	0.151841	0.151933	0.930573	0.0141045
Omy_nkef.241	17	69427037	0.692031	0.416496	1461	0.151841	0.151932	0.930573	-0.00824312
Omy_U11_2b.154	25	59466696	0.699063	0.252909	1461	0.151841	0.151928	0.930573	0.00872788
Omy_u09.53.469	26	48859883	0.69964	0.352156	1461	0.151841	0.151928	0.930573	0.00796597
Omy_RAD30619.61	14	42710419	0.701314	0.0400411	1461	0.151841	0.151927	0.930573	0.0166221
Omy_RAD5374.56	24	6186937	0.702811	0.113621	1461	0.151841	0.151926	0.930573	0.0101989
Omy_RAD28236.38	17	40399499	0.70972	0.320329	1461	0.151841	0.151922	0.930573	0.00700507
Omy_130524.160	19	28889024	0.711423	0.374059	1461	0.151841	0.151921	0.930573	-0.00730201
Omy_RAD619.59	30	289000	0.713093	0.275838	1461	0.151841	0.15192	0.930573	-0.00696709
Omy_97660.230	20	35742946	0.715039	0.377823	1461	0.151841	0.151919	0.930573	-0.00746778
M09AAD.076	2	53717512	0.715789	0.48152	1461	0.151841	0.151918	0.930573	0.00633971
Omy_sys1.188	14	56428776	0.717212	0.137919	1461	0.151841	0.151917	0.930573	0.00978656
Omy_RAD29700.18	10	1673196	0.722203	0.228611	1461	0.151841	0.151915	0.930573	0.00797978
Omy_RAD13073.16	23	13954598	0.725243	0.0544148	1461	0.151841	0.151913	0.930573	0.013728
OMS00087	19	52511964	0.725335	0.138946	1461	0.151841	0.151913	0.930573	-0.00895354
Omy_RAD13034.67	29	12537039	0.726842	0.149213	1461	0.151841	0.151912	0.930573	0.00832395
Omy_RAD26691.36	12	47284987	0.728723	0.0633128	1461	0.151841	0.151911	0.930573	-0.0124472
Omy_srp09.37	17	21426823	0.739509	0.323409	1461	0.151841	0.151905	0.930573	-0.00705563
Omy_RAD37816.68	26	73500031	0.744584	0.240931	1461	0.151841	0.151903	0.930573	0.00654508
OMS00128	25	14488587	0.74566	0.0229295	1461	0.151841	0.151902	0.930573	0.0193514
OMS00062	4	14858081	0.746232	0.25462	1461	0.151841	0.151902	0.930573	-0.00735002
Omy_98683.165	26	8555140	0.748789	0.0215606	1461	0.151841	0.151901	0.930573	-0.0191004
Omy_RAD7210.8	2	42558654	0.750394	0.466804	1461	0.151841	0.1519	0.930573	-0.00630777
Omy_RAD24287.74	17	28035734	0.751632	0.231348	1461	0.151841	0.151899	0.930573	0.00647712
Omy_107285.69	7	9809156	0.751657	0.166667	1461	0.151841	0.151899	0.930573	-0.00790787
Omy_116733.349	18	18498042	0.752481	0.290554	1461	0.151841	0.151899	0.930573	0.00674175
OMS00121	2	34232991	0.753687	0.460643	1461	0.151841	0.151898	0.930573	-0.00608535
Omy_99300.202	22	14697073	0.767553	0.209788	1461	0.151841	0.151892	0.944481	0.00667428
OMS00077	12	48861950	0.77196	0.393908	1461	0.151841	0.15189	0.946282	0.00591903
Omy_anp.17	4	30728525	0.775121	0.349418	1461	0.151841	0.151888	0.946282	0.00607738
Omy_109243.222	11	7009687	0.776837	0.190965	1461	0.151841	0.151888	0.946282	0.00683996
OMS00056	13	43771325	0.782111	0.208077	1461	0.151841	0.151885	0.949519	0.00650175
Omy_ppie.232	6	54990925	0.787293	0.118412	1461	0.151841	0.151883	0.951005	0.00744318
OMS00138	26	22318448	0.788574	0.0954825	1461	0.151841	0.151883	0.951005	-0.0083359
Omy_RAD33122.47	12	66078752	0.792757	0.314168	1461	0.151841	0.151881	0.951676	0.0043853
OMS00070	5	55279296	0.794374	0.490075	1461	0.151841	0.15188	0.951676	-0.0054242
Omy_RAD46672.27	25	58256353	0.79915	0.40178	1461	0.151841	0.151879	0.954248	-0.00459464
Omy_103705.558	25	7065986	0.804514	0.10883	1461	0.151841	0.151877	0.954389	0.00715493
Omy_RAD55997.10	11	27405886	0.804526	0.00171116	1461	0.151841	0.151877	0.954389	-0.0521263
OMS00180	28	32462775	0.811476	0.363107	1461	0.151841	0.151874	0.957558	0.00480396
Omy_sast.264	2	28252083	0.812473	0.167693	1461	0.151841	0.151874	0.957558	-0.00593173
Omy_RAD86706.72	17	40479421	0.823662	0.244695	1461	0.151841	0.15187	0.960859	-0.00447692
OMS00015	8	23730945	0.828771	0.0527036	1461	0.151841	0.151868	0.960859	0.00853274
Omy_113490.159	28	26494831	0.831861	0.390828	1461	0.151841	0.151867	0.960859	-0.0045777
Omy_97865.196	17	82513344	0.833962	0.0571526	1461	0.151841	0.151866	0.960859	0.00783793
M09AAC.055	1	53855167	0.834511	0.0626283	1461	0.151841	0.151866	0.960859	-0.00764565
Omy_ca050.64	25	48651793	0.837157	0.378508	1461	0.151841	0.151865	0.960859	-0.00428424
OMS00103	13	38335692	0.841448	0.0249829	1461	0.151841	0.151864	0.960859	0.0115094
Omy_187760.385	9	23659737	0.842649	0.00376454	1461	0.151841	0.151864	0.960859	-0.0283778
Omy_RAD38406.19	12	48181130	0.845374	0.0835044	1461	0.151841	0.151863	0.960859	0.00563072
Omy_mapK3.103	14	10975716	0.850734	0.0571526	1461	0.151841	0.151861	0.960859	0.00741726
Omy_RAD103359.45	15	40502475	0.85099	0.00444901	1461	0.151841	0.151861	0.960859	0.0215378
Omy_RAD92485.64	19	68318464	0.851659	0.205681	1461	0.151841	0.151861	0.960859	0.00371468
Omy_RAD60135.12	7	56110072	0.856947	0.166324	1461	0.151841	0.15186	0.960859	0.00431642
Omy_tlr5.205	13	60510483	0.857912	0.0612594	1461	0.151841	0.15186	0.960859	-0.00665978
Omy_b1.266	22	41255773	0.858087	0.281314	1461	0.151841	0.151859	0.960859	0.00382904
Omy_RAD7016.31	7	51490760	0.860253	0.36037	1461	0.151841	0.151859	0.960859	-0.00308229
Omy_gdh.271	5	63738413	0.861076	0.0893224	1461	0.151841	0.151859	0.960859	-0.00555574
Omy_RAD50632.21	5	38986533	0.864302	0.126283	1461	0.151841	0.151858	0.960859	-0.00449685
OMS00143	16	59233015	0.865567	0.0951403	1461	0.151841	0.151858	0.960859	-0.00523269
Omy_RAD7384.50	14	65241784	0.875462	0.026694	1461	0.151841	0.151855	0.962562	-0.0085958
Omy_120255.332	17	29102820	0.876761	0.0355921	1461	0.151841	0.151855	0.962562	-0.00741066
OMS00074	12	31104727	0.877101	0.494182	1461	0.151841	0.151855	0.962562	-0.00310613
Omy_107031.704	5	18131799	0.877708	0.145448	1461	0.151841	0.151855	0.962562	0.00383226
Omy_BAC.F5.284	24	42789302	0.880932	0.0499658	1461	0.151841	0.151854	0.963188	0.00628871
Omy_RAD52812.28	16	28623729	0.885803	0.313142	1461	0.151841	0.151853	0.965606	-0.00303901
Omy_LDHB.1_i2	16	44094440	0.896084	0.106776	1461	0.151841	0.151851	0.973887	0.00375301
OMS00174	6	47325393	0.905975	0.0564682	1461	0.151841	0.151849	0.979433	-0.00461781
Omy_128996.481	2	30802101	0.906583	0.122519	1461	0.151841	0.151849	0.979433	-0.00315822
Omy_RAD26080.69	3	40486618	0.914346	0.342574	1461	0.151841	0.151848	0.982003	-0.00224835
Omy_cd59b.112	26	38922611	0.919874	0.123888	1461	0.151841	0.151847	0.982003	0.00277588
Omy_RAD42793.59	24	51408522	0.924885	0.19165	1461	0.151841	0.151846	0.982003	-0.00207271
Omy_RAD77789.54	19	30976138	0.927149	0.229637	1461	0.151841	0.151846	0.982003	-0.00192823
Omy_101993.189	25	21491290	0.929585	0.254962	1461	0.151841	0.151845	0.982003	-0.0019362
Omy_RAD35005.13	22	37188435	0.931901	0.0164271	1461	0.151841	0.151845	0.982003	-0.00575739
Omy_cox2.335	17	50822629	0.93522	0.149555	1461	0.151841	0.151845	0.982003	0.00216686
Omy_117286.374	19	52310165	0.941342	0.0759754	1461	0.151841	0.151844	0.982003	0.00253518
Omy_RAD88122.32	4	16334074	0.944959	0.195414	1461	0.151841	0.151844	0.982003	0.0016133
Omy_RAD3926.22	18	45345547	0.945454	0.117728	1461	0.151841	0.151844	0.982003	0.00188237
OMS00114	22	11035495	0.946805	0.0776865	1461	0.151841	0.151843	0.982003	-0.00221002
OMS00041	4	18279174	0.947981	0.0154004	1461	0.151841	0.151843	0.982003	0.00459386
Omy_g12.82	24	14764807	0.952011	0.442505	1461	0.151841	0.151843	0.982003	0.00119074
Omy_tlr3.377	3	56447078	0.953533	0.0879535	1461	0.151841	0.151843	0.982003	0.00184286
Omy_RAD32139.58	3	10773803	0.953992	0.220055	1461	0.151841	0.151843	0.982003	0.00131251
OMS00154	14	56234573	0.954826	0.214579	1461	0.151841	0.151843	0.982003	0.00133746
Omy_RAD23577.43	16	26972288	0.955819	0.000684463	1461	0.151841	0.151843	0.982003	-0.018715
OMS00057	14	67908135	0.957655	0.346338	1461	0.151841	0.151842	0.982003	0.00106795
Omy_118654.91	21	75458069	0.962497	0.215948	1461	0.151841	0.151842	0.984187	-0.00110526
Omy_RAD36952.53	7	40260970	0.971275	0.0595483	1461	0.151841	0.151842	0.985751	-0.00133453
Omy_RAD68634.40	7	40260800	0.971275	0.0595483	1461	0.151841	0.151842	0.985751	-0.00133453
Omy_102505.102	15	7759328	0.974335	0.362081	1461	0.151841	0.151841	0.985751	0.000633476
Omy_104569.114	22	32178517	0.974888	0.00992471	1461	0.151841	0.151841	0.985751	0.00279642
OMS00078	5	10499333	0.987802	0.29295	1461	0.151841	0.151841	0.996033	-0.000331508
Omy_108007.193	17	43671991	0.991306	0.401095	1461	0.151841	0.151841	0.996798	-0.000223321
Omy_MYC_2	24	33841260	0.997626	0.00136893	1461	0.151841	0.151841	1	-0.00070467
Omy_BAMBI4.238	24	24411085	1	0	1461	NA	NA	1	NA

## Sheet: MLM.total.age-Interior
SNP	Chromosome	Position	P.value	maf	nobs	Rsquare.of.Model.without.SNP	Rsquare.of.Model.with.SNP	FDR_Adjusted_P-values	effect
Omy25_61284413	6	61284413	5.52615e-08	0.325571	1138	0.102947	0.12664	2.00599e-06	-0.171113
Omy25_61285646	6	61285646	5.4955e-08	0.326011	1138	0.102947	0.126649	2.00599e-06	-0.170908
Omy25_61286316	6	61286316	2.47496e-08	0.32645	1138	0.102947	0.127907	1.12301e-06	-0.175701
Omy25_61287415	6	61287415	2.46155e-08	0.326889	1138	0.102947	0.127916	1.12301e-06	-0.175493
Omy25_61294400	6	61294400	2.46155e-08	0.326889	1138	0.102947	0.127916	1.12301e-06	-0.175493
Omy25_61316270	6	61316270	5.58517e-11	0.27812	1138	0.102947	0.13763	2.02742e-08	-0.216833
Omy25_61317685	6	61317685	3.32324e-09	0.293937	1138	0.102947	0.131091	3.01584e-07	-0.191614
Omy25_61317777	6	61317777	4.17317e-10	0.28471	1138	0.102947	0.134402	7.57431e-08	-0.205667
Omy25_61318852	6	61318852	4.31505e-09	0.295694	1138	0.102947	0.130676	3.13272e-07	-0.189162
Omy25_61322413	6	61322413	6.28406e-10	0.284271	1138	0.102947	0.133747	7.60371e-08	-0.203514
Omy_RAD9004.13	26	54044836	8.90593e-06	0.193761	1138	0.102947	0.118714	0.000293896	0.148569
OMS00096	21	29109394	0.000137282	0.173989	1138	0.102947	0.114538	0.00415279	-0.166441
Omy_RAD66402.36	3	30372084	0.000276086	0.193761	1138	0.102947	0.113485	0.00770916	-0.135057
Omy_mcsf.268	18	48758470	0.00033112	0.0364675	1138	0.102947	0.113212	0.00858547	0.297423
Omy_RAD22123.69	25	23756920	0.00106992	0.420914	1138	0.102947	0.111465	0.025892	-0.0951974
Omy_RAD1186.59	6	70252314	0.00187878	0.286907	1138	0.102947	0.110635	0.0426249	-0.101215
Omy_impa1.55	20	36390509	0.00224005	0.0623902	1138	0.102947	0.110377	0.0478316	-0.181975
Omy_RAD52458.17	20	11609794	0.00289227	0.0724956	1138	0.102947	0.110004	0.0583274	-0.160119
Omy_RAD3926.22	18	45345547	0.00510017	0.11116	1138	0.102947	0.109182	0.0974402	0.133047
Omy_GREB1_05	20	11618027	0.00593518	0.06942	1138	0.102947	0.108963	0.107724	-0.151064
OMS00132	17	9451350	0.00753491	0.407293	1138	0.102947	0.108621	0.130246	-0.0946848
Omy_RAD60135.12	7	56110072	0.00860596	0.164763	1138	0.102947	0.108431	0.141998	-0.105583
Omy_117815.81	21	67894257	0.00920656	0.280756	1138	0.102947	0.108335	0.145303	-0.100815
OmyR24370	23	28579373	0.0118134	0.0325132	1138	0.102947	0.107982	0.178678	-0.207386
Omy_RAD17849.16	4	44116456	0.0125301	0.47935	1138	0.102947	0.107899	0.181937	0.0746142
Omy_RAD47955.51	7	23191748	0.0150284	0.245606	1138	0.102947	0.107643	0.209819	0.0797011
Omy_RAD39156.33	7	46886531	0.0182315	0.14587	1138	0.102947	0.107373	0.236774	-0.0976552
OMS00013	7	10325271	0.0182635	0.0931459	1138	0.102947	0.10737	0.236774	-0.129059
Omy_107031.704	5	18131799	0.0192106	0.142355	1138	0.102947	0.1073	0.240463	-0.0978038
Omy_RAD5374.56	24	6186937	0.0206422	0.113357	1138	0.102947	0.1072	0.249771	0.106151
Omy28_11632591	20	11632591	0.021742	0.0817223	1138	0.102947	0.107128	0.254592	-0.119534
OmyR14589	23	56162785	0.0238893	0.0250439	1138	0.102947	0.106998	0.262782	-0.208612
OmyR33562	23	47337540	0.0238893	0.0250439	1138	0.102947	0.106998	0.262782	-0.208612
OmyR40252	23	31675278	0.0255327	0.0294376	1138	0.102947	0.106906	0.272599	-0.186838
OmyR19198	23	34973485	0.0268588	0.0254833	1138	0.102947	0.106837	0.278564	-0.202984
Omy_RAD366.7	14	6230066	0.0318523	0.27812	1138	0.102947	0.106603	0.321177	-0.0669369
OMS00039	10	4800495	0.0350473	0.439367	1138	0.102947	0.106473	0.327436	-0.0617315
Omy_118205.116	27	33267127	0.0355065	0.149824	1138	0.102947	0.106455	0.327436	-0.0971424
Omy_RAD55404.54	18	43876869	0.0355928	0.0685413	1138	0.102947	0.106452	0.327436	0.125245
Omy_118175.396	28	20282478	0.0372168	0.00351494	1138	0.102947	0.106392	0.327436	0.520203
Omy_RAD24287.74	17	28035734	0.0377666	0.224956	1138	0.102947	0.106372	0.327436	0.0728759
Omy_nach.200	28	30001796	0.0385984	0.0197715	1138	0.102947	0.106342	0.327436	0.217475
OMS00015	8	23730945	0.0391208	0.0553603	1138	0.102947	0.106324	0.327436	0.137008
Omy_RAD19340.24	2	42701841	0.0403753	0.0434974	1138	0.102947	0.106282	0.327436	0.145972
Omy_metB.138	26	53792050	0.0405913	0.173989	1138	0.102947	0.106274	0.327436	0.0883108
Omy_lpl.220	26	60022813	0.041866	0.148506	1138	0.102947	0.106233	0.330377	-0.0916547
OMS00014	8	6297526	0.0445464	0.021529	1138	0.102947	0.106149	0.34405	-0.208818
Omy_zg57.91	22	32766740	0.0459652	0.112039	1138	0.102947	0.106107	0.346778	0.102077
OMS00074	12	31104727	0.0468103	0.494728	1138	0.102947	0.106083	0.346778	-0.0726408
Omy_RAD65959.69	13	36338472	0.0497794	0.384446	1138	0.102947	0.106001	0.361398	-0.0598419
Omy_carban1.264	16	21454064	0.050922	0.123462	1138	0.102947	0.105971	0.362445	0.096146
Omy_RAD73204.63	21	24670264	0.0522698	0.086116	1138	0.102947	0.105936	0.364883	-0.0980745
Omy_gh.475	12	62308122	0.0570134	0.109402	1138	0.102947	0.105821	0.383363	-0.0995914
Omy_RAD88028.7	16	5676664	0.0585278	0.251318	1138	0.102947	0.105786	0.383363	-0.0654874
Omy_97077.73	14	61875465	0.0591385	0.0303163	1138	0.102947	0.105772	0.383363	0.167148
Omy_RAD43694.41	25	57728549	0.0591414	0.155097	1138	0.102947	0.105772	0.383363	-0.0742286
Omy_RAD40132.55	4	62784779	0.0608023	0.322496	1138	0.102947	0.105736	0.387215	-0.0590903
Omy_97865.196	17	82513344	0.063141	0.0557996	1138	0.102947	0.105686	0.390088	0.121301
Omy_101554.306	18	53660117	0.0638554	0.0826011	1138	0.102947	0.105671	0.390088	0.10602
Omy_nips.299	16	39788784	0.0644774	0.0439367	1138	0.102947	0.105659	0.390088	-0.137466
Omy_nxt2.273	18	71969784	0.0673893	0.0606327	1138	0.102947	0.105601	0.390456	-0.115928
Omy_RAD48799.69	9	21581080	0.0677016	0.162566	1138	0.102947	0.105595	0.390456	0.081618
Omy_SECC22b.88	23	61828903	0.0697602	0.0202109	1138	0.102947	0.105556	0.390456	-0.187322
Omy_RAD2567.8	14	43793241	0.0698728	0.485501	1138	0.102947	0.105554	0.390456	0.0532898
Omy_RAD47444.53	18	56051917	0.0699163	0.173111	1138	0.102947	0.105553	0.390456	-0.0774334
Omy_RAD66834.17	10	30353244	0.0713874	0.125659	1138	0.102947	0.105526	0.392631	-0.0782523
Omy_RAD7384.50	14	65241784	0.0739285	0.0259227	1138	0.102947	0.10548	0.400538	0.167591
Omy_tlr5.205	13	60510483	0.075208	0.0637083	1138	0.102947	0.105458	0.401478	-0.111367
Omy_RAD46314.35	26	78480158	0.077561	0.0404218	1138	0.102947	0.105418	0.405197	-0.133416
Omy_UBA3b	18	28552649	0.0781371	0.144991	1138	0.102947	0.105408	0.405197	-0.0811896
Omy_RAD52812.28	16	28623729	0.0801612	0.310193	1138	0.102947	0.105375	0.405908	-0.0669853
Omy_ndk.152	12	56277959	0.0805106	0.0329525	1138	0.102947	0.10537	0.405908	-0.141493
OMS00175	13	50381707	0.0881517	0.376977	1138	0.102947	0.105253	0.438343	-0.0607384
Omy_120255.332	17	29102820	0.0937114	0.0355888	1138	0.102947	0.105175	0.459693	0.135906
OMS00095	3	38704654	0.0994042	0.0610721	1138	0.102947	0.1051	0.478083	0.105181
Omy_cox2.335	17	50822629	0.10166	0.147627	1138	0.102947	0.105072	0.478083	-0.0768237
Omy_RAD3209.10	2	50984953	0.102061	0.471002	1138	0.102947	0.105067	0.478083	0.0474614
OmyR40319	23	63158919	0.102729	0.00966608	1138	0.102947	0.105059	0.478083	-0.238415
Omy_131460.646	14	36600038	0.106801	0.0109842	1138	0.102947	0.10501	0.490744	0.221391
Omy_RAD7210.8	2	42558654	0.112934	0.46529	1138	0.102947	0.10494	0.506122	0.0570009
Omy_u07.79.166	21	57523676	0.112936	0.0962214	1138	0.102947	0.10494	0.506122	0.085474
Omy_RAD13073.16	23	13954598	0.115854	0.0544815	1138	0.102947	0.104908	0.506721	0.104753
Omy_RAD4848.14	9	5493648	0.115862	0.0272408	1138	0.102947	0.104908	0.506721	-0.145372
M09AAC.055	1	53855167	0.117326	0.0610721	1138	0.102947	0.104892	0.507015	-0.0986111
Omy_107336.170	6	30017455	0.120376	0.100615	1138	0.102947	0.10486	0.514077	-0.081535
M09AAE.082	3	32872704	0.123249	0.22935	1138	0.102947	0.104831	0.520225	0.0630183
Omy_102867.443	24	55934332	0.126271	0.0325132	1138	0.102947	0.104801	0.522543	0.125266
Omy_RAD19578.59	12	67131514	0.127273	0.158612	1138	0.102947	0.104791	0.522543	-0.0626031
Omy_myoD.178	19	10520793	0.128117	0.130492	1138	0.102947	0.104783	0.522543	0.0721423
Omy_RAD35417.9	7	15867514	0.130454	0.125659	1138	0.102947	0.10476	0.526166	-0.067945
OMS00056	13	43771325	0.133729	0.213972	1138	0.102947	0.10473	0.533448	0.0624312
OMS00077	12	48861950	0.135845	0.401582	1138	0.102947	0.104711	0.535491	-0.0548334
M09AAD.076	2	53717512	0.137192	0.485062	1138	0.102947	0.104699	0.535491	-0.0439456
Omy28_11625241	20	11625241	0.142112	0.0224077	1138	0.102947	0.104656	0.548792	-0.13085
Omy_113490.159	28	26494831	0.148484	0.406854	1138	0.102947	0.104602	0.565931	0.0558152
Omy_RAD30392.17	23	61772669	0.154355	0.224956	1138	0.102947	0.104555	0.565931	-0.0485143
Omy_RAD619.59	30	289000	0.154963	0.279438	1138	0.102947	0.104551	0.565931	0.0453577
OMS00101	11	10475451	0.155896	0.436292	1138	0.102947	0.104543	0.565931	0.0506533
Omy_RAD31408.67	4	48341010	0.157969	0.450351	1138	0.102947	0.104528	0.565931	0.0413607
Omy_RAD50632.21	5	38986533	0.158055	0.133128	1138	0.102947	0.104527	0.565931	-0.0609432
Omy28_11607954	20	11607954	0.158164	0.0153779	1138	0.102947	0.104526	0.565931	-0.156966
Omy_117286.374	19	52310165	0.159022	0.0768893	1138	0.102947	0.10452	0.565931	-0.0827763
Omy_G3PD_2.371	26	6083946	0.162713	0.15993	1138	0.102947	0.104492	0.573446	-0.0613968
Omy_Il.1b_.028	1	10329530	0.168453	0.231547	1138	0.102947	0.104451	0.587966	0.0549862
OMS00002	6	82366395	0.171705	0.300527	1138	0.102947	0.104428	0.593608	-0.0507394
Omy_rapd.167	1	27362424	0.177239	0.192443	1138	0.102947	0.10439	0.59593	0.0577827
Omy_sSOD.1	27	39802221	0.177522	0.0109842	1138	0.102947	0.104388	0.59593	0.185841
Omy_gluR.79	3	7508221	0.17855	0.495606	1138	0.102947	0.104382	0.59593	-0.0484565
OMS00090	20	4245997	0.178943	0.498243	1138	0.102947	0.104379	0.59593	-0.0496077
Omy_RAD79314.58	4	62728432	0.185842	0.00790861	1138	0.102947	0.104335	0.613279	0.209024
Omy_oxct.85	24	68405894	0.18826	0.155536	1138	0.102947	0.104319	0.615661	-0.059166
Omy_bcAKala.380rd	23	53469295	0.193389	0.332162	1138	0.102947	0.104288	0.616421	0.0490539
OMS00057	14	67908135	0.193396	0.352812	1138	0.102947	0.104288	0.616421	-0.0469631
Omy28_11658853	20	11658853	0.193587	0.0158172	1138	0.102947	0.104287	0.616421	-0.142611
Omy_110064.419	28	36272850	0.200678	0.389719	1138	0.102947	0.104245	0.633444	0.0474957
Omy_RAD77789.54	19	30976138	0.202873	0.235501	1138	0.102947	0.104232	0.634853	0.044509
OMS00169	23	67568174	0.205667	0.0153779	1138	0.102947	0.104217	0.638096	-0.145411
OMS00112	12	68382081	0.211097	0.22891	1138	0.102947	0.104187	0.644133	0.0504879
Omy_aspAT.123	29	19289582	0.211162	0.281195	1138	0.102947	0.104186	0.644133	-0.049624
OMS00041	4	18279174	0.219717	0.0162566	1138	0.102947	0.104141	0.664644	0.142427
Omy_RAD32139.58	3	10773803	0.235176	0.230668	1138	0.102947	0.104064	0.705527	0.0452892
Omy_GHSR.121	2	11662801	0.242438	0.0821617	1138	0.102947	0.10403	0.714126	0.0691026
Omy_RAD36952.53	7	40260970	0.243944	0.0623902	1138	0.102947	0.104023	0.714126	0.071342
Omy_RAD68634.40	7	40260800	0.243944	0.0623902	1138	0.102947	0.104023	0.714126	0.071342
Omy_metA.161	5	24257340	0.249546	0.275483	1138	0.102947	0.103998	0.724023	0.0462164
Omy_BAMBI2.312	1	6112929	0.251314	0.0843585	1138	0.102947	0.10399	0.724023	0.063337
Omy_RAD98715.53	11	23448568	0.255935	0.31942	1138	0.102947	0.10397	0.72879	0.0359771
Omy_RAD12566.14	18	44125336	0.258799	0.00483304	1138	0.102947	0.103958	0.72879	-0.241859
Omy_102505.102	15	7759328	0.261657	0.358963	1138	0.102947	0.103946	0.72879	0.0401215
Omy_vamp5.303	7	33625138	0.264475	0.229789	1138	0.102947	0.103934	0.72879	0.0457044
Omy_G3PD_2.246	26	6084071	0.266613	0.00395431	1138	0.102947	0.103925	0.72879	-0.236527
OMS00143	16	59233015	0.267015	0.0988576	1138	0.102947	0.103923	0.72879	-0.058575
Omy_RAD57916.29	5	44429931	0.26835	0.489016	1138	0.102947	0.103918	0.72879	-0.0303443
OMS00006	4	63247944	0.26903	0.490334	1138	0.102947	0.103915	0.72879	0.0392641
Omy_RAD41594.34	29	5600475	0.276317	0.0311951	1138	0.102947	0.103886	0.733335	-0.0897603
Omy_RAD45104.18	25	20693754	0.278634	0.431019	1138	0.102947	0.103877	0.733335	-0.0386803
Omy_109243.222	11	7009687	0.281971	0.184095	1138	0.102947	0.103864	0.733335	0.046384
OMS00149	12	65894619	0.28224	0.0575571	1138	0.102947	0.103863	0.733335	-0.0737127
Omy_RAD25042.68	26	32793123	0.282498	0.0158172	1138	0.102947	0.103862	0.733335	-0.115031
Omy_RAD78147.27	1	3343451	0.284529	0.371705	1138	0.102947	0.103855	0.733335	-0.0341314
Omy_RAD55997.10	11	27405886	0.286719	0.00175747	1138	0.102947	0.103847	0.733335	-0.372954
Omy_RAD35149.9	7	60182501	0.287248	0.301845	1138	0.102947	0.103845	0.733335	-0.0342586
Omy_RAD58835.15	21	53735338	0.288889	0.221441	1138	0.102947	0.103838	0.733335	-0.0447398
Omy_RAD43612.42	2	29118777	0.291905	0.341388	1138	0.102947	0.103827	0.735844	0.0385313
Omy_cd59b.112	26	38922611	0.295902	0.130492	1138	0.102947	0.103813	0.740776	0.0497927
Omy_RAD92485.64	19	68318464	0.301522	0.196397	1138	0.102947	0.103793	0.749674	-0.0352755
Omy_GREB1_09	20	11641623	0.309349	0.0162566	1138	0.102947	0.103766	0.763904	-0.110169
Omy_b9.164	7	17599731	0.319605	0.109842	1138	0.102947	0.103732	0.780336	-0.0497769
OMS00121	2	34232991	0.321633	0.460896	1138	0.102947	0.103725	0.780336	-0.0347323
Omy_U11_2b.154	25	59466696	0.324075	0.249121	1138	0.102947	0.103718	0.780336	0.0398022
Omy_u09.61.043	23	58840810	0.327025	0.00878735	1138	0.102947	0.103708	0.780336	-0.158635
Omy_117370.400	4	14853962	0.333874	0.426626	1138	0.102947	0.103687	0.780336	0.0358898
OMS00116	23	11341754	0.334493	0.0615114	1138	0.102947	0.103685	0.780336	-0.0624811
Omy_redd1.410	18	69044121	0.337348	0.212654	1138	0.102947	0.103676	0.780336	-0.0394518
Omy_stat3.273	5	79898098	0.339775	0.216169	1138	0.102947	0.103669	0.780336	-0.0390963
Omy_RAD42793.59	24	51408522	0.340314	0.193761	1138	0.102947	0.103668	0.780336	-0.0353075
Omy_112820.82	13	21861264	0.340778	0.0180141	1138	0.102947	0.103666	0.780336	0.106069
Omy_128923.433	19	16436234	0.340877	0.474956	1138	0.102947	0.103666	0.780336	-0.0336885
OMS00071	6	48248474	0.343227	0.392794	1138	0.102947	0.103659	0.780336	0.0343692
OMS00017	1	19111591	0.34395	0.245606	1138	0.102947	0.103657	0.780336	0.0366583
Omy_RAD2976.26	14	58337126	0.349799	0.0672232	1138	0.102947	0.10364	0.785528	-0.051254
Omy_RAD40641.58	4	17858278	0.350566	0.0764499	1138	0.102947	0.103638	0.785528	0.0518384
Omy_RAD33122.47	12	66078752	0.355562	0.315026	1138	0.102947	0.103623	0.787949	0.0261111
Omy_BAC.B4.324	27	14528635	0.355988	0.394991	1138	0.102947	0.103622	0.787949	-0.0272029
Omy_101832.195	25	17015658	0.35892	0.41652	1138	0.102947	0.103614	0.789625	0.0333898
Omy_RAD28236.38	17	40399499	0.365079	0.328207	1138	0.102947	0.103597	0.795705	-0.0279228
Omy_RAD26691.36	12	47284987	0.367465	0.0654657	1138	0.102947	0.103591	0.795705	0.0533598
OMS00068	17	17488038	0.36826	0.270211	1138	0.102947	0.103589	0.795705	-0.0366247
Omy_RAD26080.69	3	40486618	0.372931	0.336995	1138	0.102947	0.103576	0.801029	-0.0336484
Omy_mapK3.103	14	10975716	0.381593	0.059754	1138	0.102947	0.103554	0.810583	0.0592928
OMS00153	17	16303316	0.381845	0.0755712	1138	0.102947	0.103553	0.810583	-0.0529461
OMS00089	18	13150534	0.385059	0.250439	1138	0.102947	0.103545	0.810586	0.0345701
Omy_104519.624	17	42764123	0.386698	0.337434	1138	0.102947	0.103541	0.810586	0.0325267
Omy_u09.53.469	26	48859883	0.38967	0.342267	1138	0.102947	0.103533	0.810586	0.0321337
Omy_RAD29700.18	10	1673196	0.390778	0.220562	1138	0.102947	0.103531	0.810586	0.0349502
Omy_RAD35005.13	22	37188435	0.393267	0.0158172	1138	0.102947	0.103525	0.811113	0.0977481
Omy_RAD37816.68	26	73500031	0.396965	0.248243	1138	0.102947	0.103516	0.813737	0.0285133
Omy_hsf2.146	17	17470364	0.399022	0.296573	1138	0.102947	0.103511	0.813737	-0.0317661
OMS00133	1	23702093	0.413905	0.0289982	1138	0.102947	0.103476	0.831163	-0.0719185
Omy_rbm4b.203	13	12485117	0.416784	0.208699	1138	0.102947	0.103469	0.831163	0.0344546
Omy_RAD16104.20	26	67119313	0.419014	0.495606	1138	0.102947	0.103465	0.831163	-0.0233945
Omy_sys1.188	14	56428776	0.420451	0.138401	1138	0.102947	0.103461	0.831163	0.038449
Omy_105075.162	19	7635334	0.421324	0.0931459	1138	0.102947	0.103459	0.831163	0.0436858
OMS00176	14	11029167	0.42183	0.0751318	1138	0.102947	0.103458	0.831163	-0.0480188
Omy_GH1P1_2	5	70466483	0.423596	0.0307557	1138	0.102947	0.103454	0.831163	0.0716405
Omy_b1.266	22	41255773	0.42857	0.278559	1138	0.102947	0.103444	0.833411	0.0304539
Omy_inos.97	11	24547687	0.429333	0.0663445	1138	0.102947	0.103442	0.833411	-0.0497787
Omy_RAD13034.67	29	12537039	0.434912	0.148506	1138	0.102947	0.10343	0.836841	0.0316656
OMS00072	18	59971780	0.438886	0.424429	1138	0.102947	0.103422	0.836841	-0.0276156
Omy28_11773194	20	11773194	0.440648	0.213093	1138	0.102947	0.103418	0.836841	-0.0264773
Omy_128693.455	1	32890059	0.441314	0.0118629	1138	0.102947	0.103417	0.836841	-0.106577
Omy_RAD40520.48	30	259000	0.443626	0.138401	1138	0.102947	0.103412	0.836841	-0.0302023
Omy_IL1b.163	7	42313129	0.444932	0.0821617	1138	0.102947	0.103409	0.836841	-0.039788
Omy_ca050.64	25	48651793	0.452645	0.38181	1138	0.102947	0.103394	0.84696	-0.0281187
Omy_RAD78776.10	2	25034326	0.471351	0.0470123	1138	0.102947	0.103358	0.875979	-0.0493569
Omy_sast.264	2	28252083	0.473655	0.170035	1138	0.102947	0.103354	0.875979	0.031305
Omy_97954.618	4	11433435	0.475394	0.128735	1138	0.102947	0.103351	0.875979	-0.0326692
Omy_104569.114	22	32178517	0.479756	0.0101054	1138	0.102947	0.103343	0.879552	-0.105268
OMS00030	3	60401405	0.486064	0.117311	1138	0.102947	0.103331	0.882842	0.0343955
Omy_ada10.71	29	18315420	0.486415	0.196397	1138	0.102947	0.103331	0.882842	0.0292941
Omy_u09.54.311	21	42920502	0.503866	0.293058	1138	0.102947	0.103301	0.909967	0.0259909
OMGH1PROM1.SNP1	5	70466474	0.508402	0.144112	1138	0.102947	0.103294	0.911288	0.032895
Omy_OmyP9.180	27	15673414	0.509618	0.0940246	1138	0.102947	0.103292	0.911288	0.0352343
OMS00052	11	28174967	0.528675	0.190246	1138	0.102947	0.103262	0.937735	0.0264468
Omy_gadd45.332	5	12240053	0.530373	0.0804042	1138	0.102947	0.103259	0.937735	-0.035827
Omy_vatf.406	22	23806220	0.532158	0.37478	1138	0.102947	0.103256	0.937735	-0.0241613
Omy_112301.202	21	37590554	0.540539	0.0241652	1138	0.102947	0.103244	0.947902	0.0610157
Omy_nkef.241	17	69427037	0.545461	0.406415	1138	0.102947	0.103237	0.951934	0.022711
Omy_RAD20917.11	26	52384497	0.551348	0.143673	1138	0.102947	0.103228	0.955031	0.0232292
Omy_116938.264	25	7154463	0.552497	0.0984183	1138	0.102947	0.103227	0.955031	-0.0328885
Omy_99300.202	22	14697073	0.55662	0.209578	1138	0.102947	0.103221	0.957597	0.0234564
Omy_RAD73963.73	5	23729539	0.56209	0.292619	1138	0.102947	0.103213	0.9582	-0.0185544
Omy_107285.69	7	9809156	0.562249	0.15993	1138	0.102947	0.103213	0.9582	-0.0257971
Omy_crb.106	27	30701374	0.565117	0.401142	1138	0.102947	0.103209	0.958587	0.0201931
OMS00128	25	14488587	0.568972	0.021529	1138	0.102947	0.103204	0.960636	-0.0595187
Omy28_11667578	20	11667578	0.573833	0.235501	1138	0.102947	0.103198	0.964358	-0.0186125
Omy_RAD46672.27	25	58256353	0.581931	0.402021	1138	0.102947	0.103187	0.965664	-0.0169567
Omy_cin.172	22	21602618	0.582589	0.179701	1138	0.102947	0.103186	0.965664	0.0239241
Omy_RAD93580.37	15	24247865	0.587152	0.260545	1138	0.102947	0.103181	0.965664	-0.0176459
Omy_hsf1b.241	18	14516742	0.593604	0.0689807	1138	0.102947	0.103173	0.965664	-0.0329545
Omy_RAD116.59	4	33074866	0.595532	0.0136204	1138	0.102947	0.10317	0.965664	0.0659904
Omy_g1.103	28	39287232	0.597103	0.0768893	1138	0.102947	0.103168	0.965664	0.0310845
OMS00151	17	23949230	0.600204	0.147627	1138	0.102947	0.103165	0.965664	0.0234747
OMS00008	5	77384035	0.602564	0.173111	1138	0.102947	0.103162	0.965664	-0.0225948
OMS00179	17	25539930	0.60399	0.306678	1138	0.102947	0.10316	0.965664	0.0193827
Omy28_11676622	20	11676622	0.604019	0.238576	1138	0.102947	0.10316	0.965664	-0.0170137
Omy_98683.165	26	8555140	0.605882	0.0228471	1138	0.102947	0.103158	0.965664	-0.0514852
Omy_g12.82	24	14764807	0.606533	0.4442	1138	0.102947	0.103157	0.965664	0.0185329
Omy_LDHB.1_i2	16	44094440	0.609373	0.103691	1138	0.102947	0.103154	0.965949	-0.0259373
OMS00070	5	55279296	0.618767	0.478032	1138	0.102947	0.103143	0.966485	0.0187107
OMS00078	5	10499333	0.62152	0.283831	1138	0.102947	0.10314	0.966485	0.019282
Omy_cyp17.153	5	64509889	0.626821	0.0123023	1138	0.102947	0.103134	0.966485	-0.0660531
Omy_RAD85131.35	23	75534697	0.628619	0.286907	1138	0.102947	0.103132	0.966485	0.014359
Omy_130524.160	19	28889024	0.628905	0.380053	1138	0.102947	0.103132	0.966485	0.0173188
Omy_RAD78502.57	24	37031757	0.630062	0.0702988	1138	0.102947	0.103131	0.966485	-0.0278314
Omy_tlr3.377	3	56447078	0.636049	0.0874341	1138	0.102947	0.103124	0.966485	0.0259022
Omy_108007.193	17	43671991	0.636262	0.407733	1138	0.102947	0.103124	0.966485	0.0175195
Omy_RAD17632.23	18	56074485	0.636288	0.308875	1138	0.102947	0.103124	0.966485	-0.0177771
Omy_aromat.280	19	3391469	0.637415	0.196397	1138	0.102947	0.103123	0.966485	-0.0190576
OMS00134	4	47743637	0.638998	0.0136204	1138	0.102947	0.103121	0.966485	-0.0608001
Omy_gdh.271	5	63738413	0.652001	0.0913884	1138	0.102947	0.103108	0.978214	0.0243011
OMS00119	4	27506018	0.652142	0.148946	1138	0.102947	0.103108	0.978214	0.0205406
OMS00120	24	51013177	0.663368	0.179701	1138	0.102947	0.103097	0.9812	-0.0187883
Omy_star.206	7	36624863	0.673121	0.0707381	1138	0.102947	0.103088	0.9812	-0.0258515
Omy_UT16_2.173	3	61496264	0.67389	0.0606327	1138	0.102947	0.103087	0.9812	0.0273232
Omy_MYC_2	24	33841260	0.67517	0.00175747	1138	0.102947	0.103086	0.9812	-0.148033
Omy_105105.448	14	68303584	0.677077	0.410808	1138	0.102947	0.103084	0.9812	-0.0154228
OMS00180	28	32462775	0.680001	0.362039	1138	0.102947	0.103082	0.9812	0.0149431
Omy_110689.148	18	72350872	0.684851	0.162566	1138	0.102947	0.103078	0.9812	0.0180189
Omy_RAD36848.7	3	63650747	0.689004	0.491652	1138	0.102947	0.103074	0.9812	0.0144764
Omy_105385.406	5	77446133	0.690006	0.385764	1138	0.102947	0.103073	0.9812	-0.014749
Omy_RAD30619.61	14	42710419	0.692786	0.0342707	1138	0.102947	0.103071	0.9812	0.0306094
OMS00129	20	22531125	0.693696	0.199473	1138	0.102947	0.10307	0.9812	0.015734
Omy_RAD43573.37	7	1745954	0.69422	0.289543	1138	0.102947	0.103069	0.9812	-0.012666
Omy_RAD49111.35	1	40050111	0.69575	0.348418	1138	0.102947	0.103068	0.9812	0.0122511
Omy_cd59.206	29	8028322	0.696108	0.293937	1138	0.102947	0.103068	0.9812	0.0148675
Omy_128996.481	2	30802101	0.699187	0.118629	1138	0.102947	0.103065	0.9812	-0.018404
Omy_RAD58213.70	25	58266227	0.701936	0.161248	1138	0.102947	0.103063	0.9812	0.0171295
Omy28_11683204	20	11683204	0.702359	0.238576	1138	0.102947	0.103063	0.9812	-0.0126404
OMS00106	3	59855697	0.707643	0.202988	1138	0.102947	0.103058	0.9812	0.0157648
OMS00058	15	19922139	0.709496	0.434974	1138	0.102947	0.103057	0.9812	-0.0139469
Omy_RAD42465.32	2	25034287	0.709655	0.0197715	1138	0.102947	0.103057	0.9812	-0.0374702
Omy_txnip.343	18	24435825	0.718793	0.238137	1138	0.102947	0.10305	0.9812	-0.01416
Omy_110362.585	23	14307279	0.720362	0.0140598	1138	0.102947	0.103049	0.9812	0.0455002
OMS00156	26	12397197	0.720967	0.365114	1138	0.102947	0.103048	0.9812	-0.0129563
OMS00173	15	9105891	0.723079	0.130931	1138	0.102947	0.103047	0.9812	0.0167046
Omy_hsp70aPro.329	12	66828836	0.727294	0.0681019	1138	0.102947	0.103043	0.9812	-0.0210591
OMS00064	14	45227750	0.730924	0.364236	1138	0.102947	0.103041	0.9812	0.0128733
OMS00062	4	14858081	0.737703	0.247803	1138	0.102947	0.103036	0.9812	-0.0135409
Omy_srp09.37	17	21426823	0.739199	0.329965	1138	0.102947	0.103035	0.9812	0.0126467
M09AAJ.163	4	44843440	0.739579	0.301845	1138	0.102947	0.103035	0.9812	-0.0128669
OMS00138	26	22318448	0.739729	0.0922671	1138	0.102947	0.103034	0.9812	0.0181164
Omy_u09.56.119	25	41690956	0.74743	0.139279	1138	0.102947	0.103029	0.9812	-0.0150535
Omy_ftzf1.217	3	44060919	0.748843	0.00922671	1138	0.102947	0.103028	0.9812	0.0499801
Omy_1004	22	41944218	0.752054	0.177065	1138	0.102947	0.103026	0.9812	0.0139405
OMS00127	2	36268423	0.752477	0.00483304	1138	0.102947	0.103026	0.9812	-0.0672092
Omy_RAD47080.54	20	11667915	0.753456	0.239016	1138	0.102947	0.103025	0.9812	-0.0103104
Omy_118654.91	21	75458069	0.756361	0.199912	1138	0.102947	0.103023	0.9812	0.013267
Omy_RAD59758.41	6	40219356	0.759693	0.0439367	1138	0.102947	0.103021	0.9812	0.0222665
Omy_RAD62596.38	14	49977794	0.76494	0.439367	1138	0.102947	0.103018	0.9812	0.01051
Omy_LDHB.2_i6	22	24130559	0.76933	0.016696	1138	0.102947	0.103015	0.9812	-0.0348217
Omy_111383.51	16	21239768	0.774664	0.427944	1138	0.102947	0.103012	0.9812	0.0103131
Omy_111084.526	16	17300850	0.780407	0.159051	1138	0.102947	0.103009	0.9812	0.0126015
Omy_e1.147	9	38313338	0.785091	0.0505272	1138	0.102947	0.103006	0.9812	0.0193714
OMS00024	9	31418339	0.785843	0.383128	1138	0.102947	0.103006	0.9812	0.0101624
Omy_96222.125	16	24041111	0.787652	0.0342707	1138	0.102947	0.103005	0.9812	-0.0219228
Omy_103705.558	25	7065986	0.792585	0.105888	1138	0.102947	0.103002	0.9812	-0.0134088
Omy_114587.480	26	16204563	0.79315	0.315905	1138	0.102947	0.103002	0.9812	-0.010061
Omy_hsc715.80	12	40136309	0.794443	0.436292	1138	0.102947	0.103001	0.9812	0.00942397
OMY1011SNP	1	54446225	0.799761	0.271968	1138	0.102947	0.102998	0.9812	0.00959899
Omy_cox1.221	24	47052310	0.807004	0.379613	1138	0.102947	0.102994	0.9812	0.00918406
OMS00154	14	56234573	0.807585	0.214411	1138	0.102947	0.102994	0.9812	0.0102154
OMS00048	9	37125668	0.809187	0.145431	1138	0.102947	0.102993	0.9812	0.0113307
Omy_Ots249.227	15	18917430	0.810016	0.319859	1138	0.102947	0.102993	0.9812	-0.00906597
Omy_LDHB.2_e5	22	24129907	0.813401	0.161248	1138	0.102947	0.102991	0.9812	-0.0105619
Omy_RAD76060.20	20	21561303	0.818087	0.0834798	1138	0.102947	0.102989	0.9812	-0.0109228
Omy_RAD23577.43	16	26972288	0.818119	0.000878735	1138	0.102947	0.102989	0.9812	-0.11615
Omy_109894.185	3	10852282	0.819146	0.329965	1138	0.102947	0.102988	0.9812	0.00852242
Omy_RAD65808.68	5	12187698	0.819823	0.214851	1138	0.102947	0.102988	0.9812	0.00827457
Omy_RAD12439.64	14	44537893	0.820077	0.387083	1138	0.102947	0.102988	0.9812	-0.00708435
Omy_RAD103359.45	15	40502475	0.827032	0.00439367	1138	0.102947	0.102985	0.9812	-0.0442065
Omy_Ogo4.212	16	12595806	0.830992	0.453866	1138	0.102947	0.102983	0.9812	0.00768941
OMS00003	5	59464348	0.834003	0.135325	1138	0.102947	0.102982	0.9812	0.00993586
Omy_RAD3651.48	9	32029860	0.83412	0.435852	1138	0.102947	0.102982	0.9812	0.00573464
Omy_RAD10733.10	3	41411754	0.836858	0.0250439	1138	0.102947	0.102981	0.9812	0.0193355
Omy_RAD86706.72	17	40479421	0.837014	0.230668	1138	0.102947	0.102981	0.9812	-0.00712575
Omy_hsp90BA.193	17	10667361	0.837421	0.0834798	1138	0.102947	0.10298	0.9812	-0.0120094
Omy_RAD46452.51	20	27516610	0.84233	0.391916	1138	0.102947	0.102978	0.9812	0.00588025
OMS00103	13	38335692	0.849203	0.0241652	1138	0.102947	0.102976	0.9812	-0.0188224
Omy_97660.230	20	35742946	0.850003	0.391037	1138	0.102947	0.102975	0.9812	-0.00698002
OMS00111	19	63031581	0.85282	0.151142	1138	0.102947	0.102974	0.9812	0.00831759
Omy_101993.189	25	21491290	0.853112	0.251318	1138	0.102947	0.102974	0.9812	0.0072054
Omy_RAD59950.44	2	17292964	0.853212	0.119508	1138	0.102947	0.102974	0.9812	0.00846575
Omy_RAD72528.44	5	7354513	0.855104	0.0839192	1138	0.102947	0.102973	0.9812	-0.0100422
OMS00174	6	47325393	0.85606	0.0553603	1138	0.102947	0.102973	0.9812	0.0123182
OMS00092	1	12518551	0.858169	0.112039	1138	0.102947	0.102972	0.9812	0.00888805
Omy_hsp47.86	8	27944494	0.859518	0.235501	1138	0.102947	0.102972	0.9812	-0.00711061
Omy_129870.756	28	22915161	0.859802	0.17355	1138	0.102947	0.102972	0.9812	0.00675542
Omy_RAD38406.19	12	48181130	0.862267	0.0804042	1138	0.102947	0.102971	0.9812	-0.00855594
Omy_ntl.27	18	22071034	0.870211	0.358084	1138	0.102947	0.102968	0.984415	0.00601549
Omy_RAD88122.32	4	16334074	0.870516	0.190685	1138	0.102947	0.102968	0.984415	0.00680614
Omy_p53.262	3	46190822	0.873263	0.181459	1138	0.102947	0.102967	0.984455	-0.00691518
OMS00114	22	11035495	0.878223	0.077768	1138	0.102947	0.102966	0.986982	0.00873205
Omy28_11671116	20	11671116	0.884331	0.222759	1138	0.102947	0.102964	0.987574	0.00490771
Omy_cd28.130	14	19036977	0.889103	0.0171353	1138	0.102947	0.102962	0.987574	-0.0156876
Omy_114315.438	13	64564508	0.894182	0.441564	1138	0.102947	0.102961	0.987574	0.00469062
Omy_RAD1919.22	12	53383757	0.894361	0.00527241	1138	0.102947	0.102961	0.987574	0.0269033
Omy_RAD23894.58	23	40927121	0.898031	0.300088	1138	0.102947	0.10296	0.987574	-0.00402094
Omy_114976.223	25	41462973	0.899938	0.420035	1138	0.102947	0.10296	0.987574	-0.00441086
OMS00018	4	46432462	0.906983	0.120387	1138	0.102947	0.102958	0.987574	-0.00564658
OMS00164	27	17249654	0.907077	0.0149385	1138	0.102947	0.102958	0.987574	-0.0144731
Omy_RAD27740.55	26	42745963	0.908485	0.0676626	1138	0.102947	0.102958	0.987574	-0.00644124
Omy_RAD739.59	1	52923702	0.910172	0.141037	1138	0.102947	0.102957	0.987574	-0.00459446
Omy_BAC.F5.284	24	42789302	0.914907	0.0483304	1138	0.102947	0.102956	0.987574	-0.00785505
Omy_hus1.52	16	13042222	0.916838	0.0698594	1138	0.102947	0.102956	0.987574	0.00625683
Omy_NaKATPa3.50	26	23893157	0.920325	0.363357	1138	0.102947	0.102955	0.987574	-0.00372971
Omy_ppie.232	6	54990925	0.920368	0.114236	1138	0.102947	0.102955	0.987574	-0.00491472
OMS00053	12	66917868	0.923695	0.401142	1138	0.102947	0.102954	0.987574	-0.00358986
Omy_RAD18903.48	17	61039208	0.92401	0.0307557	1138	0.102947	0.102954	0.987574	-0.00800956
Omy_RAD7016.31	7	51490760	0.925215	0.362478	1138	0.102947	0.102954	0.987574	-0.00275022
Omy_110201.359	12	28727952	0.927721	0.0905097	1138	0.102947	0.102954	0.987574	0.00493508
Omy_RAD76570.62	12	56297752	0.938374	0.0632689	1138	0.102947	0.102952	0.991793	0.00459602
Omy_117540.259	12	5079371	0.941322	0.10413	1138	0.102947	0.102951	0.991793	-0.00382539
Omy_IL17.185	15	27226063	0.941667	0.487258	1138	0.102947	0.102951	0.991793	-0.0026581
Omy_RAD14033.46	6	60064021	0.943227	0.029877	1138	0.102947	0.102951	0.991793	0.00623976
Omy_pad.196	14	44470619	0.948658	0.0404218	1138	0.102947	0.10295	0.991793	-0.00482078
Omy_111666.301	12	70990844	0.950577	0.0184534	1138	0.102947	0.10295	0.991793	0.00677291
OMS00079	19	35250473	0.950809	0.462214	1138	0.102947	0.10295	0.991793	0.00220389
Omy_187760.385	9	23659737	0.956378	0.0026362	1138	0.102947	0.102949	0.9927	-0.0158142
Omy_anp.17	4	30728525	0.957148	0.341388	1138	0.102947	0.102949	0.9927	0.0020585
Omy_RAD13499.13	21	38408941	0.966558	0.0689807	1138	0.102947	0.102948	0.996475	-0.00247966
Omy_RAD33798.24	21	38336651	0.966558	0.0689807	1138	0.102947	0.102948	0.996475	-0.00247966
Omy_105714.265	7	7594847	0.974762	0.273726	1138	0.102947	0.102948	0.996475	-0.00119109
Omy_116733.349	18	18498042	0.976272	0.288225	1138	0.102947	0.102948	0.996475	-0.00114511
OMS00118	2	42212299	0.976476	0.391476	1138	0.102947	0.102948	0.996475	-0.00114665
OMS00087	19	52511964	0.979278	0.144112	1138	0.102947	0.102948	0.996475	0.00114962
OMS00061	16	31231975	0.98148	0.0474517	1138	0.102947	0.102947	0.996475	-0.00168297
Omy_IL6.320	18	7102407	0.98275	0.22232	1138	0.102947	0.102947	0.996475	0.000892171
OMS00105	1	20264968	0.987067	0.423989	1138	0.102947	0.102947	0.996714	0.000572915
Omy_arp.630	14	57239751	0.991734	0.4029	1138	0.102947	0.102947	0.996714	-0.00037491
Omy_109525.403	23	84224892	0.992985	0.28471	1138	0.102947	0.102947	0.996714	0.000330272
Omy_107806.34	9	10095418	0.993968	0.328647	1138	0.102947	0.102947	0.996714	-0.000286561
Omy_BAMBI4.238	24	24411085	1	0	1138	NA	NA	1	NA

## Sheet: MLM.fork.length-Int+Int
SNP	Chromosome	Position	P.value	maf	nobs	Rsquare.of.Model.without.SNP	Rsquare.of.Model.with.SNP	FDR_Adjusted_P-values	effect
Omy25_61284413	6	61284413	1.64041e-63	0.316976	1508	0.414867	0.536163	9.92447e-62	-5.07444
Omy25_61285646	6	61285646	5.12526e-64	0.317308	1508	0.414867	0.537254	4.65117e-62	-5.09236
Omy25_61286316	6	61286316	4.82412e-64	0.317971	1508	0.414867	0.537311	4.65117e-62	-5.09907
Omy25_61287415	6	61287415	1.49824e-64	0.318302	1508	0.414867	0.53841	2.71931e-62	-5.11708
Omy25_61294400	6	61294400	1.49824e-64	0.318302	1508	0.414867	0.53841	2.71931e-62	-5.11708
Omy25_61316270	6	61316270	1.46087e-63	0.268236	1508	0.414867	0.536272	9.92447e-62	-5.36887
Omy25_61317685	6	61317685	2.42385e-57	0.286472	1508	0.414867	0.522977	9.77618e-56	-4.92731
Omy25_61317777	6	61317777	2.68826e-59	0.279178	1508	0.414867	0.527128	1.39405e-57	-5.08007
Omy25_61318852	6	61318852	4.20327e-57	0.28813	1508	0.414867	0.522471	1.52579e-55	-4.89724
Omy25_61322413	6	61322413	7.27851e-59	0.278515	1508	0.414867	0.526208	3.30262e-57	-5.05956
Omy_RAD31408.67	4	48341010	3.33797e-05	0.46187	1508	0.414867	0.42161	0.00110153	1.12042
Omy_RAD88028.7	16	5676664	4.10221e-05	0.239721	1508	0.414867	0.421455	0.00124092	-1.30608
Omy_RAD65959.69	13	36338472	4.87825e-05	0.369695	1508	0.414867	0.421326	0.00136216	-1.13031
Omy_RAD19340.24	2	42701841	0.000163988	0.0440981	1508	0.414867	0.420425	0.00425198	2.44027
Omy_RAD1186.59	6	70252314	0.000245929	0.283488	1508	0.414867	0.420126	0.00595147	-1.10193
Omy_RAD35149.9	7	60182501	0.000935764	0.297745	1508	0.414867	0.419147	0.0206886	-0.983562
Omy_inos.97	11	24547687	0.000968888	0.0673077	1508	0.414867	0.419122	0.0206886	-1.90714
Omy_RAD78147.27	1	3343451	0.00159315	0.361074	1508	0.414867	0.418762	0.0321285	-0.915105
Omy_RAD48799.69	9	21581080	0.00190393	0.166777	1508	0.414867	0.418633	0.0363751	1.33213
Omy_97077.73	14	61875465	0.00230298	0.0374668	1508	0.414867	0.418496	0.0417991	2.26383
Omy_RAD78502.57	24	37031757	0.00275192	0.0702918	1508	0.414867	0.418369	0.0471662	-1.57853
OmyR33562	23	47337540	0.0028953	0.0255305	1508	0.414867	0.418332	0.0471662	-2.57226
Omy_RAD49111.35	1	40050111	0.00298849	0.351459	1508	0.414867	0.41831	0.0471662	0.840106
Omy_RAD59758.41	6	40219356	0.00355813	0.0470822	1508	0.414867	0.418185	0.0516812	-1.85663
OmyR24370	23	28579373	0.00362519	0.0328249	1508	0.414867	0.418172	0.0516812	-2.23195
OmyR19198	23	34973485	0.00383616	0.0258621	1508	0.414867	0.418132	0.0516812	-2.48299
Omy_cyp17.153	5	64509889	0.00384406	0.0135942	1508	0.414867	0.41813	0.0516812	-3.371
OmyR14589	23	56162785	0.00418167	0.0251989	1508	0.414867	0.41807	0.0542123	-2.4861
OmyR40252	23	31675278	0.00650361	0.0288462	1508	0.414867	0.417758	0.0814073	-2.16936
Omy_SECC22b.88	23	61828903	0.00694694	0.020557	1508	0.414867	0.417711	0.0833048	-2.60448
Omy_RAD76060.20	20	21561303	0.00711418	0.0832228	1508	0.414867	0.417695	0.0833048	1.19597
Omy_RAD32139.58	3	10773803	0.00977652	0.216844	1508	0.414867	0.417472	0.110902	-0.906922
Omy_RAD2567.8	14	43793241	0.010603	0.492042	1508	0.414867	0.417416	0.116633	0.686993
Omy_RAD35417.9	7	15867514	0.0112129	0.12069	1508	0.414867	0.417377	0.119714	-1.05321
Omy_RAD39156.33	7	46886531	0.0124598	0.143236	1508	0.414867	0.417304	0.129226	-0.955712
Omy_RAD65808.68	5	12187698	0.0140886	0.212865	1508	0.414867	0.417219	0.132313	-0.813895
Omy_110689.148	18	72350872	0.0141664	0.166114	1508	0.414867	0.417215	0.132313	1.04983
Omy_RAD40132.55	4	62784779	0.0144454	0.322944	1508	0.414867	0.417201	0.132313	-0.702822
Omy_RAD77789.54	19	30976138	0.0144685	0.231764	1508	0.414867	0.4172	0.132313	-0.796319
Omy_RAD3926.22	18	45345547	0.01458	0.122347	1508	0.414867	0.417195	0.132313	1.03212
Omy_impa1.55	20	36390509	0.0177071	0.066313	1508	0.414867	0.417061	0.156773	-1.24702
Omy_RAD40520.48	30	259000	0.0186304	0.142241	1508	0.414867	0.417027	0.160337	0.8261
Omy_RAD55404.54	18	43876869	0.018993	0.0772546	1508	0.414867	0.417014	0.160337	1.23008
OMS00169	23	67568174	0.0211414	0.0162467	1508	0.414867	0.41694	0.173216	-2.44498
Omy_mcsf.268	18	48758470	0.021473	0.0384615	1508	0.414867	0.41693	0.173216	1.7357
OMS00039	10	4800495	0.0238559	0.441313	1508	0.414867	0.416858	0.188254	-0.607825
Omy_myoD.178	19	10520793	0.0292039	0.135279	1508	0.414867	0.416722	0.225554	0.964582
Omy_nach.200	28	30001796	0.0303402	0.0195623	1508	0.414867	0.416696	0.229447	2.12732
Omy_G3PD_2.246	26	6084071	0.0334993	0.00530504	1508	0.414867	0.41663	0.244276	-3.74431
Omy_112301.202	21	37590554	0.0337124	0.0268568	1508	0.414867	0.416626	0.244276	1.84151
Omy_RAD12439.64	14	44537893	0.0344847	0.375663	1508	0.414867	0.41661	0.244276	-0.606742
Omy_RAD24287.74	17	28035734	0.0355396	0.234085	1508	0.414867	0.41659	0.244276	0.661237
OMS00096	21	29109394	0.0362131	0.17374	1508	0.414867	0.416578	0.244276	-0.874839
Omy_hsf1b.241	18	14516742	0.0363386	0.0726127	1508	0.414867	0.416576	0.244276	1.19486
Omy_RAD73963.73	5	23729539	0.0378385	0.290782	1508	0.414867	0.416549	0.249734	0.610638
Omy_RAD3651.48	9	32029860	0.0399216	0.442971	1508	0.414867	0.416513	0.25793	0.509835
Omy_g1.103	28	39287232	0.0405015	0.0818966	1508	0.414867	0.416503	0.25793	1.10575
Omy_RAD13034.67	29	12537039	0.0416318	0.150862	1508	0.414867	0.416485	0.260199	0.748243
Omy_RAD66402.36	3	30372084	0.0422914	0.19496	1508	0.414867	0.416475	0.260199	-0.685004
Omy_hus1.52	16	13042222	0.0462033	0.0765915	1508	0.414867	0.416417	0.27953	1.0769
Omy_RAD9004.13	26	54044836	0.0470539	0.197944	1508	0.414867	0.416405	0.280009	0.6003
Omy_118205.116	27	33267127	0.0480388	0.149204	1508	0.414867	0.416391	0.281259	-0.8721
Omy_110362.585	23	14307279	0.0498951	0.0159151	1508	0.414867	0.416366	0.287491	2.17044
OMS00116	23	11341754	0.0510468	0.0547082	1508	0.414867	0.416351	0.289531	-1.24073
Omy_112820.82	13	21861264	0.0530473	0.0182361	1508	0.414867	0.416326	0.296249	1.99561
Omy_RAD72528.44	5	7354513	0.0549023	0.0848806	1508	0.414867	0.416304	0.301962	0.947135
Omy_107031.704	5	18131799	0.0579798	0.148873	1508	0.414867	0.416268	0.314129	0.721509
Omy_RAD41594.34	29	5600475	0.0608205	0.03813	1508	0.414867	0.416237	0.324674	-1.27083
Omy_b9.164	7	17599731	0.0619889	0.108422	1508	0.414867	0.416225	0.326116	-0.896067
Omy_RAD47080.54	20	11667915	0.0688867	0.255637	1508	0.414867	0.416157	0.354427	0.535758
Omy28_11683204	20	11683204	0.0702198	0.2563	1508	0.414867	0.416145	0.354427	0.535895
Omy_RAD66834.17	10	30353244	0.0711222	0.123342	1508	0.414867	0.416137	0.354427	-0.725895
Omy_RAD79314.58	4	62728432	0.0712759	0.00762599	1508	0.414867	0.416135	0.354427	2.66681
Omy_RAD30392.17	23	61772669	0.0723452	0.237069	1508	0.414867	0.416126	0.354882	0.539122
Omy_117540.259	12	5079371	0.0834196	0.102122	1508	0.414867	0.416035	0.398006	0.860289
OMS00002	6	82366395	0.0872857	0.303382	1508	0.414867	0.416007	0.398006	-0.621032
Omy_114587.480	26	16204563	0.0879761	0.316645	1508	0.414867	0.416002	0.398006	0.64098
Omy_hsp90BA.193	17	10667361	0.0882546	0.0799072	1508	0.414867	0.416	0.398006	-0.945349
OMS00133	1	23702093	0.0892618	0.0308355	1508	0.414867	0.415992	0.398006	1.35043
Omy_131460.646	14	36600038	0.0896115	0.0125995	1508	0.414867	0.41599	0.398006	2.04714
Omy28_11773194	20	11773194	0.0907005	0.22878	1508	0.414867	0.415982	0.398006	0.520258
Omy28_11676622	20	11676622	0.0909594	0.253316	1508	0.414867	0.415981	0.398006	0.499161
Omy_cin.172	22	21602618	0.0925396	0.181034	1508	0.414867	0.41597	0.398006	0.70421
Omy_99300.202	22	14697073	0.0927268	0.209881	1508	0.414867	0.415969	0.398006	-0.654687
Omy_101832.195	25	17015658	0.0933921	0.417109	1508	0.414867	0.415964	0.398006	0.597279
Omy_RAD22123.69	25	23756920	0.0948996	0.419761	1508	0.414867	0.415954	0.398006	-0.44631
Omy_RAD23894.58	23	40927121	0.0964605	0.287467	1508	0.414867	0.415944	0.398006	-0.482791
Omy_RAD42793.59	24	51408522	0.0964864	0.189987	1508	0.414867	0.415944	0.398006	-0.562739
Omy28_11671116	20	11671116	0.104244	0.240385	1508	0.414867	0.415896	0.421019	0.489498
Omy_metB.138	26	53792050	0.104955	0.171751	1508	0.414867	0.415891	0.421019	0.675286
Omy28_11667578	20	11667578	0.105545	0.250995	1508	0.414867	0.415888	0.421019	0.480145
Omy_gh.475	12	62308122	0.107564	0.106101	1508	0.414867	0.415876	0.424409	-0.807061
Omy_101554.306	18	53660117	0.109908	0.0762599	1508	0.414867	0.415863	0.428997	0.889968
Omy_LDHB.2_i6	22	24130559	0.112657	0.0188992	1508	0.414867	0.415848	0.430134	-1.59357
OMGH1PROM1.SNP1	5	70466474	0.113518	0.139589	1508	0.414867	0.415843	0.430134	-0.755049
OmyR40319	23	63158919	0.114079	0.00895225	1508	0.414867	0.41584	0.430134	-2.20447
OMS00120	24	51013177	0.114939	0.176393	1508	0.414867	0.415835	0.430134	0.656281
Omy_96222.125	16	24041111	0.120692	0.0354775	1508	0.414867	0.415805	0.440676	-1.13412
Omy_RAD20917.11	26	52384497	0.12092	0.140584	1508	0.414867	0.415804	0.440676	0.55344
Omy_IL6.320	18	7102407	0.121398	0.226127	1508	0.414867	0.415802	0.440676	-0.611603
Omy_OmyP9.180	27	15673414	0.126143	0.10378	1508	0.414867	0.415779	0.442067	0.747172
Omy_RAD739.59	1	52923702	0.126736	0.138926	1508	0.414867	0.415776	0.442067	-0.570956
OMS00153	17	16303316	0.128514	0.0775862	1508	0.414867	0.415767	0.442067	0.852041
Omy_RAD19578.59	12	67131514	0.128629	0.161141	1508	0.414867	0.415767	0.442067	-0.566674
Omy_u09.54.311	21	42920502	0.128941	0.293435	1508	0.414867	0.415765	0.442067	-0.574921
Omy_GH1P1_2	5	70466483	0.129089	0.0334881	1508	0.414867	0.415765	0.442067	1.23459
Omy_RAD98715.53	11	23448568	0.131668	0.33057	1508	0.414867	0.415753	0.444514	0.437066
Omy_vamp5.303	7	33625138	0.13236	0.229111	1508	0.414867	0.415749	0.444514	-0.598763
Omy_128923.433	19	16436234	0.135017	0.47679	1508	0.414867	0.415737	0.444514	-0.518633
Omy_RAD1919.22	12	53383757	0.13524	0.0056366	1508	0.414867	0.415736	0.444514	2.67233
Omy_RAD29700.18	10	1673196	0.135926	0.233422	1508	0.414867	0.415733	0.444514	0.57545
Omy_zg57.91	22	32766740	0.140209	0.116711	1508	0.414867	0.415715	0.449501	0.700986
Omy_RAD13499.13	21	38408941	0.141701	0.0772546	1508	0.414867	0.415708	0.449501	0.759496
Omy_RAD33798.24	21	38336651	0.141701	0.0772546	1508	0.414867	0.415708	0.449501	0.759496
Omy_lpl.220	26	60022813	0.142404	0.146883	1508	0.414867	0.415705	0.449501	0.639183
OMS00006	4	63247944	0.147942	0.488064	1508	0.414867	0.415683	0.457837	0.506852
Omy_RAD27740.55	26	42745963	0.150923	0.0636605	1508	0.414867	0.415671	0.457837	0.756316
Omy_cox2.335	17	50822629	0.152057	0.148873	1508	0.414867	0.415666	0.457837	-0.640232
Omy_RAD36952.53	7	40260970	0.152488	0.0673077	1508	0.414867	0.415665	0.457837	0.785847
Omy_RAD68634.40	7	40260800	0.152488	0.0673077	1508	0.414867	0.415665	0.457837	0.785847
Omy_e1.147	9	38313338	0.153347	0.0517241	1508	0.414867	0.415661	0.457837	-0.932683
OMS00090	20	4245997	0.153874	0.492042	1508	0.414867	0.415659	0.457837	-0.513865
Omy_vatf.406	22	23806220	0.156375	0.38992	1508	0.414867	0.41565	0.461497	-0.534604
Omy_RAD18903.48	17	61039208	0.167781	0.0328249	1508	0.414867	0.415608	0.491167	1.01549
Omy_RAD26080.69	3	40486618	0.171573	0.34317	1508	0.414867	0.415595	0.497784	-0.502213
Omy_RAD38406.19	12	48181130	0.173369	0.0918435	1508	0.414867	0.415589	0.497784	0.581441
Omy_116938.264	25	7154463	0.174499	0.0908488	1508	0.414867	0.415585	0.497784	-0.719724
Omy_RAD25042.68	26	32793123	0.175821	0.0188992	1508	0.414867	0.415581	0.497784	-1.22694
OMS00173	15	9105891	0.176898	0.128316	1508	0.414867	0.415577	0.497784	0.608281
Omy_109525.403	23	84224892	0.178807	0.284151	1508	0.414867	0.415571	0.499284	0.496201
Omy28_11632591	20	11632591	0.183222	0.0921751	1508	0.414867	0.415557	0.507708	0.605371
Omy_RAD85131.35	23	75534697	0.194188	0.282825	1508	0.414867	0.415524	0.534017	0.35283
Omy_118175.396	28	20282478	0.200675	0.00497347	1508	0.414867	0.415505	0.547707	2.46616
OMS00132	17	9451350	0.204511	0.414788	1508	0.414867	0.415494	0.554012	-0.440718
Omy_114976.223	25	41462973	0.209512	0.409483	1508	0.414867	0.41548	0.5626	0.435591
OMS00179	17	25539930	0.210781	0.297082	1508	0.414867	0.415477	0.5626	0.458181
Omy_RAD13073.16	23	13954598	0.213014	0.0566976	1508	0.414867	0.415471	0.564408	0.735903
Omy_LDHB.2_e5	22	24129907	0.214852	0.163462	1508	0.414867	0.415466	0.565153	-0.532073
Omy_RAD45104.18	25	20693754	0.220754	0.429377	1508	0.414867	0.415451	0.575926	-0.428645
Omy_Ots249.227	15	18917430	0.225803	0.327918	1508	0.414867	0.415438	0.575926	-0.443997
M09AAJ.163	4	44843440	0.226926	0.309682	1508	0.414867	0.415436	0.575926	-0.457679
Omy_aromat.280	19	3391469	0.227058	0.193302	1508	0.414867	0.415435	0.575926	-0.473878
OMS00103	13	38335692	0.227917	0.0248674	1508	0.414867	0.415433	0.575926	1.09266
Omy_Il.1b_.028	1	10329530	0.228467	0.229443	1508	0.414867	0.415432	0.575926	0.467038
Omy_RAD43573.37	7	1745954	0.231963	0.290119	1508	0.414867	0.415424	0.577317	0.353003
OMS00071	6	48248474	0.232199	0.400531	1508	0.414867	0.415423	0.577317	0.420669
Omy_109894.185	3	10852282	0.235133	0.331233	1508	0.414867	0.415416	0.580634	0.431898
OMS00070	5	55279296	0.242212	0.48939	1508	0.414867	0.4154	0.593222	-0.429655
OMS00127	2	36268423	0.244799	0.00464191	1508	0.414867	0.415394	0.593222	-2.32002
Omy_RAD37816.68	26	73500031	0.245133	0.243369	1508	0.414867	0.415393	0.593222	0.358114
Omy_110064.419	28	36272850	0.2481	0.37931	1508	0.414867	0.415387	0.596425	0.419655
Omy_G3PD_2.371	26	6083946	0.250269	0.154841	1508	0.414867	0.415382	0.597681	-0.494606
OMS00052	11	28174967	0.267489	0.188992	1508	0.414867	0.415346	0.63402	0.450747
Omy_111084.526	16	17300850	0.270616	0.165451	1508	0.414867	0.41534	0.63402	0.474625
OMS00072	18	59971780	0.270725	0.414125	1508	0.414867	0.415339	0.63402	0.387555
OMS00092	1	12518551	0.27297	0.118037	1508	0.414867	0.415335	0.635181	0.51571
Omy_RAD619.59	30	289000	0.277998	0.275531	1508	0.414867	0.415325	0.63967	-0.317608
Omy_117815.81	21	67894257	0.278424	0.276857	1508	0.414867	0.415324	0.63967	-0.409698
Omy_RAD93580.37	15	24247865	0.288503	0.263926	1508	0.414867	0.415306	0.658657	0.318759
Omy_114315.438	13	64564508	0.293772	0.45126	1508	0.414867	0.415296	0.666495	0.369339
OMS00101	11	10475451	0.300497	0.437334	1508	0.414867	0.415284	0.677517	0.361321
OMS00180	28	32462775	0.308445	0.365716	1508	0.414867	0.415271	0.686836	0.365774
OMS00018	4	46432462	0.310539	0.116711	1508	0.414867	0.415267	0.686836	-0.471715
Omy_RAD16104.20	26	67119313	0.311481	0.499005	1508	0.414867	0.415266	0.686836	0.27027
Omy_RAD17849.16	4	44116456	0.312564	0.479443	1508	0.414867	0.415264	0.686836	0.274166
Omy_RAD50632.21	5	38986533	0.317209	0.127321	1508	0.414867	0.415257	0.686836	-0.40529
Omy_120255.332	17	29102820	0.31974	0.035809	1508	0.414867	0.415252	0.686836	0.755691
Omy_RAD5374.56	24	6186937	0.319847	0.114058	1508	0.414867	0.415252	0.686836	0.406751
Omy_txnip.343	18	24435825	0.321262	0.238727	1508	0.414867	0.41525	0.686836	-0.379676
Omy_u09.61.043	23	58840810	0.323313	0.00828912	1508	0.414867	0.415247	0.686836	-1.51537
OMS00095	3	38704654	0.323551	0.0596817	1508	0.414867	0.415246	0.686836	0.597877
Omy_RAD60135.12	7	56110072	0.329579	0.167772	1508	0.414867	0.415237	0.695566	0.358673
Omy_UBA3b	18	28552649	0.333857	0.144231	1508	0.414867	0.415231	0.699713	-0.425083
OMS00003	5	59464348	0.336528	0.132958	1508	0.414867	0.415227	0.699713	-0.433688
Omy_RAD58213.70	25	58266227	0.337327	0.160146	1508	0.414867	0.415225	0.699713	-0.4103
Omy_RAD28236.38	17	40399499	0.341885	0.323607	1508	0.414867	0.415219	0.705138	-0.276269
Omy_RAD47444.53	18	56051917	0.344118	0.173077	1508	0.414867	0.415215	0.705733	-0.385772
OMS00149	12	65894619	0.349513	0.0537135	1508	0.414867	0.415208	0.712772	-0.614478
Omy_109243.222	11	7009687	0.354792	0.19065	1508	0.414867	0.4152	0.719495	0.381036
OMS00068	17	17488038	0.376731	0.272215	1508	0.414867	0.415171	0.758019	-0.346335
Omy_MYC_2	24	33841260	0.377966	0.00298408	1508	0.414867	0.41517	0.758019	-2.25332
Omy_RAD57916.29	5	44429931	0.381642	0.489058	1508	0.414867	0.415165	0.758797	-0.218463
Omy_g12.82	24	14764807	0.382534	0.442971	1508	0.414867	0.415164	0.758797	-0.307887
Omy_sast.264	2	28252083	0.391705	0.167109	1508	0.414867	0.415153	0.765496	0.362513
OMS00087	19	52511964	0.393383	0.13992	1508	0.414867	0.415151	0.765496	-0.366395
OMS00089	18	13150534	0.394121	0.259947	1508	0.414867	0.41515	0.765496	0.325585
Omy_RAD3209.10	2	50984953	0.394346	0.476127	1508	0.414867	0.415149	0.765496	0.227642
Omy_cd59b.112	26	38922611	0.397578	0.125332	1508	0.414867	0.415146	0.767663	0.387008
Omy_hsp70aPro.329	12	66828836	0.405729	0.0649867	1508	0.414867	0.415136	0.779257	-0.480664
Omy_ndk.152	12	56277959	0.412853	0.0397878	1508	0.414867	0.415128	0.786512	-0.562418
Omy_GHSR.121	2	11662801	0.41384	0.0809019	1508	0.414867	0.415127	0.786512	0.461803
OMS00064	14	45227750	0.422256	0.369032	1508	0.414867	0.415118	0.798328	0.294779
Omy_RAD43694.41	25	57728549	0.425846	0.155172	1508	0.414867	0.415114	0.798485	-0.28672
OMS00030	3	60401405	0.431536	0.117706	1508	0.414867	0.415108	0.798485	-0.366899
Omy_cd59.206	29	8028322	0.439801	0.287467	1508	0.414867	0.415099	0.798485	-0.287724
Omy_cox1.221	24	47052310	0.439892	0.377321	1508	0.414867	0.415099	0.798485	-0.282702
Omy_102867.443	24	55934332	0.440433	0.035809	1508	0.414867	0.415099	0.798485	0.556555
Omy_nxt2.273	18	71969784	0.441264	0.0629973	1508	0.414867	0.415098	0.798485	-0.450815
Omy_star.206	7	36624863	0.442756	0.0709549	1508	0.414867	0.415096	0.798485	0.439411
OMS00013	7	10325271	0.443601	0.0964854	1508	0.414867	0.415095	0.798485	-0.392162
Omy_ca050.64	25	48651793	0.445001	0.375995	1508	0.414867	0.415094	0.798485	0.280277
M09AAE.082	3	32872704	0.445447	0.228117	1508	0.414867	0.415094	0.798485	0.304012
Omy_nkef.241	17	69427037	0.448922	0.41744	1508	0.414867	0.41509	0.798485	-0.278614
OMS00048	9	37125668	0.450402	0.144562	1508	0.414867	0.415089	0.798485	0.339519
Omy_gdh.271	5	63738413	0.451161	0.0911804	1508	0.414867	0.415088	0.798485	-0.388926
Omy_crb.106	27	30701374	0.453135	0.394231	1508	0.414867	0.415086	0.798485	-0.260447
Omy_Ogo4.212	16	12595806	0.459919	0.451592	1508	0.414867	0.41508	0.803626	-0.260897
OMS00062	4	14858081	0.46048	0.254973	1508	0.414867	0.415079	0.803626	0.2895
Omy_105075.162	19	7635334	0.463472	0.094496	1508	0.414867	0.415076	0.804977	-0.375247
OMS00058	15	19922139	0.470061	0.435345	1508	0.414867	0.41507	0.808615	-0.264445
Omy_111383.51	16	21239768	0.470098	0.429377	1508	0.414867	0.41507	0.808615	-0.255991
Omy_RAD2976.26	14	58337126	0.472249	0.0669761	1508	0.414867	0.415068	0.808615	0.359326
Omy_nips.299	16	39788784	0.486208	0.0417772	1508	0.414867	0.415056	0.811863	-0.493351
OMS00008	5	77384035	0.489169	0.171419	1508	0.414867	0.415053	0.811863	-0.28756
OMS00061	16	31231975	0.490231	0.0513926	1508	0.414867	0.415052	0.811863	-0.449703
Omy_ntl.27	18	22071034	0.490699	0.358753	1508	0.414867	0.415052	0.811863	0.247926
Omy_130524.160	19	28889024	0.493097	0.372679	1508	0.414867	0.41505	0.811863	-0.241089
OMS00156	26	12397197	0.499593	0.363727	1508	0.414867	0.415044	0.811863	-0.241255
Omy_RAD76570.62	12	56297752	0.499936	0.0706233	1508	0.414867	0.415044	0.811863	0.355347
Omy28_11658853	20	11658853	0.501874	0.0245358	1508	0.414867	0.415042	0.811863	-0.540096
OMS00106	3	59855697	0.502946	0.21187	1508	0.414867	0.415042	0.811863	0.270148
OMS00175	13	50381707	0.512325	0.383952	1508	0.414867	0.415034	0.811863	-0.232168
Omy_hsp47.86	8	27944494	0.512644	0.234416	1508	0.414867	0.415034	0.811863	0.256085
Omy_RAD17632.23	18	56074485	0.513395	0.312003	1508	0.414867	0.415033	0.811863	0.239639
Omy_RAD62596.38	14	49977794	0.515389	0.429377	1508	0.414867	0.415032	0.811863	-0.228572
Omy_RAD52458.17	20	11609794	0.51579	0.0822281	1508	0.414867	0.415031	0.811863	0.304187
Omy_GREB1_09	20	11641623	0.51777	0.0248674	1508	0.414867	0.41503	0.811863	-0.516404
Omy_97865.196	17	82513344	0.518818	0.0573607	1508	0.414867	0.415029	0.811863	0.38663
Omy_RAD42465.32	2	25034287	0.52055	0.0235411	1508	0.414867	0.415028	0.811863	-0.554944
Omy_128693.455	1	32890059	0.520892	0.0125995	1508	0.414867	0.415027	0.811863	-0.794887
OMS00129	20	22531125	0.521768	0.195292	1508	0.414867	0.415027	0.811863	0.249422
Omy_RAD47955.51	7	23191748	0.522113	0.238064	1508	0.414867	0.415026	0.811863	0.19236
OMS00121	2	34232991	0.525617	0.462202	1508	0.414867	0.415024	0.811863	-0.21978
Omy_RAD58835.15	21	53735338	0.527431	0.214191	1508	0.414867	0.415022	0.811863	-0.258985
Omy_tlr5.205	13	60510483	0.527633	0.0629973	1508	0.414867	0.415022	0.811863	-0.375171
Omy_carban1.264	16	21454064	0.527823	0.119363	1508	0.414867	0.415022	0.811863	0.298752
Omy_105385.406	5	77446133	0.531	0.387268	1508	0.414867	0.41502	0.813305	0.228095
OMS00176	14	11029167	0.538193	0.0726127	1508	0.414867	0.415014	0.820141	-0.348537
Omy_118654.91	21	75458069	0.539982	0.213859	1508	0.414867	0.415013	0.820141	0.24738
Omy_107336.170	6	30017455	0.545267	0.0984748	1508	0.414867	0.415009	0.823001	-0.302138
OMS00118	2	42212299	0.5464	0.382958	1508	0.414867	0.415009	0.823001	0.231726
Omy_p53.262	3	46190822	0.55462	0.177056	1508	0.414867	0.415003	0.825084	-0.249229
Omy_103705.558	25	7065986	0.557625	0.112732	1508	0.414867	0.415001	0.825084	-0.276545
Omy_128996.481	2	30802101	0.561768	0.124005	1508	0.414867	0.414998	0.825084	-0.260173
Omy_aspAT.123	29	19289582	0.561798	0.271883	1508	0.414867	0.414998	0.825084	-0.223121
OMS00111	19	63031581	0.562617	0.147215	1508	0.414867	0.414997	0.825084	-0.251486
Omy_RAD73204.63	21	24670264	0.563803	0.0805703	1508	0.414867	0.414997	0.825084	0.275355
Omy_b1.266	22	41255773	0.565058	0.279178	1508	0.414867	0.414996	0.825084	0.215476
Omy_98683.165	26	8555140	0.565967	0.0235411	1508	0.414867	0.414995	0.825084	0.518977
Omy_GREB1_05	20	11618027	0.574817	0.0785809	1508	0.414867	0.414989	0.834635	0.269492
Omy_oxct.85	24	68405894	0.582003	0.152188	1508	0.414867	0.414985	0.839118	-0.238726
Omy_RAD7384.50	14	65241784	0.582528	0.0265252	1508	0.414867	0.414985	0.839118	0.467971
Omy_RAD103359.45	15	40502475	0.589157	0.00497347	1508	0.414867	0.41498	0.843452	0.921765
OMS00143	16	59233015	0.590184	0.0935013	1508	0.414867	0.41498	0.843452	-0.274316
Omy_187760.385	9	23659737	0.596248	0.00397878	1508	0.414867	0.414976	0.848777	-1.13747
OMS00057	14	67908135	0.604056	0.348143	1508	0.414867	0.414972	0.856532	0.18485
Omy_104519.624	17	42764123	0.610803	0.340849	1508	0.414867	0.414968	0.861143	0.185865
OMS00164	27	17249654	0.612447	0.0192308	1508	0.414867	0.414967	0.861143	0.506661
Omy_RAD30619.61	14	42710419	0.615758	0.0447613	1508	0.414867	0.414965	0.861143	0.315759
Omy_104569.114	22	32178517	0.617159	0.0106101	1508	0.414867	0.414964	0.861143	-0.669961
OMS00105	1	20264968	0.619169	0.42805	1508	0.414867	0.414963	0.861143	-0.17517
Omy_metA.161	5	24257340	0.6255	0.277188	1508	0.414867	0.41496	0.866628	-0.190052
Omy_sSOD.1	27	39802221	0.628599	0.0125995	1508	0.414867	0.414958	0.867605	0.581828
OMS00151	17	23949230	0.631256	0.144894	1508	0.414867	0.414957	0.867605	0.208324
Omy_113490.159	28	26494831	0.633376	0.393568	1508	0.414867	0.414955	0.867605	0.180666
Omy_UT16_2.173	3	61496264	0.637149	0.0593501	1508	0.414867	0.414953	0.869493	0.2899
Omy_tlr3.377	3	56447078	0.64034	0.0898541	1508	0.414867	0.414952	0.870574	0.239414
Omy_RAD43612.42	2	29118777	0.647267	0.343833	1508	0.414867	0.414948	0.872047	0.164672
Omy_cd28.130	14	19036977	0.648311	0.0182361	1508	0.414867	0.414948	0.872047	-0.464079
Omy_RAD46672.27	25	58256353	0.649693	0.403515	1508	0.414867	0.414947	0.872047	-0.126126
Omy_116733.349	18	18498042	0.653343	0.289456	1508	0.414867	0.414945	0.872047	0.168971
Omy_RAD7210.8	2	42558654	0.65504	0.46618	1508	0.414867	0.414945	0.872047	0.158127
Omy_anp.17	4	30728525	0.655837	0.350464	1508	0.414867	0.414944	0.872047	0.165656
OMS00078	5	10499333	0.659458	0.290451	1508	0.414867	0.414942	0.873662	0.166115
OMS00041	4	18279174	0.666361	0.0159151	1508	0.414867	0.414939	0.879597	0.465988
Omy_RAD116.59	4	33074866	0.672103	0.0159151	1508	0.414867	0.414937	0.883961	0.44979
Omy_107806.34	9	10095418	0.681097	0.337865	1508	0.414867	0.414933	0.88956	-0.1508
OMS00024	9	31418339	0.681261	0.370358	1508	0.414867	0.414933	0.88956	-0.151046
Omy_RAD7016.31	7	51490760	0.696311	0.361074	1508	0.414867	0.414926	0.904097	0.104939
Omy_RAD40641.58	4	17858278	0.697375	0.0752653	1508	0.414867	0.414926	0.904097	0.199077
M09AAC.055	1	53855167	0.700355	0.0616711	1508	0.414867	0.414924	0.904729	-0.228166
Omy_bcAKala.380rd	23	53469295	0.706038	0.334881	1508	0.414867	0.414922	0.908836	0.139492
Omy_gluR.79	3	7508221	0.713018	0.498342	1508	0.414867	0.41492	0.910504	-0.130205
OMS00015	8	23730945	0.71927	0.0553714	1508	0.414867	0.414917	0.910504	0.222597
Omy_u07.79.166	21	57523676	0.719334	0.0991379	1508	0.414867	0.414917	0.910504	0.178756
OMS00128	25	14488587	0.723863	0.0225464	1508	0.414867	0.414915	0.910504	0.33217
OMS00112	12	68382081	0.727302	0.223806	1508	0.414867	0.414914	0.910504	-0.136514
Omy_ftzf1.217	3	44060919	0.728293	0.00895225	1508	0.414867	0.414914	0.910504	0.504111
Omy_RAD59950.44	2	17292964	0.728963	0.1187	1508	0.414867	0.414914	0.910504	-0.142975
Omy_BAC.B4.324	27	14528635	0.729664	0.40882	1508	0.414867	0.414913	0.910504	-0.0929243
OMS00134	4	47743637	0.740167	0.0139257	1508	0.414867	0.41491	0.910504	-0.390703
Omy_RAD55997.10	11	27405886	0.741516	0.00198939	1508	0.414867	0.414909	0.910504	-0.99111
M09AAD.076	2	53717512	0.742592	0.483422	1508	0.414867	0.414909	0.910504	-0.0885212
OMS00174	6	47325393	0.742809	0.0553714	1508	0.414867	0.414909	0.910504	-0.207351
Omy_stat3.273	5	79898098	0.744818	0.227785	1508	0.414867	0.414908	0.910504	-0.127284
Omy_RAD36848.7	3	63650747	0.746907	0.494695	1508	0.414867	0.414907	0.910504	0.114884
OMS00114	22	11035495	0.752475	0.0779178	1508	0.414867	0.414906	0.910504	-0.169402
Omy_U11_2b.154	25	59466696	0.753218	0.252321	1508	0.414867	0.414905	0.910504	0.122936
Omy_redd1.410	18	69044121	0.753513	0.210212	1508	0.414867	0.414905	0.910504	-0.126169
OMS00119	4	27506018	0.75698	0.143236	1508	0.414867	0.414904	0.910504	0.136703
Omy_108007.193	17	43671991	0.758453	0.399867	1508	0.414867	0.414904	0.910504	-0.111657
Omy_NaKATPa3.50	26	23893157	0.758478	0.362732	1508	0.414867	0.414904	0.910504	-0.111319
Omy_RAD46314.35	26	78480158	0.760007	0.0401194	1508	0.414867	0.414903	0.910504	-0.212423
Omy_RAD23577.43	16	26972288	0.765098	0.00132626	1508	0.414867	0.414902	0.913587	-1.1301
Omy_BAMBI2.312	1	6112929	0.776275	0.0908488	1508	0.414867	0.414898	0.923816	-0.144339
Omy_sys1.188	14	56428776	0.778754	0.136605	1508	0.414867	0.414898	0.923816	0.127358
Omy_RAD33122.47	12	66078752	0.786259	0.320955	1508	0.414867	0.414895	0.925093	0.0695885
OMY1011SNP	1	54446225	0.789839	0.284483	1508	0.414867	0.414894	0.925093	0.0988819
Omy_RAD366.7	14	6230066	0.791558	0.277188	1508	0.414867	0.414894	0.925093	0.0761433
Omy28_11625241	20	11625241	0.792049	0.0308355	1508	0.414867	0.414894	0.925093	-0.185208
Omy_RAD88122.32	4	16334074	0.792573	0.197281	1508	0.414867	0.414894	0.925093	-0.104926
Omy_97660.230	20	35742946	0.799475	0.374668	1508	0.414867	0.414892	0.92688	0.0923926
Omy_105714.265	7	7594847	0.802243	0.277188	1508	0.414867	0.414891	0.92688	0.0925692
Omy_BAC.F5.284	24	42789302	0.803825	0.0487401	1508	0.414867	0.414891	0.92688	-0.16766
Omy_pad.196	14	44470619	0.804317	0.0407825	1508	0.414867	0.414891	0.92688	0.17234
OMS00077	12	48861950	0.807012	0.399204	1508	0.414867	0.41489	0.927042	-0.0883471
Omy_107285.69	7	9809156	0.810034	0.166114	1508	0.414867	0.414889	0.927578	0.101396
OMS00074	12	31104727	0.812932	0.495358	1508	0.414867	0.414889	0.927969	-0.0842665
Omy_IL1b.163	7	42313129	0.820031	0.0812334	1508	0.414867	0.414887	0.932255	-0.108459
Omy_97954.618	4	11433435	0.823695	0.130305	1508	0.414867	0.414886	0.932255	-0.0977038
Omy_RAD10733.10	3	41411754	0.824391	0.0288462	1508	0.414867	0.414886	0.932255	0.174726
Omy_RAD92485.64	19	68318464	0.829001	0.206233	1508	0.414867	0.414885	0.934557	0.0661925
Omy_hsc715.80	12	40136309	0.833071	0.437666	1508	0.414867	0.414884	0.934994	-0.0746704
OMS00138	26	22318448	0.83454	0.0984748	1508	0.414867	0.414884	0.934994	-0.105369
Omy_RAD86706.72	17	40479421	0.844103	0.2437	1508	0.414867	0.414882	0.942799	0.0608075
Omy_101993.189	25	21491290	0.850773	0.25431	1508	0.414867	0.414881	0.947333	-0.0714971
Omy_arp.630	14	57239751	0.856543	0.413462	1508	0.414867	0.41488	0.950314	0.0642787
Omy_u09.56.119	25	41690956	0.862257	0.147215	1508	0.414867	0.414879	0.950314	-0.0771233
OMS00053	12	66917868	0.863409	0.410809	1508	0.414867	0.414878	0.950314	-0.0628249
Omy_srp09.37	17	21426823	0.867785	0.322944	1508	0.414867	0.414878	0.950314	-0.0617797
Omy_117370.400	4	14853962	0.870315	0.42374	1508	0.414867	0.414877	0.950314	-0.0597187
OMS00017	1	19111591	0.874306	0.240716	1508	0.414867	0.414877	0.950314	0.0599148
Omy_105105.448	14	68303584	0.874978	0.405836	1508	0.414867	0.414876	0.950314	0.057048
OMS00079	19	35250473	0.875721	0.460544	1508	0.414867	0.414876	0.950314	-0.0553404
Omy_ppie.232	6	54990925	0.877011	0.1187	1508	0.414867	0.414876	0.950314	0.0713725
OMS00154	14	56234573	0.882351	0.218501	1508	0.414867	0.414875	0.953255	0.059453
Omy_RAD52812.28	16	28623729	0.888424	0.315981	1508	0.414867	0.414874	0.956967	0.0523601
Omy_117286.374	19	52310165	0.904168	0.0742706	1508	0.414867	0.414872	0.96524	-0.0678134
Omy_hsf2.146	17	17470364	0.906075	0.299403	1508	0.414867	0.414872	0.96524	-0.0434185
Omy_LDHB.1_i2	16	44094440	0.906898	0.107095	1508	0.414867	0.414872	0.96524	0.0555992
Omy_gadd45.332	5	12240053	0.909234	0.0749337	1508	0.414867	0.414872	0.96524	0.062644
Omy28_11607954	20	11607954	0.91167	0.0238727	1508	0.414867	0.414872	0.96524	-0.093781
Omy_IL17.185	15	27226063	0.912059	0.485411	1508	0.414867	0.414872	0.96524	0.0394198
Omy_102505.102	15	7759328	0.919122	0.362401	1508	0.414867	0.414871	0.969887	0.0356531
Omy_RAD26691.36	12	47284987	0.927474	0.0696286	1508	0.414867	0.41487	0.973036	-0.0480947
Omy_129870.756	28	22915161	0.930042	0.170424	1508	0.414867	0.41487	0.973036	-0.0310645
OMS00056	13	43771325	0.93091	0.209549	1508	0.414867	0.41487	0.973036	-0.0349127
Omy_rbm4b.203	13	12485117	0.932828	0.206897	1508	0.414867	0.41487	0.973036	0.0344402
Omy_ada10.71	29	18315420	0.940089	0.198939	1508	0.414867	0.414869	0.973925	-0.0303786
Omy_110201.359	12	28727952	0.94018	0.0958223	1508	0.414867	0.414869	0.973925	-0.0378541
Omy_111666.301	12	70990844	0.943079	0.0188992	1508	0.414867	0.414869	0.973925	-0.0716223
Omy_RAD46452.51	20	27516610	0.944412	0.398541	1508	0.414867	0.414869	0.973925	0.0188517
Omy_RAD4848.14	9	5493648	0.967468	0.0298408	1508	0.414867	0.414867	0.994875	0.0320401
Omy_RAD78776.10	2	25034326	0.974373	0.0550398	1508	0.414867	0.414867	0.9957	-0.0190345
Omy_RAD12566.14	18	44125336	0.976178	0.00629973	1508	0.414867	0.414867	0.9957	0.0516525
Omy_u09.53.469	26	48859883	0.97756	0.352785	1508	0.414867	0.414867	0.9957	-0.0102275
Omy_rapd.167	1	27362424	0.980829	0.195292	1508	0.414867	0.414867	0.9957	-0.00984362
Omy_RAD14033.46	6	60064021	0.982895	0.0311671	1508	0.414867	0.414867	0.9957	0.0168452
Omy_1004	22	41944218	0.984728	0.176724	1508	0.414867	0.414867	0.9957	0.00806896
Omy_RAD35005.13	22	37188435	0.989188	0.0162467	1508	0.414867	0.414867	0.996324	0.0140933
OMS00014	8	6297526	0.990835	0.020557	1508	0.414867	0.414867	0.996324	-0.0112331
Omy_mapK3.103	14	10975716	0.995964	0.0606764	1508	0.414867	0.414867	0.998715	-0.00318963
Omy_BAMBI4.238	24	24411085	1	0	1508	NA	NA	1	NA

## Sheet: MLM.ocean.age-Int+Int
SNP	Chromosome	Position	P.value	maf	nobs	Rsquare.of.Model.without.SNP	Rsquare.of.Model.with.SNP	FDR_Adjusted_P-values	effect
Omy25_61284413	6	61284413	6.05974e-37	0.319567	1477	0.150674	0.249034	5.27003e-35	-0.242577
Omy25_61285646	6	61285646	7.259e-37	0.319567	1477	0.150674	0.248802	5.27003e-35	-0.242064
Omy25_61286316	6	61286316	2.31086e-37	0.320582	1477	0.150674	0.250269	2.79614e-35	-0.244078
Omy25_61287415	6	61287415	1.81076e-37	0.320921	1477	0.150674	0.250581	2.79614e-35	-0.244226
Omy25_61294400	6	61294400	1.81076e-37	0.320921	1477	0.150674	0.250581	2.79614e-35	-0.244226
Omy25_61316270	6	61316270	9.92302e-35	0.270481	1477	0.150674	0.24253	6.00343e-33	-0.247513
Omy25_61317685	6	61317685	4.56662e-33	0.288084	1477	0.150674	0.237677	1.65768e-31	-0.234242
Omy25_61317777	6	61317777	1.49952e-34	0.280636	1477	0.150674	0.242005	7.77607e-33	-0.242887
Omy25_61318852	6	61318852	4.53553e-33	0.289438	1477	0.150674	0.237685	1.65768e-31	-0.233191
Omy25_61322413	6	61322413	2.83053e-34	0.279959	1477	0.150674	0.241199	1.28435e-32	-0.241812
Omy_RAD35149.9	7	60182501	8.25377e-05	0.299255	1477	0.150674	0.159667	0.00272374	-0.0759063
Omy_RAD52458.17	20	11609794	0.000215302	0.0815843	1477	0.150674	0.158614	0.00651289	-0.112079
Omy_GREB1_05	20	11618027	0.000324573	0.0778605	1477	0.150674	0.158166	0.00906309	-0.111866
Omy_RAD66402.36	3	30372084	0.00057917	0.194313	1477	0.150674	0.157536	0.015017	-0.0751625
Omy_ndk.152	12	56277959	0.0012276	0.0402844	1477	0.150674	0.156726	0.029708	-0.142529
Omy_RAD19340.24	2	42701841	0.00155666	0.0429926	1477	0.150674	0.156471	0.0353166	0.134183
Omy28_11625241	20	11625241	0.00208994	0.0301286	1477	0.150674	0.156157	0.0431122	-0.141192
Omy_RAD76060.20	20	21561303	0.00213779	0.0829384	1477	0.150674	0.156133	0.0431122	0.0883315
Omy28_11632591	20	11632591	0.00239485	0.0907244	1477	0.150674	0.156012	0.043767	-0.0893974
Omy_RAD9004.13	26	54044836	0.00256513	0.198037	1477	0.150674	0.155939	0.043767	0.0590707
Omy_RAD88028.7	16	5676664	0.00257834	0.242722	1477	0.150674	0.155933	0.043767	-0.0619255
Omy28_11658853	20	11658853	0.00265255	0.0236967	1477	0.150674	0.155903	0.043767	-0.158694
Omy_118205.116	27	33267127	0.00382286	0.147258	1477	0.150674	0.155516	0.0574022	-0.0760756
Omy28_11667578	20	11667578	0.00390353	0.249492	1477	0.150674	0.155494	0.0574022	-0.055164
Omy_RAD65959.69	13	36338472	0.00395332	0.371699	1477	0.150674	0.155481	0.0574022	-0.0518745
Omy_GREB1_09	20	11641623	0.00414312	0.0240352	1477	0.150674	0.155432	0.0578443	-0.150325
Omy_RAD1186.59	6	70252314	0.0046851	0.284022	1477	0.150674	0.155302	0.0629886	-0.0549988
Omy_RAD73963.73	5	23729539	0.00493601	0.292146	1477	0.150674	0.155248	0.0639918	0.0533494
Omy28_11683204	20	11683204	0.00567096	0.25457	1477	0.150674	0.155102	0.0709848	-0.0527666
Omy_RAD31408.67	4	48341010	0.00615942	0.461408	1477	0.150674	0.155016	0.0736162	0.0477738
Omy28_11676622	20	11676622	0.00628678	0.251523	1477	0.150674	0.154994	0.0736162	-0.052014
Omy_RAD47080.54	20	11667915	0.00742952	0.253893	1477	0.150674	0.15482	0.0842786	-0.0508176
Omy_110689.148	18	72350872	0.00792191	0.165877	1477	0.150674	0.154753	0.087141	0.0666974
Omy_RAD48799.69	9	21581080	0.00888534	0.166892	1477	0.150674	0.154634	0.0948641	0.0659888
Omy_RAD59758.41	6	40219356	0.013551	0.0477319	1477	0.150674	0.1542	0.140543	-0.100978
Omy_RAD25042.68	26	32793123	0.0168435	0.0186188	1477	0.150674	0.153978	0.16472	-0.140902
Omy_nach.200	28	30001796	0.0169186	0.0196344	1477	0.150674	0.153973	0.16472	0.148407
Omy28_11671116	20	11671116	0.0172434	0.238998	1477	0.150674	0.153954	0.16472	-0.0460814
Omy_inos.97	11	24547687	0.0226057	0.0687204	1477	0.150674	0.15368	0.210407	-0.0805273
OMS00039	10	4800495	0.0247388	0.44042	1477	0.150674	0.153589	0.224505	-0.03922
Omy28_11607954	20	11607954	0.0266805	0.0230196	1477	0.150674	0.153513	0.23622	-0.123797
Omy_RAD78502.57	24	37031757	0.0368031	0.0707515	1477	0.150674	0.153194	0.318084	-0.0708129
Omy_RAD45104.18	25	20693754	0.0377982	0.428233	1477	0.150674	0.153168	0.319087	-0.0404838
OmyR24370	23	28579373	0.0396267	0.0328368	1477	0.150674	0.153121	0.32692	-0.0997952
Omy_RAD43612.42	2	29118777	0.0427652	0.345633	1477	0.150674	0.153046	0.34174	0.0409926
Omy_RAD39156.33	7	46886531	0.0439911	0.14218	1477	0.150674	0.153019	0.34174	-0.0500018
Omy_b9.164	7	17599731	0.0449189	0.107989	1477	0.150674	0.152998	0.34174	-0.0581319
Omy_RAD42465.32	2	25034287	0.0451888	0.0230196	1477	0.150674	0.152993	0.34174	-0.113152
OmyR40252	23	31675278	0.0509363	0.0287745	1477	0.150674	0.152876	0.377174	-0.0981449
Omy_101832.195	25	17015658	0.0546926	0.420108	1477	0.150674	0.152807	0.377174	0.0382732
OmyR33562	23	47337540	0.0554652	0.0250508	1477	0.150674	0.152794	0.377174	-0.104751
OMS00096	21	29109394	0.0555593	0.17434	1477	0.150674	0.152792	0.377174	-0.0465448
OMS00175	13	50381707	0.0556967	0.382871	1477	0.150674	0.15279	0.377174	-0.0379368
Omy_RAD47955.51	7	23191748	0.0561086	0.239675	1477	0.150674	0.152783	0.377174	0.0371614
Omy_LDHB.2_i6	22	24130559	0.059581	0.0189573	1477	0.150674	0.152725	0.393235	-0.120123
OMS00048	9	37125668	0.0615911	0.145904	1477	0.150674	0.152693	0.399242	0.0497184
OMS00002	6	82366395	0.0658153	0.304333	1477	0.150674	0.15263	0.419139	-0.0375526
Omy_RAD27740.55	26	42745963	0.0691867	0.0643196	1477	0.150674	0.152582	0.422871	0.0616254
Omy_RAD41594.34	29	5600475	0.0693574	0.0389303	1477	0.150674	0.15258	0.422871	-0.0789773
Omy_metB.138	26	53792050	0.0708253	0.170278	1477	0.150674	0.15256	0.422871	0.0441341
Omy_97077.73	14	61875465	0.071061	0.0375762	1477	0.150674	0.152557	0.422871	0.0840138
Omy_RAD17849.16	4	44116456	0.0736623	0.478334	1477	0.150674	0.152523	0.427907	0.0315533
OmyR14589	23	56162785	0.0778514	0.0247123	1477	0.150674	0.15247	0.427907	-0.0969784
OMS00132	17	9451350	0.0785032	0.416385	1477	0.150674	0.152463	0.427907	-0.0338544
OmyR19198	23	34973485	0.0785438	0.0253893	1477	0.150674	0.152462	0.427907	-0.0956764
OMS00120	24	51013177	0.0789032	0.178064	1477	0.150674	0.152458	0.427907	0.0427522
Omy_131460.646	14	36600038	0.0789801	0.0118483	1477	0.150674	0.152457	0.427907	0.13917
Omy_RAD12439.64	14	44537893	0.0813342	0.377454	1477	0.150674	0.152429	0.434181	-0.0323252
OMS00064	14	45227750	0.0826845	0.371361	1477	0.150674	0.152414	0.434992	0.0358717
Omy_RAD22123.69	25	23756920	0.0863228	0.419093	1477	0.150674	0.152373	0.446365	-0.0295658
Omy28_11773194	20	11773194	0.0873055	0.226134	1477	0.150674	0.152363	0.446365	-0.0339911
Omy_RAD78776.10	2	25034326	0.0908587	0.0545024	1477	0.150674	0.152326	0.456449	-0.0650177
Omy_cox1.221	24	47052310	0.0917927	0.378131	1477	0.150674	0.152316	0.456449	-0.0346526
Omy_impa1.55	20	36390509	0.0959694	0.0656737	1477	0.150674	0.152275	0.465667	-0.0566714
OmyR40319	23	63158919	0.0962121	0.00914015	1477	0.150674	0.152273	0.465667	-0.147965
Omy_RAD58835.15	21	53735338	0.101755	0.214963	1477	0.150674	0.152221	0.486013	-0.0389034
Omy_mcsf.268	18	48758470	0.106741	0.0389303	1477	0.150674	0.152177	0.493382	0.0755833
Omy_RAD3651.48	9	32029860	0.108251	0.442451	1477	0.150674	0.152164	0.493382	0.0258882
OMS00014	8	6297526	0.109742	0.021327	1477	0.150674	0.152152	0.493382	-0.0980141
Omy_110362.585	23	14307279	0.111719	0.0155721	1477	0.150674	0.152135	0.493382	0.113463
Omy_128923.433	19	16436234	0.112926	0.47698	1477	0.150674	0.152126	0.493382	-0.0305216
Omy_IL1b.163	7	42313129	0.113173	0.0798917	1477	0.150674	0.152124	0.493382	-0.0489146
Omy_Ots249.227	15	18917430	0.113665	0.32566	1477	0.150674	0.15212	0.493382	-0.0326275
Omy_e1.147	9	38313338	0.114171	0.0514557	1477	0.150674	0.152116	0.493382	-0.0644627
Omy_117815.81	21	67894257	0.121246	0.277928	1477	0.150674	0.152061	0.510259	-0.0332795
Omy_gluR.79	3	7508221	0.121927	0.498646	1477	0.150674	0.152056	0.510259	-0.0305171
Omy_96222.125	16	24041111	0.12273	0.035545	1477	0.150674	0.15205	0.510259	-0.0708096
Omy_RAD78147.27	1	3343451	0.123699	0.36019	1477	0.150674	0.152043	0.510259	-0.0287535
OMS00052	11	28174967	0.126862	0.190928	1477	0.150674	0.15202	0.513931	0.035941
Omy_G3PD_2.246	26	6084071	0.127421	0.00541638	1477	0.150674	0.152016	0.513931	-0.170971
Omy_cyp17.153	5	64509889	0.130695	0.0138795	1477	0.150674	0.151993	0.521094	-0.111246
Omy_112301.202	21	37590554	0.132068	0.0260664	1477	0.150674	0.151984	0.521094	0.0836365
Omy_myoD.178	19	10520793	0.138696	0.13541	1477	0.150674	0.15194	0.526737	0.0387362
Omy_RAD65808.68	5	12187698	0.138772	0.212932	1477	0.150674	0.15194	0.526737	-0.0318306
Omy_RAD30392.17	23	61772669	0.14098	0.236628	1477	0.150674	0.151926	0.526737	0.0285659
Omy_u09.54.311	21	42920502	0.142635	0.290792	1477	0.150674	0.151915	0.526737	-0.0317058
OMS00127	2	36268423	0.142713	0.00473934	1477	0.150674	0.151915	0.526737	-0.186482
Omy_107336.170	6	30017455	0.142905	0.0968179	1477	0.150674	0.151914	0.526737	-0.0444754
Omy_hsp90BA.193	17	10667361	0.145865	0.0809072	1477	0.150674	0.151896	0.526737	-0.0491149
OMS00153	17	16303316	0.146481	0.0781991	1477	0.150674	0.151892	0.526737	0.0498081
Omy_zg57.91	22	32766740	0.146558	0.115775	1477	0.150674	0.151891	0.526737	0.0416998
Omy_SECC22b.88	23	61828903	0.150448	0.0199729	1477	0.150674	0.151868	0.530424	-0.0879879
Omy_116938.264	25	7154463	0.150506	0.0920785	1477	0.150674	0.151868	0.530424	-0.046237
OMS00061	16	31231975	0.152054	0.0501016	1477	0.150674	0.151859	0.530727	-0.058714
Omy_vatf.406	22	23806220	0.156109	0.387271	1477	0.150674	0.151836	0.539691	-0.0302969
OMS00179	17	25539930	0.164413	0.296547	1477	0.150674	0.15179	0.563036	0.0287505
Omy_RAD49111.35	1	40050111	0.171608	0.352404	1477	0.150674	0.151753	0.575806	0.0250791
OMS00173	15	9105891	0.172317	0.128978	1477	0.150674	0.15175	0.575806	0.036465
OMS00095	3	38704654	0.1729	0.0589032	1477	0.150674	0.151747	0.575806	0.0511825
Omy_111084.526	16	17300850	0.178097	0.164523	1477	0.150674	0.151721	0.58772	0.0343706
Omy_RAD40132.55	4	62784779	0.182972	0.323968	1477	0.150674	0.151698	0.596085	-0.0247106
Omy_sSOD.1	27	39802221	0.185888	0.0128639	1477	0.150674	0.151685	0.596085	0.10088
Omy_aromat.280	19	3391469	0.186525	0.194313	1477	0.150674	0.151682	0.596085	-0.0298995
OMS00169	23	67568174	0.1872	0.0155721	1477	0.150674	0.151679	0.596085	-0.0894654
Omy_Il.1b_.028	1	10329530	0.195674	0.229519	1477	0.150674	0.151641	0.610421	0.0287799
Omy_RAD26691.36	12	47284987	0.197485	0.0690589	1477	0.150674	0.151633	0.610421	-0.044099
Omy_110064.419	28	36272850	0.198406	0.377793	1477	0.150674	0.151629	0.610421	0.0263449
Omy_105714.265	7	7594847	0.200069	0.278267	1477	0.150674	0.151622	0.610421	0.0266881
Omy_114976.223	25	41462973	0.200111	0.409276	1477	0.150674	0.151622	0.610421	0.0246457
Omy_101554.306	18	53660117	0.20586	0.0761679	1477	0.150674	0.151598	0.622725	0.0428418
OMS00092	1	12518551	0.210218	0.116452	1477	0.150674	0.151581	0.630655	0.0354451
Omy_RAD19578.59	12	67131514	0.216547	0.16046	1477	0.150674	0.151556	0.644315	-0.0299019
OMGH1PROM1.SNP1	5	70466474	0.218849	0.13981	1477	0.150674	0.151547	0.645872	-0.0347576
Omy_IL6.320	18	7102407	0.225154	0.22715	1477	0.150674	0.151524	0.653903	-0.02769
Omy_UBA3b	18	28552649	0.225173	0.143534	1477	0.150674	0.151523	0.653903	-0.0316525
Omy_g1.103	28	39287232	0.23079	0.0819228	1477	0.150674	0.151503	0.656026	0.0394639
OMY1011SNP	1	54446225	0.23128	0.28436	1477	0.150674	0.151501	0.656026	0.025111
Omy_109894.185	3	10852282	0.231326	0.332431	1477	0.150674	0.151501	0.656026	0.0245862
Omy_gh.475	12	62308122	0.239142	0.107651	1477	0.150674	0.151474	0.670355	-0.0355855
Omy_111383.51	16	21239768	0.240072	0.427556	1477	0.150674	0.151471	0.670355	-0.0232674
Omy_hsp70aPro.329	12	66828836	0.245725	0.0666892	1477	0.150674	0.151452	0.672694	-0.0409559
Omy_RAD14033.46	6	60064021	0.24627	0.0311442	1477	0.150674	0.15145	0.672694	-0.0588805
Omy_RAD20917.11	26	52384497	0.246494	0.140149	1477	0.150674	0.151449	0.672694	0.0267579
Omy_RAD66834.17	10	30353244	0.249916	0.123223	1477	0.150674	0.151438	0.672694	-0.0299798
Omy_RAD85131.35	23	75534697	0.250176	0.283345	1477	0.150674	0.151437	0.672694	0.0201587
Omy_ntl.27	18	22071034	0.256242	0.35782	1477	0.150674	0.151418	0.675299	0.02289
Omy_RAD46452.51	20	27516610	0.256467	0.39912	1477	0.150674	0.151418	0.675299	-0.0199502
Omy_p53.262	3	46190822	0.256725	0.177387	1477	0.150674	0.151417	0.675299	-0.0280012
Omy_Ogo4.212	16	12595806	0.260235	0.45193	1477	0.150674	0.151406	0.679607	-0.0222348
Omy_nips.299	16	39788784	0.264584	0.041977	1477	0.150674	0.151393	0.682376	-0.0494359
Omy_RAD76570.62	12	56297752	0.267683	0.0707515	1477	0.150674	0.151383	0.682376	-0.037551
OMS00068	17	17488038	0.267851	0.272173	1477	0.150674	0.151383	0.682376	-0.0248923
Omy_nxt2.273	18	71969784	0.269253	0.0619499	1477	0.150674	0.151379	0.682376	-0.0400757
Omy_RAD739.59	1	52923702	0.270695	0.140826	1477	0.150674	0.151374	0.682376	-0.0265756
Omy_carban1.264	16	21454064	0.27742	0.120853	1477	0.150674	0.151355	0.686658	0.030659
Omy_OmyP9.180	27	15673414	0.282567	0.101896	1477	0.150674	0.151341	0.686658	0.0318059
Omy_star.206	7	36624863	0.283864	0.0700745	1477	0.150674	0.151337	0.686658	-0.0378668
Omy_RAD12566.14	18	44125336	0.284846	0.00643196	1477	0.150674	0.151334	0.686658	-0.118506
OMS00003	5	59464348	0.286226	0.132024	1477	0.150674	0.151331	0.686658	-0.028755
Omy_MYC_2	24	33841260	0.288173	0.00304672	1477	0.150674	0.151325	0.686658	-0.173406
Omy_cin.172	22	21602618	0.288724	0.180433	1477	0.150674	0.151324	0.686658	0.0260824
Omy_112820.82	13	21861264	0.289674	0.0186188	1477	0.150674	0.151321	0.686658	0.0687697
OMS00129	20	22531125	0.291827	0.194651	1477	0.150674	0.151316	0.686658	0.02361
Omy_RAD98715.53	11	23448568	0.292631	0.330399	1477	0.150674	0.151313	0.686658	0.0198199
Omy_RAD72528.44	5	7354513	0.294468	0.0853081	1477	0.150674	0.151309	0.686658	0.0333379
Omy_187760.385	9	23659737	0.296895	0.00406229	1477	0.150674	0.151302	0.686658	-0.143237
Omy_oxct.85	24	68405894	0.298855	0.151997	1477	0.150674	0.151297	0.686658	-0.0265464
M09AAJ.163	4	44843440	0.298876	0.309749	1477	0.150674	0.151297	0.686658	-0.0222948
Omy_u09.61.043	23	58840810	0.307191	0.0084631	1477	0.150674	0.151276	0.701238	-0.0984427
Omy_vamp5.303	7	33625138	0.309086	0.22715	1477	0.150674	0.151271	0.701238	-0.0233189
OMS00013	7	10325271	0.315508	0.0961408	1477	0.150674	0.151256	0.708267	-0.0311273
Omy_ftzf1.217	3	44060919	0.316375	0.00914015	1477	0.150674	0.151254	0.708267	-0.0923585
Omy_RAD35417.9	7	15867514	0.318037	0.118822	1477	0.150674	0.15125	0.708267	-0.0269723
Omy_redd1.410	18	69044121	0.321202	0.209546	1477	0.150674	0.151242	0.710954	-0.0231104
OMS00133	1	23702093	0.331237	0.0318213	1477	0.150674	0.151219	0.725016	0.0479386
Omy_102867.443	24	55934332	0.33409	0.035545	1477	0.150674	0.151213	0.725016	0.0437304
Omy_UT16_2.173	3	61496264	0.335506	0.0589032	1477	0.150674	0.151209	0.725016	0.0369871
Omy_u09.56.119	25	41690956	0.335545	0.146919	1477	0.150674	0.151209	0.725016	-0.0252795
Omy_RAD2976.26	14	58337126	0.338522	0.0673663	1477	0.150674	0.151203	0.72607	0.03085
Omy_u07.79.166	21	57523676	0.34215	0.098172	1477	0.150674	0.151195	0.72607	0.0286084
OMS00101	11	10475451	0.344305	0.438389	1477	0.150674	0.15119	0.72607	0.0183296
OMS00176	14	11029167	0.345458	0.0717671	1477	0.150674	0.151188	0.72607	-0.0327256
OMS00116	23	11341754	0.347555	0.0545024	1477	0.150674	0.151183	0.72607	-0.037154
OMS00105	1	20264968	0.348034	0.429248	1477	0.150674	0.151182	0.72607	-0.0184288
OMS00024	9	31418339	0.351107	0.372376	1477	0.150674	0.151176	0.728296	-0.0193456
OMS00071	6	48248474	0.354328	0.39912	1477	0.150674	0.151169	0.730802	0.0182033
Omy_109525.403	23	84224892	0.366471	0.285376	1477	0.150674	0.151145	0.749077	0.0188509
Omy_RAD62596.38	14	49977794	0.368855	0.429248	1477	0.150674	0.15114	0.749077	0.0174942
Omy_crb.106	27	30701374	0.36938	0.395735	1477	0.150674	0.151139	0.749077	-0.0172974
Omy_arp.630	14	57239751	0.379955	0.413338	1477	0.150674	0.151119	0.766243	0.0173824
Omy_RAD79314.58	4	62728432	0.385549	0.00778605	1477	0.150674	0.151109	0.773228	0.0823009
Omy_RAD93580.37	15	24247865	0.400736	0.263372	1477	0.150674	0.151082	0.79403	0.0163245
Omy_105105.448	14	68303584	0.40168	0.40589	1477	0.150674	0.15108	0.79403	0.017031
Omy_RAD59950.44	2	17292964	0.402741	0.11916	1477	0.150674	0.151078	0.79403	-0.0223079
Omy_RAD40641.58	4	17858278	0.404671	0.0765064	1477	0.150674	0.151075	0.79403	-0.0274027
OMS00053	12	66917868	0.411996	0.410291	1477	0.150674	0.151062	0.804057	-0.0168866
Omy_114315.438	13	64564508	0.416123	0.448544	1477	0.150674	0.151056	0.807767	0.0159301
Omy_110201.359	12	28727952	0.41956	0.0947867	1477	0.150674	0.15105	0.810108	-0.0248339
Omy_BAMBI2.312	1	6112929	0.427668	0.0900474	1477	0.150674	0.151037	0.810117	-0.0244404
Omy_cd28.130	14	19036977	0.427858	0.0186188	1477	0.150674	0.151037	0.810117	-0.0509119
OMS00017	1	19111591	0.42838	0.238998	1477	0.150674	0.151036	0.810117	0.0171778
Omy_RAD47444.53	18	56051917	0.431168	0.174678	1477	0.150674	0.151032	0.810117	-0.0186168
OMS00058	15	19922139	0.437108	0.437035	1477	0.150674	0.151023	0.810117	0.0159839
OMS00118	2	42212299	0.440914	0.384225	1477	0.150674	0.151017	0.810117	0.0166547
Omy_RAD3209.10	2	50984953	0.446088	0.477996	1477	0.150674	0.151009	0.810117	0.0132108
Omy_RAD36952.53	7	40260970	0.448086	0.0660122	1477	0.150674	0.151006	0.810117	-0.0270993
Omy_RAD68634.40	7	40260800	0.448086	0.0660122	1477	0.150674	0.151006	0.810117	-0.0270993
OMS00111	19	63031581	0.448407	0.147258	1477	0.150674	0.151006	0.810117	-0.019462
Omy_105075.162	19	7635334	0.450607	0.0954638	1477	0.150674	0.151002	0.810117	-0.0233174
Omy_117540.259	12	5079371	0.454722	0.102911	1477	0.150674	0.150997	0.810117	0.022324
Omy_stat3.273	5	79898098	0.454848	0.228842	1477	0.150674	0.150996	0.810117	-0.016793
Omy_129870.756	28	22915161	0.456142	0.170278	1477	0.150674	0.150995	0.810117	0.0170147
Omy_RAD1919.22	12	53383757	0.459505	0.00541638	1477	0.150674	0.15099	0.810117	0.0875543
Omy_RAD366.7	14	6230066	0.46022	0.278267	1477	0.150674	0.150989	0.810117	-0.0137577
Omy_RAD2567.8	14	43793241	0.460382	0.490521	1477	0.150674	0.150989	0.810117	0.0128697
Omy_1004	22	41944218	0.46132	0.178064	1477	0.150674	0.150987	0.810117	0.0181416
OMS00072	18	59971780	0.461968	0.414015	1477	0.150674	0.150986	0.810117	0.0144021
Omy_128693.455	1	32890059	0.46967	0.0128639	1477	0.150674	0.150976	0.814257	-0.0567528
OMS00079	19	35250473	0.470176	0.460731	1477	0.150674	0.150975	0.814257	-0.01427
Omy_RAD43694.41	25	57728549	0.471058	0.15369	1477	0.150674	0.150974	0.814257	-0.0168075
Omy_105385.406	5	77446133	0.476977	0.386594	1477	0.150674	0.150966	0.814937	0.0145565
Omy_118175.396	28	20282478	0.478033	0.00440081	1477	0.150674	0.150964	0.814937	0.0934751
OMS00119	4	27506018	0.478186	0.143534	1477	0.150674	0.150964	0.814937	-0.0185034
Omy_RAD58213.70	25	58266227	0.483225	0.159106	1477	0.150674	0.150958	0.819676	-0.0176551
Omy_117370.400	4	14853962	0.491382	0.423832	1477	0.150674	0.150947	0.826298	0.0140455
Omy_97954.618	4	11433435	0.493296	0.128978	1477	0.150674	0.150945	0.826298	-0.0178768
OMS00112	12	68382081	0.493958	0.225118	1477	0.150674	0.150944	0.826298	-0.0154239
Omy_RAD36848.7	3	63650747	0.502681	0.495261	1477	0.150674	0.150933	0.832854	0.013326
Omy_RAD23577.43	16	26972288	0.504751	0.0013541	1477	0.150674	0.150931	0.832854	-0.161516
Omy_RAD17632.23	18	56074485	0.505651	0.313473	1477	0.150674	0.15093	0.832854	0.013744
Omy_114587.480	26	16204563	0.508713	0.317197	1477	0.150674	0.150926	0.832854	0.0140545
OMS00018	4	46432462	0.510477	0.117129	1477	0.150674	0.150924	0.832854	-0.0182552
Omy_G3PD_2.371	26	6083946	0.512332	0.156737	1477	0.150674	0.150922	0.832854	-0.0165014
OMS00006	4	63247944	0.514673	0.488829	1477	0.150674	0.150919	0.832854	0.012702
Omy_RAD46314.35	26	78480158	0.516232	0.0396073	1477	0.150674	0.150917	0.832854	-0.0293312
Omy_RAD23894.58	23	40927121	0.519094	0.28673	1477	0.150674	0.150914	0.833765	-0.0121414
Omy_RAD57916.29	5	44429931	0.530015	0.488829	1477	0.150674	0.150902	0.847557	-0.0101524
OMS00030	3	60401405	0.542382	0.116114	1477	0.150674	0.150888	0.863528	-0.0170482
Omy_NaKATPa3.50	26	23893157	0.54495	0.364929	1477	0.150674	0.150885	0.863829	-0.0123038
Omy_pad.196	14	44470619	0.549264	0.0396073	1477	0.150674	0.150881	0.866688	0.0264105
Omy_lpl.220	26	60022813	0.555632	0.146242	1477	0.150674	0.150874	0.866688	0.0152118
Omy_RAD37816.68	26	73500031	0.556222	0.242383	1477	0.150674	0.150874	0.866688	0.0117544
OMS00164	27	17249654	0.556304	0.0186188	1477	0.150674	0.150874	0.866688	0.0380494
OMS00151	17	23949230	0.567887	0.146242	1477	0.150674	0.150862	0.870873	-0.0145886
Omy_rbm4b.203	13	12485117	0.569754	0.206838	1477	0.150674	0.15086	0.870873	0.0135181
Omy_RAD38406.19	12	48181130	0.572474	0.0900474	1477	0.150674	0.150858	0.870873	-0.0157371
Omy_ada10.71	29	18315420	0.57296	0.19736	1477	0.150674	0.150857	0.870873	0.0132654
OMS00090	20	4245997	0.574054	0.489167	1477	0.150674	0.150856	0.870873	-0.0112768
OMS00089	18	13150534	0.580956	0.259309	1477	0.150674	0.15085	0.870873	0.0120769
OMS00134	4	47743637	0.581366	0.0138795	1477	0.150674	0.150849	0.870873	-0.0416289
Omy_txnip.343	18	24435825	0.58462	0.237644	1477	0.150674	0.150846	0.870873	-0.0119488
Omy_sys1.188	14	56428776	0.586527	0.137102	1477	0.150674	0.150845	0.870873	0.0146294
Omy_RAD13499.13	21	38408941	0.58677	0.0771835	1477	0.150674	0.150844	0.870873	0.0179832
Omy_RAD33798.24	21	38336651	0.58677	0.0771835	1477	0.150674	0.150844	0.870873	0.0179832
Omy_hsp47.86	8	27944494	0.587779	0.234597	1477	0.150674	0.150844	0.870873	0.0122341
Omy_GHSR.121	2	11662801	0.607345	0.0805687	1477	0.150674	0.150826	0.890947	0.0174775
Omy_RAD16104.20	26	67119313	0.608117	0.497969	1477	0.150674	0.150826	0.890947	0.00885311
OMS00070	5	55279296	0.611025	0.489167	1477	0.150674	0.150823	0.890947	-0.0105065
Omy_RAD73204.63	21	24670264	0.611145	0.0805687	1477	0.150674	0.150823	0.890947	0.0156663
OMS00008	5	77384035	0.614998	0.17197	1477	0.150674	0.15082	0.892396	-0.0121924
Omy_111666.301	12	70990844	0.617056	0.0192959	1477	0.150674	0.150818	0.892396	0.0316157
Omy_U11_2b.154	25	59466696	0.629566	0.251862	1477	0.150674	0.150808	0.906875	0.0108256
Omy_gadd45.332	5	12240053	0.634667	0.0754909	1477	0.150674	0.150804	0.907107	-0.0159369
Omy_RAD24287.74	17	28035734	0.635336	0.233243	1477	0.150674	0.150804	0.907107	0.00962952
Omy_RAD116.59	4	33074866	0.641415	0.0148951	1477	0.150674	0.150799	0.907107	0.0329858
Omy_srp09.37	17	21426823	0.643026	0.322613	1477	0.150674	0.150798	0.907107	-0.00976216
Omy_IL17.185	15	27226063	0.644071	0.486121	1477	0.150674	0.150797	0.907107	0.00923232
OMS00128	25	14488587	0.644913	0.0226811	1477	0.150674	0.150797	0.907107	0.0274955
Omy_hus1.52	16	13042222	0.64722	0.0754909	1477	0.150674	0.150795	0.907107	0.0151537
OMS00087	19	52511964	0.657392	0.139133	1477	0.150674	0.150787	0.911895	-0.01121
OMS00138	26	22318448	0.658123	0.0968179	1477	0.150674	0.150787	0.911895	-0.0135746
OMS00156	26	12397197	0.659972	0.363913	1477	0.150674	0.150786	0.911895	-0.00882018
Omy_RAD46672.27	25	58256353	0.660824	0.402167	1477	0.150674	0.150785	0.911895	-0.00787731
Omy_98683.165	26	8555140	0.663196	0.0226811	1477	0.150674	0.150783	0.911895	-0.0253791
Omy_hsf2.146	17	17470364	0.671378	0.297224	1477	0.150674	0.150778	0.914057	-0.00879743
Omy_RAD18903.48	17	61039208	0.672974	0.0321598	1477	0.150674	0.150777	0.914057	0.0203118
Omy_RAD30619.61	14	42710419	0.67399	0.0443466	1477	0.150674	0.150776	0.914057	-0.0171688
Omy_bcAKala.380rd	23	53469295	0.674841	0.336154	1477	0.150674	0.150776	0.914057	0.008767
Omy_ppie.232	6	54990925	0.678544	0.118483	1477	0.150674	0.150773	0.915655	0.0113652
OMS00062	4	14858081	0.683593	0.253555	1477	0.150674	0.15077	0.919052	-0.00920307
Omy_RAD43573.37	7	1745954	0.687301	0.289777	1477	0.150674	0.150767	0.920332	0.00769246
Omy_107285.69	7	9809156	0.691649	0.166215	1477	0.150674	0.150765	0.920332	-0.00986126
Omy_aspAT.123	29	19289582	0.69215	0.274882	1477	0.150674	0.150764	0.920332	-0.00870922
Omy_u09.53.469	26	48859883	0.695495	0.351049	1477	0.150674	0.150762	0.921404	0.00801848
Omy_130524.160	19	28889024	0.702511	0.373053	1477	0.150674	0.150758	0.922178	-0.00748775
M09AAE.082	3	32872704	0.703109	0.230535	1477	0.150674	0.150758	0.922178	0.00875232
Omy_104569.114	22	32178517	0.7037	0.0101557	1477	0.150674	0.150757	0.922178	0.0333042
Omy_107806.34	9	10095418	0.709034	0.336831	1477	0.150674	0.150754	0.925276	-0.00775217
OMS00106	3	59855697	0.711832	0.212255	1477	0.150674	0.150753	0.925276	0.00860146
Omy_tlr5.205	13	60510483	0.717073	0.0629655	1477	0.150674	0.15075	0.925276	-0.0133117
Omy_RAD7210.8	2	42558654	0.718602	0.465132	1477	0.150674	0.150749	0.925276	-0.00709006
Omy_RAD26080.69	3	40486618	0.719588	0.342925	1477	0.150674	0.150748	0.925276	-0.007451
Omy_RAD55997.10	11	27405886	0.721358	0.00203114	1477	0.150674	0.150747	0.925276	-0.0687749
Omy_cd59.206	29	8028322	0.724304	0.288761	1477	0.150674	0.150746	0.925783	-0.00745411
Omy_109243.222	11	7009687	0.730784	0.189573	1477	0.150674	0.150742	0.929855	0.00826977
Omy_RAD40520.48	30	259000	0.735279	0.140149	1477	0.150674	0.15074	0.929855	-0.0077635
OMS00077	12	48861950	0.736812	0.39675	1477	0.150674	0.150739	0.929855	0.006793
OMS00121	2	34232991	0.737736	0.459716	1477	0.150674	0.150739	0.929855	-0.00643295
Omy_b1.266	22	41255773	0.740931	0.281313	1477	0.150674	0.150737	0.93065	0.00702069
OMS00149	12	65894619	0.751057	0.0541638	1477	0.150674	0.150732	0.937008	-0.0128706
Omy_sast.264	2	28252083	0.751489	0.168585	1477	0.150674	0.150732	0.937008	-0.00785611
Omy_RAD5374.56	24	6186937	0.755027	0.113744	1477	0.150674	0.15073	0.937008	0.0083132
Omy_mapK3.103	14	10975716	0.756318	0.0592417	1477	0.150674	0.15073	0.937008	-0.0119457
Omy_nkef.241	17	69427037	0.769909	0.420108	1477	0.150674	0.150723	0.937349	-0.00603662
Omy_BAC.B4.324	27	14528635	0.771033	0.409276	1477	0.150674	0.150723	0.937349	0.00506747
Omy_RAD50632.21	5	38986533	0.775553	0.128639	1477	0.150674	0.150721	0.937349	-0.00744504
Omy_97660.230	20	35742946	0.777206	0.375085	1477	0.150674	0.15072	0.937349	-0.00575062
Omy_104519.624	17	42764123	0.780555	0.338186	1477	0.150674	0.150719	0.937349	0.00574346
Omy_97865.196	17	82513344	0.782364	0.0565335	1477	0.150674	0.150718	0.937349	0.0103261
Omy_BAC.F5.284	24	42789302	0.784886	0.0494245	1477	0.150674	0.150717	0.937349	0.0114555
M09AAD.076	2	53717512	0.785847	0.485443	1477	0.150674	0.150717	0.937349	0.00472806
Omy_GH1P1_2	5	70466483	0.788688	0.0345295	1477	0.150674	0.150715	0.937349	0.0133076
Omy_RAD4848.14	9	5493648	0.792105	0.0294516	1477	0.150674	0.150714	0.937349	-0.013695
Omy_RAD13034.67	29	12537039	0.793658	0.15132	1477	0.150674	0.150713	0.937349	0.00618763
Omy_g12.82	24	14764807	0.795546	0.442789	1477	0.150674	0.150713	0.937349	0.00507714
Omy_hsf1b.241	18	14516742	0.795818	0.0727827	1477	0.150674	0.150713	0.937349	0.00907121
Omy_RAD32139.58	3	10773803	0.79619	0.217671	1477	0.150674	0.150712	0.937349	0.00586789
Omy_128996.481	2	30802101	0.800187	0.125254	1477	0.150674	0.150711	0.937349	-0.00671127
Omy_RAD3926.22	18	45345547	0.800625	0.122884	1477	0.150674	0.150711	0.937349	-0.00682446
Omy_RAD619.59	30	289000	0.803283	0.273866	1477	0.150674	0.15071	0.937349	-0.0047089
OMS00103	13	38335692	0.806292	0.0250508	1477	0.150674	0.150709	0.937349	0.0140327
Omy_116733.349	18	18498042	0.808111	0.288422	1477	0.150674	0.150708	0.937349	0.00516562
Omy_hsc715.80	12	40136309	0.808589	0.437035	1477	0.150674	0.150708	0.937349	-0.00478044
Omy_metA.161	5	24257340	0.811224	0.277928	1477	0.150674	0.150707	0.937349	-0.00532336
Omy_LDHB.1_i2	16	44094440	0.813403	0.105958	1477	0.150674	0.150706	0.937349	0.00676576
Omy_RAD28236.38	17	40399499	0.815984	0.324983	1477	0.150674	0.150705	0.937349	0.00435848
Omy_LDHB.2_e5	22	24129907	0.826907	0.163846	1477	0.150674	0.150702	0.9469	-0.00548979
Omy_103705.558	25	7065986	0.830066	0.112729	1477	0.150674	0.150701	0.947528	0.00605546
OMS00074	12	31104727	0.833327	0.493568	1477	0.150674	0.150699	0.948268	-0.00418952
OMS00041	4	18279174	0.840639	0.0162492	1477	0.150674	0.150697	0.948963	-0.0137539
Omy_99300.202	22	14697073	0.842726	0.210562	1477	0.150674	0.150697	0.948963	0.00445322
Omy_rapd.167	1	27362424	0.843562	0.194651	1477	0.150674	0.150696	0.948963	-0.00469708
Omy_RAD7016.31	7	51490760	0.844394	0.361544	1477	0.150674	0.150696	0.948963	-0.00341744
OMS00180	28	32462775	0.853207	0.366622	1477	0.150674	0.150694	0.955908	0.00370124
OMS00057	14	67908135	0.860135	0.34868	1477	0.150674	0.150692	0.960704	-0.00351112
Omy_gdh.271	5	63738413	0.865206	0.0897089	1477	0.150674	0.150691	0.963404	-0.00535513
Omy_113490.159	28	26494831	0.870259	0.394381	1477	0.150674	0.150689	0.963535	-0.00349273
Omy_107031.704	5	18131799	0.872343	0.149289	1477	0.150674	0.150689	0.963535	-0.00395165
Omy_anp.17	4	30728525	0.873286	0.350372	1477	0.150674	0.150689	0.963535	0.00335481
Omy_120255.332	17	29102820	0.877568	0.0365606	1477	0.150674	0.150688	0.965325	-0.00726899
Omy_RAD10733.10	3	41411754	0.889242	0.027759	1477	0.150674	0.150685	0.974348	0.00724219
Omy_RAD77789.54	19	30976138	0.891139	0.232227	1477	0.150674	0.150685	0.974348	-0.00286642
Omy_RAD13073.16	23	13954598	0.89518	0.0565335	1477	0.150674	0.150684	0.975082	-0.00502892
Omy_RAD52812.28	16	28623729	0.897182	0.316181	1477	0.150674	0.150684	0.975082	-0.00271638
Omy_RAD7384.50	14	65241784	0.908262	0.0264049	1477	0.150674	0.150682	0.984177	-0.00632887
Omy_ca050.64	25	48651793	0.920062	0.376439	1477	0.150674	0.15068	0.988009	-0.00207612
Omy_RAD33122.47	12	66078752	0.920775	0.319905	1477	0.150674	0.15068	0.988009	0.00165033
Omy_RAD42793.59	24	51408522	0.92166	0.190928	1477	0.150674	0.15068	0.988009	-0.00215678
OMS00143	16	59233015	0.924927	0.0941097	1477	0.150674	0.150679	0.988009	-0.00290961
Omy_RAD55404.54	18	43876869	0.926544	0.077522	1477	0.150674	0.150679	0.988009	0.00307024
OMS00056	13	43771325	0.928129	0.209885	1477	0.150674	0.150679	0.988009	0.00210052
Omy_cd59b.112	26	38922611	0.932374	0.124238	1477	0.150674	0.150678	0.989625	0.00232098
Omy_117286.374	19	52310165	0.94238	0.0758294	1477	0.150674	0.150677	0.995424	-0.0024783
M09AAC.055	1	53855167	0.948781	0.0619499	1477	0.150674	0.150676	0.995424	-0.00234809
Omy_RAD29700.18	10	1673196	0.950709	0.230873	1477	0.150674	0.150676	0.995424	0.00137053
Omy_cox2.335	17	50822629	0.952103	0.149966	1477	0.150674	0.150676	0.995424	-0.00159166
Omy_118654.91	21	75458069	0.960564	0.215978	1477	0.150674	0.150675	0.995424	0.00115134
Omy_RAD86706.72	17	40479421	0.962129	0.242045	1477	0.150674	0.150675	0.995424	-0.000953931
Omy_RAD35005.13	22	37188435	0.96396	0.0162492	1477	0.150674	0.150675	0.995424	-0.00304916
Omy_108007.193	17	43671991	0.964934	0.402505	1477	0.150674	0.150675	0.995424	0.000892741
OMS00114	22	11035495	0.965215	0.076845	1477	0.150674	0.150675	0.995424	0.00144313
Omy_RAD60135.12	7	56110072	0.973954	0.166554	1477	0.150674	0.150675	0.995424	0.00077944
Omy_RAD103359.45	15	40502475	0.974204	0.00507786	1477	0.150674	0.150675	0.995424	-0.0035339
Omy_RAD88122.32	4	16334074	0.977183	0.196682	1477	0.150674	0.150674	0.995424	-0.000662903
OMS00015	8	23730945	0.978159	0.0545024	1477	0.150674	0.150674	0.995424	-0.00105592
Omy_101993.189	25	21491290	0.982749	0.253893	1477	0.150674	0.150674	0.995424	0.000470859
Omy_tlr3.377	3	56447078	0.982968	0.0890318	1477	0.150674	0.150674	0.995424	0.00066994
OMS00154	14	56234573	0.986151	0.217671	1477	0.150674	0.150674	0.995424	0.000405566
OMS00174	6	47325393	0.986616	0.0558565	1477	0.150674	0.150674	0.995424	-0.000655617
OMS00078	5	10499333	0.987197	0.292485	1477	0.150674	0.150674	0.995424	0.000344248
Omy_102505.102	15	7759328	0.994661	0.362221	1477	0.150674	0.150674	0.998021	-0.000130413
Omy_RAD92485.64	19	68318464	0.995272	0.207854	1477	0.150674	0.150674	0.998021	-0.000117048
Omy_BAMBI4.238	24	24411085	1	0	1477	NA	NA	1	NA

## Sheet: MLM.total.age-Int+Int
SNP	Chromosome	Position	P.value	maf	nobs	Rsquare.of.Model.without.SNP	Rsquare.of.Model.with.SNP	FDR_Adjusted_P-values	effect
Omy25_61284413	6	61284413	3.27468e-08	0.330139	1148	0.10449	0.128749	1.18871e-06	-0.172235
Omy25_61285646	6	61285646	3.2622e-08	0.330575	1148	0.10449	0.128755	1.18871e-06	-0.172027
Omy25_61286316	6	61286316	1.47673e-08	0.33101	1148	0.10449	0.129994	6.70066e-07	-0.176719
Omy25_61287415	6	61287415	1.47131e-08	0.331446	1148	0.10449	0.13	6.70066e-07	-0.176509
Omy25_61294400	6	61294400	1.47131e-08	0.331446	1148	0.10449	0.13	6.70066e-07	-0.176509
Omy25_61316270	6	61316270	7.93422e-11	0.279181	1148	0.10449	0.138246	2.88012e-08	-0.213354
Omy25_61317685	6	61317685	4.5878e-09	0.294861	1148	0.10449	0.131829	4.16343e-07	-0.188432
Omy25_61317777	6	61317777	5.7061e-10	0.285714	1148	0.10449	0.135116	1.02823e-07	-0.202406
Omy25_61318852	6	61318852	6.03211e-09	0.296603	1148	0.10449	0.131399	4.37931e-07	-0.185952
Omy25_61322413	6	61322413	8.49779e-10	0.285279	1148	0.10449	0.134486	1.02823e-07	-0.200306
Omy_RAD9004.13	26	54044836	1.78478e-05	0.193815	1148	0.10449	0.119034	0.000588976	0.142288
OMS00096	21	29109394	0.000115025	0.175523	1148	0.10449	0.116224	0.0034795	-0.167415
Omy_RAD66402.36	3	30372084	0.000222306	0.195557	1148	0.10449	0.115239	0.00620746	-0.135469
Omy_mcsf.268	18	48758470	0.000711102	0.037892	1148	0.10449	0.113518	0.0184379	0.275368
Omy_RAD52458.17	20	11609794	0.000980966	0.0801394	1148	0.10449	0.113045	0.0237394	-0.169451
Omy_RAD22123.69	25	23756920	0.0014293	0.419425	1148	0.10449	0.112495	0.0324272	-0.0923274
Omy_RAD1186.59	6	70252314	0.00199163	0.287021	1148	0.10449	0.112012	0.0409758	-0.100008
Omy_GREB1_05	20	11618027	0.00203186	0.0770906	1148	0.10449	0.111983	0.0409758	-0.161319
Omy_impa1.55	20	36390509	0.00295377	0.0618467	1148	0.10449	0.111442	0.0564326	-0.176446
Omy_RAD60135.12	7	56110072	0.00632966	0.164634	1148	0.10449	0.110352	0.114883	-0.10918
Omy_RAD3926.22	18	45345547	0.00785003	0.115418	1148	0.10449	0.110047	0.131641	0.123729
OMS00132	17	9451350	0.00797824	0.408101	1148	0.10449	0.110024	0.131641	-0.0936241
Omy28_11632591	20	11632591	0.00838333	0.0888502	1148	0.10449	0.109954	0.132311	-0.132641
Omy_117815.81	21	67894257	0.00969207	0.279181	1148	0.10449	0.10975	0.146593	-0.099816
OmyR24370	23	28579373	0.0101003	0.033101	1148	0.10449	0.109692	0.146656	-0.209219
Omy_RAD47955.51	7	23191748	0.0111361	0.244338	1148	0.10449	0.109555	0.155477	0.0829314
Omy_RAD17849.16	4	44116456	0.0126309	0.479965	1148	0.10449	0.109379	0.169816	0.0743171
OMS00013	7	10325271	0.0134134	0.0962544	1148	0.10449	0.109295	0.173896	-0.133306
Omy_107031.704	5	18131799	0.0181646	0.14547	1148	0.10449	0.108874	0.227206	-0.0972471
OmyR14589	23	56162785	0.0194032	0.0256969	1148	0.10449	0.108784	0.227206	-0.21256
OmyR33562	23	47337540	0.0194032	0.0256969	1148	0.10449	0.108784	0.227206	-0.21256
Omy_RAD5374.56	24	6186937	0.0203332	0.113676	1148	0.10449	0.108719	0.229285	0.105755
Omy_RAD39156.33	7	46886531	0.0210761	0.145035	1148	0.10449	0.10867	0.229285	-0.0951128
OmyR19198	23	34973485	0.0218908	0.0261324	1148	0.10449	0.108618	0.229285	-0.206989
OmyR40252	23	31675278	0.0221074	0.0300523	1148	0.10449	0.108604	0.229285	-0.188988
Omy_118205.116	27	33267127	0.0312807	0.14939	1148	0.10449	0.108132	0.315414	-0.0991867
Omy_118175.396	28	20282478	0.0359216	0.00348432	1148	0.10449	0.107946	0.335112	0.5231
Omy_RAD19340.24	2	42701841	0.0365402	0.0431185	1148	0.10449	0.107923	0.335112	0.148662
Omy_RAD55404.54	18	43876869	0.0375384	0.0714286	1148	0.10449	0.107887	0.335112	0.121237
Omy_metB.138	26	53792050	0.0375909	0.17378	1148	0.10449	0.107885	0.335112	0.0894104
Omy_nach.200	28	30001796	0.0378502	0.0200348	1148	0.10449	0.107876	0.335112	0.215945
OMS00039	10	4800495	0.0404772	0.438589	1148	0.10449	0.107786	0.349839	-0.0596721
Omy_RAD24287.74	17	28035734	0.0430202	0.226045	1148	0.10449	0.107705	0.353112	0.0704157
Omy_ndk.152	12	56277959	0.0450029	0.0374564	1148	0.10449	0.107645	0.353112	-0.15151
Omy_carban1.264	16	21454064	0.0455511	0.122387	1148	0.10449	0.107629	0.353112	0.0983635
Omy_lpl.220	26	60022813	0.0458393	0.149826	1148	0.10449	0.107621	0.353112	-0.0894115
Omy_RAD366.7	14	6230066	0.0469473	0.277003	1148	0.10449	0.107589	0.353112	-0.0616923
OMS00074	12	31104727	0.0470381	0.494338	1148	0.10449	0.107587	0.353112	-0.0722748
OMS00014	8	6297526	0.0499191	0.0213415	1148	0.10449	0.107508	0.353112	-0.203439
Omy_RAD43694.41	25	57728549	0.0507779	0.156794	1148	0.10449	0.107486	0.353112	-0.0761538
Omy_zg57.91	22	32766740	0.0508744	0.112369	1148	0.10449	0.107483	0.353112	0.0993227
Omy_RAD73204.63	21	24670264	0.0516299	0.0866725	1148	0.10449	0.107464	0.353112	-0.0976558
Omy_RAD40132.55	4	62784779	0.0530166	0.323606	1148	0.10449	0.107429	0.353112	-0.06053
Omy_nxt2.273	18	71969784	0.0532161	0.0622822	1148	0.10449	0.107424	0.353112	-0.120679
Omy_RAD65959.69	13	36338472	0.0543355	0.384146	1148	0.10449	0.107397	0.353112	-0.0583945
Omy28_11625241	20	11625241	0.0546288	0.0300523	1148	0.10449	0.10739	0.353112	-0.148844
Omy_101554.306	18	53660117	0.0554473	0.0818815	1148	0.10449	0.10737	0.353112	0.109421
Omy_RAD48799.69	9	21581080	0.0592936	0.163328	1148	0.10449	0.107282	0.365927	0.0835742
Omy_RAD47444.53	18	56051917	0.0594886	0.174216	1148	0.10449	0.107278	0.365927	-0.0799096
Omy_97865.196	17	82513344	0.0604838	0.0553136	1148	0.10449	0.107256	0.365927	0.122404
Omy_gh.475	12	62308122	0.0638248	0.108449	1148	0.10449	0.107186	0.371051	-0.0968231
Omy28_11607954	20	11607954	0.0639996	0.021777	1148	0.10449	0.107183	0.371051	-0.175959
OMS00015	8	23730945	0.0650415	0.0566202	1148	0.10449	0.107162	0.371051	0.120129
Omy28_11658853	20	11658853	0.0658208	0.0230836	1148	0.10449	0.107147	0.371051	-0.166498
Omy_nips.299	16	39788784	0.0679327	0.043554	1148	0.10449	0.107106	0.371051	-0.135541
Omy_97077.73	14	61875465	0.0685945	0.0304878	1148	0.10449	0.107093	0.371051	0.160164
Omy_RAD7384.50	14	65241784	0.069481	0.0256969	1148	0.10449	0.107077	0.371051	0.169998
Omy_RAD66834.17	10	30353244	0.0703056	0.125436	1148	0.10449	0.107061	0.371051	-0.0782649
Omy_RAD19578.59	12	67131514	0.0705303	0.162456	1148	0.10449	0.107057	0.371051	-0.0729626
Omy_120255.332	17	29102820	0.0719057	0.0357143	1148	0.10449	0.107032	0.372883	0.144996
OMS00175	13	50381707	0.0745127	0.37892	1148	0.10449	0.106986	0.380959	-0.063252
Omy_SECC22b.88	23	61828903	0.0800325	0.0200348	1148	0.10449	0.106895	0.403497	-0.180333
Omy_RAD88028.7	16	5676664	0.0824197	0.250436	1148	0.10449	0.106857	0.406578	-0.0598561
Omy_tlr5.205	13	60510483	0.0828838	0.0648955	1148	0.10449	0.10685	0.406578	-0.107481
Omy_RAD46314.35	26	78480158	0.0844091	0.0400697	1148	0.10449	0.106827	0.40854	-0.13022
Omy_RAD4848.14	9	5493648	0.0889935	0.0300523	1148	0.10449	0.10676	0.425061	-0.149593
Omy_RAD2567.8	14	43793241	0.0923356	0.488676	1148	0.10449	0.106713	0.431287	0.0492114
OMS00095	3	38704654	0.0926733	0.0605401	1148	0.10449	0.106709	0.431287	0.107202
Omy_UBA3b	18	28552649	0.0943018	0.146777	1148	0.10449	0.106687	0.433311	-0.0763492
Omy_RAD50632.21	5	38986533	0.0956056	0.135889	1148	0.10449	0.10667	0.43381	-0.0712508
Omy_RAD52812.28	16	28623729	0.100593	0.311847	1148	0.10449	0.106606	0.446462	-0.0626178
Omy_RAD7210.8	2	42558654	0.100854	0.463415	1148	0.10449	0.106602	0.446462	0.0588641
Omy_RAD35417.9	7	15867514	0.104837	0.126307	1148	0.10449	0.106554	0.458504	-0.0723924
Omy_myoD.178	19	10520793	0.106338	0.130226	1148	0.10449	0.106536	0.459029	0.0763011
Omy_GREB1_09	20	11641623	0.108758	0.0235192	1148	0.10449	0.106508	0.459029	-0.143759
OMS00077	12	48861950	0.111436	0.405052	1148	0.10449	0.106478	0.459029	-0.0582174
Omy_102867.443	24	55934332	0.112402	0.03223	1148	0.10449	0.106467	0.459029	0.129777
OmyR40319	23	63158919	0.112523	0.0100174	1148	0.10449	0.106466	0.459029	-0.227205
Omy_cox2.335	17	50822629	0.112544	0.148519	1148	0.10449	0.106466	0.459029	-0.074159
Omy_RAD3209.10	2	50984953	0.121091	0.470819	1148	0.10449	0.106376	0.488399	0.044768
Omy_u07.79.166	21	57523676	0.122457	0.0971254	1148	0.10449	0.106362	0.488484	0.0827746
M09AAD.076	2	53717512	0.12825	0.487805	1148	0.10449	0.106305	0.505425	-0.0448375
Omy_113490.159	28	26494831	0.130291	0.408972	1148	0.10449	0.106286	0.505425	0.0581831
M09AAC.055	1	53855167	0.130901	0.0605401	1148	0.10449	0.10628	0.505425	-0.0949457
M09AAE.082	3	32872704	0.132274	0.232578	1148	0.10449	0.106268	0.505425	0.0613512
Omy_107336.170	6	30017455	0.13665	0.0997387	1148	0.10449	0.106228	0.516707	-0.0779553
OMS00090	20	4245997	0.141507	0.496951	1148	0.10449	0.106186	0.529558	-0.0540222
Omy_RAD31408.67	4	48341010	0.150112	0.45122	1148	0.10449	0.106115	0.556028	0.0419122
Omy_131460.646	14	36600038	0.152094	0.0117596	1148	0.10449	0.106099	0.557678	0.190073
Omy_117286.374	19	52310165	0.154627	0.0766551	1148	0.10449	0.106079	0.561297	-0.0833348
Omy_RAD30392.17	23	61772669	0.158699	0.228223	1148	0.10449	0.106048	0.570373	-0.0474143
OMS00056	13	43771325	0.165257	0.216028	1148	0.10449	0.106	0.582313	0.0573339
Omy_RAD13073.16	23	13954598	0.165357	0.0561847	1148	0.10449	0.106	0.582313	0.0901562
Omy_rapd.167	1	27362424	0.168315	0.191638	1148	0.10449	0.105979	0.582313	0.0585553
Omy_RAD79314.58	4	62728432	0.169104	0.00783972	1148	0.10449	0.105973	0.582313	0.216632
Omy_110064.419	28	36272850	0.170335	0.38676	1148	0.10449	0.105965	0.582313	0.0507751
Omy_G3PD_2.371	26	6083946	0.171879	0.158972	1148	0.10449	0.105954	0.582313	-0.05991
Omy_gluR.79	3	7508221	0.17325	0.495645	1148	0.10449	0.105945	0.582313	-0.0489685
Omy_RAD619.59	30	289000	0.176604	0.27831	1148	0.10449	0.105922	0.588139	0.0428514
OMS00101	11	10475451	0.17973	0.437282	1148	0.10449	0.105902	0.593108	0.047767
Omy_metA.161	5	24257340	0.183989	0.275697	1148	0.10449	0.105875	0.601693	0.0531162
Omy_bcAKala.380rd	23	53469295	0.187859	0.335366	1148	0.10449	0.10585	0.608865	0.0495307
OMS00002	6	82366395	0.191465	0.299652	1148	0.10449	0.105828	0.61506	-0.0483663
OMS00041	4	18279174	0.197097	0.0165505	1148	0.10449	0.105795	0.622043	0.147508
Omy_RAD32139.58	3	10773803	0.198682	0.228659	1148	0.10449	0.105786	0.622043	0.0488402
Omy_oxct.85	24	68405894	0.19943	0.154617	1148	0.10449	0.105781	0.622043	-0.0574999
Omy_Il.1b_.028	1	10329530	0.200493	0.232143	1148	0.10449	0.105775	0.622043	0.0509447
OMS00057	14	67908135	0.209779	0.35453	1148	0.10449	0.105724	0.645338	-0.0450937
OMS00169	23	67568174	0.223198	0.0156794	1148	0.10449	0.105654	0.672002	-0.138177
OMS00112	12	68382081	0.223706	0.227787	1148	0.10449	0.105651	0.672002	0.0489927
Omy_aspAT.123	29	19289582	0.224001	0.28223	1148	0.10449	0.10565	0.672002	-0.0480178
Omy_RAD77789.54	19	30976138	0.230461	0.236934	1148	0.10449	0.105618	0.685716	0.0416138
Omy_RAD57916.29	5	44429931	0.236949	0.489547	1148	0.10449	0.105587	0.695959	-0.0322696
Omy_sSOD.1	27	39802221	0.237738	0.0117596	1148	0.10449	0.105583	0.695959	0.15707
Omy_GHSR.121	2	11662801	0.240317	0.0823171	1148	0.10449	0.105571	0.696554	0.0690065
OMS00149	12	65894619	0.241779	0.0579268	1148	0.10449	0.105565	0.696554	-0.0796117
Omy_IL1b.163	7	42313129	0.247383	0.0866725	1148	0.10449	0.105539	0.707088	-0.0579768
Omy_vamp5.303	7	33625138	0.269564	0.233014	1148	0.10449	0.105446	0.749423	0.0449613
Omy_109243.222	11	7009687	0.27173	0.183362	1148	0.10449	0.105437	0.749423	0.0472664
Omy_RAD98715.53	11	23448568	0.277722	0.322735	1148	0.10449	0.105414	0.749423	0.0341597
Omy_RAD42793.59	24	51408522	0.27821	0.19338	1148	0.10449	0.105412	0.749423	-0.0399402
Omy_RAD41594.34	29	5600475	0.278326	0.0352787	1148	0.10449	0.105412	0.749423	-0.0831032
Omy_RAD28236.38	17	40399499	0.278512	0.332317	1148	0.10449	0.105411	0.749423	-0.0331512
OMS00143	16	59233015	0.281477	0.0979965	1148	0.10449	0.1054	0.749423	-0.0567703
Omy_RAD92485.64	19	68318464	0.282883	0.199042	1148	0.10449	0.105394	0.749423	-0.0363419
OMS00006	4	63247944	0.290613	0.490854	1148	0.10449	0.105366	0.749423	0.0374377
Omy_RAD25042.68	26	32793123	0.29485	0.0174216	1148	0.10449	0.10535	0.749423	-0.108033
Omy_101832.195	25	17015658	0.29544	0.41507	1148	0.10449	0.105348	0.749423	0.0378993
Omy_BAMBI2.312	1	6112929	0.297364	0.0862369	1148	0.10449	0.105342	0.749423	0.0566985
Omy_RAD35149.9	7	60182501	0.300396	0.304007	1148	0.10449	0.105331	0.749423	-0.0331147
Omy_128923.433	19	16436234	0.301477	0.475174	1148	0.10449	0.105327	0.749423	-0.0363963
Omy_RAD45104.18	25	20693754	0.301614	0.429443	1148	0.10449	0.105327	0.749423	-0.0366241
Omy_RAD55997.10	11	27405886	0.301942	0.00174216	1148	0.10449	0.105326	0.749423	-0.360749
Omy_RAD78147.27	1	3343451	0.302471	0.369338	1148	0.10449	0.105324	0.749423	-0.0327488
Omy_102505.102	15	7759328	0.303941	0.359321	1148	0.10449	0.105319	0.749423	0.0365749
OMS00116	23	11341754	0.304771	0.0614111	1148	0.10449	0.105316	0.749423	-0.0661303
Omy_112820.82	13	21861264	0.305884	0.0178571	1148	0.10449	0.105312	0.749423	0.113723
Omy_RAD58835.15	21	53735338	0.308436	0.222997	1148	0.10449	0.105303	0.749423	-0.0427043
Omy_U11_2b.154	25	59466696	0.308659	0.248693	1148	0.10449	0.105303	0.749423	0.0409793
OMS00017	1	19111591	0.309679	0.244338	1148	0.10449	0.105299	0.749423	0.039251
OMS00153	17	16303316	0.319624	0.0762195	1148	0.10449	0.105267	0.7617	-0.0597602
Omy_RAD26080.69	3	40486618	0.320473	0.337544	1148	0.10449	0.105264	0.7617	-0.0373833
Omy_b9.164	7	17599731	0.321047	0.108885	1148	0.10449	0.105262	0.7617	-0.0495748
Omy_RAD43612.42	2	29118777	0.323243	0.343641	1148	0.10449	0.105255	0.761929	0.0359798
Omy_G3PD_2.246	26	6084071	0.326794	0.0043554	1148	0.10449	0.105244	0.765331	-0.200055
Omy_RAD2976.26	14	58337126	0.329192	0.0670732	1148	0.10449	0.105236	0.766004	-0.0532893
Omy_RAD40641.58	4	17858278	0.331961	0.0779617	1148	0.10449	0.105228	0.767527	0.0530539
OMS00068	17	17488038	0.334526	0.27047	1148	0.10449	0.10522	0.768563	-0.0390563
Omy_u09.61.043	23	58840810	0.341368	0.0087108	1148	0.10449	0.1052	0.769088	-0.15377
OMS00089	18	13150534	0.341783	0.248693	1148	0.10449	0.105199	0.769088	0.0377418
Omy_117370.400	4	14853962	0.342207	0.427265	1148	0.10449	0.105197	0.769088	0.0351743
Omy_BAC.B4.324	27	14528635	0.343229	0.398519	1148	0.10449	0.105194	0.769088	-0.0277013
Omy_u09.53.469	26	48859883	0.354201	0.341028	1148	0.10449	0.105163	0.783151	0.0344835
Omy_RAD37816.68	26	73500031	0.358533	0.249129	1148	0.10449	0.105151	0.783151	0.0306582
OMS00071	6	48248474	0.363443	0.394599	1148	0.10449	0.105138	0.783151	0.0328375
OMS00121	2	34232991	0.367791	0.458188	1148	0.10449	0.105126	0.783151	-0.0314421
Omy_RAD36952.53	7	40260970	0.369771	0.0679443	1148	0.10449	0.105121	0.783151	0.0529925
Omy_RAD68634.40	7	40260800	0.369771	0.0679443	1148	0.10449	0.105121	0.783151	0.0529925
Omy_RAD78776.10	2	25034326	0.370874	0.0513937	1148	0.10449	0.105118	0.783151	-0.0589107
Omy_stat3.273	5	79898098	0.371994	0.216463	1148	0.10449	0.105115	0.783151	-0.0363595
Omy_hsf2.146	17	17470364	0.373839	0.294861	1148	0.10449	0.10511	0.783151	-0.0334433
Omy_redd1.410	18	69044121	0.37454	0.212108	1148	0.10449	0.105108	0.783151	-0.0363135
Omy_mapK3.103	14	10975716	0.375387	0.0605401	1148	0.10449	0.105106	0.783151	0.0594972
Omy_RAD35005.13	22	37188435	0.375395	0.0156794	1148	0.10449	0.105106	0.783151	0.101342
Omy_RAD40520.48	30	259000	0.388284	0.140679	1148	0.10449	0.105074	0.801093	-0.0337176
Omy_cd59b.112	26	38922611	0.388409	0.131533	1148	0.10449	0.105073	0.801093	0.0407123
Omy_RAD23577.43	16	26972288	0.39206	0.00130662	1148	0.10449	0.105064	0.804056	-0.355255
Omy_RAD16104.20	26	67119313	0.409517	0.496951	1148	0.10449	0.105023	0.835139	-0.0237507
Omy_RAD12566.14	18	44125336	0.413072	0.00522648	1148	0.10449	0.105015	0.837681	-0.168604
Omy_sys1.188	14	56428776	0.417695	0.138066	1148	0.10449	0.105005	0.8393	0.0385134
Omy_RAD29700.18	10	1673196	0.422108	0.22169	1148	0.10449	0.104995	0.8393	0.03249
Omy_rbm4b.203	13	12485117	0.423077	0.209495	1148	0.10449	0.104993	0.8393	0.0338221
Omy_104519.624	17	42764123	0.427078	0.337544	1148	0.10449	0.104984	0.8393	0.0296798
OMS00133	1	23702093	0.427329	0.0300523	1148	0.10449	0.104984	0.8393	-0.0686807
Omy28_11773194	20	11773194	0.427743	0.217334	1148	0.10449	0.104983	0.8393	-0.026931
Omy_RAD13034.67	29	12537039	0.431258	0.150697	1148	0.10449	0.104976	0.841649	0.031554
Omy_OmyP9.180	27	15673414	0.435051	0.0945122	1148	0.10449	0.104968	0.844511	0.0414711
Omy_b1.266	22	41255773	0.437626	0.278746	1148	0.10449	0.104962	0.84499	0.029726
Omy_sast.264	2	28252083	0.446414	0.170296	1148	0.10449	0.104944	0.857399	0.0331468
Omy_RAD33122.47	12	66078752	0.4546	0.320122	1148	0.10449	0.104928	0.864521	0.0209473
OMS00030	3	60401405	0.460729	0.116289	1148	0.10449	0.104917	0.864521	0.036369
Omy_inos.97	11	24547687	0.464004	0.0657666	1148	0.10449	0.10491	0.864521	-0.0460359
Omy_128693.455	1	32890059	0.465102	0.0117596	1148	0.10449	0.104908	0.864521	-0.100936
OMS00072	18	59971780	0.465188	0.424216	1148	0.10449	0.104908	0.864521	-0.0259861
Omy28_11667578	20	11667578	0.465602	0.241289	1148	0.10449	0.104907	0.864521	-0.0238388
Omy_RAD38406.19	12	48181130	0.466794	0.0862369	1148	0.10449	0.104905	0.864521	-0.0345396
OMS00176	14	11029167	0.473432	0.0749129	1148	0.10449	0.104893	0.871594	-0.0426869
Omy_ca050.64	25	48651793	0.477546	0.381098	1148	0.10449	0.104885	0.871594	-0.0264964
Omy_105075.162	19	7635334	0.477816	0.0945122	1148	0.10449	0.104885	0.871594	0.0382793
Omy_ada10.71	29	18315420	0.480613	0.196429	1148	0.10449	0.10488	0.872312	0.0295285
Omy_RAD26691.36	12	47284987	0.493671	0.0696864	1148	0.10449	0.104857	0.879558	0.0391361
Omy28_11676622	20	11676622	0.4938	0.244338	1148	0.10449	0.104857	0.879558	-0.0221671
Omy_RAD73963.73	5	23729539	0.494023	0.292247	1148	0.10449	0.104857	0.879558	-0.0217269
Omy_RAD20917.11	26	52384497	0.495239	0.142422	1148	0.10449	0.104855	0.879558	0.0265119
Omy_RAD78502.57	24	37031757	0.500211	0.0749129	1148	0.10449	0.104846	0.879558	-0.0374507
OMS00052	11	28174967	0.502642	0.189895	1148	0.10449	0.104842	0.879558	0.0280244
Omy_104569.114	22	32178517	0.502911	0.010453	1148	0.10449	0.104842	0.879558	-0.0978658
Omy_gadd45.332	5	12240053	0.507755	0.0801394	1148	0.10449	0.104834	0.879558	-0.0376962
Omy_hsf1b.241	18	14516742	0.509159	0.0705575	1148	0.10449	0.104832	0.879558	-0.0403003
Omy_97954.618	4	11433435	0.510034	0.127613	1148	0.10449	0.10483	0.879558	-0.0301061
Omy_cyp17.153	5	64509889	0.511258	0.0126307	1148	0.10449	0.104828	0.879558	-0.0876325
OMS00127	2	36268423	0.523502	0.00522648	1148	0.10449	0.104809	0.896274	-0.130216
Omy_116938.264	25	7154463	0.525913	0.0979965	1148	0.10449	0.104805	0.896274	-0.0349965
Omy_g1.103	28	39287232	0.545701	0.0762195	1148	0.10449	0.104776	0.925651	0.035457
Omy_vatf.406	22	23806220	0.550684	0.376742	1148	0.10449	0.104769	0.92976	-0.0230188
Omy_99300.202	22	14697073	0.55744	0.20993	1148	0.10449	0.10476	0.934887	0.0233347
OMS00078	5	10499333	0.558872	0.283537	1148	0.10449	0.104758	0.934887	0.0227255
Omy_RAD85131.35	23	75534697	0.566551	0.285714	1148	0.10449	0.104747	0.936045	0.0169262
Omy_u09.54.311	21	42920502	0.567991	0.292683	1148	0.10449	0.104746	0.936045	0.0220876
Omy_RAD42465.32	2	25034287	0.569521	0.0235192	1148	0.10449	0.104744	0.936045	-0.0526802
Omy_nkef.241	17	69427037	0.569879	0.409843	1148	0.10449	0.104743	0.936045	0.0212805
Omy_RAD116.59	4	33074866	0.576117	0.0135017	1148	0.10449	0.104735	0.938836	0.0694032
Omy_98683.165	26	8555140	0.57675	0.0235192	1148	0.10449	0.104734	0.938836	-0.0547997
Omy28_11683204	20	11683204	0.582116	0.244338	1148	0.10449	0.104727	0.940091	-0.0179784
Omy_crb.106	27	30701374	0.584719	0.400261	1148	0.10449	0.104724	0.940091	0.0191284
Omy_cin.172	22	21602618	0.585291	0.180314	1148	0.10449	0.104723	0.940091	0.0236082
Omy_RAD46672.27	25	58256353	0.590851	0.402439	1148	0.10449	0.104716	0.940579	-0.0164359
Omy_130524.160	19	28889024	0.595103	0.37892	1148	0.10449	0.104711	0.940579	0.018992
Omy_108007.193	17	43671991	0.609141	0.408101	1148	0.10449	0.104695	0.940579	0.0188195
OMS00128	25	14488587	0.612184	0.0213415	1148	0.10449	0.104691	0.940579	-0.0528451
OMS00120	24	51013177	0.613235	0.180749	1148	0.10449	0.10469	0.940579	-0.0216779
Omy_u09.56.119	25	41690956	0.615593	0.141986	1148	0.10449	0.104688	0.940579	-0.0232693
Omy_aromat.280	19	3391469	0.620067	0.1973	1148	0.10449	0.104683	0.940579	-0.0199832
Omy_RAD43573.37	7	1745954	0.621187	0.292683	1148	0.10449	0.104681	0.940579	-0.0157153
Omy_105105.448	14	68303584	0.621189	0.409843	1148	0.10449	0.104681	0.940579	-0.0182372
OMS00151	17	23949230	0.628349	0.147213	1148	0.10449	0.104674	0.940579	0.0216201
OMS00070	5	55279296	0.629085	0.477352	1148	0.10449	0.104673	0.940579	0.0181156
Omy_107285.69	7	9809156	0.629625	0.158972	1148	0.10449	0.104672	0.940579	-0.0214124
OMS00008	5	77384035	0.629631	0.172038	1148	0.10449	0.104672	0.940579	-0.0208875
Omy_txnip.343	18	24435825	0.631114	0.239111	1148	0.10449	0.104671	0.940579	-0.0187996
Omy_RAD47080.54	20	11667915	0.631657	0.244774	1148	0.10449	0.10467	0.940579	-0.0155447
Omy_LDHB.1_i2	16	44094440	0.634891	0.103223	1148	0.10449	0.104667	0.940579	-0.0240435
Omy_RAD93580.37	15	24247865	0.636802	0.259146	1148	0.10449	0.104665	0.940579	-0.0152878
OMGH1PROM1.SNP1	5	70466474	0.637678	0.14547	1148	0.10449	0.104664	0.940579	0.0232256
Omy_GH1P1_2	5	70466483	0.638956	0.0326655	1148	0.10449	0.104662	0.940579	0.0403978
OMS00179	17	25539930	0.640099	0.307491	1148	0.10449	0.104661	0.940579	0.0173461
Omy_g12.82	24	14764807	0.642611	0.444686	1148	0.10449	0.104659	0.940579	0.0166214
Omy_118654.91	21	75458069	0.645379	0.199913	1148	0.10449	0.104656	0.940579	0.0195739
Omy_gdh.271	5	63738413	0.645874	0.091899	1148	0.10449	0.104655	0.940579	0.0246232
Omy_RAD17632.23	18	56074485	0.647781	0.307056	1148	0.10449	0.104654	0.940579	-0.0171065
OMS00134	4	47743637	0.660864	0.0135017	1148	0.10449	0.104641	0.95519	-0.0567577
OMS00119	4	27506018	0.664559	0.14939	1148	0.10449	0.104637	0.95519	0.0196236
OMS00173	15	9105891	0.665739	0.130226	1148	0.10449	0.104636	0.95519	0.0203156
OMS00180	28	32462775	0.672761	0.364547	1148	0.10449	0.10463	0.957928	0.0152742
Omy_star.206	7	36624863	0.673508	0.0718641	1148	0.10449	0.104629	0.957928	-0.0256111
OMS00048	9	37125668	0.675563	0.146777	1148	0.10449	0.104627	0.957928	0.0194877
Omy_110689.148	18	72350872	0.678222	0.165505	1148	0.10449	0.104625	0.957956	0.0183024
OMS00064	14	45227750	0.681216	0.366725	1148	0.10449	0.104622	0.958455	0.0152809
Omy_cd59.206	29	8028322	0.68406	0.292247	1148	0.10449	0.10462	0.95874	0.0154591
OMS00106	3	59855697	0.689045	0.205575	1148	0.10449	0.104615	0.961981	0.0167296
Omy_RAD58213.70	25	58266227	0.691672	0.163763	1148	0.10449	0.104613	0.961981	0.0176182
Omy_tlr3.377	3	56447078	0.699942	0.0888502	1148	0.10449	0.104606	0.969768	0.0209564
Omy_LDHB.2_i6	22	24130559	0.705379	0.0182927	1148	0.10449	0.104602	0.973585	-0.0420705
Omy_MYC_2	24	33841260	0.711132	0.00348432	1148	0.10449	0.104597	0.976825	-0.0958678
OMS00129	20	22531125	0.714813	0.198606	1148	0.10449	0.104595	0.976825	0.0145687
Omy_112301.202	21	37590554	0.720357	0.0248258	1148	0.10449	0.10459	0.976825	0.0350799
OMS00156	26	12397197	0.722803	0.365418	1148	0.10449	0.104589	0.976825	-0.0128261
Omy_RAD49111.35	1	40050111	0.723492	0.350174	1148	0.10449	0.104588	0.976825	0.0109829
Omy_Ots249.227	15	18917430	0.726694	0.323171	1148	0.10449	0.104586	0.976825	-0.013126
Omy_96222.125	16	24041111	0.73371	0.0348432	1148	0.10449	0.104581	0.976825	-0.0273534
OMS00024	9	31418339	0.736408	0.381098	1148	0.10449	0.104579	0.976825	0.0125567
Omy_111383.51	16	21239768	0.742937	0.428571	1148	0.10449	0.104574	0.976825	0.0117819
Omy_RAD65808.68	5	12187698	0.746525	0.215592	1148	0.10449	0.104572	0.976825	0.011627
OMS00058	15	19922139	0.747573	0.433798	1148	0.10449	0.104571	0.976825	-0.0119631
OMY1011SNP	1	54446225	0.747745	0.272648	1148	0.10449	0.104571	0.976825	0.0121229
Omy_111084.526	16	17300850	0.749323	0.157666	1148	0.10449	0.10457	0.976825	0.0144265
M09AAJ.163	4	44843440	0.750755	0.300958	1148	0.10449	0.104569	0.976825	-0.0122571
Omy_hsp70aPro.329	12	66828836	0.751654	0.0675087	1148	0.10449	0.104568	0.976825	-0.0190818
Omy_ftzf1.217	3	44060919	0.752419	0.00914634	1148	0.10449	0.104568	0.976825	0.0491803
Omy_RAD62596.38	14	49977794	0.755896	0.436411	1148	0.10449	0.104566	0.976825	0.0109066
OMS00062	4	14858081	0.756165	0.246516	1148	0.10449	0.104566	0.976825	-0.0125255
Omy_Ogo4.212	16	12595806	0.762418	0.452526	1148	0.10449	0.104562	0.979356	0.0108583
Omy_RAD36848.7	3	63650747	0.76352	0.490854	1148	0.10449	0.104561	0.979356	0.0108413
Omy_hsp90BA.193	17	10667361	0.7806	0.0844948	1148	0.10449	0.104551	0.996088	-0.0161689
Omy_cd28.130	14	19036977	0.783049	0.0187282	1148	0.10449	0.104549	0.996088	-0.0297928
OMS00092	1	12518551	0.784896	0.111498	1148	0.10449	0.104548	0.996088	0.0135246
Omy_hsp47.86	8	27944494	0.794537	0.236934	1148	0.10449	0.104543	0.996088	-0.0104203
Omy_srp09.37	17	21426823	0.797282	0.329268	1148	0.10449	0.104542	0.996088	0.00971854
Omy_105385.406	5	77446133	0.798119	0.387195	1148	0.10449	0.104541	0.996088	-0.00942498
Omy_1004	22	41944218	0.798931	0.178136	1148	0.10449	0.104541	0.996088	0.0111682
Omy_hsc715.80	12	40136309	0.806468	0.438153	1148	0.10449	0.104537	0.996088	0.00881653
Omy_114587.480	26	16204563	0.808144	0.314024	1148	0.10449	0.104536	0.996088	-0.0092979
Omy_128996.481	2	30802101	0.813623	0.120209	1148	0.10449	0.104533	0.996088	-0.0111169
Omy_RAD10733.10	3	41411754	0.819939	0.0265679	1148	0.10449	0.104531	0.996088	0.0204067
Omy_109894.185	3	10852282	0.822226	0.329268	1148	0.10449	0.10453	0.996088	0.00835501
Omy_e1.147	9	38313338	0.826626	0.0513937	1148	0.10449	0.104528	0.996088	0.0153723
OMS00174	6	47325393	0.830508	0.054878	1148	0.10449	0.104526	0.996088	0.0145179
Omy_RAD76060.20	20	21561303	0.836489	0.0827526	1148	0.10449	0.104523	0.996088	-0.00978636
OMS00053	12	66917868	0.837294	0.400261	1148	0.10449	0.104523	0.996088	-0.00766219
Omy_129870.756	28	22915161	0.838366	0.172474	1148	0.10449	0.104523	0.996088	0.00776579
Omy_UT16_2.173	3	61496264	0.83916	0.0614111	1148	0.10449	0.104522	0.996088	0.0130461
Omy_114976.223	25	41462973	0.843124	0.419861	1148	0.10449	0.104521	0.996088	-0.0069187
Omy_110362.585	23	14307279	0.845306	0.0143728	1148	0.10449	0.10452	0.996088	0.0244067
Omy_RAD46452.51	20	27516610	0.846304	0.391115	1148	0.10449	0.104519	0.996088	0.00571111
Omy_RAD27740.55	26	42745963	0.847306	0.0688153	1148	0.10449	0.104519	0.996088	-0.010678
OMS00111	19	63031581	0.848644	0.151132	1148	0.10449	0.104518	0.996088	0.00852285
OMS00114	22	11035495	0.856208	0.0770906	1148	0.10449	0.104516	0.996088	0.0103138
Omy_RAD59950.44	2	17292964	0.857281	0.118902	1148	0.10449	0.104515	0.996088	0.00820384
Omy_RAD88122.32	4	16334074	0.864812	0.191202	1148	0.10449	0.104513	0.996088	0.00708382
Omy_101993.189	25	21491290	0.866691	0.250871	1148	0.10449	0.104512	0.996088	0.00651254
Omy_RAD76570.62	12	56297752	0.867903	0.0675087	1148	0.10449	0.104512	0.996088	-0.00956453
OMS00154	14	56234573	0.869582	0.217334	1148	0.10449	0.104511	0.996088	0.00683825
Omy_p53.262	3	46190822	0.871322	0.180314	1148	0.10449	0.10451	0.996088	-0.00700665
Omy_103705.558	25	7065986	0.873345	0.107578	1148	0.10449	0.10451	0.996088	-0.00802748
Omy_RAD72528.44	5	7354513	0.880276	0.0858014	1148	0.10449	0.104508	0.996088	-0.00815426
Omy_RAD1919.22	12	53383757	0.88285	0.00522648	1148	0.10449	0.104507	0.996088	0.029814
Omy_105714.265	7	7594847	0.88375	0.27439	1148	0.10449	0.104507	0.996088	-0.0054836
OMS00018	4	46432462	0.884403	0.120645	1148	0.10449	0.104507	0.996088	-0.00699287
OMS00103	13	38335692	0.887771	0.0239547	1148	0.10449	0.104506	0.996088	-0.0139437
Omy_RAD86706.72	17	40479421	0.893024	0.228659	1148	0.10449	0.104504	0.996088	-0.00464795
Omy_RAD3651.48	9	32029860	0.900746	0.438153	1148	0.10449	0.104502	0.996088	0.00339395
Omy_RAD7016.31	7	51490760	0.903494	0.36324	1148	0.10449	0.104501	0.996088	-0.00353447
OMS00061	16	31231975	0.909365	0.049216	1148	0.10449	0.1045	0.996088	-0.00810999
Omy_110201.359	12	28727952	0.909399	0.0936411	1148	0.10449	0.1045	0.996088	-0.00609435
Omy_RAD13499.13	21	38408941	0.912307	0.0727352	1148	0.10449	0.104499	0.996088	-0.00634587
Omy_RAD33798.24	21	38336651	0.912307	0.0727352	1148	0.10449	0.104499	0.996088	-0.00634587
OMS00087	19	52511964	0.912563	0.143728	1148	0.10449	0.104499	0.996088	0.00484474
Omy_117540.259	12	5079371	0.912991	0.103659	1148	0.10449	0.104499	0.996088	-0.00566243
Omy_cox1.221	24	47052310	0.920158	0.381533	1148	0.10449	0.104498	0.996088	0.00374384
Omy_ppie.232	6	54990925	0.921547	0.114111	1148	0.10449	0.104498	0.996088	-0.00482049
Omy_97660.230	20	35742946	0.923575	0.388066	1148	0.10449	0.104497	0.996088	-0.00353146
OMS00003	5	59464348	0.928386	0.135453	1148	0.10449	0.104496	0.996088	0.00424311
Omy_114315.438	13	64564508	0.928934	0.440331	1148	0.10449	0.104496	0.996088	0.00313693
Omy_RAD18903.48	17	61039208	0.931103	0.0304878	1148	0.10449	0.104496	0.996088	-0.00724977
Omy_111666.301	12	70990844	0.931844	0.0182927	1148	0.10449	0.104496	0.996088	0.00933229
OMS00105	1	20264968	0.935125	0.425087	1148	0.10449	0.104495	0.996088	-0.00286726
Omy_RAD12439.64	14	44537893	0.936841	0.384582	1148	0.10449	0.104495	0.996088	-0.00245666
Omy_IL6.320	18	7102407	0.939422	0.221254	1148	0.10449	0.104494	0.996088	0.00312722
OMS00138	26	22318448	0.944833	0.0945122	1148	0.10449	0.104494	0.996088	0.00371804
Omy_109525.403	23	84224892	0.945987	0.284408	1148	0.10449	0.104494	0.996088	0.00253864
Omy_ntl.27	18	22071034	0.947105	0.358014	1148	0.10449	0.104493	0.996088	0.00243205
Omy_RAD30619.61	14	42710419	0.947291	0.0374564	1148	0.10449	0.104493	0.996088	0.00489196
Omy_BAC.F5.284	24	42789302	0.951529	0.0479094	1148	0.10449	0.104493	0.996088	-0.00446064
Omy_RAD59758.41	6	40219356	0.953975	0.0496516	1148	0.10449	0.104493	0.996088	0.0039015
OMS00164	27	17249654	0.957395	0.0152439	1148	0.10449	0.104492	0.996088	0.00653547
Omy_RAD103359.45	15	40502475	0.960064	0.00522648	1148	0.10449	0.104492	0.996088	0.00943318
Omy28_11671116	20	11671116	0.962794	0.228659	1148	0.10449	0.104492	0.996088	-0.00154999
OMS00079	19	35250473	0.967844	0.46385	1148	0.10449	0.104491	0.996088	0.00143714
Omy_107806.34	9	10095418	0.967863	0.329704	1148	0.10449	0.104491	0.996088	0.0015222
Omy_arp.630	14	57239751	0.969589	0.406359	1148	0.10449	0.104491	0.996088	-0.0013753
Omy_pad.196	14	44470619	0.970273	0.0400697	1148	0.10449	0.104491	0.996088	-0.00278638
Omy_hus1.52	16	13042222	0.971619	0.0731707	1148	0.10449	0.104491	0.996088	-0.00207757
Omy_LDHB.2_e5	22	24129907	0.972462	0.161585	1148	0.10449	0.104491	0.996088	-0.00153755
Omy_116733.349	18	18498042	0.973201	0.285714	1148	0.10449	0.104491	0.996088	0.00129189
Omy_NaKATPa3.50	26	23893157	0.974135	0.361934	1148	0.10449	0.104491	0.996088	-0.00120568
Omy_RAD739.59	1	52923702	0.977783	0.141115	1148	0.10449	0.104491	0.997009	0.00112423
Omy_anp.17	4	30728525	0.983997	0.341899	1148	0.10449	0.10449	1	0.000763122
Omy_RAD14033.46	6	60064021	0.986643	0.0317944	1148	0.10449	0.10449	1	0.00143192
Omy_RAD23894.58	23	40927121	0.993936	0.29878	1148	0.10449	0.10449	1	0.000237508
Omy_187760.385	9	23659737	0.99655	0.00261324	1148	0.10449	0.10449	1	0.00124684
Omy_IL17.185	15	27226063	0.997602	0.487369	1148	0.10449	0.10449	1	-0.000108833
OMS00118	2	42212299	0.99929	0.392857	1148	0.10449	0.10449	1	3.45127e-05
Omy_BAMBI4.238	24	24411085	1	0	1148	NA	NA	1	NA
