# Supplementary material for: Steelhead (Oncorhynchus mykiss) lineages and sexes show variable patterns of association of adult migration timing and age‐at‐maturity traits with two genomic regions
Source: Evol Appl. 2020 Aug 27;13(10):2836–56. doi: 10.1111/eva.13088 (PMC7691471; doi:10.1111/eva.13088)
Supplement: Supplementary file 41 — File S14 [file EVA-13-2836-s041.xlsx]

## Sheet: length
	Additive
	1	2	3	4	5	6	7	8	9	10	Hap-Freq	Hap-Score	p-val	sim p-val
	2	1	1	1	2	1	1	1	1	1	0.63578	-16.9321	0	0
	1	2	2	2	1	2	2	2	2	2	0.24034	19.1733	0	0
	1	2	2	2	1	1	1	1	1	1	0.06288	0.66677	0.50492	0.50395
	2	1	1	1	2	1	2	2	2	2	0.0229	-1.13879	0.25479	0.2565
	2	1	1	1	2	2	2	2	2	2	0.0121	-1.71917	0.08558	0.0853
	1	2	2	2	1	2	2	1	2	1	0.0113	0.67435	0.50009	0.5012
	1	2	2	2	1	2	1	1	1	1	0.00495	1.65425	0.09808	0.0997
	2	1	2	2	1	1	1	1	1	1	0.00295	1.70386	0.08841	0.091
	1	2	1	1	2	1	1	1	1	1	0.00197	1.14622	0.25171	0.2515
	2	1	1	1	2	2	1	1	1	1	0.00173	0.06543	0.94783	0.9466
	Dominant
	1	2	3	4	5	6	7	8	9	10	Hap-Freq	Hap-Score	p-val	sim p-val
	2	1	1	1	2	1	1	1	1	1	0.63578	-14.2874	0	0
	1	2	2	2	1	2	2	2	2	2	0.24034	17.9647	0	0
	1	2	2	2	1	1	1	1	1	1	0.06288	0.45515	0.649	0.65325
	2	1	1	1	2	1	2	2	2	2	0.0229	-1.18104	0.23759	0.2399
	2	1	1	1	2	2	2	2	2	2	0.0121	-1.71922	0.08557	0.0907
	1	2	2	2	1	2	2	1	2	1	0.0113	0.63109	0.52798	0.52725
	1	2	2	2	1	2	1	1	1	1	0.00495	1.65425	0.09808	0.0938

## Sheet: ocean
	Additive
	1	2	3	4	5	6	7	8	9	10	Hap-Freq	Hap-Score	p-val	sim p-val
	2	1	1	1	2	1	1	1	1	1	0.63328	-12.6929	0	0
	1	2	2	2	1	2	2	2	2	2	0.24164	13.8987	0	0
	1	2	2	2	1	1	1	1	1	1	0.06349	0.62609	0.53126	0.5402
	2	1	1	1	2	1	2	2	2	2	0.02233	0.18958	0.84964	0.8492
	2	1	1	1	2	2	2	2	2	2	0.01237	-1.96398	0.04953	0.04805
	1	2	2	2	1	2	2	1	2	1	0.01153	0.69509	0.487	0.48755
	1	2	2	2	1	2	1	1	1	1	0.00506	1.27836	0.20112	0.2056
	2	1	2	2	1	1	1	1	1	1	0.00301	1.92691	0.05399	0.0516
	1	2	1	1	2	1	1	1	1	1	0.00201	1.5798	0.11415	0.1096
	2	1	1	1	2	2	1	1	1	1	0.00176	-1.08051	0.27992	0.28475
	Dominant
	1	2	3	4	5	6	7	8	9	10	Hap-Freq	Hap-Score	p-val	sim p-val
	2	1	1	1	2	1	1	1	1	1	0.63328	-11.2232	0	0
	1	2	2	2	1	2	2	2	2	2	0.24164	13.2303	0	0
	1	2	2	2	1	1	1	1	1	1	0.06349	0.40343	0.68663	0.6858
	2	1	1	1	2	1	2	2	2	2	0.02233	0.28093	0.77877	0.7776
	2	1	1	1	2	2	2	2	2	2	0.01237	-1.96401	0.04953	0.04855
	1	2	2	2	1	2	2	1	2	1	0.01153	0.58974	0.55536	0.5555
	1	2	2	2	1	2	1	1	1	1	0.00506	1.27835	0.20112	0.19855
